# Supplementary material for: Transcriptomes of newly-isolated Trypanosoma brucei rhodesiense reveal hundreds of mRNAs that are co-regulated with stumpy-form markers
Source: BMC Genomics. 2015 Dec 29;16:1118. doi: 10.1186/s12864-015-2338-y (PMC4696300; doi:10.1186/s12864-015-2338-y)
Supplement: Additional file 2: Table S1. — Calculated gene copy numbers. Sheet 1: RPKM counts for all genes, modal values and calculated gene copy numbers. Sheet 2 Calculated gene copy numbers (RPKM divided by modal RPKM) for the unique gene list [39]. (XLS 3352 kb) [file 12864_2015_2338_MOESM2_ESM.xls]

## Sheet: all_genes
unique	annotation	RPKM_REF	RPKM_31	RPKM_41	RPKM_32	RPKM_24	RPKM_2T1	RPKM_2T1_bis	RPKM_pc2060	RPKM_bsf1313	RPKM_Antat1	REF/MOD	31/MOD	41/MOD	32/MOD	24/MOD	2T1/MOD	2T1_bis/MOD	pc2060/MOD	bsf1313/MOD	Antat1/MOD			REF	LW031	LW042	LW032	LW024	2T1	pc2060	bsf1313	Antat1
Tb927.5.4170	histone H4	857.7	1564.1	1365.3	1556.7	1546.4	32.7	1767.4	1794.8	1845.6	1616	11.59	19.074	16.856	19.219	18.409	0.272	22.372	21.624	24.608	20.455		Mode	74	82	81	81	84	120	83	75	79
Tb927.1.2340	alpha tubulin	804.8	1758.9	1746.3	1853.9	1714.1	11.6	1418.3	1724.4	2038.9	1814.2	10.876	21.45	21.559	22.887	20.406	0.096	17.953	20.776	27.185	22.965
Tb927.10.10980	heat shock protein 83, HSP83	804.6	1553.6	1434.5	1573.2	1366.2	8.9	937.4	1027.4	1153.5	1494.7	10.872	18.947	17.71	19.422	16.264	0.074	11.866	12.378	15.38	18.92
Tb927.7.2820	histone H2A	737.9	1456	1504.6	1506.7	1426.1	57.8	1907.1	1911.7	2251.6	1718	9.972	17.756	18.576	18.601	16.977	0.482	24.14	23.032	30.021	21.747
Tb927.6.1010	cysteine peptidase precursor, Clan CA, family C1, Cathepsin L-like (CP)	700.3	1379	1359.2	1428.8	1350.7	144.2	1286.2	1982.2	1456.1	2344	9.464	16.817	16.78	17.64	16.08	1.201	16.281	23.882	19.415	29.67
Tb927.8.4700	amino acid transporter, putative (AATP6)	692.8	309.8	318	304.6	313.3	16.1	331.4	347.5	330.7	396.8	9.363	3.778	3.926	3.76	3.73	0.134	4.195	4.186	4.409	5.022
Tb927.1.40	hypothetical protein	674.8	0.3	0.9	1.4	1.5	213.7	0.5	0.2	0.1	1	9.119	0.004	0.011	0.017	0.017	1.781	0.007	0.003	0.001	0.013
Tb927.2.950	paraflagellar rod protein PFC13	669.3	237	238.4	257.7	269.8	446.1	319.8	345.2	260.4	320.8	9.045	2.89	2.944	3.182	3.212	3.718	4.048	4.159	3.472	4.06
Tb927.10.2110	EF1-alpha elongation factor 1-alpha, (TEF1)	665.3	1437.6	1393.8	1513.4	1345.4	11.6	1083.1	1407.7	1669.5	1361	8.99	17.532	17.207	18.684	16.016	0.097	13.71	16.961	22.26	17.228
Tb927.1.2330	beta tubulin	664.1	1287.9	1282.4	1359.9	1275.8	37.5	1156	1241.3	1419	1339.9	8.974	15.706	15.833	16.789	15.188	0.312	14.632	14.956	18.919	16.96
Tb927.1.2430	histone H3	630.9	1372	1289.4	1601.2	1363.7	33.2	2073.9	1999.2	2189.8	1410.1	8.525	16.732	15.919	19.768	16.234	0.277	26.252	24.086	29.197	17.85
Tb927.6.4840	S-adenosylmethionine synthetase, putative (METK1)	549.7	661.2	611.3	687.1	607	9.6	530.7	937.2	676.7	829.1	7.429	8.064	7.547	8.482	7.226	0.08	6.717	11.291	9.023	10.495
Tb927.9.2840	Fam77 cell surface phylome protein	508.5	62.1	62.7	65.2	68.9	60.2	92.1	62.3	57.3	58.3	6.871	0.757	0.774	0.805	0.82	0.502	1.166	0.751	0.764	0.739
Tb927.9.6090	PTP1-interacting protein, 39 kDa PIP39	488.4	385.7	357	414.3	369.6	98.9	562.6	573.7	542.7	215.4	6.601	4.704	4.408	5.114	4.4	0.824	7.122	6.912	7.235	2.727
Tb927.8.1620	MSP-B, putative	466.8	669.9	566	660.8	579.5	23.5	534.8	624.6	662.9	443.1	6.308	8.169	6.987	8.159	6.899	0.196	6.77	7.526	8.839	5.608
Tb927.11.11330	heat shock protein 70, major HSP70	432.3	948.6	859.1	931.4	811.3	22.7	929.4	1143.8	1314.8	1036.7	5.842	11.569	10.606	11.498	9.658	0.189	11.765	13.781	17.53	13.122
Tb927.9.2800	hypothetical protein, conserved	410.3	22.7	23.6	26	29.3	61	26.8	18.3	16	23.6	5.544	0.277	0.292	0.322	0.348	0.509	0.339	0.221	0.213	0.299
Tb927.11.15100	Tb5.20 cytoskeletal protein	396.7	150.6	167.3	153.1	159	3.2	132.3	124.6	146.9	133.1	5.361	1.836	2.065	1.89	1.892	0.026	1.675	1.502	1.959	1.685
Tb927.3.4290	paraflagellar rod component PFR1	316.1	547.5	539.5	548.3	534.6	20.5	505.3	582.2	661	563.2	4.272	6.677	6.661	6.769	6.365	0.171	6.396	7.014	8.813	7.13
Tb927.5.1830	lysosomal/endosomal membrane protein p67 (p67)	314.5	356.2	347.1	360.2	346.3	47.3	376.3	314.2	321.8	318.3	4.25	4.344	4.285	4.447	4.123	0.394	4.764	3.785	4.29	4.029
Tb927.7.1820	hypothetical protein, conserved	302.8	180.7	173.2	184	179.8	1.2	239.7	248.5	245.2	198.4	4.092	2.203	2.138	2.271	2.141	0.01	3.034	2.993	3.27	2.511
Tb927.9.12550	glycerol kinase, glycosomal (glk1)	301.9	672.9	655.6	717.2	646.5	3.9	479	542.1	609.3	736.5	4.08	8.206	8.093	8.854	7.696	0.032	6.063	6.531	8.124	9.322
Tb927.11.13020	calmodulin	282.3	283.1	285.4	267.8	284.5	3.1	296.6	267.6	289.2	245.1	3.816	3.452	3.524	3.306	3.386	0.026	3.754	3.224	3.855	3.102
Tb927.9.13650	ADP-ribosylation factor, putative	267.3	229.3	224.7	210.5	235.1	45.4	236.2	203.2	193.4	214.9	3.612	2.796	2.775	2.598	2.799	0.378	2.99	2.448	2.579	2.72
Tb927.1.2820	pteridine transporter, putative	256.9	347.4	305.8	344.4	316.1	32.2	216.7	233	235.7	205.2	3.472	4.237	3.775	4.252	3.763	0.268	2.742	2.808	3.142	2.598
Tb927.10.11080	paraflagellar rod protein,I17 antigen	252.3	107.6	108	105	114	41	93	90.2	68.6	89.2	3.41	1.312	1.334	1.296	1.357	0.341	1.177	1.086	0.915	1.129
Tb927.10.5950	NEK17 protein kinase	251.5	200	194.9	197.8	189.7	17	169.7	180.1	178.9	192.2	3.398	2.439	2.407	2.443	2.258	0.142	2.148	2.169	2.385	2.433
Tb927.11.14610	procyclin-associated gene 4 (PAG4) protein, putative	248.6	39.5	34.4	39.5	36.4	2.9	35.2	30.2	28	44.1	3.359	0.482	0.425	0.488	0.433	0.024	0.445	0.364	0.374	0.559
Tb927.7.1810	hypothetical protein, conserved	242.1	147.1	144.7	153.4	152.1	4.8	216.1	227	216	143.4	3.271	1.794	1.787	1.894	1.811	0.04	2.736	2.734	2.88	1.815
Tb927.6.370	hypothetical protein, conserved	241.8	179.4	171.7	176.7	180.7	2.5	71.8	96	73.3	289.7	3.267	2.188	2.12	2.181	2.151	0.021	0.908	1.156	0.977	3.667
Tb927.4.4240	hypothetical protein, conserved	235	286.1	277.7	277	272.5	4.3	258	275.1	284.8	224	3.176	3.489	3.429	3.42	3.244	0.036	3.266	3.314	3.797	2.835
Tb927.10.8300	U1A small nuclear ribonucleoprotein (RBP14A)	231.4	137.8	160.3	142.7	167.4	12.2	137.8	103.9	87.9	135.8	3.127	1.681	1.979	1.761	1.993	0.102	1.745	1.252	1.171	1.719
Tb927.8.4970	paraflagellar rod protein PFR2	230.6	383.4	396.2	384.9	379.8	5.2	334.8	365.6	413.4	414.5	3.117	4.676	4.891	4.752	4.522	0.043	4.238	4.405	5.512	5.247
Tb927.9.8850	actin A	229.5	236.3	239.7	235.2	234.8	41.6	145.7	181.8	188.1	221.9	3.102	2.882	2.959	2.903	2.795	0.347	1.845	2.19	2.508	2.809
Tb927.7.1250	hypothetical protein, conserved	223.9	134.9	129.5	128.9	128.3	2.5	192	200	184.3	114.6	3.026	1.645	1.599	1.592	1.528	0.02	2.43	2.41	2.457	1.451
Tb927.9.17670	hypothetical protein, conserved	218.9	24.1	28.4	29.4	33.7	65.1	53.6	29.3	19.2	0.9	2.958	0.293	0.351	0.363	0.401	0.543	0.679	0.353	0.256	0.012
Tb927.6.4410	S-adenosylmethionine decarboxylase (AdoMetDC)	217.8	173.5	185.3	171.8	187.6	1.3	158.3	247.8	154.5	166.2	2.943	2.115	2.287	2.121	2.234	0.011	2.004	2.986	2.059	2.104
Tb927.10.13690	hypothetical protein, conserved	217.1	116.4	124.8	118.4	123.2	4.8	117.4	98.5	92.3	105.7	2.934	1.42	1.54	1.462	1.467	0.04	1.486	1.186	1.23	1.338
Tb927.6.3740	heat shock 70 kDa protein, mitochondrial precursor, putative	215.7	209.4	197.9	211.7	196.1	20.3	206.7	379.5	272.1	258.7	2.915	2.553	2.443	2.614	2.335	0.169	2.616	4.572	3.628	3.274
Tb927.7.2990	hypothetical protein, conserved	214.9	132.6	144	130.1	142.6	1.7	138.3	130.7	124.8	129.9	2.904	1.617	1.778	1.606	1.697	0.014	1.751	1.575	1.664	1.644
Tb927.9.13780	Mitchondrial SSU ribosomal protein	211	109.5	122.4	118.5	132	40.7	134.5	103.3	95.5	107.1	2.851	1.336	1.512	1.463	1.571	0.34	1.702	1.245	1.273	1.355
Tb927.8.930	hypothetical protein, conserved, predicted GPI anchor	209.4	175.8	160.2	172	170.4	10.9	218.7	207.2	212.5	181.5	2.829	2.144	1.978	2.124	2.029	0.091	2.768	2.496	2.833	2.298
Tb927.5.1800	hypothetical protein, conserved	207.5	149.4	144.7	146.3	147.6	352	178.8	129.5	138.3	155.5	2.804	1.823	1.786	1.806	1.757	2.933	2.263	1.561	1.843	1.968
Tb927.3.5530	Tb-292 membrane associated protein	206.3	59.2	61.8	58.9	60.2	85.6	50.6	54.5	49.7	51.1	2.788	0.722	0.763	0.727	0.717	0.713	0.641	0.657	0.662	0.647
Tb927.7.4240	hypothetical protein, conserved	205	116.8	100.1	114.8	105.8	2	121.2	100.8	85.8	107.9	2.77	1.425	1.236	1.417	1.259	0.017	1.534	1.215	1.144	1.366
Tb927.10.8980	hypothetical protein, conserved	204.1	117.7	113.3	111.5	152.9	269	163.4	148.7	141.9	145.2	2.758	1.436	1.399	1.376	1.821	2.241	2.069	1.791	1.892	1.838
Tb927.7.2980	hypothetical protein, conserved	202.6	104.1	110.1	100.1	99.8	16.2	102.6	90.8	90.5	90.2	2.738	1.269	1.36	1.236	1.188	0.135	1.299	1.093	1.206	1.142
Tb927.10.14840	mitochondrial carrier protein, MCP5c	201.7	213.6	239.4	221.9	241.6	6.4	219.6	217.3	215.4	232.1	2.725	2.604	2.955	2.739	2.877	0.054	2.78	2.618	2.872	2.938
Tb927.6.4400	hypothetical protein, conserved	199.3	148.6	164.7	150	166.3	5.4	139.4	205.6	129	146	2.693	1.813	2.034	1.852	1.979	0.045	1.764	2.477	1.72	1.848
Tb927.8.3540	hypothetical protein, conserved	198.5	171.6	167.5	167	173.6	130.5	115.9	132.9	128.1	138	2.683	2.093	2.067	2.062	2.067	1.088	1.467	1.601	1.707	1.747
Tb927.10.3030	Proteasome regulatory subunit, (RPN11)	198.1	284.9	275.4	288.1	277.4	6.7	336.5	315.4	339.7	250.3	2.677	3.474	3.401	3.556	3.302	0.056	4.26	3.8	4.529	3.168
Tb927.8.3620	folate transporter, ESAG10, putative	197	162.1	165.6	164.7	164.3	124.6	127.7	147.7	156.4	133.4	2.662	1.976	2.044	2.033	1.956	1.038	1.617	1.78	2.086	1.689
Tb927.2.1380	leucine-rich repeat protein (LRRP)	196	56.4	56.7	62.3	63.4	124.2	78.2	70.3	55.7	73.2	2.648	0.688	0.699	0.769	0.755	1.035	0.99	0.847	0.742	0.927
Tb927.10.5630	hypothetical protein, conserved	193.2	174.6	152.5	181.4	165	80.7	187.9	159.5	160.8	158.9	2.611	2.129	1.883	2.239	1.965	0.673	2.378	1.921	2.144	2.012
Tb927.8.3510	thymidylate kinase, putative	193	137.3	139.8	136.5	142.9	4.4	142.5	125.3	115.3	136.3	2.609	1.675	1.726	1.685	1.702	0.037	1.804	1.51	1.537	1.725
Tb927.2.4750	hypothetical protein, conserved	191.5	184	191.6	197	190.6	1.4	175.1	198.8	199.1	197.4	2.588	2.244	2.365	2.432	2.269	0.012	2.217	2.395	2.654	2.499
Tb927.11.15840	L-Lysine transport protein, putative	189.8	165.2	171.3	156.6	165.2	2.4	203.2	191.7	185.7	121.4	2.565	2.015	2.115	1.934	1.967	0.02	2.572	2.31	2.476	1.536
Tb927.10.6390	hypothetical protein, conserved	185.1	70.1	76.5	68.8	74.5	98.2	67.4	61	57.6	68.1	2.501	0.855	0.945	0.849	0.886	0.818	0.853	0.735	0.768	0.862
Tb927.1.30	hypothetical protein	183.5	15.9	15.9	15.8	32.4	3.7	0.1	0	0	17.3	2.48	0.194	0.196	0.195	0.386	0.031	0.001	0	0	0.22
Tb927.3.2560	hypothetical protein, conserved	181.9	27.4	25.5	26.3	22.6	15.9	19	12.2	13.9	13.1	2.458	0.335	0.315	0.325	0.27	0.132	0.241	0.147	0.185	0.166
Tb927.10.8290	eIF3c	181	164.9	186.6	160.8	182.7	5.8	119.8	118.9	114.2	156.9	2.446	2.011	2.304	1.985	2.175	0.048	1.516	1.432	1.523	1.986
Tb927.5.310	hypothetical protein	180.9	46	50.4	54.1	50.6	13.3	81	44.6	40.3	58.2	2.444	0.561	0.622	0.668	0.603	0.111	1.026	0.538	0.537	0.737
Tb927.9.1470	hypothetical protein, conserved	180.5	184.2	185.6	186.8	184.6	25.9	198.1	189.8	188.3	184.7	2.439	2.246	2.291	2.307	2.197	0.216	2.507	2.286	2.511	2.338
Tb927.11.18680	dynein light chain LC8, putative (DYNLL1)	179.7	72.2	86.5	74.2	85.7	80.2	74.2	56.9	42.3	70.9	2.428	0.88	1.068	0.917	1.02	0.669	0.939	0.685	0.564	0.898
Tb927.3.5700	hypothetical protein, conserved	179.4	0	0	0	0	0.1	0	0	0	0	2.425	0	0.001	0	0	0	0	0	0	0
Tb927.8.1170	eIF3H	179.2	174.6	171.4	164	171	18	142	127.4	133.5	125.8	2.421	2.13	2.116	2.025	2.036	0.15	1.797	1.535	1.781	1.592
Tb927.10.2570	lysosomal alpha-mannosidase precursor, putative	178.6	163.1	171.7	156.6	168.9	68.9	145.8	144.6	146.7	180.7	2.413	1.989	2.12	1.934	2.011	0.575	1.845	1.742	1.956	2.287
Tb927.8.940	hypothetical protein, conserved, no clear yeast or human matches	177	184	179.9	190.8	181.4	5.4	228.1	245.4	252.2	208.3	2.392	2.243	2.221	2.356	2.159	0.045	2.888	2.957	3.363	2.637
Tb927.9.7900	hypothetical protein, conserved, predicted GPI anchor	176.8	0.1	0.3	0	0.2	2.1	0.2	0	0	0	2.39	0.001	0.003	0.001	0.002	0.018	0.003	0.001	0	0
Tb927.11.9580	hypothetical protein, conserved	174.8	162.6	164.1	153.4	160	1.3	217.7	185.1	180.1	186.7	2.363	1.982	2.026	1.894	1.905	0.011	2.756	2.23	2.402	2.363
Tb927.3.4760	dynamin, putative,vacuolar sortin protein 1, putative	174.3	120.2	130.5	116.1	126.6	98.5	129.7	122.9	117.9	113.4	2.355	1.466	1.611	1.433	1.507	0.821	1.642	1.481	1.572	1.436
Tb927.10.6510	chaperonin HSP60, mitochondrial precursor	173.7	339.8	351.9	350.3	332.6	31.6	262.6	338.6	400.9	342.6	2.347	4.144	4.345	4.324	3.959	0.264	3.325	4.08	5.346	4.337
Tb927.8.4020	ZC3H24	173.6	255	240.5	262.4	249.4	2.6	234.9	258.8	286.1	311.7	2.345	3.11	2.97	3.239	2.969	0.021	2.973	3.119	3.815	3.946
Tb927.7.1840	zinc finger protein, putative	172.9	213.8	200.2	229.9	207.4	2.3	325.8	345	379.9	227.8	2.337	2.607	2.472	2.839	2.47	0.019	4.124	4.157	5.065	2.883
Tb927.7.1880	zinc finger protein, putative	172.9	213.8	200.2	229.9	207.4	2.2	325.8	345	379.9	227.8	2.337	2.607	2.472	2.839	2.47	0.018	4.123	4.157	5.065	2.883
Tb927.3.4720	dynamin, putative,vacuolar sortin protein 1, putative	172.7	139.1	155.3	140	149.4	99.5	123.8	113	107.4	133.5	2.333	1.697	1.918	1.729	1.778	0.829	1.568	1.362	1.432	1.69
Tb927.7.1740	60S ribosomal protein L7	172.6	157.1	156.5	170.4	160.9	8.3	245.7	245.4	270.8	154.8	2.332	1.916	1.932	2.103	1.916	0.069	3.11	2.957	3.611	1.959
Tb927.2.1560	cyclophilin type peptidyl-prolyl cis-trans isomerase, putative (PPIase)	172.2	90.4	123.5	107.4	142.9	10.5	160.9	153	140.3	233.4	2.327	1.102	1.525	1.326	1.702	0.087	2.037	1.844	1.871	2.955
Tb927.3.3760	tryparedoxin (TRYP1)	171	98.5	97.3	96.9	99.2	33	86.5	82	77	77.2	2.311	1.202	1.201	1.196	1.181	0.275	1.095	0.988	1.026	0.978
Tb927.5.3440	hypothetical protein, conserved	170.2	109	117.2	111.9	117.8	9.7	99.2	96.1	107.5	93.4	2.3	1.329	1.447	1.382	1.402	0.081	1.255	1.158	1.433	1.183
Tb927.6.4280	glyceraldehyde 3-phosphate dehydrogenase, glycosomal (GAPDH)	170.1	343.4	347.7	349.3	329.6	2.3	282.4	523.4	418.8	355.9	2.298	4.188	4.292	4.312	3.924	0.019	3.574	6.306	5.585	4.505
Tb927.6.2300	adenosine kinase, putative	169.6	97.7	112.8	102.6	107.3	8.9	29	222.4	124.6	96.2	2.292	1.192	1.393	1.267	1.277	0.074	0.367	2.68	1.661	1.218
Tb927.8.7340	trans-sialidase, putative,neuraminidase, putative	169.4	93.1	90.2	91.8	92.2	43.1	85.9	93.7	97.9	90.6	2.289	1.135	1.113	1.133	1.097	0.359	1.087	1.128	1.305	1.147
Tb927.8.3500	hypothetical protein, conserved	168.7	155.5	150.1	152.4	158.5	3.2	156.7	146.7	142	150.4	2.279	1.897	1.853	1.882	1.887	0.027	1.983	1.768	1.893	1.904
Tb927.8.4070	ZC3H25	168.4	251.8	238.5	259.2	246.2	2.6	232.8	258.4	287.4	305.8	2.276	3.071	2.945	3.2	2.931	0.022	2.947	3.113	3.831	3.871
Tb927.11.710	hypothetical protein, conserved	168.2	144.8	164.7	147.9	157.3	1.6	154.6	143	131.5	144.4	2.273	1.766	2.033	1.826	1.872	0.013	1.957	1.723	1.753	1.828
Tb927.8.4120	ZC3H26	167.6	251.3	238.5	260.3	247.6	8.2	234.8	259.6	287.6	306.3	2.265	3.065	2.945	3.214	2.948	0.068	2.972	3.128	3.834	3.878
Tb927.4.390	hypothetical protein, conserved	166.8	26.8	28.8	26.8	30.5	28.8	41.5	24.6	20.2	23.2	2.254	0.327	0.355	0.331	0.363	0.24	0.525	0.296	0.27	0.294
Tb927.3.2550	hypothetical protein, conserved	166.6	22.7	22.2	23.5	21.1	34.7	17.8	11.1	13	13.3	2.251	0.277	0.275	0.29	0.251	0.289	0.225	0.134	0.173	0.169
Tb927.4.5380	hypothetical protein, conserved	165.8	158.2	172.2	155.2	173.1	17.6	151.2	145.9	148.4	153.6	2.24	1.93	2.126	1.916	2.06	0.146	1.914	1.757	1.979	1.945
Tb927.9.1500	NEK15 protein kinase	165.6	179.1	168.9	177.9	170.2	83.7	153.4	182.7	190.2	182.1	2.238	2.184	2.086	2.196	2.026	0.698	1.942	2.201	2.536	2.305
Tb927.7.7020	hypothetical protein	164.9	21	23.3	20.3	24.7	86.2	37.6	19.5	13	24.9	2.228	0.256	0.287	0.251	0.294	0.718	0.476	0.235	0.174	0.315
Tb927.11.14600	procyclin-associated gene 2-like protein, putative	164.5	69.3	58.4	67.3	62.4	2.1	64.2	58.6	58.3	98.6	2.223	0.845	0.721	0.831	0.743	0.017	0.813	0.707	0.777	1.249
Tb927.11.12770	ubiquitin ligase, putative	164.1	182.1	165.1	176.4	166.6	1.2	154.9	149.8	147.2	161.7	2.217	2.221	2.038	2.177	1.983	0.01	1.961	1.804	1.962	2.047
Tb927.9.1440	hypothetical protein, conserved	164	113.7	113	113.1	113.6	180.9	111.9	118.2	115.3	126	2.216	1.387	1.395	1.396	1.352	1.508	1.416	1.424	1.538	1.595
Tb927.10.4570	EF2 elongation factor 2	163.3	346.3	335.1	342.7	321.4	30.6	332.4	392.2	459	333.4	2.206	4.223	4.138	4.231	3.826	0.255	4.208	4.725	6.12	4.22
Tb927.6.2270	hypothetical protein, conserved	162.5	219.5	236.9	226.7	231.1	1	88.6	437.7	294.1	219.6	2.196	2.677	2.925	2.798	2.751	0.008	1.121	5.274	3.921	2.779
Tb927.6.2230	TbRGG1	162.4	300.1	321.8	319.9	304.1	56.1	128.1	446.7	430.9	339.6	2.195	3.66	3.973	3.95	3.62	0.467	1.621	5.382	5.746	4.298
Tb927.7.6780	hypothetical protein	162.4	38.3	44.5	42.7	44.6	117.9	59.4	38.7	32.6	37.2	2.194	0.467	0.549	0.527	0.531	0.982	0.753	0.466	0.435	0.471
Tb927.9.11790	membrane transporter protein, putative	161.6	124.4	130.1	121.8	132.7	114.4	199.9	204.1	203.6	118.6	2.183	1.518	1.606	1.503	1.579	0.953	2.53	2.459	2.715	1.501
Tb927.9.16950	hypothetical protein	161.3	18.4	18.7	18.8	21.7	27.5	11.6	9.7	9.8	0.4	2.18	0.225	0.231	0.232	0.259	0.229	0.147	0.117	0.131	0.005
Tb927.10.3410	hypothetical protein	161.2	9.7	10.5	9.3	9.2	3.2	11.2	2.5	2.4	5.5	2.178	0.119	0.13	0.115	0.11	0.026	0.142	0.03	0.031	0.07
Tb927.9.3970	alpha/beta-hydrolase-like protein	161	206.8	193.2	203.6	192.9	2.6	173.7	203.7	215.4	182.6	2.175	2.522	2.385	2.513	2.296	0.022	2.199	2.454	2.872	2.312
Tb927.1.1040	hypothetical protein, conserved	159.6	136.6	150.2	139	156.1	13.9	116.1	105.9	105.8	111.2	2.157	1.666	1.854	1.716	1.859	0.116	1.469	1.276	1.41	1.408
Tb927.2.2510	voltage-dependent anion-selective channel VDAC	158.4	155.3	173.2	154.8	162.9	74.4	201.3	197.3	194.3	154.9	2.141	1.894	2.138	1.912	1.939	0.62	2.548	2.378	2.591	1.96
Tb927.1.5180	hypothetical protein	158.3	60	65.5	59.2	71.6	132.8	51.8	50.4	46.2	75.5	2.139	0.732	0.808	0.731	0.852	1.107	0.655	0.607	0.616	0.956
Tb927.8.6890	hypothetical protein, conserved	157.1	44.9	61.6	49.2	57	123.9	53.6	47.2	42.6	52.4	2.123	0.547	0.76	0.607	0.679	1.033	0.678	0.569	0.568	0.663
Tb927.10.3420	NADH-ubiquinone oxidoreductase c, putative	157	6.3	6.9	6.8	8.1	1.1	5.6	1	0	2.9	2.121	0.077	0.085	0.084	0.096	0.009	0.071	0.012	0	0.037
Tb927.11.9790	calmodulin, putative	156.5	64.7	71.6	64.1	65.3	0.5	63.4	51.7	46.2	57.4	2.114	0.789	0.884	0.791	0.777	0.004	0.802	0.623	0.615	0.727
Tb927.6.510	GPEET2 procyclin	156	56.8	53.5	56.5	58.8	153.9	79.4	84.3	56.5	61.8	2.108	0.692	0.66	0.697	0.7	1.283	1.005	1.015	0.753	0.782
Tb927.8.3490	hypothetical protein, conserved	155.1	115.7	112.8	112.9	116.4	55.8	109.5	106.5	100.9	109.6	2.096	1.411	1.393	1.393	1.386	0.465	1.386	1.283	1.345	1.387
Tb927.5.2190	hypothetical protein, conserved	154.2	208.1	222.4	204.2	208.4	1.6	161.6	106.4	150.8	197.1	2.084	2.538	2.746	2.521	2.481	0.014	2.046	1.282	2.011	2.495
Tb927.1.580	phosphate-repressible phosphate permease, putative	154.2	141.7	131.5	139	130.9	81.8	131.4	133.3	127.1	126.1	2.084	1.728	1.623	1.716	1.558	0.682	1.664	1.607	1.695	1.596
Tb927.7.7420	ATP synthase F1, alpha subunit	154.1	194.8	203	187.4	195.5	27.3	188.5	191.3	203.7	276.4	2.083	2.376	2.506	2.313	2.327	0.227	2.386	2.305	2.717	3.499
Tb927.11.7060	acidocalcisomal pyrophosphatase (VSP1)	153.7	152	150.4	151.9	149	1.1	139.3	173.6	182.3	135.9	2.077	1.853	1.857	1.876	1.774	0.009	1.763	2.091	2.431	1.72
Tb927.8.4050	flagellar membrane protein that interacts with FLA1, similar to FLA3	153.1	197.7	188.9	202.4	185.6	1.6	178.5	197.6	211.7	246.8	2.069	2.411	2.332	2.498	2.209	0.013	2.26	2.38	2.823	3.124
Tb927.5.1220	hypothetical protein, conserved	152.9	33.5	35.6	35.1	39.1	125.3	66.1	43.7	29.3	40.6	2.066	0.408	0.44	0.433	0.465	1.045	0.837	0.527	0.391	0.514
Tb927.7.350	hypothetical protein	152.5	59.4	57.1	60.5	71.8	41.9	66.2	45.5	38.1	53.9	2.06	0.724	0.705	0.747	0.854	0.349	0.837	0.549	0.508	0.682
Tb927.10.10370	hypothetical protein, conserved	152	209.6	185.5	198.9	186.2	21.8	187.2	196.3	201	194.6	2.054	2.556	2.29	2.456	2.217	0.182	2.37	2.365	2.68	2.463
Tb927.7.6330	hypothetical protein	151.8	4.6	4.2	4.3	5.7	37.7	7.5	3.3	2.8	3.1	2.051	0.056	0.051	0.053	0.067	0.314	0.095	0.04	0.037	0.04
Tb927.1.2150	calpain-like protein fragment, putative,calpain-like cysteine peptidase, Clan CA, family C2	151.3	22.3	21.1	27.7	22.5	86.3	28.1	24.3	20.8	23.5	2.045	0.272	0.26	0.342	0.268	0.719	0.355	0.293	0.278	0.297
Tb927.5.1820	60S acidic ribosomal protein	151.3	109.8	108.1	110.4	116.2	221.3	174.6	102.4	101.4	99.3	2.045	1.339	1.334	1.363	1.383	1.844	2.21	1.233	1.352	1.257
Tb927.4.3220	hypothetical protein, conserved	150.6	0	0	0	0	1.2	0	0	0	0	2.035	0	0	0	0	0.01	0	0	0	0
Tb927.7.1830	hypothetical protein, conserved	150.4	167.1	161	170.8	161.1	3.3	294.4	286.8	306.6	177	2.032	2.038	1.988	2.109	1.917	0.027	3.726	3.456	4.087	2.241
Tb927.6.4580	Mitchondrial SSU ribosomal protein	150.1	60.9	65.6	62	68.3	99	70.6	86.3	43	56.1	2.029	0.742	0.81	0.766	0.813	0.825	0.893	1.04	0.574	0.71
Tb927.9.10250	small nuclear ribonucleoprotein Sm-F	149.5	13.7	14.1	14	15.5	0.9	23	12.8	10.2	14.7	2.02	0.167	0.174	0.173	0.184	0.008	0.291	0.154	0.136	0.186
Tb927.2.5120	vesicle-associated membrane protein, in Tc vacuolar proteome	148.7	62.2	68.3	62.3	72.1	98.8	64.9	58.8	49.6	53.8	2.01	0.759	0.843	0.769	0.858	0.824	0.821	0.709	0.661	0.681
Tb927.9.3920	40S ribosomal protein S7	148.6	203.8	206.8	201.8	201	4.3	204.5	183.5	195.1	179.7	2.009	2.485	2.553	2.491	2.393	0.036	2.588	2.21	2.602	2.274
Tb927.1.1770	glutaredoxin, putative	148.6	27.8	27.5	27.1	30.6	102.4	33.6	22.8	16.7	31.9	2.008	0.339	0.34	0.334	0.364	0.853	0.425	0.274	0.223	0.403
Tb927.4.4120	hypothetical protein, conserved	148.6	144	152	148.7	150	119.6	151.2	148.6	149.6	129.6	2.008	1.756	1.876	1.836	1.786	0.996	1.914	1.791	1.995	1.641
Tb927.3.650	hypothetical protein, conserved	147.9	44.9	32.6	48.7	32.1	18.3	52.8	36.8	36.6	43.3	1.998	0.548	0.403	0.602	0.382	0.153	0.668	0.443	0.488	0.549
Tb927.4.3490	DNA-directed RNA polymerase subunit, putative, (RPB6)	146.9	185.1	184.8	203	179.4	31.8	158.7	206.3	220.6	191.3	1.985	2.257	2.282	2.506	2.136	0.265	2.008	2.485	2.941	2.422
Tb927.4.4140	hypothetical protein, conserved	146.9	165.5	169.8	171.1	174.1	24.3	170.5	175.9	181.5	179.1	1.985	2.019	2.097	2.112	2.073	0.203	2.158	2.119	2.421	2.268
Tb927.10.11300	paraflagellar rod protein PFC16	146.8	81.3	84.1	80.1	91	15.6	71.7	69.3	54	67	1.983	0.991	1.038	0.988	1.083	0.13	0.908	0.834	0.719	0.848
Tb927.10.1470	hypoxanthine-guanine phosphoribosyltransferase (HGPRT)	146.6	131.6	135.6	124.6	127.8	51.4	114.9	118.7	123.6	125.9	1.981	1.605	1.674	1.538	1.521	0.428	1.454	1.43	1.648	1.593
Tb927.8.500	hypothetical protein	146.5	20.1	18.2	17.9	18.2	0.7	30.4	18.7	14.9	53.2	1.98	0.245	0.224	0.221	0.216	0.006	0.385	0.225	0.198	0.674
Tb927.1.2200	ZC3H4	145.7	11.3	14.4	14.2	15.5	126.1	30.4	13.1	8.5	10.7	1.969	0.138	0.178	0.175	0.184	1.051	0.384	0.157	0.113	0.136
Tb927.4.4990	ubiquinol-cytochrome c reductase, putative	145.1	55.6	65.7	63.6	64.3	52.8	77	45.2	48.8	58.8	1.961	0.678	0.812	0.785	0.766	0.44	0.975	0.545	0.651	0.745
Tb927.10.8310	Histone acetyltransferase HAT3	145.1	60.6	64.6	59.3	69.1	109.1	48.1	38.5	34.1	40.5	1.961	0.739	0.797	0.732	0.823	0.91	0.608	0.463	0.455	0.513
Tb927.11.7740	dynein light chain, putative,dynein Tctex2 family, putative	145	49.9	51.6	46.1	54.3	7.8	43.9	18.9	20.5	46.4	1.96	0.608	0.637	0.569	0.646	0.065	0.556	0.228	0.274	0.588
Tb927.11.9860	hypothetical protein, conserved	144.9	72.7	84.6	75.1	75.4	1	79.4	68.7	63.7	71.7	1.958	0.886	1.044	0.928	0.898	0.009	1.005	0.827	0.849	0.908
Tb927.10.2560	mitochondrial malate dehydrogenase (mMDH)	144.5	102.9	113	98.2	110	194.8	93.6	88.3	83.7	95.4	1.953	1.254	1.395	1.212	1.31	1.623	1.184	1.064	1.116	1.207
Tb927.11.4450	ALBA2	144.5	12.3	16	12.3	16.6	0.7	17.3	11.5	12.2	13.9	1.953	0.15	0.198	0.152	0.197	0.006	0.219	0.138	0.162	0.176
Tb927.1.710	phosphoglycerate kinase (PGKB)	143.9	100	101	99.5	103.6	106.8	96.7	82.7	79.8	85.2	1.945	1.22	1.247	1.228	1.233	0.89	1.224	0.996	1.064	1.078
Tb927.1.3820	ATP synthase subunit, putative	143.7	78.4	84.5	76.3	86.1	136.5	96	90.9	80.6	113.1	1.941	0.956	1.043	0.941	1.025	1.137	1.215	1.095	1.074	1.432
Tb927.5.1480	hypothetical protein	143.5	8.3	7.9	8.6	7.9	113.3	21.7	5.7	3.7	7.4	1.94	0.102	0.097	0.106	0.094	0.944	0.275	0.069	0.049	0.094
Tb927.7.5410	hypothetical protein, conserved	143.3	176.5	175.9	185.5	176	9.7	160.4	171.4	187.8	162.6	1.936	2.153	2.172	2.291	2.095	0.081	2.031	2.065	2.504	2.058
Tb927.5.1170	hypothetical protein, conserved	143.2	42	46.6	45.7	44	149.3	89.8	46.6	51.7	57.2	1.935	0.512	0.576	0.564	0.523	1.244	1.137	0.562	0.69	0.724
Tb927.4.5010	calreticulin, putative	143	99.2	101.6	100	103.5	25.4	109	91	85.8	106.2	1.932	1.209	1.255	1.234	1.232	0.212	1.38	1.096	1.144	1.344
Tb927.10.6950	sterol 24-c-methyltransferase, putative	143	214.7	206.2	211.4	202.3	1.5	194	205.4	239	211.8	1.932	2.618	2.546	2.61	2.409	0.013	2.456	2.475	3.187	2.681
Tb927.4.5020	RNA polymerase IIA largest subunit (RPB1)	142.8	186.7	199.1	189.2	189.9	10.8	169.3	188.6	200.5	184.3	1.93	2.276	2.459	2.336	2.26	0.09	2.143	2.272	2.673	2.333
Tb927.10.4140	hypothetical protein, conserved	142.7	70.4	75.9	72.5	84	134.7	68.9	61.1	67.5	59.3	1.928	0.858	0.937	0.896	1	1.123	0.872	0.736	0.899	0.751
Tb927.11.6880	hypothetical protein	141.7	1.4	0.8	0.9	0.6	1.4	2.8	1	0.4	0.8	1.916	0.017	0.009	0.011	0.007	0.012	0.035	0.012	0.005	0.01
Tb927.4.3500	Amastin-like protein	141.2	94.1	100.5	90.3	96.7	106.4	91.9	93.7	88.3	87	1.907	1.148	1.241	1.115	1.152	0.887	1.163	1.129	1.177	1.102
Tb927.8.2470	hypothetical protein, conserved	141.1	51.1	50.8	52.2	53.1	0.9	54.7	44.1	47.4	45.6	1.907	0.624	0.627	0.645	0.633	0.008	0.692	0.531	0.631	0.577
Tb927.6.2260	hypothetical protein, conserved	141	189.9	205.9	195.2	200.4	2.6	89.8	366.4	245.2	181.2	1.906	2.315	2.542	2.41	2.386	0.021	1.137	4.414	3.269	2.293
Tb927.2.4590	branched-chain amino acid aminotransferase, putative	140.8	184.7	179.7	187.1	174.2	27.4	157.2	157.2	156.9	162.8	1.902	2.253	2.219	2.31	2.074	0.228	1.99	1.894	2.093	2.061
Tb927.3.2450	hypothetical protein, conserved	140.2	13.9	15.6	13.6	15.6	87.5	20.2	7.6	6.2	10.3	1.895	0.17	0.192	0.168	0.186	0.729	0.256	0.092	0.083	0.131
Tb927.10.14740	hypothetical protein, conserved, DnaJ domain	140	150.7	163.2	157.3	165.9	1.1	150.2	158.6	152.8	153.6	1.892	1.838	2.015	1.943	1.975	0.009	1.902	1.911	2.037	1.945
Tb927.2.4740	Mitochondrial LSU ribosomal protein L11	139.6	156.8	161	165.3	158.3	2.5	157.2	163.9	161	164.6	1.886	1.912	1.988	2.041	1.884	0.021	1.99	1.974	2.147	2.084
Tb927.7.7110	leucine-rich repeat protein (LRRP)	139.3	149.5	146.4	151.9	146.7	54.3	146.8	170	169.5	242.7	1.883	1.823	1.807	1.875	1.746	0.453	1.859	2.049	2.26	3.073
Tb927.5.2180	hypothetical protein, conserved	139	170.8	183.6	171.7	181.5	2.4	149.7	85.7	131.1	170.2	1.879	2.083	2.267	2.12	2.16	0.02	1.894	1.033	1.749	2.154
Tb927.11.11740	membrane-bound acid phosphatase, putative	139	162.9	163.5	163.6	155.4	26.3	148.1	165.9	170	161	1.879	1.986	2.019	2.02	1.849	0.219	1.875	1.998	2.267	2.038
Tb927.6.3290	intraflagellar transport protein IFT20	138.7	83.1	76.3	72	74.4	103.8	66.1	89.9	59.1	70.2	1.874	1.014	0.941	0.889	0.886	0.865	0.837	1.083	0.788	0.888
Tb927.6.3850	chaperone protein DNAj, putative	138.7	46.3	49	49.7	51	94.7	46.5	63.5	38.6	54.3	1.874	0.565	0.605	0.613	0.607	0.79	0.588	0.765	0.514	0.688
Tb927.11.16180	hypothetical protein	138.4	41.8	44.8	41.4	46.9	0.1	59.4	43.3	36.4	42.3	1.871	0.51	0.553	0.511	0.558	0.001	0.752	0.521	0.486	0.535
Tb927.6.2280	hypothetical protein, conserved	138.2	176.5	184.1	182.1	189.5	0.9	79.3	327.9	213.9	174.3	1.867	2.153	2.272	2.248	2.256	0.008	1.004	3.951	2.852	2.206
Tb927.4.4380	vacuolar-type proton translocating pyrophosphatase 1, putative (PPase1)	137.4	165.7	162.5	164.2	160.4	28	157.6	173.7	183.5	170.8	1.857	2.021	2.006	2.027	1.91	0.233	1.995	2.093	2.446	2.163
Tb927.10.11060	hypothetical protein, conserved	137.4	131.9	142.4	126.4	135	174.9	125	125.5	121.8	124	1.857	1.608	1.758	1.56	1.607	1.457	1.582	1.512	1.624	1.57
Tb927.4.5000	hypothetical protein, conserved, TERD-like domain	137.1	171.2	177.1	167.1	178.3	26.1	160.2	160.4	170.4	168.5	1.852	2.087	2.187	2.063	2.123	0.218	2.028	1.932	2.272	2.133
Tb927.10.8370	hypothetical protein, conserved	136.6	74.8	81.9	67	83.3	125.8	79.9	55.3	47.9	53.8	1.846	0.912	1.011	0.827	0.992	1.048	1.011	0.667	0.639	0.681
Tb927.10.8320	cytochrome oxidase subunit IX (COXIX)	136.5	41.1	49.3	44.9	51.1	81.8	52.3	38	34	39.4	1.845	0.502	0.608	0.555	0.608	0.682	0.662	0.458	0.453	0.499
Tb927.9.8100	nascent polypeptide associated complex subunit, putative	136.5	141.5	144.5	142	135.9	72	153	135.1	140.4	132.6	1.845	1.725	1.784	1.753	1.618	0.6	1.937	1.627	1.872	1.679
Tb927.1.1760	hypothetical transmembrane protein	135.9	17.4	19.3	20.4	19.5	122.8	29.9	11.2	9.8	13.7	1.837	0.213	0.238	0.252	0.232	1.024	0.378	0.135	0.131	0.173
Tb927.2.2770	hypothetical protein, conserved	135.8	6.9	8.4	9.4	8.2	59.9	14.3	8.3	7.7	8	1.835	0.085	0.103	0.116	0.098	0.499	0.18	0.1	0.103	0.102
Tb927.11.8360	hypothetical protein	135.7	31	33.8	33.6	37	0.3	55.2	28.4	21.9	29.6	1.834	0.378	0.417	0.415	0.441	0.002	0.699	0.342	0.292	0.374
Tb927.7.5790	protein disulfide isomerase, ERp44-like	135.6	16	16	19.4	17.6	70	22.1	16.1	14.8	18.2	1.833	0.195	0.198	0.24	0.209	0.584	0.28	0.194	0.197	0.231
Tb927.8.8280	hypothetical protein, conserved, no domains, K-specific	135.6	35.9	37.7	38.5	38.6	97.1	51.9	38.2	32.4	40.8	1.833	0.438	0.465	0.475	0.459	0.809	0.657	0.461	0.433	0.517
Tb927.6.2700	small nuclear ribonucleoprotein Sm-E	135.5	54.4	60.9	56.6	63.5	104.3	63.1	75.7	49.5	49	1.831	0.663	0.752	0.699	0.756	0.869	0.798	0.913	0.66	0.621
Tb927.5.4540	GRESAG 4, putative receptor-type adenylate cyclase	135	209.8	251.1	208.1	215.2	3.9	224	246.7	215.3	176.9	1.825	2.558	3.1	2.57	2.562	0.032	2.835	2.972	2.871	2.239
Tb927.1.3810	hypothetical protein, conserved	134.9	86.6	89.3	80.6	89.5	145.7	102.7	97.2	87.4	116.9	1.824	1.056	1.102	0.995	1.065	1.214	1.3	1.171	1.165	1.479
Tb927.10.13560	Mevalonate-diphosphate decarboxylase	134.9	208.8	197.1	199.1	194	2.8	192.7	191.3	207.9	198.9	1.823	2.546	2.433	2.458	2.31	0.024	2.439	2.305	2.771	2.518
Tb927.5.1740	hypothetical protein	134.6	18.1	22.5	20.9	21.2	140.3	35.7	16.3	13.2	19.6	1.819	0.221	0.278	0.258	0.253	1.169	0.451	0.196	0.175	0.248
Tb927.11.12140	hypothetical protein	134.6	4.2	4.1	4	4.1	0.6	5.8	2	1.2	5.1	1.819	0.051	0.05	0.049	0.049	0.005	0.074	0.024	0.016	0.065
Tb927.2.1890	E2-like ubiquitin-conjugation enzyme (ATG3)	134.3	27.6	27.6	30.1	27.5	71.7	39.8	34.5	28.8	52.6	1.814	0.336	0.341	0.372	0.327	0.598	0.503	0.415	0.384	0.666
Tb927.7.5780	hypothetical protein, conserved	134.1	30.3	32.2	34.6	36.2	88.3	40.4	32.4	25	29.6	1.813	0.37	0.398	0.427	0.431	0.735	0.511	0.39	0.333	0.375
Tb927.9.6570	hypothetical protein, conserved	134.1	5.6	7.2	8.9	7	21.1	11.3	4.1	3.2	2.8	1.812	0.068	0.089	0.11	0.083	0.175	0.143	0.049	0.042	0.036
Tb927.9.7830	mitochondrial tRNA import complex, putative	134	58.4	57.9	53	60.7	101.2	45.3	40.1	37.4	48.8	1.811	0.713	0.715	0.654	0.722	0.844	0.574	0.483	0.498	0.617
Tb927.8.5150	hypothetical protein, conserved	133.8	29.5	36.3	36.4	44.7	116	47.6	26.6	23.8	40.5	1.808	0.36	0.448	0.449	0.533	0.967	0.603	0.321	0.318	0.513
Tb927.7.6710	hypothetical protein	133.7	14.5	17.4	18.6	22	97.7	34.5	14	11.4	18.2	1.807	0.177	0.215	0.229	0.261	0.814	0.436	0.169	0.152	0.231
Tb927.8.3370	Ran-binding protein, putative	133.3	22.9	23.9	24.8	27.1	74	29.4	25.8	19.4	24.6	1.801	0.28	0.296	0.306	0.322	0.617	0.373	0.311	0.258	0.312
Tb927.2.2490	hypothetical protein	133	66.6	79.4	67.5	76.5	111.4	74.2	70.5	54.3	62.9	1.798	0.812	0.98	0.833	0.911	0.928	0.939	0.849	0.724	0.797
Tb927.7.5860	hypothetical protein	133	20.9	21.7	21.6	20.3	105.5	34.6	16.9	11.7	20	1.797	0.255	0.268	0.267	0.242	0.879	0.438	0.204	0.156	0.254
Tb927.10.2970	hypothetical protein, conserved	132.9	42.6	36.9	44.6	46.8	118.6	57.8	37.3	40.1	36.8	1.796	0.519	0.455	0.55	0.557	0.988	0.732	0.45	0.535	0.465
Tb927.2.2900	ARP2/3 complex subunit, putative	132.9	45.3	50.1	48.8	49.5	100.1	58.3	50.3	39	53.2	1.795	0.553	0.618	0.602	0.589	0.834	0.738	0.606	0.52	0.674
Tb927.8.6090	ubiquitin-conjugating enzyme e2, putative	132.8	16.2	16	16	19.4	67.3	20.7	14.6	11.7	15.6	1.795	0.197	0.197	0.197	0.231	0.561	0.262	0.176	0.155	0.197
Tb927.4.3580	hypothetical protein, conserved	132.5	109.5	106.1	106.9	108.6	61.8	105.4	111.3	119	133	1.791	1.335	1.31	1.32	1.293	0.515	1.335	1.341	1.586	1.684
Tb927.3.1750	rev7, putative,mitotic spindle checkpoint component, putative	132.4	48.2	50.5	50.6	56.2	108.3	60	44.4	36.3	50.3	1.789	0.588	0.623	0.624	0.669	0.903	0.759	0.535	0.484	0.636
Tb927.2.1760	hypothetical protein, conserved	132.3	97	111.6	107.6	121.3	166.7	124.1	131.3	111.6	119.8	1.788	1.184	1.377	1.329	1.444	1.389	1.571	1.582	1.488	1.516
Tb927.3.700	hypothetical protein, conserved, no clear yeast or human matches	132.3	13.4	10.4	12.7	11.3	79.6	30.3	10.5	7.9	9.2	1.788	0.163	0.128	0.157	0.134	0.663	0.383	0.126	0.106	0.117
Tb927.11.6640	cytochrome b5, putative (CYB5)	132.2	60.5	62.1	61	72.5	0.5	61.3	54.3	50.6	54.3	1.787	0.737	0.766	0.753	0.863	0.004	0.776	0.654	0.675	0.688
Tb927.3.890	hypothetical protein, conserved	132.2	70.3	78.2	68.4	80.6	97.9	61.2	54.6	50.9	70	1.787	0.857	0.965	0.844	0.959	0.816	0.775	0.657	0.679	0.886
Tb927.5.510	SDH10 succinate dehydrogenase (complex II) subunit	132.1	19.6	18.5	21.6	20.5	127.8	40.5	21.3	19.2	21.9	1.785	0.239	0.228	0.267	0.244	1.065	0.513	0.257	0.257	0.277
Tb927.11.11100	N-acetyltransferase, putative	132	79.4	81.1	71	80.9	1.1	81.9	76	64.2	60.6	1.784	0.968	1.001	0.877	0.963	0.009	1.037	0.916	0.857	0.767
Tb927.4.3480	hypothetical protein	132	83.9	88.8	83.4	89.2	137.3	95.2	88.2	72.3	82.5	1.784	1.023	1.097	1.03	1.062	1.144	1.205	1.062	0.964	1.045
Tb927.11.14510	hypothetical protein	132	57.7	57.9	56.3	62.8	0.8	67.1	53.4	49.4	46.8	1.784	0.704	0.715	0.695	0.748	0.007	0.849	0.643	0.658	0.593
Tb927.3.5310	paraflagellar rod protein,I2 antigen	132	103.1	107.1	107.9	106.2	61.6	169.4	138.5	187.6	146.3	1.784	1.258	1.323	1.332	1.264	0.513	2.145	1.669	2.502	1.852
Tb927.4.3520	hypothetical protein, conserved	131.7	70.1	76	72.6	76.1	140.2	96.4	75.1	63.4	60.2	1.78	0.855	0.938	0.896	0.905	1.169	1.22	0.905	0.845	0.762
Tb927.9.10510	hypothetical protein, conserved	131.5	87.9	79.9	81.4	81.6	119.7	83.2	73	71.6	83	1.777	1.072	0.987	1.005	0.971	0.998	1.053	0.879	0.955	1.05
Tb927.10.2990	nuclear cap binding complex subunit CBP110 (CBP110)	131.3	210.4	200.8	215.2	203.5	56.7	216.4	250.3	279.1	168.1	1.775	2.566	2.479	2.657	2.423	0.472	2.74	3.016	3.721	2.128
Tb927.10.1650	hypothetical protein, conserved	130.9	65.3	72.9	66.5	73.7	0.4	77.4	55.9	50.4	61.2	1.769	0.796	0.899	0.82	0.878	0.004	0.979	0.674	0.672	0.775
Tb927.10.3020	hypothetical protein, conserved	130.9	212.8	201.7	211.8	203.1	306.6	214.2	241.7	260.5	164.1	1.768	2.595	2.49	2.615	2.418	2.555	2.712	2.912	3.474	2.078
Tb927.10.1810	hypothetical protein, conserved	130.5	100.1	110.9	106.9	104.4	38.1	76.3	88.4	86.1	92.4	1.764	1.22	1.369	1.319	1.243	0.317	0.965	1.066	1.148	1.17
Tb927.8.6900	hypothetical protein, conserved	130.3	57.5	68.5	54	67.7	115.4	60.5	47.4	39.3	49.9	1.76	0.701	0.846	0.666	0.806	0.962	0.766	0.571	0.525	0.631
Tb927.1.1790	hypothetical PIN domain-containing protein, conserved	130.3	40.2	37.7	40.9	40.5	80.9	44.7	38.4	30.7	32.9	1.76	0.491	0.465	0.505	0.483	0.675	0.565	0.463	0.409	0.417
Tb927.7.3690	hypothetical protein	130.2	3.6	2.9	2.8	3	65.7	5.5	2.1	1.1	2.8	1.76	0.044	0.036	0.034	0.036	0.547	0.07	0.025	0.015	0.035
Tb927.3.3770	paraflagellar rod protein PFC6	130.2	286.6	280	299.1	276.8	5	212.3	259.7	287.8	249.2	1.759	3.495	3.457	3.693	3.295	0.041	2.687	3.129	3.837	3.154
Tb927.6.4570	hypothetical protein, conserved, no clear yeast or human matches	129.6	53.7	61.3	56	69.9	100.7	57.8	73.3	44.8	61.4	1.752	0.655	0.757	0.691	0.832	0.839	0.732	0.883	0.598	0.778
Tb927.5.1790	Mitchondrial SSU ribosomal protein	129.6	180	169.7	181.1	168	339.9	224.3	183.6	201.4	191.2	1.751	2.195	2.095	2.235	2.001	2.833	2.839	2.212	2.685	2.42
Tb927.3.1720	hypothetical protein, conserved	129.4	16.2	18.9	16.5	19.7	61.8	26.1	12.3	10.1	15.5	1.749	0.197	0.233	0.204	0.234	0.515	0.33	0.148	0.134	0.197
Tb927.3.2650	cytochrome c oxidase copper chaperone, putative	129.4	73.1	74.8	73.2	78.5	146.7	97.4	64.8	63.6	73.4	1.749	0.892	0.924	0.904	0.935	1.222	1.233	0.781	0.848	0.929
Tb927.10.6460	protein phosphatase 2B, putative	129.3	67.8	71	61.9	69	106.1	73	55.7	43.6	58.5	1.748	0.827	0.877	0.765	0.822	0.884	0.924	0.671	0.581	0.74
Tb927.3.2890	radial spoke protein RSP10, putative	129.2	28.8	26.2	29.9	28.9	74.9	32.8	33.4	29.3	30.1	1.746	0.351	0.323	0.369	0.343	0.624	0.415	0.403	0.391	0.381
Tb927.8.6910	cyclophilin-type peptidyl-prolyl cis-trans isomerase, putative (PPIase)	129	86.8	95.3	83.1	92.8	112	72.6	76.4	67.1	71.7	1.743	1.058	1.177	1.025	1.105	0.934	0.919	0.921	0.895	0.907
Tb927.11.13780	profilin	129	66.5	69.7	63.1	82.2	0.7	82.1	61	57.3	63.3	1.743	0.811	0.86	0.779	0.979	0.006	1.039	0.735	0.763	0.801
Tb927.10.11710	hypothetical protein	128.8	18.2	16.8	16.4	18.1	52.4	28.9	16.3	12.8	16.4	1.74	0.222	0.207	0.203	0.216	0.436	0.366	0.196	0.171	0.208
Tb927.1.2160	calpain-like protein fragment, putative	128.7	9.7	11.3	13.9	14.1	45.3	15.7	12.6	7.1	12	1.74	0.119	0.139	0.172	0.168	0.378	0.198	0.152	0.094	0.152
Tb927.1.3560	hypothetical protein, conserved	128.6	41.6	40.6	47.4	44.2	106.4	60.6	57.9	55.6	57.1	1.738	0.507	0.501	0.586	0.526	0.887	0.767	0.698	0.742	0.723
Tb927.9.15980	nucleoside transporter 1, putative	128.5	108.5	104.9	116.2	110.6	4.2	107.9	108	108.5	116	1.737	1.323	1.295	1.435	1.317	0.035	1.365	1.301	1.447	1.468
Tb927.5.3790	hypothetical protein, conserved	128.4	39.8	42	39.2	43.6	74.8	35.1	33.2	29.6	36.4	1.736	0.485	0.518	0.484	0.52	0.623	0.445	0.4	0.394	0.46
Tb927.2.5530	POMP22	128.4	178.3	167.9	178.3	175.8	1.6	158.2	179.8	182.6	171	1.736	2.174	2.073	2.201	2.093	0.013	2.003	2.166	2.434	2.164
Tb927.3.5570	syntaxin, putative	128.4	59.8	61.4	57.6	62.2	109.8	63.4	51.8	44.7	54.4	1.736	0.729	0.758	0.711	0.74	0.915	0.803	0.623	0.596	0.688
Tb927.3.3240	hypothetical protein, conserved	128.4	96.5	99.5	91.8	99.5	153.7	104.7	100	98.4	97.7	1.735	1.177	1.229	1.133	1.185	1.281	1.326	1.205	1.312	1.236
Tb927.3.880	hypothetical protein, conserved	128.4	64.7	79.9	69.6	79.6	100.3	59.6	62.2	53.5	65.7	1.735	0.79	0.986	0.859	0.947	0.836	0.754	0.749	0.713	0.832
Tb927.11.1310	NADH-cytochrome b5 reductase, putative (B5R)	128.4	44.1	45.7	44.5	46.9	0.7	53.6	45.5	39.3	45.2	1.735	0.538	0.565	0.55	0.558	0.006	0.678	0.548	0.525	0.572
Tb927.7.5180	60S ribosomal protein L23a or L25	128.3	135.2	149.3	133	146.4	82.1	143.8	121.7	129.2	133.1	1.734	1.649	1.843	1.642	1.742	0.684	1.82	1.466	1.723	1.684
Tb927.3.5350	hypothetical protein, conserved, no known domains	128.1	37.9	39.5	41.6	42.9	106.3	55.4	35.9	31.4	34.7	1.731	0.462	0.488	0.514	0.511	0.886	0.701	0.432	0.419	0.44
Tb927.3.4730	leucine-rich repeat protein (LRRP)	128	225	231.5	224.9	221.8	1.4	199.9	234.6	251.4	225.4	1.73	2.744	2.858	2.777	2.641	0.012	2.53	2.827	3.352	2.853
Tb927.10.2890	enolase	128	202.6	197.8	202.4	194.2	3.1	216.9	232.1	255.4	202	1.729	2.471	2.442	2.499	2.312	0.026	2.745	2.796	3.405	2.557
Tb927.4.4150	mitochondrial RNA binding complex 1 subunit	127.9	149.1	147.3	151.3	145.4	19.4	147.4	146.7	158	151.6	1.728	1.818	1.818	1.868	1.73	0.162	1.865	1.767	2.107	1.919
Tb927.1.2310	hypothetical protein	127.9	9.9	8.2	10.7	12.2	79.1	25.9	7.1	3.3	10.4	1.728	0.121	0.101	0.132	0.145	0.659	0.328	0.086	0.045	0.131
Tb927.11.1480	GRESAG 4, putative receptor-type adenylate cyclase	127.8	120.7	105.5	118.5	157.1	9.4	105.2	111.3	113	118.7	1.727	1.472	1.302	1.463	1.87	0.078	1.332	1.34	1.507	1.503
Tb927.11.740	eIF5A	127.8	50.7	60.3	54.4	54.8	0.5	48.4	40.4	34.7	45.3	1.727	0.618	0.744	0.672	0.653	0.004	0.613	0.486	0.463	0.573
Tb927.5.4510	hypothetical protein, conserved	127.7	40.5	42.6	45	51.3	0.4	44.2	32.3	29.1	30	1.726	0.493	0.526	0.555	0.61	0.003	0.559	0.389	0.388	0.38
Tb927.4.2810	hypothetical protein	127.6	31.7	33.1	31.9	37.3	99.1	40.4	28.8	24.5	30.8	1.725	0.386	0.409	0.394	0.444	0.826	0.512	0.347	0.327	0.39
Tb927.4.2050	hypothetical protein	127.6	76	83.7	81.1	80.3	140.1	86.7	79	69.8	78.3	1.724	0.927	1.034	1.001	0.956	1.168	1.097	0.952	0.931	0.991
Tb927.3.600	hypothetical protein	127.4	15.6	7.3	14	9.4	30.1	5.5	4.6	4.5	8.5	1.721	0.19	0.091	0.173	0.111	0.25	0.07	0.056	0.06	0.108
Tb927.10.2580	hypothetical protein, conserved	127.3	108.6	121.7	113.2	118.8	118.2	104	96.3	99.4	113.5	1.72	1.324	1.502	1.398	1.414	0.985	1.316	1.161	1.325	1.436
Tb927.10.4090	hypothetical protein, conserved	127.1	91.9	98.6	86.4	97	0.7	84.9	84.2	85.6	88.5	1.717	1.121	1.217	1.067	1.155	0.006	1.074	1.015	1.142	1.121
Tb927.10.11260	Mitchondrial SSU ribosomal protein	127	79.7	86.3	73.6	84.2	1.2	79.6	69.6	66.2	70.1	1.716	0.972	1.065	0.909	1.002	0.01	1.008	0.839	0.883	0.887
Tb927.11.2450	hypothetical protein	127	33.6	34.5	39.7	34.9	0.6	51.4	22.8	15.8	27.7	1.716	0.41	0.426	0.49	0.416	0.005	0.651	0.275	0.211	0.35
Tb927.11.10830	hypothetical protein	126.9	54.9	54.5	55.4	59.9	0.7	77.5	41.9	35.5	62.6	1.715	0.67	0.673	0.684	0.714	0.006	0.981	0.505	0.474	0.793
Tb927.3.2460	hypothetical protein, conserved	126.9	53	50.5	52.9	57.1	93.4	44.8	40.4	45.5	45.3	1.714	0.646	0.624	0.653	0.679	0.778	0.567	0.487	0.607	0.573
Tb927.5.970	class I transcription factor A, subunit 6 (CITFA-6)	126.8	72.7	80.6	75.3	84.4	192.8	134	78	74.6	71.8	1.714	0.886	0.995	0.93	1.005	1.607	1.696	0.94	0.994	0.909
Tb927.11.9590	S-adenosylhomocysteine hydrolase, putative	126.7	221.1	218.3	215.9	218.3	2.8	240.5	273.3	318.7	274.1	1.713	2.697	2.695	2.666	2.599	0.023	3.045	3.292	4.25	3.469
Tb927.10.6980	caltractin, putative	126.6	70.4	74.3	68.9	76.1	132.7	79.8	60.4	54.4	60	1.711	0.859	0.917	0.851	0.906	1.106	1.01	0.728	0.725	0.76
Tb927.7.5580	cell cycle associated protein MOB1-B (MOB1B)	126.6	87.7	95.9	93.9	96.9	82.6	75	75.9	77.3	73.8	1.71	1.07	1.184	1.159	1.153	0.688	0.949	0.915	1.031	0.935
Tb927.3.4880	hypothetical protein, conserved	126.6	66.2	78.6	57.3	69	116.5	74.8	66.2	50.1	63.7	1.71	0.807	0.971	0.708	0.821	0.971	0.947	0.798	0.668	0.806
Tb927.3.1600	hypothetical protein, conserved	126.5	25.2	26.1	27.2	31.4	103.4	29.6	22.9	19.4	24.6	1.71	0.307	0.323	0.336	0.374	0.862	0.375	0.276	0.258	0.311
Tb927.3.4910	signal peptide peptidase, putative,aspartic peptidase, clan AD, family A22B, putative	126.5	55	64	54.6	66.1	99.3	61.6	52.3	42.7	49.7	1.71	0.671	0.79	0.674	0.787	0.827	0.78	0.631	0.569	0.629
Tb927.2.5540	hypothetical protein, conserved	126.5	181.8	174.2	183.2	187.7	1.5	161.8	173.2	174	166.2	1.709	2.217	2.151	2.261	2.235	0.012	2.049	2.086	2.321	2.103
Tb927.5.2430	membrane transporter protein, putative	126.4	100.2	104	98.9	103.5	362.1	172.4	130.5	120.9	102.6	1.709	1.222	1.284	1.221	1.233	3.017	2.182	1.572	1.612	1.299
Tb927.7.3900	vacuolar transporter chaperone, putative, ER by IFA	126.4	65.2	71.7	63.4	71.7	99.1	68.2	58.2	52.4	62	1.709	0.796	0.886	0.783	0.853	0.826	0.864	0.701	0.698	0.785
Tb927.7.2720	eIF3c	126.1	38.8	44.3	37.9	40.8	95.4	43.2	32.4	30.8	37.7	1.704	0.473	0.547	0.468	0.486	0.795	0.546	0.39	0.41	0.477
Tb927.9.15650	hypothetical protein	126.1	45.9	39.7	47.8	45	107.1	60.2	47.5	46.2	50.8	1.704	0.559	0.49	0.59	0.535	0.892	0.762	0.572	0.616	0.644
Tb927.6.3960	hypothetical protein, conserved	126.1	52.7	51.6	53.5	56	93.5	56.3	75	45.5	51.7	1.704	0.642	0.637	0.66	0.667	0.779	0.713	0.903	0.607	0.654
Tb927.11.16540	hypothetical protein, conserved	126	26	25.8	29.3	24.2	0.7	54.8	32.2	29.3	27	1.703	0.317	0.319	0.361	0.288	0.006	0.694	0.388	0.391	0.342
Tb927.11.13630	hypothetical protein, conserved	126	33.9	43.7	32.2	42.4	0.5	49.7	22.5	17.7	35.2	1.703	0.413	0.539	0.398	0.504	0.004	0.629	0.271	0.237	0.446
Tb927.9.3530	LSm6	126	74.4	82.2	72.9	79.3	121	69.1	55.2	49.9	62	1.703	0.907	1.015	0.9	0.944	1.008	0.875	0.665	0.666	0.785
Tb927.8.7790	hypothetical protein, conserved	125.8	29.5	29.5	31.2	29.9	92.6	37.7	29.5	26	29.4	1.7	0.36	0.364	0.385	0.356	0.771	0.477	0.355	0.347	0.372
Tb927.10.6440	Phosphomannomutase PMM, acts as phosphoglucomutase	125.6	68.6	81.2	67.7	83	111.7	67.8	56.8	52.6	63.3	1.697	0.837	1.002	0.836	0.988	0.931	0.859	0.684	0.701	0.802
Tb927.1.4020	hypothetical protein	125.6	11.5	10.8	10.4	10.6	87.3	22.4	10.2	5.5	12.6	1.697	0.14	0.134	0.128	0.127	0.727	0.284	0.122	0.073	0.159
Tb927.11.5960	hypothetical protein, conserved, no domains, no yeast or human match	125.4	98.9	90.2	99.9	97.4	0	98	57.9	71.8	89.6	1.695	1.206	1.113	1.234	1.159	0	1.241	0.697	0.957	1.135
Tb927.5.590	protein phosphatase 1, regulatory subunit, putative	125.4	71	72.4	67.2	73.7	166.7	117.3	73.4	61.3	66.7	1.694	0.866	0.894	0.83	0.878	1.389	1.484	0.884	0.817	0.844
Tb927.10.13530	hypothetical protein	125.3	68	77.9	69	75.1	129.9	62.6	63.2	61.5	64	1.694	0.829	0.962	0.852	0.894	1.082	0.793	0.762	0.82	0.811
Tb927.4.780	hypothetical protein, conserved	125.3	28.7	28	24.1	28.8	115.8	48.7	22.9	19.2	23.1	1.693	0.35	0.345	0.298	0.343	0.965	0.616	0.275	0.256	0.292
Tb927.8.4300	hypothetical protein	125.3	2.4	2.2	2.5	2.2	65.4	4.4	0.6	1.4	0.9	1.693	0.029	0.027	0.031	0.027	0.545	0.056	0.007	0.018	0.012
Tb927.10.2710	ferredoxin, putative	125.2	95.2	103.1	87.1	97.1	141.4	94.9	82.5	72.3	80.8	1.692	1.161	1.273	1.075	1.156	1.178	1.201	0.993	0.965	1.023
Tb927.10.16020	hypothetical protein, conserved	125.2	67.1	70.4	67.4	71.8	93.1	59.3	57	54.1	63.1	1.692	0.818	0.869	0.832	0.855	0.776	0.75	0.687	0.721	0.798
Tb927.9.7590	60S ribosomal protein L11	125.1	97	94.5	100.8	99.8	42.4	118.3	90.8	89.2	101.8	1.69	1.182	1.167	1.244	1.188	0.353	1.497	1.093	1.19	1.289
Tb927.10.8330	S. cerevisiae PSP1 homologue, putative	125.1	67.2	71.5	66	73.8	0.9	81.3	53.2	53.9	63.9	1.69	0.82	0.883	0.815	0.879	0.007	1.029	0.641	0.719	0.809
Tb927.4.510	hypothetical protein, conserved	125	80	87.1	79.5	85.7	115.1	79	85.1	68	84.9	1.689	0.976	1.075	0.981	1.02	0.959	1	1.026	0.906	1.075
Tb927.6.3080	hypothetical protein	124.9	54.8	56.7	53.6	60.5	83.6	49.4	69	38	39.6	1.688	0.668	0.7	0.662	0.72	0.697	0.625	0.831	0.506	0.501
Tb927.10.12650	hypothetical protein, salivarian tryp only, 3'-UTR of 12660?	124.8	4.5	3.5	2.7	4.5	59.4	6.3	2.4	1	3	1.686	0.055	0.043	0.034	0.053	0.495	0.08	0.029	0.013	0.038
Tb927.3.3210	hypothetical protein	124.8	11.1	9.9	10.5	10.6	102.8	20.3	11.7	11.3	8.9	1.686	0.135	0.122	0.129	0.127	0.856	0.257	0.141	0.151	0.113
Tb927.7.3860	hypothetical protein, conserved	124.7	60	69.6	58.6	68.6	94.1	64	59.3	53.4	62.1	1.685	0.732	0.86	0.724	0.817	0.784	0.81	0.714	0.712	0.786
Tb927.7.5760	nuclear transport factor 2 protein, putative (NFT2)	124.6	28.4	27.5	30.1	29.8	61.5	36	24.8	20.9	32.9	1.684	0.347	0.339	0.372	0.355	0.513	0.456	0.299	0.278	0.417
Tb927.4.1220	leucine-rich repeat protein (LRRP)	124.6	60	53.8	56.9	57.4	95.2	63.8	55.7	43.7	56.6	1.684	0.732	0.664	0.702	0.684	0.793	0.808	0.672	0.582	0.717
Tb927.3.2900	EF-2 alpha, elongation initiation factor 2 alpha subunit,	124.5	65.7	65.2	68.3	63	116.4	75.5	75.2	72.2	78.4	1.682	0.801	0.804	0.843	0.75	0.97	0.955	0.907	0.963	0.992
Tb927.10.12090	RBP7A	124.3	69.3	69	70.7	78.4	128.3	84.3	63.3	60	66.3	1.68	0.845	0.852	0.873	0.934	1.069	1.068	0.763	0.801	0.84
Tb927.5.950	thioredoxin-like protein	124.3	77.6	87.6	81.8	90.4	36.7	127.9	90.2	81.3	93.3	1.68	0.947	1.081	1.009	1.076	0.306	1.618	1.086	1.084	1.181
Tb927.11.9840	hypothetical protein, conserved	124.1	69.3	70.9	65.4	73.5	0.5	62.7	60.4	58.8	62.7	1.677	0.846	0.875	0.808	0.875	0.004	0.793	0.728	0.784	0.793
Tb927.10.13030	calpain-like cysteine peptidase, putative,cysteine peptidase, Clan CA, family C2, putative	124	62	64.2	59.3	65.5	89.9	58	51.3	42.2	55.4	1.676	0.756	0.793	0.732	0.78	0.749	0.734	0.618	0.562	0.701
Tb927.9.3170	cytochrome oxidase subunit V (COXV)	124	75.3	81.4	73.8	87.7	114.6	75.2	62.2	56.6	69	1.675	0.918	1.005	0.911	1.045	0.955	0.951	0.749	0.755	0.874
Tb927.8.1920	DOT1A	123.9	83.1	94.1	79.4	93	7.7	90.3	72.3	70.7	75.2	1.675	1.013	1.162	0.98	1.108	0.064	1.143	0.871	0.942	0.952
Tb927.3.3410	aspartyl aminopeptidase, putative,metallo-peptidase, Clan MH, Family M20	123.6	43.4	47.1	44.6	48.5	44.8	61.5	50.9	42.6	48.1	1.67	0.53	0.581	0.55	0.577	0.373	0.778	0.613	0.568	0.609
Tb927.3.2250	hypothetical protein, conserved	123.6	73.6	77.5	69.7	81.5	9.4	69.7	65.2	57.7	69.1	1.67	0.898	0.957	0.861	0.97	0.079	0.883	0.786	0.769	0.874
Tb927.10.3960	hypothetical protein, conserved	123.5	11.6	17.1	16.2	17.8	4.3	28	13.4	9.8	13.2	1.669	0.141	0.211	0.2	0.212	0.036	0.354	0.161	0.13	0.167
Tb927.10.2080	hypothetical protein, conserved	123.5	47	49.2	46.3	48.2	17.1	50.5	39.2	34.4	41.1	1.669	0.573	0.608	0.571	0.574	0.143	0.64	0.473	0.458	0.52
Tb927.11.12040	component of cytochrome c oxidase complex	123.5	47.3	51.5	46.3	52.1	1.2	59	30.2	26.9	55.3	1.669	0.577	0.636	0.572	0.62	0.01	0.747	0.363	0.359	0.7
Tb927.9.12870	BET5 homologue, particle for transport from ER to Golgi.	123.4	87.2	96.3	82.6	89.1	116.9	81.7	87.5	79.3	79.2	1.667	1.063	1.189	1.019	1.061	0.974	1.035	1.055	1.057	1.003
Tb927.10.260	hypothetical protein, conserved	123.3	58.8	65.5	57.5	67.7	136.1	76.4	74.8	59.3	32.8	1.667	0.717	0.808	0.71	0.806	1.134	0.967	0.901	0.791	0.416
Tb927.9.2470	nucleolar protein (NOP86)	123.2	133.1	123.5	129.7	122.7	76.1	127.6	129.9	134.8	130.5	1.665	1.623	1.525	1.601	1.461	0.634	1.615	1.565	1.797	1.652
Tb927.9.7870	hypothetical protein, conserved, predicted GPI anchor	123.1	0.1	0.3	0	0.2	1.7	0.2	0.1	0	0	1.664	0.001	0.004	0.001	0.002	0.014	0.002	0.001	0	0
Tb927.9.2560	hypothetical protein, conserved	123.1	66.2	70.5	66.4	75	96.1	58	66.5	64.7	66.4	1.664	0.807	0.87	0.819	0.893	0.801	0.734	0.801	0.863	0.84
Tb927.10.2020	hexokinase (HK2)	123	163.8	170.7	167.9	164.6	13.5	116.6	155	173	151.6	1.663	1.998	2.107	2.073	1.959	0.112	1.475	1.867	2.307	1.919
Tb927.8.6750	TMA1, yeast protein associates with ribosomes	123	122	123.2	117.2	121.7	150.1	133.7	121.4	118.2	125.3	1.662	1.488	1.521	1.447	1.449	1.251	1.692	1.462	1.576	1.586
Tb927.6.4730	hypothetical protein	123	26.3	34.8	28.3	33.7	101.5	40.3	42.8	23.5	29.2	1.662	0.321	0.43	0.35	0.401	0.845	0.51	0.516	0.313	0.369
Tb927.2.3160	hypothetical protein, conserved	123	23.9	24.3	25.7	24.7	68.9	32.4	27.6	26.1	28.5	1.662	0.292	0.299	0.318	0.294	0.574	0.41	0.332	0.348	0.36
Tb927.7.3870	hypothetical protein, conserved	122.9	58.5	68.8	58.4	67.4	95.3	64.8	54.6	49.2	58.5	1.661	0.714	0.85	0.721	0.802	0.794	0.82	0.658	0.656	0.74
Tb927.3.630	hypothetical protein, conserved	122.8	57.6	61	56.1	60.4	109.1	50.8	38.2	31	46.4	1.66	0.702	0.752	0.692	0.719	0.91	0.643	0.46	0.413	0.588
Tb927.11.1910	cation transporter protein, putative	122.8	49.5	56.9	47.4	53.6	0.7	51.9	44.5	31.7	42.3	1.659	0.604	0.702	0.585	0.638	0.006	0.657	0.536	0.423	0.536
Tb927.5.4530	Elongase 4	122.7	29.5	34.1	28.7	36.6	0.9	32.9	23.4	17.6	24.3	1.658	0.359	0.421	0.354	0.436	0.007	0.416	0.282	0.234	0.307
Tb927.1.2970	hypothetical protein, conserved	122.7	62.8	69.8	65.8	72.1	113.9	70.4	65.9	60.1	66	1.658	0.766	0.861	0.812	0.859	0.95	0.891	0.793	0.802	0.835
Tb927.11.1370	glutaredoxin, putative	122.6	13.9	14.7	15.9	17.7	0.4	20.2	13.7	11.2	16.8	1.657	0.17	0.181	0.197	0.21	0.003	0.255	0.165	0.15	0.212
Tb927.3.4380	Tob55, SAM50	122.4	77	79.9	77.2	78.6	111	76.3	81.6	68.5	76.7	1.654	0.939	0.987	0.953	0.936	0.925	0.966	0.983	0.913	0.971
Tb927.2.2140	hypothetical protein, conserved	122.4	13.6	14	18.7	18.1	69.1	27.6	19.8	13.4	17.6	1.653	0.165	0.172	0.231	0.215	0.575	0.35	0.238	0.179	0.222
Tb927.6.2680	hypothetical protein, conserved	122.3	46.3	49.1	44.6	46.6	97	43.2	59.2	36.8	48	1.653	0.565	0.606	0.551	0.555	0.808	0.547	0.713	0.49	0.607
Tb927.8.490	hypothetical protein	122.2	5.7	7.8	6.3	6.5	19.3	12.6	6.3	6	32.3	1.652	0.069	0.096	0.078	0.078	0.161	0.159	0.075	0.08	0.409
Tb927.5.460	hypothetical protein, conserved	122.1	10.5	10.6	11.5	12.8	2.2	40.4	9.5	5.4	14.8	1.65	0.128	0.131	0.142	0.152	0.019	0.512	0.114	0.072	0.187
Tb927.6.5060	hypothetical protein, conserved	121.8	59.7	64.7	70.7	65.2	108.7	64.4	87.2	63.1	63.8	1.646	0.728	0.799	0.873	0.776	0.906	0.815	1.051	0.841	0.808
Tb927.10.5000	hypothetical protein, conserved	121.8	71.1	76.2	71	75.1	47.1	75.4	60.5	54.1	63.2	1.646	0.867	0.941	0.877	0.895	0.393	0.955	0.729	0.721	0.8
Tb927.1.3850	Sec61 beta family and TM domain	121.7	96.6	108.4	105.8	113.5	154.2	106.7	107.7	100	152.3	1.644	1.178	1.338	1.306	1.351	1.285	1.35	1.297	1.334	1.928
Tb927.10.400	hypothetical protein, conserved	121.6	43.2	53.9	50.1	59.3	98	61.6	55	45.3	52.8	1.643	0.527	0.665	0.618	0.706	0.817	0.78	0.662	0.604	0.669
Tb927.10.4940	PK50 protein kinase	121.6	57.2	66.2	55.8	68.6	0.6	56.6	51.2	46.4	52.7	1.643	0.697	0.817	0.689	0.817	0.005	0.716	0.617	0.618	0.667
Tb927.10.11770	hypothetical protein, conserved	121.5	36.1	41.5	42.1	44.4	96.2	43.1	35.1	29.5	39.8	1.641	0.441	0.512	0.52	0.529	0.801	0.546	0.422	0.393	0.503
Tb927.11.1950	hypothetical protein, conserved	121.5	68.6	78.3	65.9	85.2	0.3	79	62.6	57.2	69.5	1.641	0.836	0.966	0.814	1.015	0.003	1	0.755	0.763	0.88
Tb927.8.3530	glycerol-3-phosphate dehydrogenase [NAD ], glycosomal	121.4	280.1	258.1	277.2	259.7	116.3	211	225.3	245.9	223.2	1.64	3.416	3.186	3.422	3.091	0.969	2.671	2.714	3.278	2.825
Tb927.7.4480	adenosine 5'-monophosphoramidase, putative	121.4	44.7	49.6	45.1	48.9	0.7	43.4	35.3	38.7	41.9	1.64	0.545	0.612	0.557	0.582	0.006	0.55	0.425	0.516	0.53
Tb927.11.15920	glutathione peroxidase, putative	121.3	59.7	65.6	63	68.1	1.2	64.8	54.5	49.9	52.6	1.64	0.728	0.809	0.777	0.811	0.01	0.82	0.657	0.665	0.665
Tb927.4.3960	hypothetical protein, conserved	121.2	26.9	26.8	27.4	28	55	30.2	28.9	25.5	25.7	1.638	0.328	0.331	0.338	0.333	0.458	0.383	0.348	0.34	0.325
Tb927.4.3560	protein phoshatase 1, putative	121.2	120	123.7	116.8	119	95.3	123.4	124	133	120.6	1.638	1.463	1.527	1.442	1.417	0.794	1.563	1.495	1.773	1.526
Tb927.11.16150	tubulin binding cofactor A, putative	121.1	57.8	63.9	57.8	64.8	1.1	74.5	55.7	52	62.4	1.636	0.704	0.789	0.713	0.771	0.009	0.943	0.67	0.694	0.789
Tb927.10.4950	U2 small nuclear ribonucleoprotein 16.5K SSm2-2/Sm16.5K	121	69	71.7	63.2	77	54.2	82.1	67.3	57.4	59.4	1.636	0.841	0.886	0.78	0.917	0.452	1.04	0.811	0.766	0.752
Tb927.8.4760	hypothetical protein, conserved	121	58.7	65.3	59.1	62.5	96.2	58.3	55	47.6	53.3	1.635	0.715	0.807	0.73	0.744	0.801	0.738	0.663	0.635	0.674
Tb927.2.4840	hypothetical protein, conserved	120.9	63	65.8	65.5	68.4	109.3	69.3	60.3	54.1	61.9	1.634	0.768	0.812	0.809	0.814	0.911	0.878	0.726	0.722	0.784
Tb927.9.15890	ESAG5, putative	120.9	61.1	59	63.5	64	30.7	59.2	58.1	54.5	55	1.634	0.745	0.729	0.784	0.762	0.256	0.749	0.7	0.727	0.697
Tb927.10.3000	hypothetical protein, conserved, no domains	120.9	202.9	192.2	198.9	192.5	174.8	213	233.2	249.3	147.9	1.634	2.474	2.373	2.456	2.292	1.457	2.697	2.809	3.323	1.873
Tb927.1.3320	leucine-rich repeat protein (LRRP)	120.7	34.6	31.6	34.5	34.1	109.2	56.9	38.2	30.2	37	1.632	0.422	0.39	0.425	0.406	0.91	0.72	0.461	0.402	0.468
Tb927.8.4000	hypothetical protein, conserved	120.7	96.1	94.9	93.2	97.6	90.5	108.6	86.8	82.8	95.1	1.632	1.172	1.171	1.151	1.162	0.754	1.375	1.046	1.104	1.204
Tb927.5.2910	hypothetical protein, copurifed with splicing complex	120.6	86.1	82.7	77.8	85.4	146.7	104.7	65.6	61.9	74.3	1.63	1.051	1.021	0.96	1.017	1.222	1.325	0.791	0.826	0.94
Tb927.8.4910	hypothetical protein, conserved	120.5	90.2	99.1	80.9	95.1	141	96	81.5	69.4	84.9	1.629	1.1	1.224	0.999	1.133	1.175	1.215	0.982	0.925	1.074
Tb927.10.12780	ZC3H37	120.5	60.8	54.2	61.3	55.9	75.2	63.7	62.6	57.9	65.1	1.628	0.742	0.669	0.757	0.665	0.627	0.806	0.755	0.772	0.825
Tb927.4.4040	hypothetical protein, conserved	120.4	77.2	76.6	75.8	76.6	126.4	89.2	80.1	75	68.6	1.627	0.941	0.946	0.935	0.912	1.053	1.129	0.965	1	0.869
Tb927.11.13710	hypothetical protein, conserved	120.4	54.9	63.8	57.4	66	0.3	54.2	53.5	49.8	49.5	1.627	0.67	0.787	0.709	0.786	0.002	0.685	0.644	0.664	0.627
Tb927.9.12690	prenyl protein specific carboxyl methyltransferase	120.3	40.5	45.5	43.8	47.3	98.4	48.3	35.9	36.2	38.9	1.625	0.493	0.561	0.541	0.563	0.82	0.612	0.432	0.482	0.492
Tb927.3.2920	hypothetical protein, conserved	120.3	54.6	50.2	57.7	52.5	108.5	58.5	59	57.7	68.8	1.625	0.666	0.619	0.713	0.624	0.904	0.741	0.71	0.769	0.871
Tb927.8.2950	hypothetical protein, conserved	120.2	74.5	74	69.3	73.4	100.9	69	66.5	67.8	68.1	1.625	0.908	0.914	0.856	0.874	0.841	0.873	0.801	0.904	0.862
Tb927.1.1000	developmentally regulated phosphoprotein (dr6)	120.2	80.6	90.6	77.5	91.6	113.1	79.9	79.5	69.7	81.5	1.625	0.983	1.119	0.956	1.09	0.942	1.011	0.958	0.93	1.031
Tb927.1.4690	arginine N-methyltransferase (PRMT1)	120.2	48.2	46.9	54.8	47.3	108.7	67.8	62.7	50.1	88.9	1.625	0.587	0.578	0.677	0.563	0.906	0.858	0.756	0.668	1.125
Tb927.11.11110	NEK20 protein kinase	120.2	85.5	91.1	80.9	89	0.4	75.8	82.2	72.7	81.7	1.624	1.042	1.124	0.998	1.059	0.003	0.959	0.99	0.97	1.035
Tb927.3.3440	hypothetical protein, conserved	120.2	60.6	69.2	59.4	68.9	127.3	91.9	72	61	69.4	1.624	0.74	0.855	0.733	0.82	1.061	1.163	0.867	0.813	0.879
Tb927.3.1690	Mitochondrial ATP synthase subunit, putative	120.2	36.5	38.6	38.8	43.2	95.6	50.7	33.7	31.4	38.2	1.624	0.445	0.476	0.478	0.515	0.796	0.642	0.406	0.419	0.483
Tb927.9.13970	hypothetical protein, conserved, no domains	120.1	81.7	84.8	85.3	89.2	75	89.2	78.3	74.3	81.2	1.623	0.997	1.046	1.053	1.062	0.625	1.129	0.943	0.991	1.028
Tb927.10.5050	Mitochondrial ATP synthase epsilon subunit, putative	120.1	95.4	104.2	104.3	106	0.8	100.1	94.1	87.4	85.7	1.622	1.164	1.286	1.287	1.261	0.006	1.267	1.134	1.166	1.085
Tb927.8.3270	hypothetical protein	119.8	62.6	65.2	59.4	67	111.9	60.2	56.2	47.4	52.2	1.619	0.764	0.805	0.734	0.798	0.933	0.762	0.678	0.632	0.66
Tb927.3.3330	heat shock protein 20, putative	119.8	57.4	62.1	57.5	62.2	117.4	62.7	59.9	59.8	63.1	1.619	0.7	0.766	0.71	0.741	0.978	0.794	0.721	0.797	0.799
Tb927.2.5480	hypothetical protein, conserved	119.8	202.4	189.5	207.7	196.6	1.9	185.2	214.5	216.7	206.2	1.619	2.468	2.34	2.564	2.341	0.016	2.344	2.584	2.89	2.61
Tb927.3.2440	serine/threonine-protein kinase, putative,protein kinase, putative	119.6	50	52.2	52.8	54.4	20	52.3	51.3	42.5	54	1.617	0.61	0.645	0.651	0.648	0.166	0.663	0.618	0.567	0.684
Tb927.9.14480	dynein-associated protein, putative	119.6	60.1	63.5	57.5	63.8	109.2	72.6	53.6	44.8	59.6	1.617	0.732	0.784	0.71	0.759	0.91	0.919	0.646	0.597	0.755
Tb927.9.11490	60S ribosomal protein L27a	119.5	197	205.2	197.2	208.1	36.9	156.2	170.8	190	193.5	1.615	2.402	2.533	2.434	2.477	0.308	1.977	2.058	2.533	2.449
Tb927.6.1520	aquaporin 3, putative (AQP1)	119.5	35.4	33.7	36.4	37.4	78.1	33.9	39.6	22.4	43	1.615	0.432	0.416	0.449	0.446	0.651	0.43	0.478	0.298	0.544
Tb927.10.9630	hypothetical protein	119.5	19.8	26.1	23.2	28.2	102.7	35.8	14.2	14.1	19.2	1.615	0.241	0.322	0.287	0.336	0.856	0.453	0.171	0.188	0.243
Tb927.11.13120	hypothetical protein, conserved	119.4	78.4	83.3	76	85.6	1	84.8	71.1	65.1	68.9	1.614	0.956	1.029	0.938	1.019	0.009	1.073	0.857	0.868	0.872
Tb927.10.7820	hypothetical protein, conserved	119.4	92	87.9	89.6	91.5	1.3	84.7	63.8	70.1	67.6	1.613	1.123	1.085	1.106	1.089	0.011	1.072	0.769	0.934	0.856
Tb927.6.3830	hypothetical protein, conserved	119.3	65.9	63.3	66.1	66.1	79.7	53.6	97.8	61.4	71.2	1.612	0.804	0.781	0.816	0.787	0.664	0.679	1.178	0.818	0.901
Tb927.8.1970	hypothetical protein, conserved	119.2	85.5	94.7	79.9	90.5	113.6	79.3	77.8	74.5	82	1.611	1.043	1.169	0.986	1.078	0.946	1.004	0.937	0.994	1.038
Tb927.11.17010	hypothetical protein, conserved	119.2	48	52.6	47.2	54.2	0.7	47.6	36.3	34	48	1.61	0.586	0.65	0.583	0.646	0.005	0.603	0.437	0.454	0.608
Tb927.5.1360	nucleoside 2-deoxyribosyltransferase (NDRT)	119.1	62.4	52.2	60	57.2	176.8	119.1	56	46.6	52.4	1.609	0.761	0.644	0.741	0.681	1.473	1.508	0.675	0.621	0.663
Tb927.3.5390	hypothetical protein, conserved	118.9	61.4	58.6	60.7	58.2	102.4	60.3	61.6	48.7	55.9	1.607	0.748	0.723	0.75	0.692	0.853	0.763	0.743	0.649	0.708
Tb927.10.8360	PARN-2	118.8	60.2	71.6	59.1	72.9	112.6	80.4	59.2	50.9	57.9	1.606	0.734	0.885	0.73	0.868	0.938	1.018	0.713	0.678	0.732
Tb927.2.2590	hypothetical protein, conserved	118.7	94.1	107.2	89	104.8	137.5	93.3	93.7	94	93.4	1.604	1.147	1.323	1.099	1.248	1.146	1.181	1.129	1.253	1.183
Tb927.6.5020	cyclin 7, putative,CYC2-like cyclin, putative (CYC7)	118.6	52.8	51.2	51.2	50.1	90	49.7	71.4	41.1	51.4	1.603	0.644	0.632	0.633	0.597	0.75	0.629	0.86	0.548	0.651
Tb927.10.5020	eIF4E5	118.6	85	82.8	80.2	86.4	119.2	74.5	70.1	73.6	76.1	1.602	1.037	1.022	0.991	1.029	0.993	0.943	0.845	0.981	0.963
Tb927.1.3410	hypothetical protein, conserved	118.4	25.8	21	29.2	22.1	84.9	36.3	31.4	30.1	34.5	1.6	0.315	0.26	0.361	0.263	0.707	0.46	0.378	0.401	0.436
Tb927.3.5720	hypothetical protein, conserved	118.4	0	0	0	0	0.1	0	0	0	0	1.6	0	0.001	0	0.001	0	0	0	0	0
Tb927.11.10680	hypothetical protein	118.3	43.3	46.2	42.4	49.2	0.7	48.8	33	25.6	43	1.599	0.528	0.57	0.524	0.585	0.006	0.617	0.397	0.342	0.545
Tb927.10.6240	ras-like small GTPase, putative (TbRHP) spindle formation and mitosis	118.3	174.3	175.6	172.1	171.8	281.5	183.3	202.1	214.6	237.5	1.598	2.126	2.168	2.125	2.045	2.346	2.321	2.434	2.862	3.006
Tb927.6.2870	hypothetical protein, conserved	118.2	38.6	40.4	40	41.9	85	41.4	51.2	31.3	37.7	1.598	0.47	0.499	0.493	0.499	0.708	0.524	0.617	0.417	0.477
Tb927.11.13760	hypothetical protein, conserved	118.2	56.9	63.8	56.3	67	0.5	53.9	53.9	49.9	56.3	1.597	0.693	0.787	0.695	0.797	0.004	0.683	0.649	0.666	0.713
Tb927.7.4660	hypothetical protein, conserved	118.2	69.8	73.7	68	78.6	1	75.1	66.8	58.1	67.8	1.597	0.851	0.91	0.839	0.935	0.008	0.95	0.805	0.774	0.858
Tb927.6.3910	hypothetical protein, conserved	118.2	46.9	41.6	41.8	39.9	88.4	52.9	69.3	42.1	42.4	1.597	0.572	0.513	0.516	0.475	0.737	0.67	0.834	0.561	0.536
Tb927.4.360	1,2-Dihydroxy-3-keto-5-methylthiopentene dioxygenase, putative	118	40.9	42.2	42.5	42.7	93.7	48.1	40	37.3	41.8	1.595	0.498	0.522	0.524	0.509	0.781	0.609	0.482	0.497	0.528
Tb927.5.1590	hypothetical protein, conserved	118	44	47.8	44.5	47.5	117.6	48.8	37.6	36.8	35.3	1.595	0.536	0.59	0.549	0.565	0.98	0.617	0.453	0.49	0.446
Tb927.9.1520	hypothetical protein, conserved, no clear yeast or human matches	118	40.9	43.1	37.6	45.5	119.7	65.8	39.2	31.2	28.5	1.595	0.498	0.532	0.464	0.542	0.997	0.833	0.473	0.416	0.361
Tb927.2.5070	hypothetical protein, conserved	117.9	73.1	70.2	68.7	71.2	114.1	66.3	55.4	58.7	61	1.594	0.892	0.866	0.848	0.848	0.951	0.839	0.667	0.783	0.773
Tb927.11.7260	hypothetical protein, conserved	117.9	65.2	69.3	62.7	70.9	0.4	78.1	53.1	52.4	57.4	1.593	0.795	0.856	0.774	0.844	0.004	0.988	0.64	0.699	0.727
Tb927.10.14030	hypothetical protein, conserved	117.8	65.8	68.4	67.6	73.3	105.5	68.5	59	54	59.2	1.593	0.802	0.844	0.835	0.873	0.879	0.867	0.711	0.72	0.749
Tb927.10.9300	adiponectin receptor protein 1	117.8	60.7	61.3	57.1	65.6	100.3	58.9	62.9	58.4	74.3	1.592	0.741	0.756	0.705	0.78	0.836	0.746	0.758	0.778	0.94
Tb927.2.2920	hypothetical protein, conserved	117.8	38.6	41.9	42.2	41.3	95.1	55.7	43.6	39.2	44.2	1.592	0.47	0.517	0.521	0.492	0.792	0.705	0.525	0.523	0.56
Tb927.5.340	ESAG5-related protein, putative	117.7	78.9	74.8	77.9	77.2	1.4	117.9	82.1	73.1	83.6	1.591	0.963	0.923	0.961	0.919	0.012	1.492	0.989	0.975	1.058
Tb927.3.5430	hypothetical protein, conserved	117.7	38.1	39.8	38.6	40.4	87.4	45	39.7	31.1	37.4	1.591	0.465	0.491	0.476	0.48	0.729	0.57	0.478	0.415	0.473
Tb927.4.5390	NRKA serine/threonine-protein kinase	117.7	56.5	62.3	57.4	64.5	68.9	53.6	46.9	43.2	56	1.591	0.689	0.769	0.708	0.768	0.574	0.678	0.565	0.576	0.709
Tb927.3.860	acyl carrier protein, mitochondrial precursor, putative (ACP)	117.7	80.9	85.7	82.6	89.1	132.7	83.1	80.2	73.9	78	1.59	0.986	1.058	1.02	1.061	1.105	1.051	0.966	0.986	0.987
Tb927.7.940	protein kinase C substrate protein, heavy chain, putative,glucosidase II beta subunit, putative	117.7	69.7	80.6	68.9	76.1	97.1	67.2	63.7	55.7	62.1	1.59	0.851	0.996	0.851	0.906	0.809	0.851	0.768	0.743	0.786
Tb927.10.2120	U1 small nuclear ribonucleoprotein C, putative =U2A􏰎 (U2-40K)	117.6	65.6	69.6	66	72.6	103.7	71.1	66.1	58.6	69.5	1.59	0.8	0.859	0.815	0.864	0.864	0.9	0.796	0.781	0.88
Tb927.1.2760	hypothetical protein	117.6	54.7	44	52.9	49.9	206.3	79.9	58.4	45.6	33.5	1.589	0.667	0.543	0.654	0.594	1.719	1.011	0.703	0.608	0.425
Tb927.3.5090	tryparedoxin, putative	117.5	28.3	34.5	31.8	34	79.3	36.2	26.7	28.3	31.6	1.588	0.345	0.426	0.393	0.405	0.66	0.458	0.322	0.377	0.4
Tb927.6.2950	hypothetical protein	117.5	52.3	52.3	50.3	57	84.8	46.7	67	37.5	49.3	1.587	0.638	0.645	0.621	0.679	0.706	0.591	0.807	0.5	0.625
Tb927.10.4400	hypothetical protein, conserved, no domains, kinetoplastid specific	117.4	41.1	35.8	41	38.9	13	42.2	31.1	30.1	39.6	1.587	0.501	0.442	0.506	0.463	0.108	0.534	0.375	0.401	0.501
Tb927.5.580	prefoldin subunit, putative	117.4	76.6	83.8	72.7	82.5	204.6	139	80.6	71.1	78.2	1.586	0.934	1.034	0.898	0.982	1.705	1.759	0.971	0.949	0.99
Tb927.4.5790	UDP-Gal or UDP-GlcNAc-dependent glycosyltransferase, putative	117.4	21.4	31.5	27.8	34.3	114.3	40.8	28.7	19.6	8.9	1.586	0.261	0.388	0.343	0.408	0.952	0.516	0.345	0.262	0.113
Tb927.11.13750	small GTPase, putative,ras-related rab-4 (RAB4)	117.3	40.7	48	41.2	49.4	0.7	48.6	34.4	34.5	35.8	1.585	0.497	0.593	0.509	0.588	0.006	0.615	0.415	0.459	0.453
Tb927.4.4930	hypothetical protein, conserved	117.3	192.5	194.9	194.7	191.3	42.3	169	184.3	209.2	189.9	1.585	2.347	2.406	2.404	2.277	0.353	2.14	2.221	2.789	2.403
Tb927.3.2850	hypothetical protein, conserved	117.3	40.9	42.4	39.9	41.9	101.3	58.6	43.5	39	43.9	1.585	0.499	0.524	0.492	0.499	0.845	0.742	0.525	0.52	0.555
Tb927.4.440	NADH-ubiquinone oxidoreductase complex I subunit, putative	117.2	25	27.2	26.8	30.1	99.4	34.5	25.3	17.8	24.8	1.584	0.305	0.336	0.331	0.358	0.828	0.436	0.305	0.237	0.314
Tb927.11.13150	hypothetical protein, conserved	117.2	82.6	74.2	73.7	80.5	0.5	76.2	71.3	70.1	72.7	1.584	1.007	0.916	0.91	0.958	0.004	0.965	0.86	0.934	0.921
Tb927.8.2090	cyclophilin type peptidyl-prolyl cis-trans isomerase, copurifed with splicing complexes	117.1	86	88	78.6	83.3	121.1	77.8	75.3	72.5	72.8	1.582	1.049	1.087	0.97	0.992	1.009	0.984	0.908	0.967	0.921
Tb927.10.13500	60S ribosomal protein L10a	116.9	153.9	159.3	156.6	162.7	68	139.6	145	155.4	152.8	1.58	1.877	1.967	1.933	1.937	0.566	1.767	1.747	2.072	1.934
Tb927.1.1270	homocysteine S-methyltransferase, putative	116.9	34.3	38	35.9	38.8	0.9	45.6	33.1	28.2	32.7	1.58	0.418	0.469	0.444	0.462	0.007	0.577	0.399	0.376	0.413
Tb927.2.3370	UDP-Gal glycosyltransferase GT3	116.9	31.9	28.7	32.8	32	74.8	39.2	29.7	27.1	33.3	1.579	0.389	0.354	0.406	0.381	0.623	0.496	0.357	0.361	0.421
Tb927.9.10660	hypothetical protein, conserved	116.8	52.4	50.8	53.8	52	106.1	55.7	51	45.7	48.1	1.579	0.64	0.628	0.664	0.619	0.884	0.704	0.615	0.609	0.609
Tb927.11.14440	TbPPR8 pentatricopeptide repeat	116.8	72.5	78.3	72.3	76.6	0.4	67.5	64.8	62.8	68.4	1.579	0.884	0.967	0.892	0.912	0.003	0.854	0.781	0.837	0.866
Tb927.8.3670	hypothetical protein	116.8	35.3	40.7	36.8	37.8	123.9	43.7	29.4	29.6	35.3	1.578	0.431	0.503	0.454	0.45	1.032	0.553	0.355	0.394	0.447
Tb927.9.15850	hypothetical protein	116.7	15.6	17.2	17.3	18.4	4.5	26.9	16.3	12.8	17.8	1.577	0.19	0.212	0.213	0.219	0.038	0.341	0.196	0.171	0.225
Tb927.10.12570	hypothetical protein	116.7	15.3	13.9	14.3	15.6	126.6	18.2	12.4	11.1	12.8	1.577	0.187	0.172	0.177	0.186	1.055	0.231	0.15	0.149	0.162
Tb927.6.3210	adenylate kinase in T. cruzi, nuclear	116.7	52.1	54.1	51.4	61.1	111.1	58.2	66.8	39.7	49	1.577	0.635	0.668	0.635	0.728	0.925	0.737	0.805	0.53	0.62
Tb927.11.3320	ras-like small GTPase, putative (TbGTR)	116.7	52.2	58.9	52.8	55.7	0.5	49.4	45	44.9	48.2	1.576	0.637	0.727	0.652	0.663	0.004	0.625	0.542	0.599	0.61
Tb927.8.4900	hypothetical protein, conserved	116.6	65.6	72.6	62.5	72.4	71.6	65.4	56.1	52.3	61	1.575	0.8	0.896	0.772	0.862	0.596	0.828	0.676	0.697	0.773
Tb927.10.280	cytochrome oxidase subunit VI (COXVI)	116.4	51.2	57.6	52.8	60.2	127.3	67.7	58.8	53.9	53.6	1.573	0.625	0.711	0.652	0.717	1.061	0.857	0.709	0.718	0.678
Tb927.8.4340	hypothetical protein, conserved, signal peptide, 4TM domains, no functional domains or BLASTp hits	116.4	33	32.4	31.2	34.9	85.5	32.7	29	25.3	29.9	1.573	0.402	0.401	0.385	0.416	0.712	0.414	0.35	0.337	0.378
Tb927.8.8160	hypothetical protein, conserved	116.4	112.1	108.6	114.9	111.6	124.7	112.4	108.3	108.3	114.8	1.573	1.367	1.341	1.418	1.328	1.039	1.423	1.305	1.444	1.453
Tb927.9.14080	vesicle-associated membrane protein, putative	116.4	36.8	35.7	36.1	36.3	93.5	37.6	34.1	28.2	32.7	1.572	0.449	0.441	0.446	0.432	0.779	0.476	0.411	0.376	0.414
Tb927.3.1960	hypothetical protein, conserved	116.3	73.5	68.7	66.8	68.1	111.4	62	65.4	62.5	63.3	1.571	0.896	0.848	0.824	0.81	0.928	0.785	0.788	0.833	0.801
Tb927.11.15380	hypothetical protein	116.2	82.9	81.5	76.1	88.1	0.2	80.6	80.9	75.4	69.3	1.57	1.011	1.006	0.94	1.048	0.002	1.02	0.974	1.005	0.877
Tb927.1.1300	hypothetical transmembrane protein, conserved	116.1	48.5	50.3	50.7	53.7	0.2	55.1	46.7	41.9	49.5	1.569	0.591	0.62	0.626	0.639	0.001	0.698	0.563	0.559	0.627
Tb927.5.2740	hypothetical protein, conserved	116.1	64.8	59.9	60.9	65	118	70.3	52.1	49.8	50.1	1.569	0.79	0.739	0.751	0.773	0.983	0.89	0.627	0.664	0.635
Tb927.11.10250	hypothetical protein, conserved	116.1	60.8	63.7	58.5	62.9	0.6	58.6	53.8	47.2	55.5	1.568	0.742	0.786	0.723	0.749	0.005	0.742	0.649	0.63	0.703
Tb927.10.7480	hypothetical protein, conserved	116	80.3	85.6	77.7	91.8	120.3	85.9	73.5	68.2	73.5	1.567	0.979	1.057	0.96	1.092	1.003	1.087	0.886	0.909	0.93
Tb927.10.14140	pyruvate kinase 1 (PYK1)	115.9	163.9	157.3	169.9	160.8	35.6	150.1	162.9	179.9	156.3	1.567	1.999	1.942	2.097	1.914	0.297	1.9	1.963	2.398	1.979
Tb927.10.1800	hypothetical protein, conserved	115.9	67.9	74.9	64.6	72	6.7	74.2	58.2	51.1	62.7	1.566	0.829	0.924	0.798	0.857	0.056	0.939	0.701	0.681	0.794
Tb927.11.8000	hypothetical protein, conserved	115.9	41.5	48.7	41.4	48.5	0.7	40.7	32.8	30.6	33.4	1.566	0.506	0.601	0.511	0.577	0.006	0.515	0.395	0.408	0.423
Tb927.3.5410	hypothetical protein, conserved, no clear yeast or human matches	115.7	24.3	23.6	23.3	24.7	86.3	30.8	22.1	18.7	26.5	1.564	0.296	0.292	0.287	0.294	0.719	0.389	0.266	0.249	0.336
Tb927.10.6140	GPI-GlcNAc transferase	115.7	69	74	71.4	76.5	0.5	65.4	60.1	62.6	59.8	1.563	0.841	0.913	0.881	0.91	0.004	0.827	0.724	0.835	0.756
Tb927.11.9810	NUDIX hydrolase, homologue of YSA1	115.6	53.8	63.8	57.1	67.1	0.6	61.2	54.9	46.9	54.5	1.563	0.657	0.788	0.705	0.799	0.005	0.775	0.662	0.626	0.69
Tb927.8.860	hypothetical protein, conserved	115.6	25.4	27.2	29.5	28.9	71.6	47.9	29.2	22.4	28.1	1.562	0.309	0.336	0.364	0.344	0.596	0.606	0.352	0.299	0.355
Tb927.11.13610	hypothetical protein, conserved	115.6	70.9	81.7	69.2	78.6	1.3	95.4	55.8	48.1	59.7	1.562	0.865	1.009	0.854	0.935	0.011	1.207	0.673	0.641	0.756
Tb927.6.2600	hypothetical protein, conserved	115.5	59	57.5	54.1	59.3	98.2	62.2	76	45.5	51.5	1.561	0.719	0.71	0.667	0.705	0.819	0.788	0.916	0.607	0.651
Tb927.9.14510	hypothetical protein	115.5	40.5	48.3	42.2	49.2	120.7	58.4	38	29.9	38.4	1.561	0.494	0.596	0.521	0.585	1.005	0.739	0.458	0.399	0.486
Tb927.11.9830	Mitchondrial LSU ribosomal protein	115.5	46	44.6	44.6	50.3	1	52.8	38	37	40.3	1.561	0.562	0.551	0.55	0.599	0.008	0.668	0.458	0.493	0.51
Tb927.11.970	hypothetical protein, conserved	115.5	86.9	91.6	84.9	92.4	0.8	89.4	82.8	76	80	1.561	1.06	1.13	1.048	1.1	0.006	1.132	0.997	1.013	1.013
Tb927.11.13650	cytochrome b5, putative (CYB5)	115.5	45.1	51.8	48.7	51.5	0.8	60.3	43.4	38.6	39.8	1.56	0.55	0.639	0.602	0.613	0.006	0.763	0.523	0.515	0.504
Tb927.3.5320	hypothetical protein, conserved, UBX5 of yeast 3e-4, blast-back +ve, interaction with ubiquitinated proteins	115.4	46.4	46.1	46.2	50.6	99.3	56.4	43.3	39.3	44.8	1.56	0.566	0.57	0.57	0.603	0.827	0.714	0.522	0.524	0.567
Tb927.4.3770	protein kinase, putative	115.3	59.6	52.9	60.7	54	109.8	72.5	66.6	62.3	64.4	1.559	0.726	0.653	0.75	0.642	0.915	0.918	0.803	0.831	0.816
Tb927.5.2380	hydrolase, alpha/beta fold family, putative	115.3	51.5	55.6	51.3	54.3	142.1	70.9	48.9	43.5	52.1	1.558	0.628	0.687	0.633	0.647	1.184	0.897	0.59	0.58	0.659
Tb927.4.4390	hypothetical protein	115.3	49.9	49.1	48.1	49.1	102.3	54.3	45.1	43.3	46.8	1.558	0.609	0.606	0.593	0.584	0.852	0.687	0.543	0.577	0.593
Tb927.8.8030	emp24/gp25L/p24 family/GOLD	115.3	42.7	38	38.3	41.1	98	52	39.6	33.4	36.5	1.558	0.521	0.469	0.473	0.489	0.817	0.659	0.477	0.446	0.462
Tb927.5.2370	hydrolase, alpha/beta fold family, putative	115.2	65.9	71	70.3	67.8	141.6	93.3	69.6	69.2	74.6	1.557	0.804	0.877	0.868	0.808	1.18	1.181	0.838	0.922	0.944
Tb927.3.4750	aminopeptidase, putative,metallo-peptidase, Clan MA(E) Family M1	115.2	167.9	176	166.2	168.8	33.4	148.6	171.6	183	165.9	1.557	2.047	2.173	2.052	2.009	0.278	1.881	2.067	2.439	2.101
Tb927.2.1780	UDP-GlcNAc:PI a1-6 GlcNAc-transferase	115.2	60.2	69.8	70.4	73.2	19	75.9	85	75.4	116.8	1.557	0.734	0.861	0.869	0.872	0.158	0.96	1.024	1.006	1.478
Tb927.10.8380	hypothetical protein, conserved	115.2	45.9	51.6	43.5	54	118.3	52.2	40.1	36.6	37	1.557	0.56	0.637	0.536	0.643	0.985	0.661	0.483	0.488	0.468
Tb927.2.1740	hypothetical protein, conserved	115.1	61.8	76.9	71.2	84.2	134.1	84.8	87	75.9	129.5	1.556	0.754	0.949	0.879	1.002	1.118	1.074	1.048	1.012	1.64
Tb927.9.1950	hypothetical protein, conserved	115.1	69.5	72.4	69.4	78.1	116.3	70	59.7	52.9	59.3	1.555	0.848	0.894	0.857	0.929	0.969	0.886	0.72	0.705	0.751
Tb927.8.2320	hypothetical protein	115.1	31.7	35.3	33.1	36	117.7	48.7	28.4	22.7	23.7	1.555	0.386	0.436	0.409	0.428	0.981	0.616	0.342	0.302	0.3
Tb927.1.1170	DNA-directed RNA polymerase subunit RBP12, putative (RBP12)	115.1	83.9	103.1	93.2	102.2	143.8	67.3	74.2	77.4	76.4	1.555	1.024	1.273	1.151	1.217	1.198	0.852	0.895	1.032	0.967
Tb927.10.1000	hypothetical protein	115.1	35.9	34.8	38.3	38.8	87.6	43.1	30.3	22.4	28.9	1.555	0.437	0.43	0.472	0.461	0.73	0.546	0.365	0.299	0.365
Tb927.8.5550	hypothetical protein, conserved, kineto-specific	115.1	90.2	97	82.8	92	109.9	71.1	65.8	66.7	74.6	1.555	1.1	1.198	1.023	1.096	0.916	0.9	0.793	0.89	0.945
Tb927.2.6000	GPI phospholipase C	114.9	22.1	24.4	24.2	25	66.3	31.4	26.8	22.3	26.2	1.553	0.27	0.301	0.299	0.298	0.552	0.398	0.323	0.298	0.331
Tb927.7.7060	hypothetical protein, conserved	114.9	51.5	48.2	51.5	51.4	6.1	54.9	53.9	49.9	76.3	1.553	0.628	0.595	0.636	0.612	0.051	0.695	0.649	0.665	0.966
Tb927.1.780	leucine-rich repeat-containing protein	114.9	80.4	80.1	78.1	83.3	9.2	80.5	76.7	68	70.6	1.553	0.98	0.989	0.965	0.992	0.077	1.019	0.924	0.907	0.894
Tb927.9.8570	hypothetical protein, conserved	114.8	66	75.1	67.1	74.3	116.7	76.8	62.8	58.9	62.1	1.552	0.804	0.927	0.828	0.884	0.973	0.972	0.757	0.786	0.786
Tb927.9.6560	protein kinase, putative	114.8	67.6	69.4	71.9	66.1	103.8	76.9	72.3	72.9	71.3	1.551	0.825	0.857	0.888	0.787	0.865	0.973	0.871	0.971	0.903
Tb927.3.5370	hypothetical protein, conserved	114.8	46.1	46.4	44.6	46.6	98.4	53.7	42	40.3	43.6	1.551	0.562	0.572	0.551	0.555	0.82	0.68	0.506	0.537	0.553
Tb927.6.3270	hypothetical protein, conserved	114.8	55.8	52.5	56.9	61.4	104	63	66.3	37.4	53.5	1.551	0.68	0.648	0.702	0.731	0.867	0.798	0.799	0.498	0.677
Tb927.3.3700	hypothetical protein	114.8	46.9	53	51.5	52.9	100.1	68.6	53.3	38.8	45	1.551	0.572	0.654	0.636	0.629	0.834	0.868	0.643	0.517	0.57
Tb927.9.2150	hypothetical protein	114.8	53.2	54.3	52.3	60.9	132.6	76.4	45.3	34	48.3	1.551	0.648	0.67	0.646	0.724	1.105	0.967	0.546	0.454	0.612
Tb927.11.13770	hypothetical protein, conserved	114.7	77	80.5	70.4	80.2	0.3	68.7	66.8	59.1	67.2	1.551	0.939	0.994	0.869	0.955	0.002	0.869	0.805	0.788	0.85
Tb927.10.8920	TbGRP ras-like small GTPase	114.7	47.2	46.4	42.5	46.4	20.8	55	39.2	37	43.2	1.551	0.576	0.573	0.525	0.553	0.173	0.696	0.473	0.493	0.547
Tb927.10.8240	hypothetical protein, conserved	114.7	87.5	95	80.9	93.8	133.5	95.2	77	69.1	78.4	1.549	1.067	1.173	0.999	1.116	1.112	1.206	0.927	0.922	0.992
Tb927.11.8340	hypothetical protein	114.6	8.8	9.3	8.7	11.1	0.9	20.9	7.1	4.8	12.2	1.549	0.108	0.115	0.108	0.132	0.008	0.265	0.085	0.064	0.154
Tb927.7.4260	hypothetical protein, conserved	114.6	53.4	48.9	54.6	52.9	118.4	57.3	46.3	42.3	53.8	1.548	0.651	0.603	0.674	0.63	0.987	0.726	0.558	0.563	0.681
Tb927.10.5230	ADP-ribosylation factor, putative	114.5	74.7	74.5	73.9	79.7	1.1	86.9	72.8	65.6	75.3	1.548	0.911	0.92	0.912	0.949	0.009	1.1	0.877	0.874	0.953
Tb927.11.2840	hypothetical protein, conserved	114.5	27.2	27.8	28.7	26.5	0.4	36.9	35.3	26.2	26.1	1.547	0.331	0.343	0.354	0.316	0.003	0.467	0.426	0.349	0.33
Tb927.8.720	hypothetical protein, conserved	114.4	43	45.2	43.5	41.6	99.9	64.2	37.3	37	44.3	1.546	0.524	0.558	0.537	0.495	0.832	0.812	0.449	0.494	0.561
Tb927.1.4490	acetyltransferase, putative	114.4	58.4	63.6	67	67.7	127	81.8	72.2	65.2	108.2	1.546	0.713	0.786	0.827	0.806	1.059	1.036	0.869	0.869	1.37
Tb927.2.4410	hypothetical protein, conserved	114.4	56.2	58.5	60	60	98.4	64.4	62.9	49.4	59.6	1.546	0.686	0.723	0.741	0.714	0.82	0.815	0.758	0.659	0.755
Tb927.4.410	CAF40	114.3	58.7	62.2	62.2	62.9	23.9	63	61.6	55.2	59.9	1.545	0.715	0.768	0.768	0.749	0.199	0.798	0.742	0.736	0.758
Tb927.9.9860	GRP170, HSP70 and actin-like ATPase domains	114.3	60.7	67.4	60.6	67.4	93.8	66.5	54.6	47.6	58	1.544	0.74	0.833	0.748	0.802	0.781	0.842	0.658	0.635	0.734
Tb927.3.2240	hypothetical protein, conserved	114.3	51.4	57	48.2	60.8	60.3	58.7	45	41.4	48	1.544	0.627	0.704	0.595	0.724	0.502	0.743	0.543	0.552	0.607
Tb927.10.16030	MAPK2 protein kinase	114.3	80.3	79.9	76.1	82	88.7	72.2	64.4	58.4	69.1	1.544	0.979	0.987	0.94	0.976	0.74	0.915	0.776	0.779	0.874
Tb927.4.3730	hypothetical protein, conserved	114.3	101.9	102.1	93.3	100.6	159.7	107	107.4	107.3	99.7	1.544	1.243	1.261	1.152	1.197	1.331	1.354	1.294	1.431	1.262
Tb927.4.3710	hypothetical protein, conserved	114.2	95.8	89	81.1	90.1	162.7	105.4	94.5	86.7	71.8	1.544	1.168	1.099	1.001	1.073	1.356	1.334	1.138	1.156	0.909
Tb927.10.4990	CRK3 cdc2- like protein kinase	114.2	74.4	82.2	73.8	82.3	3.9	75.2	66.8	61.9	70	1.543	0.907	1.014	0.911	0.98	0.033	0.952	0.805	0.825	0.887
Tb927.5.2560	hypothetical protein, conserved, no known domains	114.2	62.6	52.3	52.5	57.6	146.1	86.3	87.6	62.6	75	1.543	0.764	0.646	0.648	0.686	1.217	1.092	1.056	0.834	0.949
Tb927.7.4820	hypothetical protein, conserved	114.1	79.3	72.3	77.7	75.2	1.4	91.9	73.3	71	72.1	1.542	0.967	0.892	0.959	0.895	0.012	1.164	0.883	0.946	0.913
Tb927.10.13410	hypothetical protein	114	34.2	38.2	32.9	41.1	100.6	42.5	27.6	20.8	29.5	1.541	0.418	0.472	0.406	0.49	0.838	0.538	0.332	0.277	0.374
Tb927.5.630	acidic phosphatase, putative	114	38.5	39.4	36.8	39	153.5	92.8	59.6	53.7	23.6	1.541	0.469	0.486	0.454	0.465	1.279	1.174	0.718	0.716	0.298
Tb927.5.670	hypothetical protein, conserved	114	56.3	58.1	57.1	62.5	140.9	94.8	61.6	58.6	58.1	1.541	0.686	0.718	0.704	0.744	1.174	1.2	0.742	0.781	0.735
Tb927.7.3420	FKBP12 (TOR complex)	113.9	88.4	89.6	82.4	84.2	132.6	92.9	76.7	68.6	82.3	1.539	1.079	1.106	1.017	1.003	1.105	1.176	0.924	0.915	1.042
Tb927.6.3140	Ubiquitin-like protein	113.9	27.5	29.3	25.4	29.1	95.1	27.1	25.5	21.7	23.3	1.539	0.336	0.361	0.314	0.347	0.793	0.343	0.308	0.29	0.295
Tb927.7.3470	p22 protein precursor, putative	113.9	61.8	64.5	61.2	68.7	109.9	65.8	47.8	48	55.7	1.539	0.754	0.797	0.755	0.818	0.916	0.833	0.576	0.64	0.705
Tb927.9.9420	hypothetical protein, conserved	113.8	69.9	66.9	65.7	68.4	126.6	81	65.1	57.6	67.5	1.539	0.853	0.825	0.811	0.814	1.055	1.026	0.785	0.768	0.854
Tb927.7.2700	NADH-cytochrome b5 reductase, putative (B5R)	113.8	62.4	65.3	60.1	67.2	113	66.7	62.4	57.3	59.6	1.537	0.761	0.806	0.742	0.8	0.942	0.844	0.751	0.764	0.754
Tb927.6.4270	hypothetical protein, conserved, NADH dehydrogenase?	113.7	65.8	68.7	62	71.7	109.8	67.9	90.7	54.9	63	1.537	0.802	0.848	0.765	0.854	0.915	0.859	1.093	0.732	0.798
Tb927.5.620	hypothetical protein	113.7	69.7	70.9	65.1	71.8	89.7	120.6	86.6	79.1	67.2	1.537	0.85	0.876	0.803	0.855	0.748	1.527	1.044	1.054	0.851
Tb927.5.470	monocarboxylate transporter-like protein	113.7	33.3	30.6	37	31.6	7.6	60.2	41	36.2	41.2	1.537	0.406	0.378	0.456	0.377	0.064	0.762	0.494	0.483	0.522
Tb927.6.420	hypothetical protein	113.6	61.5	72	67	71.3	111.5	74.2	91.9	56.8	69.9	1.536	0.75	0.889	0.827	0.849	0.929	0.94	1.108	0.757	0.885
Tb927.7.6420	hypothetical protein, conserved	113.6	47.2	51.2	46.1	52.3	101.1	46.7	42.8	38	45.8	1.535	0.576	0.632	0.569	0.623	0.843	0.592	0.515	0.507	0.58
Tb927.6.2910	hypothetical protein, conserved	113.6	60.7	64.6	63.6	67.5	96.5	60.8	82.3	52.5	63.3	1.535	0.741	0.797	0.785	0.804	0.804	0.77	0.992	0.7	0.801
Tb927.6.2750	hypothetical protein, conserved	113.6	65.3	70.6	65.1	66.1	100.2	66.8	97	57.9	66	1.535	0.797	0.872	0.803	0.787	0.835	0.845	1.169	0.771	0.836
Tb927.2.5140	hypothetical protein, conserved	113.5	84.4	90.3	80.1	90.3	124.5	81.7	85.1	73.6	79	1.534	1.029	1.115	0.989	1.074	1.038	1.034	1.026	0.981	1
Tb927.11.3200	hypothetical protein, conserved	113.5	66.8	76.2	65	78.9	0.6	58.8	58.3	46.8	54.5	1.534	0.815	0.94	0.803	0.94	0.005	0.744	0.702	0.624	0.69
Tb927.10.2360	hypothetical protein, tryp specific	113.5	7.9	7.4	6.9	7.4	73.4	7.1	3.7	2.7	6.3	1.534	0.096	0.091	0.085	0.089	0.612	0.09	0.044	0.036	0.08
Tb927.3.2280	vacuolar sorting protein 33 , putative	113.5	73.4	80.2	68.9	80.1	106	73.4	63.7	56.2	65.5	1.534	0.895	0.99	0.851	0.954	0.883	0.929	0.767	0.749	0.83
Tb927.6.4600	pre-mRNA splicing factor ATP-dependent RNA helicase, putative	113.5	72.5	82	72.4	81.8	96.9	72.6	99.6	59.1	68.9	1.533	0.884	1.013	0.894	0.973	0.808	0.919	1.2	0.788	0.872
Tb927.10.9090	hypothetical protein, conserved, cullin-binding domain	113.4	73.4	76.6	72.6	80.2	119.8	75.5	66	65	68.6	1.533	0.895	0.946	0.897	0.954	0.999	0.956	0.795	0.867	0.868
Tb927.8.7210	hypothetical protein, conserved	113.4	71.7	72.9	71	72.8	146.6	69.7	63.6	63.9	62.1	1.532	0.874	0.901	0.877	0.866	1.221	0.882	0.766	0.852	0.785
Tb927.8.5260	60S ribosomal protein L39	113.4	83.3	70.7	74.4	81	143.8	82.2	63.7	58.6	71.1	1.532	1.016	0.872	0.919	0.965	1.198	1.041	0.767	0.782	0.9
Tb927.10.14290	hypothetical protein	113.3	24.7	30.1	26	27.4	102.4	30.2	23.4	20.4	27.6	1.532	0.301	0.371	0.322	0.326	0.853	0.382	0.281	0.272	0.349
Tb927.3.2320	COP9 signalosome complex subunit 2, putative	113.3	101	103.3	96.8	103.7	118.1	83	94	93.5	98.2	1.531	1.231	1.275	1.195	1.235	0.984	1.05	1.132	1.247	1.243
Tb927.10.5860	hypothetical protein, conserved	113.3	56.8	51.3	57.1	59.7	102.7	55.3	50.8	40	45.5	1.531	0.693	0.634	0.705	0.711	0.856	0.7	0.612	0.533	0.575
Tb927.1.4710	hypothetical protein, conserved	113.3	29.3	26.6	38.6	31.9	103.5	37.8	37.9	38.6	60.6	1.531	0.357	0.329	0.477	0.38	0.863	0.478	0.457	0.515	0.767
Tb927.8.6920	hypothetical protein, conserved	113.3	60.4	64.2	56.4	61.5	94.5	51.6	52.4	50	51.3	1.531	0.736	0.793	0.696	0.732	0.787	0.653	0.631	0.666	0.65
Tb927.5.1780	hypothetical protein, conserved	113.3	204.5	190.8	208.7	188.4	229.8	245.8	217.7	243.6	214	1.531	2.494	2.356	2.577	2.243	1.915	3.111	2.623	3.248	2.709
Tb927.10.10320	dynein light chain, putative,dynein Tctex1 family, putative	113.2	107.3	94.3	96.4	96.9	22.1	102.5	95.5	100.9	93.6	1.53	1.309	1.165	1.19	1.153	0.185	1.298	1.151	1.346	1.185
Tb927.2.5080	hypothetical protein, conserved	113.2	66	71.2	65.3	72.3	103.5	67.9	62.2	53.9	61.3	1.53	0.805	0.878	0.806	0.861	0.863	0.859	0.75	0.719	0.776
Tb927.1.3350	hypothetical protein	113.1	33.3	29.1	33.7	31	119.9	31.3	33.3	40.1	33.7	1.529	0.406	0.36	0.415	0.369	0.999	0.396	0.401	0.535	0.426
Tb927.5.4520	hypothetical protein, conserved, spectrin repeat, prefoldin domains, P-loop NTP hydrolase, colicin2	113.1	59.6	67.4	59.6	69.1	0.7	58.1	51.9	48.6	55.8	1.529	0.727	0.833	0.736	0.823	0.006	0.735	0.625	0.647	0.706
Tb927.7.3520	mitochondrial pyruvate carrier-like protein	113.1	62.1	64.1	61.9	62.9	124.9	66.4	52.3	52.8	65.7	1.528	0.758	0.791	0.764	0.749	1.041	0.841	0.63	0.704	0.832
Tb927.3.2470	PUF8	113	65.1	59	63.4	60	102.7	65.2	61.8	57.8	62.2	1.528	0.794	0.729	0.782	0.715	0.856	0.825	0.744	0.771	0.787
Tb927.6.2610	hypothetical protein, conserved	113	69.4	72.3	74.5	75	113	78.4	97	68.8	79.7	1.528	0.846	0.892	0.92	0.893	0.941	0.993	1.169	0.918	1.009
Tb927.2.5130	hypothetical protein, conserved	113	67.9	67	61.2	67.4	104.3	69	60.4	48.1	60.3	1.527	0.828	0.827	0.756	0.803	0.869	0.873	0.728	0.642	0.763
Tb927.7.7460	hypothetical protein, conserved	113	67.8	73.3	67.6	76.8	112.6	71.4	61	51.5	88.8	1.527	0.827	0.905	0.834	0.914	0.939	0.903	0.735	0.687	1.124
Tb927.11.7810	hypothetical protein	112.9	6.8	6.2	7.1	5.8	0.3	6.3	3.7	3.2	5	1.526	0.082	0.077	0.087	0.069	0.003	0.08	0.045	0.043	0.064
Tb927.4.830	hypothetical protein, conserved	112.9	67.4	75.6	64.9	70.9	134.3	66.4	50.9	49.9	66.5	1.525	0.821	0.934	0.801	0.845	1.119	0.84	0.613	0.666	0.842
Tb927.6.5030	leucine-rich repeat protein (LRRP)	112.8	59.2	57.6	58.7	58.5	95.9	67.5	89	52	61.3	1.525	0.721	0.711	0.725	0.697	0.799	0.855	1.072	0.694	0.776
Tb927.11.9910	hypothetical protein, conserved	112.8	76.9	83.3	76.4	76.6	0.6	66.1	73.7	65	75.6	1.525	0.937	1.028	0.943	0.911	0.005	0.837	0.888	0.867	0.957
Tb927.11.10910	40S ribosomal protein SA	112.8	197.2	178.3	193.5	171	0.8	166.6	204.2	210	194.7	1.524	2.405	2.201	2.389	2.036	0.007	2.108	2.46	2.8	2.465
Tb927.9.10350	hypothetical protein, conserved, SNF7-related domain	112.8	64	66.5	64.7	67.5	120.2	76.2	62.3	53.7	62.7	1.524	0.78	0.821	0.799	0.804	1.001	0.965	0.751	0.716	0.794
Tb927.6.5050	V-type ATPase, C subunit, putative	112.8	55	49.5	56.4	51.8	99.2	55.4	74.5	43.3	50.6	1.524	0.67	0.611	0.696	0.616	0.827	0.702	0.897	0.577	0.641
Tb927.2.1600	hypothetical protein	112.7	61.4	85	67.7	90.5	137.7	96.6	112.6	110.2	149.5	1.523	0.749	1.05	0.836	1.078	1.148	1.222	1.357	1.469	1.893
Tb927.11.5390	hypothetical protein, conserved	112.7	85.8	77.6	77.5	73.5	0.8	81	73.2	76.6	78.5	1.522	1.047	0.959	0.957	0.874	0.006	1.026	0.883	1.021	0.993
Tb927.11.12990	hypothetical protein	112.6	79.9	87.5	77.8	86.8	0.7	110.3	83.9	79.1	74.4	1.522	0.975	1.08	0.961	1.034	0.006	1.396	1.011	1.055	0.941
Tb927.10.1630	RLI translation termination & ribosome recycling	112.5	75.4	81.7	75.5	83.7	98.9	70.7	71.3	65.1	70.9	1.521	0.919	1.009	0.932	0.996	0.824	0.896	0.858	0.869	0.897
Tb927.10.11900	hypothetical protein, conserved	112.5	69.9	76.3	68.8	71.6	0.6	66.6	64.2	53.4	75	1.52	0.852	0.942	0.849	0.852	0.005	0.842	0.774	0.712	0.949
Tb927.11.15930	Probable TRAPP subunit 4	112.4	64.4	67.7	65.7	60.7	1.5	67.3	62.7	59.8	56.3	1.52	0.786	0.836	0.811	0.723	0.012	0.852	0.755	0.797	0.713
Tb927.10.9570	paraflagellar rod protein PFC14	112.4	73.4	75.3	71.4	76.7	59.2	74.6	68.2	62.3	68.4	1.519	0.895	0.93	0.882	0.914	0.494	0.945	0.821	0.83	0.866
Tb927.11.8440	haloacid dehalogenase-like hydrolase, putative	112.4	55.6	51.8	56.5	54.7	0.8	60.4	54	50.4	53.4	1.519	0.678	0.64	0.698	0.652	0.007	0.765	0.65	0.672	0.676
Tb927.8.920	ubiquitin-conjugating enzyme e2, putative	112.4	43.7	35.1	40.9	38.6	113.7	54.8	42.8	36.9	41.1	1.519	0.533	0.434	0.505	0.459	0.948	0.693	0.516	0.492	0.52
Tb927.10.13110	dynein light chain, putative,dynein light chain 2B, redicted dynein modulator,roadblock/LC7 family member	112.4	73.7	69.1	71.9	73.1	115.9	69.4	68.1	58.5	62.6	1.518	0.898	0.853	0.888	0.871	0.966	0.879	0.82	0.781	0.792
Tb927.3.1390	hypothetical protein, conserved	112.3	71.6	71.6	69.4	72.4	91.8	64.5	61.3	50.8	65.1	1.518	0.874	0.884	0.856	0.862	0.765	0.817	0.739	0.678	0.824
Tb927.4.4320	divalent cation tolerance protein, putative	112.3	70.8	79.2	76.7	80	128.5	84.7	74.8	68.8	78.5	1.518	0.864	0.978	0.946	0.953	1.071	1.072	0.901	0.917	0.994
Tb927.4.3330	hypothetical protein, conserved, EF hand	112.3	57.2	52.3	58.7	55.5	16.6	69.7	53.9	47.6	60	1.518	0.697	0.646	0.724	0.66	0.139	0.882	0.65	0.634	0.76
Tb927.3.1410	cytochrome oxidase subunit VII (COXVII)	112.3	39.6	38.9	39.6	40.5	89.9	48.3	31.8	26.3	33.2	1.517	0.483	0.48	0.489	0.482	0.749	0.611	0.383	0.35	0.42
Tb927.11.16780	hypothetical protein	112.2	5.5	7.1	7.3	6.7	3.6	11.8	4.9	4	8.2	1.517	0.067	0.087	0.09	0.08	0.03	0.149	0.059	0.053	0.104
Tb927.7.6840	hypothetical protein, conserved	112.2	68.8	88.2	81.5	96.7	133.7	89.2	83.5	82.4	83.4	1.517	0.839	1.089	1.006	1.152	1.114	1.129	1.006	1.098	1.056
Tb927.3.3450	ADP-ribosylation factor-like protein 3A, putative	112.2	62.7	76.9	69	78.6	132.6	94.6	77.5	63.3	72	1.516	0.764	0.949	0.851	0.936	1.105	1.198	0.934	0.844	0.911
Tb927.7.2730	leucine-rich repeat protein (LRRP)	112.1	55.5	65.6	59.8	65.8	110	61.2	52.3	46.5	56.8	1.515	0.676	0.81	0.738	0.783	0.917	0.775	0.63	0.62	0.719
Tb927.6.2970	pseudouridine synthase A-like protein, putative	112.1	75.5	75.7	73.6	72.6	107.3	71.6	102.1	68.1	68.2	1.515	0.921	0.935	0.909	0.864	0.894	0.907	1.23	0.907	0.863
Tb927.11.3640	Mitchondrial LSU ribosomal protein	112	68.6	65.5	70.3	70.7	0.6	67	67	58.7	65.9	1.514	0.837	0.809	0.868	0.841	0.005	0.848	0.808	0.783	0.834
Tb927.3.5580	tryptophanyl-tRNA synthetase, putative	112	51.4	54.9	56.2	57.4	94.4	55.7	51.1	42.8	47.6	1.514	0.627	0.678	0.694	0.683	0.787	0.705	0.616	0.571	0.603
Tb927.10.8950	kinetoplast DNA-associated protein, putative	112	70.2	71.7	68.5	78.1	77	61	52.9	57.2	68.8	1.514	0.856	0.886	0.846	0.93	0.642	0.772	0.637	0.763	0.871
Tb927.11.3310	ubiquitin-conjugating enzyme, putative,	112	17.6	21.4	20	21.7	0.2	25.7	25.3	18.4	15.8	1.513	0.214	0.265	0.247	0.258	0.001	0.326	0.304	0.245	0.201
Tb927.7.2200	hypothetical protein, conserved	111.9	13.6	13.6	13.3	14.5	5	20.7	15.3	12.7	13.1	1.513	0.165	0.168	0.165	0.172	0.042	0.262	0.185	0.17	0.165
Tb927.9.11150	hypothetical protein, conserved	111.9	63.5	72.5	61.6	72.5	101.9	61.7	54.7	47.3	58.6	1.512	0.774	0.895	0.761	0.863	0.849	0.781	0.66	0.63	0.742
Tb927.10.4930	protein phosphatase 2C, putative	111.9	61.2	76.1	67.7	71.1	42.1	64	62.6	54.7	63.4	1.512	0.746	0.94	0.836	0.847	0.351	0.81	0.754	0.729	0.803
Tb927.10.4260	hypothetical protein, conserved	111.8	83.2	84.2	84.5	88.6	100.7	70.9	77.7	75	77	1.511	1.014	1.039	1.043	1.054	0.839	0.897	0.936	1	0.975
Tb927.6.3200	hypothetical protein, conserved	111.8	43.5	41.6	39.5	41.2	106.7	38.5	47.1	26.6	36.1	1.511	0.531	0.514	0.487	0.491	0.889	0.487	0.568	0.354	0.456
Tb927.7.6820	hypothetical protein, conserved	111.8	72.9	82.7	77.3	84.7	118.2	83.4	80.8	75.7	76.6	1.51	0.889	1.02	0.954	1.008	0.985	1.056	0.974	1.009	0.97
Tb927.7.690	zinc finger protein, putative	111.7	41.1	44.4	42.1	41.2	92.5	45.8	36.9	35.1	37.6	1.51	0.501	0.548	0.52	0.49	0.771	0.58	0.445	0.468	0.476
Tb927.5.1990	hypothetical protein, conserved, poly(Q) tracts	111.6	13.5	11.6	15.5	12.9	90.4	27.1	12.8	14	15.1	1.509	0.165	0.143	0.191	0.153	0.753	0.342	0.154	0.186	0.191
Tb927.5.1840	hypothetical protein, conserved	111.6	58.9	56.6	55.5	63.4	149.6	83.9	58	51.3	57.6	1.508	0.718	0.699	0.685	0.755	1.247	1.062	0.698	0.684	0.73
Tb927.7.1320	10 kDa heat shock protein, putative (HSP10)	111.6	112.4	113.6	109.4	108.6	117.1	110.5	94.9	94.4	100.8	1.508	1.371	1.403	1.35	1.293	0.976	1.399	1.144	1.259	1.275
Tb927.10.12630	hypothetical protein, conserved	111.6	74.3	72.1	74.1	69.8	98.8	67.2	72	67.4	71.8	1.507	0.906	0.89	0.915	0.831	0.823	0.851	0.867	0.898	0.909
Tb927.8.6190	hypothetical protein, conserved	111.5	40.8	46.7	46.7	52.1	137.7	48.7	35.6	39.3	55.3	1.507	0.497	0.577	0.576	0.621	1.148	0.617	0.429	0.524	0.7
Tb927.7.6850	trans-sialidase (TbTS)	111.5	153.4	170.7	160.7	181.7	182.4	171.9	180.2	181.7	179.7	1.506	1.871	2.107	1.984	2.163	1.52	2.176	2.171	2.423	2.274
Tb927.8.2680	hypothetical protein, conserved	111.5	61.2	60.4	59	63.2	114.3	64.8	53.4	50.1	59.3	1.506	0.746	0.745	0.728	0.753	0.953	0.821	0.644	0.669	0.751
Tb927.8.3760	hypothetical protein	111.4	25	25.5	22.9	27.6	93.8	37.3	17.9	16	22.1	1.505	0.305	0.315	0.283	0.329	0.781	0.472	0.216	0.214	0.279
Tb927.3.5550	small GTP-binding protein, putative (TbRX1)	111.4	72.5	71.4	71.8	76.3	103.8	67.8	67.3	67.6	70.8	1.505	0.884	0.881	0.887	0.908	0.865	0.859	0.811	0.901	0.896
Tb927.6.400	peptidase M20/M25/M40, putative	111.4	70.2	69.2	69.6	69.3	114.9	73.1	108.9	67.8	75.1	1.505	0.856	0.854	0.859	0.826	0.957	0.926	1.312	0.904	0.951
Tb927.8.2560	spliceosomal U5 snRNP-specific U5-15K protein, putative	111.4	45.3	47.7	45.5	49.4	112.3	61.5	41.9	37.8	43.5	1.505	0.553	0.589	0.562	0.588	0.936	0.778	0.505	0.503	0.55
Tb927.9.9840	lipoic acid containing carrier protein, putative	111.3	39	43.6	43.1	45.5	114.2	48.2	36.2	36.3	34.8	1.505	0.476	0.539	0.532	0.542	0.951	0.61	0.436	0.484	0.441
Tb927.4.430	proteasome beta 7 subunit	111.2	42	43.3	41.8	45.3	81.6	48.8	38.1	37	46.2	1.503	0.512	0.535	0.516	0.54	0.68	0.618	0.459	0.493	0.584
Tb927.8.8340	hypothetical protein, conserved	111.2	53.2	50.2	49.6	52.1	93.3	55.8	59.5	48.4	54.8	1.503	0.649	0.62	0.612	0.62	0.778	0.707	0.717	0.645	0.694
Tb927.3.5050	60S ribosomal protein L4	111.2	290.5	289	305.4	283.4	268.5	185	208.1	240.3	258.2	1.503	3.543	3.568	3.771	3.374	2.237	2.342	2.507	3.204	3.269
Tb927.4.2420	hypothetical protein, conserved	111.1	64.2	66.8	64.7	71.1	115.6	64.7	52.9	53.3	63.1	1.502	0.783	0.824	0.799	0.847	0.963	0.819	0.637	0.711	0.799
Tb927.10.9500	ESAG3, putative	111.1	74.7	73.4	69.6	72.9	10.8	78.8	70.9	65.3	70.2	1.502	0.911	0.907	0.86	0.868	0.09	0.998	0.854	0.871	0.888
Tb927.6.2740	pyridoxal kinase (pdxK)	111.1	61.9	70.6	67.3	74.5	95.8	62.4	90.5	57.7	63.9	1.502	0.755	0.871	0.831	0.887	0.798	0.79	1.09	0.77	0.809
Tb927.2.3080	fatty acid desaturase, putative,oleate desaturase, putative	111.1	42.7	43.3	47.2	44.5	95	48	49.5	45.1	49.3	1.501	0.521	0.535	0.583	0.53	0.792	0.608	0.596	0.601	0.624
Tb927.9.11130	unc-50 related protein homolog	111.1	80.7	92.2	77.8	94.2	115.9	81.8	76.2	61.8	77.3	1.501	0.984	1.139	0.96	1.121	0.966	1.036	0.918	0.824	0.979
Tb927.9.6890	hypothetical protein, conserved	111.1	87.1	98.9	86.2	95.4	140	97.6	73.5	72.4	76	1.501	1.063	1.221	1.065	1.136	1.167	1.236	0.886	0.965	0.962
Tb927.11.15200	hypothetical protein, conserved	110.9	12.3	12.2	10.3	14.6	1	36.7	17.9	11.9	16.9	1.499	0.15	0.151	0.127	0.174	0.009	0.464	0.216	0.159	0.214
Tb927.11.11360	guanine nucleotide-binding protein beta subunit- like protein (TRACK)	110.9	215.5	204.6	215.2	196.2	1.3	162.6	209.8	233.2	219.4	1.499	2.628	2.526	2.657	2.336	0.011	2.058	2.527	3.11	2.777
Tb927.10.11250	hypothetical protein, conserved	110.8	75.9	88	73.6	86.9	44.1	80.7	66.9	65.3	71.8	1.498	0.926	1.086	0.909	1.034	0.368	1.022	0.806	0.871	0.908
Tb927.10.2340	hypothetical protein, conserved, t-SNARE like	110.8	46.1	37.9	46.5	45.4	112.6	51.3	35.1	30.9	37.4	1.497	0.562	0.468	0.575	0.541	0.938	0.649	0.422	0.412	0.474
Tb927.11.11840	hypothetical protein, conserved	110.8	90.5	95.2	90.3	98	1.8	89.1	78.3	75.1	92.6	1.497	1.103	1.176	1.115	1.167	0.015	1.127	0.944	1.001	1.172
Tb927.10.4120	60S ribosomal protein L30	110.7	127	131	126	141.8	105.2	112	112.2	114.2	93.2	1.496	1.549	1.617	1.556	1.688	0.877	1.418	1.352	1.523	1.179
Tb927.9.11230	calmodulin-like protein, putative,EF hand containing protein	110.7	69.1	78.3	67.8	85.5	106.5	68.3	64.1	53.7	59.1	1.496	0.843	0.966	0.837	1.018	0.888	0.865	0.772	0.716	0.749
Tb927.9.12390	hypothetical protein, conserved	110.6	53.7	58.4	62.1	57.3	108.9	58.8	48.2	43.7	61.8	1.494	0.655	0.721	0.766	0.683	0.908	0.744	0.58	0.583	0.782
Tb927.2.4580	UNC119 (unc119)	110.6	41	41.2	40.7	41.9	102	58.2	37.1	34.9	40.4	1.494	0.5	0.509	0.502	0.499	0.85	0.737	0.446	0.466	0.512
Tb927.6.2220	hypothetical protein, conserved	110.5	81.1	88.6	77.3	98.4	57.4	38.6	112.3	59.1	73.7	1.493	0.99	1.093	0.954	1.171	0.478	0.488	1.353	0.788	0.932
Tb927.3.1080	POMP23	110.5	69.8	80.8	70.2	80.1	124.1	80.6	60.8	53.5	67.4	1.493	0.852	0.998	0.866	0.953	1.034	1.021	0.733	0.713	0.853
Tb927.11.420	hypothetical protein, conserved	110.5	59.2	61.2	57.4	67.4	0.4	64.7	59.6	51.8	25.3	1.493	0.722	0.756	0.709	0.803	0.004	0.819	0.718	0.691	0.32
Tb927.1.4730	hypothetical protein, conserved	110.5	56.5	49.2	60.7	54.4	118.6	69.4	63.6	57.3	89.4	1.493	0.689	0.607	0.749	0.647	0.989	0.878	0.766	0.764	1.132
Tb927.8.2670	hypothetical protein, conserved	110.4	84.4	79.5	78.8	82.8	124.4	88.6	72.2	68.3	75	1.492	1.029	0.982	0.973	0.986	1.037	1.122	0.87	0.91	0.949
Tb927.11.16160	ATP binding protein-like protein	110.4	67.7	74.7	72.1	80.9	0.5	75.8	63.3	58.1	71	1.492	0.826	0.923	0.891	0.963	0.004	0.959	0.763	0.775	0.899
Tb927.7.4170	Elongase 2	110.4	44.4	41.6	44.1	42.1	86.9	47.9	40.5	36.6	45.3	1.492	0.542	0.514	0.544	0.502	0.725	0.607	0.488	0.488	0.573
Tb927.7.4470	translocon-associated protein gamma 4 transmembrane domains	110.3	33.9	39.2	35.2	43.7	42.1	35.4	31.4	26.4	32.9	1.491	0.413	0.484	0.435	0.52	0.351	0.448	0.379	0.352	0.417
Tb927.4.2710	ubiquitin-conjugating enzyme e2, putative	110.3	55.5	48.8	50.2	53.1	95.2	58.9	52.8	39.7	49.1	1.49	0.677	0.602	0.619	0.632	0.793	0.746	0.637	0.53	0.622
Tb927.2.2270	hypothetical protein, conserved	110.3	49.9	53.1	51.7	59.8	130.1	76.3	55.2	46.8	55.3	1.49	0.609	0.655	0.638	0.711	1.084	0.966	0.665	0.624	0.7
Tb927.1.3670	ESAG8, putative	110.3	42.5	45.1	48.9	53.1	61.1	84.1	75.8	67.3	74.3	1.49	0.519	0.557	0.603	0.632	0.509	1.064	0.913	0.898	0.941
Tb927.11.180	electron transfer flavoprotein, putative	110.2	56.7	53.6	51.2	56.7	0.7	56.1	53	43.1	21.5	1.489	0.691	0.662	0.632	0.676	0.006	0.71	0.639	0.574	0.272
Tb927.8.1960	NOT11	110.2	82.2	94.4	77.8	91.8	121	84.1	74	70.1	78.4	1.489	1.003	1.165	0.96	1.093	1.008	1.064	0.891	0.935	0.992
Tb927.10.12900	hypothetical protein, conserved	110.2	81.8	90.1	86.5	87.1	0.8	91.2	79.3	69.5	78.3	1.489	0.998	1.112	1.068	1.037	0.007	1.154	0.955	0.926	0.991
Tb927.6.3980	hypothetical protein, conserved	110.2	47.8	50.9	51.7	50.8	91.7	48.5	64.8	37.6	45	1.489	0.583	0.629	0.638	0.605	0.764	0.614	0.781	0.502	0.569
Tb927.7.1380	hypothetical protein, conserved	110.2	74.3	71.9	71.8	75.4	114.7	60.8	70.7	65.5	68.8	1.489	0.906	0.888	0.887	0.898	0.956	0.769	0.852	0.874	0.871
Tb927.9.7250	hypothetical protein, conserved	110.2	35.8	38	36.9	39.4	92	43.7	29.6	24.1	30.5	1.489	0.436	0.469	0.456	0.469	0.767	0.554	0.357	0.322	0.386
Tb927.10.2400	hypothetical protein	110.1	19.1	16.3	17.6	21.7	0.7	21.7	11	7.4	19.4	1.488	0.233	0.201	0.218	0.258	0.006	0.275	0.132	0.098	0.245
Tb927.9.10850	U2 splicing factor SF3b(SAP)10, putative	110.1	74.9	68.2	74.8	72.8	125.7	59.9	50.6	53.6	70.5	1.488	0.914	0.841	0.923	0.867	1.047	0.758	0.61	0.714	0.892
Tb927.2.2970	mitochondrial carrier protein, MCP13	110	56.7	57.3	53.6	57.9	13.2	70.5	60.8	56	57.3	1.487	0.692	0.707	0.661	0.69	0.11	0.892	0.733	0.747	0.725
Tb927.10.6960	hypothetical protein, conserved, EF hand superfamily (E-4)	110	198.4	190.2	206.5	188.1	36.4	162.9	201.5	242.6	193.4	1.486	2.42	2.349	2.55	2.239	0.303	2.062	2.428	3.234	2.448
Tb927.7.4190	hypothetical protein, conserved	109.9	29.7	26.4	31.3	27.6	94.3	28.7	23.9	19.2	25.8	1.486	0.362	0.326	0.386	0.328	0.786	0.363	0.287	0.256	0.326
Tb927.11.7216	origin recognition complex subunit 1 (ORC1), (CDC6)	109.9	73	78.8	68.3	79.9	0.5	72.2	63.7	56.8	66.1	1.486	0.891	0.973	0.844	0.951	0.004	0.914	0.768	0.758	0.837
Tb927.2.1920	ESAG5, putative	109.9	51.3	49.2	55.4	53.1	105.1	71.3	66.2	54.7	97.1	1.486	0.626	0.607	0.684	0.632	0.876	0.903	0.798	0.729	1.229
Tb927.11.9850	hypothetical protein, conserved	109.9	60.5	68	63	66.7	1.3	59.8	54.9	53.6	63.2	1.485	0.737	0.84	0.778	0.793	0.011	0.757	0.662	0.715	0.8
Tb927.11.6180	60S ribosomal protein L28	109.9	146.6	149.1	150.8	152.1	1.6	111.2	129.9	146.9	142.7	1.485	1.787	1.841	1.862	1.811	0.014	1.408	1.565	1.958	1.806
Tb927.9.1960	nitrilase, putative	109.9	37.5	42	37.9	40.6	91.5	34.9	31.8	31.4	34	1.485	0.457	0.518	0.468	0.483	0.763	0.442	0.383	0.419	0.43
Tb927.9.12330	hypothetical protein, conserved	109.9	48.3	48.2	52.7	51.5	115.7	52.5	38.6	39.1	44.9	1.485	0.589	0.595	0.65	0.613	0.964	0.665	0.466	0.521	0.568
Tb927.11.9800	serine peptidase, Clan SP, family S59, putative Nucleoporin	109.8	82.7	90	83.4	89.3	0.5	83.4	81.3	84.1	86.2	1.484	1.008	1.112	1.03	1.063	0.004	1.056	0.98	1.122	1.091
Tb927.8.4520	hypothetical protein, conserved	109.8	60.5	61.2	62	67.5	115.2	77	55.4	49.3	56.1	1.484	0.737	0.755	0.766	0.803	0.96	0.975	0.668	0.657	0.71
Tb927.7.5870	hypothetical protein, conserved	109.8	60.2	52.9	59.5	54.8	111.4	60.4	51.2	53.4	57.2	1.484	0.734	0.653	0.735	0.652	0.928	0.764	0.617	0.712	0.724
Tb927.10.14040	vacuolar ATP synthase subunit c, putative	109.8	74.4	78.1	73.4	82.2	115.2	79.6	63.3	58.7	71.7	1.483	0.907	0.964	0.906	0.979	0.96	1.008	0.763	0.782	0.907
Tb927.10.8630	hypothetical protein, conserved	109.7	90.7	95.9	89.8	90.6	127.5	89.7	92.3	92.6	90.5	1.483	1.106	1.184	1.108	1.078	1.062	1.135	1.112	1.235	1.146
Tb927.11.320	Potential LC8 homologue (dynein light chain associated to multiple functions in other species such as flagellum beating and formation)	109.7	64.1	77.1	63.4	62.8	1.7	43.7	33.8	30.7	17.8	1.483	0.782	0.951	0.783	0.748	0.014	0.554	0.407	0.409	0.225
Tb927.10.5620	fructose-bisphosphate aldolase, glycosomal (ALD)	109.7	194.8	166.5	202	172.7	5.2	171.6	194.7	218.1	210.6	1.482	2.376	2.056	2.494	2.056	0.043	2.172	2.346	2.909	2.666
Tb927.6.1980	hypothetical protein, conserved	109.7	60.1	62.6	59.1	63.1	94.8	51.5	78.5	52.3	58.4	1.482	0.733	0.772	0.729	0.751	0.79	0.652	0.945	0.697	0.739
Tb927.1.610	hypothetical protein, conserved	109.6	76	77.2	75	78	111.8	79	78.1	69.6	73	1.482	0.927	0.953	0.926	0.929	0.932	1	0.941	0.928	0.924
Tb927.3.1480	hypothetical protein, conserved	109.6	66.6	70.6	69.2	75.2	101.2	63	62.3	56.4	75.2	1.481	0.812	0.872	0.854	0.895	0.844	0.798	0.751	0.752	0.952
Tb927.7.2110	KKT11 Kinetochore protein	109.6	35.9	34	41.7	38.3	0.8	52.5	42.2	38.9	50.2	1.481	0.438	0.42	0.514	0.455	0.007	0.664	0.508	0.518	0.636
Tb927.10.7490	cullin, putative	109.5	80.5	84.4	77.8	85.2	112.9	79.5	74	66.4	76.6	1.48	0.981	1.042	0.96	1.014	0.941	1.007	0.892	0.885	0.969
Tb927.2.5500	hypothetical protein, conserved	109.5	166.8	161.7	176.9	170.3	1.6	151.8	176.2	179.8	166.9	1.48	2.034	1.996	2.184	2.028	0.013	1.922	2.123	2.398	2.113
Tb927.2.3610	Mitochondrial ATP synthase subunit, putative	109.5	45	45.5	52.5	46.9	106.4	50.5	45.7	42.1	47.2	1.48	0.549	0.562	0.648	0.558	0.887	0.639	0.551	0.561	0.597
Tb927.10.350	PK4 protein kinase	109.5	70.2	74.9	68.2	76.8	1.3	78.4	83.7	70.1	68	1.48	0.856	0.925	0.842	0.914	0.011	0.992	1.008	0.935	0.861
Tb927.5.600	hypothetical protein, conserved	109.5	60.4	63.2	57.8	64.2	181.2	100.8	56.8	48.3	60.6	1.479	0.737	0.78	0.714	0.764	1.51	1.276	0.685	0.644	0.767
Tb927.3.2930	RBP6	109.5	32.6	28.3	31.8	31.8	82	39	33.7	31.7	29.3	1.479	0.397	0.35	0.392	0.378	0.683	0.494	0.406	0.423	0.371
Tb927.2.5060	GTP binding protein, putative	109.5	65.4	77.9	67.3	74.5	109.7	73.7	64.8	53.8	64.7	1.479	0.797	0.961	0.831	0.887	0.914	0.933	0.781	0.718	0.818
Tb927.8.550	peptide methionine sulfoxide reductase, putative,peptide Met(O) reductase, putative,methionine-S-sulfoxide reductase, putative	109.4	58.4	59.6	60.1	65.6	97.5	64.2	48.1	48.4	60.3	1.479	0.713	0.735	0.742	0.781	0.812	0.813	0.58	0.645	0.763
Tb927.11.3330	hypothetical protein, conserved, no yeast or human match	109.4	76.9	77.1	73.6	73.7	0.7	70	70.3	76.9	72.6	1.479	0.938	0.952	0.908	0.878	0.006	0.886	0.847	1.026	0.919
Tb927.1.4830	Phospholipase A1	109.4	34.4	33.5	38.1	35.7	99.8	54.2	38.8	33.7	55.4	1.479	0.419	0.413	0.471	0.424	0.832	0.686	0.467	0.45	0.701
Tb927.7.2740	hypothetical protein, conserved	109.4	62.6	69.2	62.7	66.5	121.1	65.9	50.5	50.8	56.7	1.478	0.763	0.854	0.774	0.792	1.009	0.835	0.608	0.677	0.717
Tb927.11.13930	U3 small nucleolar ribonucleoprotein protein IMP3, putative	109.4	62	66.6	58	71.6	0.4	61.7	49.4	46.7	58.3	1.478	0.756	0.822	0.716	0.852	0.003	0.781	0.595	0.623	0.738
Tb927.2.5200	hypothetical protein, conserved, resembles human cholesterol esterase	109.4	188	186.5	182.6	185.3	131.3	217.3	192.8	204.6	189.8	1.478	2.293	2.303	2.255	2.206	1.094	2.751	2.323	2.728	2.402
Tb927.11.15030	small GTPase (X3)	109.3	74.1	74.5	73.1	72.3	0.6	65.9	61.6	62.1	59.9	1.477	0.903	0.92	0.903	0.861	0.005	0.834	0.742	0.827	0.759
Tb927.10.13020	vacuolar protein sorting complex subunit, putative,Vps16, putative	109.3	65.9	69.2	64.2	72.6	86.2	61.6	52.8	52.6	58.2	1.477	0.804	0.855	0.792	0.864	0.719	0.78	0.636	0.701	0.737
Tb927.8.3390	hypothetical protein, conserved	109.3	55.7	58.2	58.4	56.9	118.5	67.7	60.7	58.3	60.9	1.477	0.679	0.719	0.721	0.678	0.987	0.856	0.732	0.778	0.771
Tb927.3.5560	hypothetical protein, conserved	109.3	48.7	51.7	51.7	58.4	81.1	39.4	39.2	32.3	42.9	1.477	0.594	0.638	0.638	0.696	0.676	0.499	0.472	0.431	0.543
Tb927.11.15720	hypothetical protein	109.3	22.5	21.6	23.5	23.8	1.1	23.9	19.4	17.5	20.4	1.477	0.274	0.266	0.29	0.283	0.009	0.302	0.234	0.233	0.259
Tb927.11.13800	hypothetical protein, conserved	109.3	61.1	70.7	63.1	73.2	0.8	57	50	48.3	57.9	1.477	0.745	0.873	0.779	0.871	0.007	0.722	0.602	0.644	0.733
Tb927.5.1270	hypothetical protein, conserved	109.2	63.1	62.2	63.3	62.5	165.4	99.2	72.4	62.5	64.9	1.476	0.77	0.768	0.782	0.744	1.378	1.255	0.872	0.834	0.821
Tb927.11.13940	ubiquitin-conjugating enzyme e2, putative	109.2	54.9	61	54.5	61	1.2	51.8	45.4	45.6	52.4	1.476	0.67	0.753	0.673	0.727	0.01	0.656	0.546	0.607	0.663
Tb927.11.1240	hypothetical protein, conserved	109.2	59.5	59.9	61.2	63.7	0.5	65.9	62.4	54.1	66.1	1.476	0.726	0.739	0.756	0.758	0.004	0.834	0.751	0.721	0.837
Tb927.10.15070	hypothetical protein, conserved	109.1	12.3	15.4	12.3	12.4	59.9	16.8	8.7	8.5	12	1.474	0.15	0.19	0.152	0.147	0.499	0.213	0.105	0.113	0.151
Tb927.9.14990	hypothetical protein, conserved, no clear yeast or human matches	109.1	68.8	76.1	72.3	77.6	124.4	78	76.9	69.4	74.3	1.474	0.839	0.94	0.893	0.923	1.036	0.987	0.927	0.925	0.94
Tb927.9.1540	protein phosphatase 2B, putative	109.1	48.1	51.6	49.9	51.7	92.6	52.7	50.3	48.4	57.2	1.474	0.586	0.637	0.617	0.615	0.772	0.668	0.606	0.646	0.724
Tb927.11.17020	hypothetical protein, conserved	109	59.1	67.3	59.7	70.5	0.8	63.4	59.6	53.9	49.6	1.473	0.721	0.83	0.738	0.839	0.007	0.803	0.718	0.719	0.628
Tb927.10.440	hypothetical protein, conserved	109	40.3	38.9	41.5	47.4	80.5	37.2	25	20.9	30.3	1.473	0.492	0.48	0.513	0.565	0.671	0.471	0.301	0.278	0.384
Tb927.1.1630	transcription elongation factor 1 homolog (ELOF1)	109	44.7	43.6	40.5	49.3	35.2	52.3	40.4	39.8	35.4	1.472	0.545	0.539	0.5	0.587	0.293	0.662	0.486	0.531	0.449
Tb927.2.3720	ubiquitin-conjugating enzyme, putative	108.9	42.3	40.3	45.1	43.7	103.4	53.3	45.4	37.4	48.8	1.472	0.516	0.497	0.557	0.521	0.861	0.674	0.547	0.499	0.618
Tb927.8.1120	hypothetical protein, conserved	108.8	74.3	81.5	69.3	81.2	129.5	87.8	70.3	69.9	79	1.471	0.907	1.007	0.855	0.967	1.08	1.112	0.848	0.932	1
Tb927.9.9260	hypothetical protein, conserved	108.8	54.6	56.1	52.8	56.2	98.2	56.7	44.9	44.7	52	1.47	0.665	0.693	0.652	0.669	0.818	0.717	0.541	0.596	0.658
Tb927.7.6700	hypothetical protein	108.7	29.6	29	33.7	31.8	110.8	46.4	24.9	27.8	27.4	1.469	0.361	0.358	0.416	0.379	0.923	0.587	0.3	0.37	0.347
Tb927.8.3730	hypothetical protein, conserved	108.7	44.2	46.9	38.1	45.7	99.9	58.6	36.8	28.4	38.9	1.469	0.539	0.578	0.47	0.544	0.832	0.741	0.443	0.379	0.492
Tb927.11.8900	hypothetical protein, conserved	108.6	102.3	110.1	101.1	114.5	1.5	89.3	96.6	94.4	93.3	1.468	1.247	1.359	1.248	1.363	0.012	1.131	1.164	1.259	1.181
Tb927.9.11940	hypothetical protein, conserved	108.6	34.4	37.8	35.8	40.2	115.3	47	37.1	31	31.5	1.468	0.419	0.467	0.442	0.478	0.961	0.595	0.447	0.413	0.399
Tb927.10.14860	hypothetical protein, conserved	108.6	61.7	69	61.5	69.2	101.8	60	57.1	54.6	65.4	1.467	0.752	0.852	0.759	0.824	0.848	0.759	0.687	0.728	0.828
Tb927.11.2480	hypothetical protein	108.6	19.5	18.3	17.5	21.9	1.1	23.5	16.5	13.8	16.5	1.467	0.238	0.226	0.216	0.261	0.009	0.298	0.199	0.184	0.209
Tb927.3.3200	hypothetical protein, conserved	108.6	61.9	68.9	62.8	67.4	110.9	71.5	66	58.9	61.4	1.467	0.755	0.851	0.776	0.802	0.924	0.905	0.795	0.785	0.777
Tb927.6.5070	hypothetical protein, conserved	108.5	67	62.2	65.7	67.1	98.5	65.6	88	54.2	63.4	1.467	0.817	0.768	0.811	0.799	0.821	0.831	1.06	0.723	0.802
Tb927.10.12170	RAB-interacting protein, putative	108.5	80.4	70.9	77.3	76.8	132.9	87.9	65.5	56.3	64.5	1.467	0.98	0.876	0.955	0.914	1.107	1.113	0.79	0.75	0.817
Tb927.6.3320	ferric reductase transmembrane protein, putative	108.5	66.9	59.3	64.1	60.9	121	71.5	82.8	54.2	55.6	1.466	0.816	0.732	0.792	0.725	1.008	0.905	0.998	0.723	0.703
Tb927.10.13460	hypothetical protein	108.5	50.3	49.5	44.2	51.4	126.3	56	41	38.1	48.2	1.466	0.614	0.611	0.545	0.612	1.052	0.709	0.494	0.508	0.61
Tb927.11.4060	leucine-rich repeat protein (LRRP)	108.5	62.2	58.3	58	60.7	0.5	66.1	52.7	48.4	60.6	1.466	0.759	0.72	0.716	0.723	0.004	0.836	0.635	0.645	0.767
Tb927.4.2960	hypothetical protein, conserved	108.4	38.6	40.7	40.1	48.2	0.5	44.3	37.4	34.3	38.3	1.465	0.471	0.502	0.495	0.574	0.004	0.56	0.45	0.457	0.484
Tb927.3.2880	Mitochondrial ATP synthase subunit, putative	108.4	13.7	18.1	14.5	14.4	100.3	25.8	12.7	9.5	14.6	1.465	0.167	0.224	0.179	0.172	0.835	0.327	0.153	0.127	0.184
Tb927.11.380	B9 domain-containing protein 2,MKS1-related protein 2, putative (b9d2)	108.4	61.8	69.3	65.3	73.7	0.5	71.1	72.8	58	31.8	1.465	0.754	0.855	0.806	0.877	0.004	0.9	0.877	0.774	0.402
Tb927.1.3310	hypothetical protein, conserved, no human or yeast homologue	108.4	32.3	32.2	37.5	33.9	115	60	43.5	39.1	37.1	1.465	0.393	0.398	0.463	0.404	0.959	0.759	0.524	0.522	0.47
Tb927.9.13070	predicted heat shock factor binding protein	108.3	26.2	26.8	27.9	28.2	87.5	42.4	25.6	21.4	28.9	1.464	0.32	0.331	0.344	0.336	0.73	0.536	0.308	0.285	0.365
Tb927.5.3680	hypothetical protein, conserved	108.3	38.2	42.7	40.1	43.2	87	38.9	27.9	27.6	31.3	1.464	0.466	0.527	0.495	0.514	0.725	0.492	0.337	0.368	0.397
Tb927.9.13160	hypothetical protein	108.3	52.1	45.3	49.7	52.1	110.4	66	51.5	40	50.5	1.464	0.636	0.559	0.614	0.62	0.92	0.836	0.621	0.534	0.639
Tb927.10.5500	hypothetical protein, conserved,, in NADH dehydrogenase complex	108.2	77.4	72.2	76.2	76.6	105.3	75.4	68.6	69.9	75.3	1.463	0.944	0.892	0.94	0.912	0.878	0.954	0.826	0.932	0.953
Tb927.11.8470	ZC3H45	108.2	64.5	57.6	71.1	58.4	0.6	71.6	65.4	72	69.1	1.463	0.787	0.711	0.878	0.695	0.005	0.906	0.787	0.96	0.875
Tb927.3.5380	hypothetical protein, conserved	108.2	52	53.4	55.7	52.6	104.7	53.6	52.4	45.3	54.3	1.462	0.634	0.659	0.688	0.626	0.873	0.679	0.631	0.604	0.687
Tb927.10.7100	delta-4 fatty acid desaturase	108.2	66.6	60.6	62.9	64	1.7	67.7	62.7	59.7	65.8	1.462	0.812	0.748	0.776	0.762	0.014	0.858	0.756	0.796	0.833
Tb927.5.4390	hypothetical protein, conserved	108.2	74	91.2	80	88.6	0.7	75.1	81.5	76.3	72.5	1.462	0.902	1.126	0.988	1.055	0.006	0.95	0.982	1.017	0.918
Tb927.11.6040	hypothetical protein, conserved	108.2	64.5	67.7	66.1	67.5	0.5	67.9	59.4	53.4	60.5	1.462	0.787	0.836	0.816	0.804	0.004	0.86	0.716	0.713	0.766
Tb927.8.1940	endosomal integral membrane protein, putative	108.1	70.8	83.9	68.8	85.9	119.4	84.6	64.3	57.5	66.7	1.461	0.864	1.035	0.849	1.022	0.995	1.071	0.775	0.767	0.845
Tb927.8.1040	hypothetical protein, conserved	108.1	44.4	45.9	45	47.4	107.6	48.3	37	38.5	43.4	1.461	0.541	0.567	0.556	0.564	0.896	0.611	0.445	0.513	0.55
Tb927.9.12280	hypothetical protein, conserved	108.1	32.2	35	35.1	39.9	103.5	34	26.4	28.3	32.7	1.461	0.393	0.432	0.433	0.475	0.863	0.43	0.318	0.377	0.414
Tb927.10.5650	hypothetical protein, conserved	108.1	67.4	58.2	66.5	60.9	117.4	64.3	58.8	58.5	61.7	1.461	0.822	0.719	0.821	0.725	0.978	0.814	0.708	0.78	0.781
Tb927.5.2920	hypothetical protein, conserved	108.1	85.4	91.9	81.8	88.7	144.5	103.3	74.9	71.8	80.8	1.461	1.042	1.134	1.01	1.057	1.204	1.307	0.903	0.957	1.022
Tb927.6.2890	single strand-specific nuclease, putative	108.1	47.7	50.6	49.5	54.2	96.1	46.1	57.4	36.5	58.3	1.46	0.582	0.625	0.611	0.646	0.801	0.583	0.692	0.487	0.737
Tb927.4.3170	hypothetical protein, conserved	108.1	59.7	55.8	61.1	58.4	110.8	68.5	63.5	61.5	61.9	1.46	0.729	0.689	0.754	0.695	0.923	0.868	0.765	0.82	0.783
Tb927.2.1790	hypothetical protein, conserved	108	46.5	53.8	53.7	57.4	40.5	63.1	67	64.9	88.9	1.46	0.567	0.664	0.663	0.683	0.337	0.798	0.808	0.865	1.126
Tb927.6.3970	SH3 domain protein, conserved	108	62.5	59.8	61.3	59.3	107.1	73.1	86.5	49.2	60.2	1.46	0.762	0.738	0.757	0.706	0.892	0.926	1.042	0.657	0.763
Tb927.9.12740	hypothetical protein, conserved	108	67.9	71	70	72.4	95.7	58	64.4	63.7	66.4	1.459	0.827	0.877	0.864	0.862	0.798	0.735	0.776	0.849	0.84
Tb927.6.1740	hypothetical protein, conserved	108	60.8	62.4	62.2	64.7	113.4	69.4	88.3	55.3	67.9	1.459	0.742	0.77	0.768	0.771	0.945	0.878	1.064	0.737	0.86
Tb927.3.3750	paraflagellar rod protein PFC7	107.9	40.3	42.8	40.5	46	103.9	53.9	40.2	34.8	41.9	1.459	0.492	0.529	0.5	0.547	0.866	0.682	0.485	0.465	0.53
Tb927.9.12820	dynein light chain, putative,dynein Tctex2 family, putative	107.9	59.1	57	61.3	58	109.6	60.5	49.4	50.3	52.8	1.459	0.721	0.704	0.757	0.691	0.914	0.765	0.596	0.671	0.668
Tb927.5.1050	hypothetical protein	107.9	43.6	49.8	48.2	47.1	168.8	85.9	47.7	40.8	52	1.458	0.531	0.615	0.595	0.561	1.406	1.087	0.575	0.545	0.659
Tb927.9.1120	hypothetical protein, conserved	107.9	1.9	3.7	3.6	3.6	23.3	2.1	0.1	0.2	0.9	1.458	0.023	0.046	0.045	0.043	0.194	0.027	0.001	0.003	0.011
Tb927.7.6490	hypothetical protein, conserved	107.9	78.5	80.4	77.4	78.4	132.5	88.2	72.5	74.4	73.7	1.458	0.958	0.993	0.955	0.934	1.104	1.116	0.874	0.992	0.933
Tb927.6.3840	reticulon domain protein	107.8	46.6	50.1	52.8	51.2	91.1	52.9	63.2	38.8	53.8	1.457	0.569	0.619	0.652	0.609	0.759	0.669	0.761	0.517	0.68
Tb927.11.8850	hypothetical protein, conserved	107.8	67.3	70.5	59.2	67.1	1.3	58.4	48.1	48.2	51.8	1.457	0.821	0.871	0.731	0.799	0.011	0.74	0.58	0.643	0.655
Tb927.8.8020	monoglyceride lipase, putative	107.8	41.2	44.9	44.1	49.8	5.5	48.1	40.3	37.9	43	1.457	0.503	0.554	0.544	0.593	0.046	0.609	0.486	0.505	0.545
Tb927.4.3850	WDR12	107.7	72.1	65.3	70.1	68	114.4	66.6	72.5	75.3	80	1.456	0.879	0.806	0.865	0.81	0.953	0.843	0.873	1.003	1.013
Tb927.8.820	hypothetical protein, conserved	107.7	48.9	49.4	49.4	53.3	102	57.4	46.8	45.5	49.8	1.455	0.596	0.61	0.61	0.634	0.85	0.726	0.564	0.606	0.631
Tb927.10.11310	intraflagellar transport protein IFT55/IFT57	107.7	74.4	79	67.8	79.7	108.7	76.5	62.2	57.9	64.7	1.455	0.907	0.975	0.837	0.948	0.906	0.968	0.749	0.771	0.819
Tb927.11.5290	mitochondrial carrier protein, MCP9	107.7	64.2	61.5	60	63.3	0.4	60.5	59.5	56.8	59.2	1.455	0.782	0.76	0.741	0.754	0.003	0.766	0.717	0.758	0.749
Tb927.9.5650	E2-like ubiquitin-conjugation enzyme, putative	107.6	59.3	63.6	57	59.8	117.7	66.4	52.8	42.5	54.4	1.455	0.723	0.785	0.704	0.711	0.981	0.84	0.637	0.567	0.689
Tb927.11.9880	hypothetical protein, conserved	107.6	88.8	90	81.3	87.1	0.2	79.4	83.3	82.5	77.5	1.454	1.082	1.111	1.004	1.037	0.002	1.005	1.004	1.101	0.981
Tb927.8.5960	hypothetical protein, conserved	107.6	64.5	77.9	66.2	74.7	104.6	69.7	62.1	58.4	65	1.454	0.787	0.961	0.817	0.889	0.872	0.882	0.748	0.779	0.823
Tb927.10.9510	hypothetical protein	107.6	71.8	78.5	77.6	77.1	1.3	82.5	67.4	60	69.5	1.453	0.875	0.97	0.958	0.918	0.011	1.045	0.812	0.799	0.88
Tb927.2.2120	NEK22 protein kinase	107.5	40	41.3	42.9	39.9	40.3	63.7	49.3	45.9	47.4	1.452	0.488	0.509	0.529	0.475	0.336	0.806	0.595	0.613	0.6
Tb927.9.12320	cystathione gamma lyase, putative	107.5	63.5	57.5	62.4	62.6	80	53.4	58	54.5	63.1	1.452	0.775	0.71	0.771	0.745	0.667	0.676	0.699	0.726	0.799
Tb927.10.4200	hypothetical protein, conserved	107.4	64.2	68.2	61.7	72.4	46.7	63.6	55.9	50.6	55.5	1.452	0.783	0.842	0.762	0.862	0.389	0.805	0.673	0.675	0.703
Tb927.4.4680	GINS complex subunit Psf3, replication initiation	107.4	62	56.4	59.2	62.1	129.6	76.7	52.6	52.9	45	1.451	0.756	0.697	0.731	0.739	1.08	0.971	0.633	0.706	0.57
Tb927.5.2460	hypothetical protein, conserved	107.4	64.4	67.8	67.5	71.5	146.4	78.1	57.2	59.8	64	1.451	0.785	0.837	0.833	0.852	1.22	0.989	0.689	0.797	0.81
Tb927.10.7390	U2 splicing factor, putatiive SF3b(SAP)14b	107.4	106	108.6	109.2	104.9	158.1	90.7	95.6	112	100.6	1.451	1.293	1.341	1.349	1.249	1.317	1.148	1.152	1.493	1.273
Tb927.5.3830	dihydroorotate dehydrogenase (fumarate), putative	107.3	74.8	71.1	73.2	73.5	106.1	63.8	60.9	63.6	66.3	1.451	0.912	0.878	0.904	0.875	0.884	0.808	0.733	0.848	0.839
Tb927.10.9310	hypothetical protein, conserved	107.3	53.2	54	53.1	53.3	100.9	62.9	51.4	43.9	52.2	1.45	0.648	0.667	0.656	0.634	0.841	0.797	0.62	0.586	0.661
Tb927.2.4445	hypothetical protein, conserved	107.3	37	38.5	39	43.1	103.2	42.6	34.5	29.8	36.9	1.45	0.451	0.475	0.481	0.513	0.86	0.539	0.416	0.398	0.467
Tb927.8.890	small GTP-binding protein Rab1, putative	107.3	23.6	22.3	26.4	24	69.9	34.7	27	23.7	27.9	1.45	0.287	0.275	0.325	0.285	0.583	0.439	0.325	0.316	0.354
Tb927.4.370	hypothetical protein, conserved	107.3	61	59.3	64.3	62.9	0.5	71	62.6	55.5	64.7	1.45	0.744	0.732	0.794	0.749	0.004	0.899	0.755	0.74	0.819
Tb927.11.16350	hypothetical protein, conserved	107.3	47.6	53.1	54.3	54.1	6.4	55.8	46	39.9	46.6	1.449	0.58	0.655	0.67	0.644	0.053	0.706	0.554	0.532	0.589
Tb927.11.8130	hypothetical protein, conserved	107.2	80.8	90.1	80.2	91.9	0.2	73.8	68.4	56.9	75.3	1.449	0.985	1.113	0.99	1.094	0.002	0.934	0.824	0.759	0.953
Tb927.3.3470	cytochrome b5, putative (CYB5)	107.2	80.9	93.1	87.2	91.8	143.9	104	89.1	84.2	91.8	1.449	0.987	1.149	1.077	1.093	1.199	1.317	1.073	1.122	1.162
Tb927.4.2080	CC2D is a FAZ-ER protein, also present on the basal bodies. CC2D is required for FAZ filament assembly.	107.2	63.5	70.4	60.6	71.8	106.2	73.9	60.2	52.3	62.2	1.448	0.775	0.869	0.749	0.855	0.885	0.936	0.725	0.698	0.788
Tb927.3.4480	hypothetical protein, conserved	107.1	59	56.4	55.6	54.3	110.7	62.5	67.5	63.8	56.1	1.448	0.72	0.696	0.686	0.647	0.923	0.791	0.813	0.851	0.71
Tb927.8.5950	protein kinase, putative	107.1	86.9	86.6	82.9	88.1	116.7	82.9	75.6	74.3	74	1.448	1.06	1.069	1.024	1.049	0.972	1.05	0.911	0.99	0.937
Tb927.8.4630	hypothetical protein, conserved	107	78.5	82.7	81.6	85.2	134.5	96.7	81.2	80.6	79.4	1.446	0.957	1.02	1.008	1.014	1.121	1.224	0.978	1.075	1.005
Tb927.3.1790	pyruvate dehydrogenase E1 beta subunit, putative	107	69.2	74.1	75.7	76.2	110.1	69	74.7	71.3	74.8	1.446	0.843	0.915	0.935	0.907	0.917	0.873	0.9	0.951	0.947
Tb927.10.3280	60S ribosomal protein L38	107	54	49.3	53.5	55.1	140.3	65.5	58.3	56.1	53.4	1.446	0.659	0.609	0.66	0.656	1.169	0.829	0.702	0.748	0.676
Tb927.3.2870	hypothetical protein, conserved	107	63.9	64.1	70.9	67	111.9	74.1	76.8	73.5	80.3	1.446	0.779	0.791	0.876	0.798	0.933	0.938	0.926	0.98	1.017
Tb927.6.5120	60S acidic ribosomal protein P2	107	106.3	104.5	111.6	111.9	126.5	177.6	184.4	89.2	148.8	1.446	1.297	1.29	1.378	1.332	1.054	2.248	2.222	1.189	1.884
Tb927.4.1470	hypothetical protein, conserved	107	85.7	87.5	85.6	89.2	139.3	92.4	81.5	80.2	82.9	1.445	1.045	1.08	1.057	1.062	1.161	1.17	0.981	1.07	1.049
Tb927.11.4780	pyruvate dehydrogenase (lipoamide) kinase, putative	106.9	77.7	77.3	77.5	81	0.5	76.3	72.6	67.1	73.8	1.445	0.947	0.954	0.957	0.965	0.004	0.966	0.875	0.895	0.934
Tb927.10.5550	hypothetical protein, conserved	106.9	91.8	81.1	85.7	80.9	121.4	74.4	84.7	87.5	82.9	1.445	1.12	1.001	1.058	0.963	1.011	0.942	1.02	1.166	1.049
Tb927.11.6020	hypothetical protein, conserved	106.9	72	68.8	71.1	70.2	0.7	72.8	66.3	54.5	64.7	1.445	0.879	0.85	0.878	0.836	0.006	0.922	0.799	0.726	0.819
Tb927.11.8310	class I transcription factor A, subunit 4 (CITFA-4)	106.9	60.3	61.7	59.1	61.6	0.6	67.8	63	52.5	63	1.444	0.735	0.761	0.729	0.733	0.005	0.858	0.759	0.699	0.798
Tb927.11.5680	dynein light chain, putative	106.8	59	59.4	52.6	60.9	0.5	64.9	51.1	41.5	49.8	1.444	0.72	0.733	0.65	0.725	0.004	0.821	0.616	0.554	0.631
Tb927.7.220	CDP-diacylglycerol synthetase, putative	106.8	94.5	95.3	97.5	138	97	69.6	64.8	59.4	58.6	1.443	1.152	1.177	1.203	1.643	0.808	0.881	0.781	0.792	0.742
Tb927.8.3380	SDH2N succinate dehydrogenase (complex II) subunit, electron transfer protein	106.8	62.6	65.4	68.5	63.8	107.8	70.3	60.6	61.2	64.6	1.443	0.763	0.808	0.846	0.76	0.898	0.889	0.73	0.817	0.818
Tb927.7.2760	Mitchondrial LSU ribosomal protein	106.8	44.5	50	44.6	43.6	118	47.1	40.3	41.5	46.6	1.443	0.543	0.617	0.551	0.519	0.983	0.596	0.486	0.554	0.59
Tb927.4.4540	hypothetical protein, conserved	106.8	50.1	59	56.1	57.1	102.6	59.4	53.6	49.9	62.2	1.443	0.611	0.729	0.693	0.679	0.855	0.752	0.646	0.665	0.787
Tb927.7.230	40S ribosomal protein S33	106.7	259.3	249.9	289.4	389.2	88	169.6	163.7	183.4	120.7	1.442	3.162	3.086	3.573	4.634	0.733	2.146	1.973	2.446	1.527
Tb927.6.4060	hypothetical protein, conserved	106.7	75.6	75.9	79.9	75.6	129.8	86.6	115.3	65.3	77.8	1.441	0.922	0.936	0.986	0.901	1.082	1.096	1.39	0.871	0.984
Tb927.7.520	hypothetical protein, conserved	106.6	49.9	48.9	51.4	56.1	99.4	61.4	49.2	45.9	52	1.441	0.609	0.603	0.635	0.668	0.828	0.778	0.593	0.612	0.658
Tb927.5.2150	hypothetical protein, conserved	106.5	70.3	75.1	67.5	72.4	138.1	91.5	67.3	59.2	66.7	1.439	0.858	0.927	0.834	0.861	1.151	1.158	0.811	0.789	0.844
Tb927.2.4700	SDH8 succinate dehydrogenase (complex II) subunit	106.4	19.4	20.7	24.4	22.9	63.9	28.6	20	20.7	21.3	1.438	0.236	0.255	0.301	0.272	0.533	0.362	0.24	0.277	0.27
Tb927.3.4860	MKK1 protein kinase	106.3	64.7	74.7	64.1	73.2	19.7	77.7	65	54.1	65.9	1.437	0.789	0.922	0.791	0.871	0.164	0.984	0.783	0.722	0.834
Tb927.7.1680	hypothetical protein, conserved	106.3	50.4	51.7	49.1	53.9	106	62.9	52.6	49.8	51.1	1.437	0.615	0.638	0.606	0.642	0.883	0.796	0.634	0.664	0.646
Tb927.10.4690	dynein light chain, putative	106.3	101.1	111	96.6	103.4	139.3	98.7	93.2	97.2	90.1	1.436	1.232	1.37	1.193	1.231	1.16	1.249	1.123	1.297	1.141
Tb927.3.3000	flagellar transport protein, putative (PIFTC3)	106.3	72.7	69.7	74.4	69.2	123	82.1	87.2	81.1	85.1	1.436	0.887	0.861	0.918	0.824	1.025	1.04	1.051	1.082	1.077
Tb927.1.890	hypothetical protein, conserved	106.2	62.1	71.3	64	69.4	42.5	67.5	53.5	47.1	56.1	1.436	0.758	0.88	0.79	0.826	0.354	0.854	0.644	0.628	0.71
Tb927.10.7190	D-tyrosyl-tRNA deacylase, putative	106.2	98.2	83.1	94.7	91.2	136.7	86.9	83.5	82.8	87.5	1.435	1.198	1.026	1.169	1.086	1.139	1.1	1.007	1.104	1.108
Tb927.8.4280	nuclear transport factor 2, putative	106.2	41.9	40.9	42.8	46.8	103.2	51.6	37.6	33.8	43.9	1.435	0.511	0.505	0.528	0.558	0.86	0.653	0.453	0.451	0.556
Tb927.10.3980	Voltage-gated potassium channel domain. 3 TM domains	106.2	1.3	1.8	1.2	1.4	47.7	3.9	0.9	0.2	1	1.435	0.015	0.022	0.015	0.016	0.397	0.049	0.011	0.003	0.012
Tb927.10.11980	QA-SNARE protein putative	106.1	69.6	67.7	73.4	72.7	103.5	62.6	62.2	61.7	65.4	1.434	0.848	0.836	0.906	0.866	0.862	0.793	0.749	0.823	0.827
Tb927.4.540	hypothetical protein, conserved	106.1	74.1	75.7	69.2	75.9	104.8	70.7	70.3	66.6	70.2	1.434	0.904	0.935	0.855	0.904	0.873	0.895	0.848	0.888	0.888
Tb927.5.4500	ras-like small GTPase, putative (TbSAR1)	106.1	57.8	65.5	61.2	71.3	1.4	69	51.2	48.4	61.2	1.433	0.705	0.808	0.755	0.849	0.011	0.873	0.617	0.646	0.774
Tb927.10.790	vesicle-associated membrane protein, putative (VAMP)	106.1	36.5	38.8	39.6	39.8	82.3	47.2	37.8	30.5	38.4	1.433	0.445	0.479	0.489	0.474	0.686	0.598	0.455	0.407	0.486
Tb927.2.4620	hypothetical protein, conserved	106	66.2	66.4	72.1	68.8	104.2	69.2	73.7	64.5	68.9	1.433	0.807	0.819	0.89	0.819	0.868	0.875	0.888	0.859	0.872
Tb927.8.1380	hypothetical protein, conserved	106	72.3	73.6	74.1	73.9	128.4	72.5	72.9	73.6	63.9	1.433	0.881	0.908	0.915	0.88	1.07	0.918	0.878	0.982	0.809
Tb927.10.9610	hypothetical protein	106	30.6	31.4	30.6	34.3	86.3	34.6	22.4	16.2	16	1.432	0.373	0.388	0.378	0.408	0.719	0.438	0.27	0.216	0.203
Tb927.4.2760	hypothetical protein, conserved	106	51.9	47.7	48.5	49.2	103.7	55.6	50.6	48	52.3	1.432	0.632	0.589	0.599	0.586	0.864	0.704	0.61	0.64	0.662
Tb927.5.4030	LSm7	106	104.1	85.5	105.8	96.2	142.3	83.2	90.4	90.2	102.1	1.432	1.269	1.056	1.306	1.145	1.185	1.053	1.089	1.202	1.292
Tb927.11.4670	hypothetical protein, conserved	106	29.8	31.3	30.6	40.2	1	35.7	30.7	28.2	30.8	1.432	0.363	0.386	0.377	0.479	0.009	0.452	0.37	0.375	0.39
Tb927.3.1540	CAAX prenyl protease 2, putative,peptidase with unknown catalytic mechanism (family U48)	105.9	37.1	36.3	39.1	42.3	101.2	45	33.2	29.5	38.9	1.432	0.453	0.448	0.483	0.504	0.843	0.57	0.4	0.394	0.493
Tb927.4.380	hypothetical protein, conserved	105.9	64	62.5	65.6	65.6	0.4	64.2	64.5	60.7	67.4	1.432	0.781	0.772	0.81	0.781	0.004	0.812	0.777	0.809	0.854
Tb927.10.9010	leucine-rich repeat protein (LRRP)	105.9	99	93.5	94.3	101.1	127.1	89.2	88.9	91.8	94.3	1.431	1.207	1.154	1.164	1.203	1.059	1.13	1.071	1.224	1.194
Tb927.5.690	hypothetical protein, conserved	105.9	74.9	76.6	75.4	78.6	214.9	127.1	76.5	71.8	73.7	1.431	0.913	0.945	0.931	0.935	1.791	1.608	0.922	0.957	0.933
Tb927.5.1580	ZC3H13	105.8	77.3	79.4	78.7	85	149.4	101.5	83.8	81.2	83.5	1.43	0.943	0.98	0.971	1.012	1.245	1.285	1.009	1.082	1.056
Tb927.7.4160	Elongase 1	105.8	59.1	54.4	58.2	54.7	104.3	67.3	50.7	44.7	57.2	1.43	0.72	0.672	0.718	0.652	0.869	0.851	0.61	0.596	0.724
Tb927.6.4560	Mitchondrial SSU ribosomal protein	105.8	59	69.6	62.6	72.5	97	66.4	86.5	52.2	60.7	1.43	0.72	0.859	0.772	0.863	0.808	0.841	1.043	0.696	0.769
Tb927.6.4180	POMP32	105.8	43.4	43.8	38.2	43.8	110.5	51.8	53.3	33.9	37.6	1.43	0.529	0.54	0.471	0.521	0.921	0.656	0.642	0.452	0.476
Tb927.4.520	hypothetical protein, conserved	105.8	73	79.4	75.4	83.7	126.6	87	70.5	71.7	78.6	1.429	0.89	0.98	0.931	0.997	1.055	1.101	0.849	0.955	0.995
Tb927.8.3440	hypothetical protein, conserved	105.7	111.3	98.9	106.5	96.1	177	121.1	96.7	103.6	102.7	1.429	1.358	1.221	1.315	1.144	1.475	1.533	1.165	1.381	1.3
Tb927.4.3800	hypothetical protein, conserved	105.7	82.2	72.5	79.7	76.7	51.1	98.9	88.8	86.3	85.5	1.429	1.002	0.895	0.984	0.913	0.426	1.252	1.069	1.151	1.082
Tb927.4.1370	hypothetical protein, conserved	105.7	86.3	92.8	91.8	91.7	135.9	95.2	90.2	85.2	91.2	1.428	1.053	1.146	1.133	1.092	1.133	1.205	1.087	1.136	1.155
Tb927.6.1210	KKT6 kinetochore protein	105.7	51.1	56.9	51.6	56	96.8	42.5	57.8	38.9	46.6	1.428	0.623	0.703	0.637	0.666	0.806	0.538	0.696	0.518	0.59
Tb927.7.3430	Mitchondrial LSU ribosome-associated cyclophilin type peptidyl-prolyl cis-trans isomerase, putative (PPIase)	105.7	83.5	73.3	70.1	77.8	132.7	83.6	68.6	70.6	68.6	1.428	1.018	0.905	0.866	0.926	1.106	1.059	0.827	0.942	0.868
Tb927.4.1790	60S ribosomal protein L3	105.6	127.4	117.8	136.8	116	37.9	166.2	189.1	226	233.8	1.428	1.554	1.454	1.689	1.381	0.315	2.103	2.279	3.013	2.96
Tb927.8.6680	adaptin complex AP3 sigma subunit	105.6	82.3	73.5	77.9	77.9	132.8	89.9	78.7	74.7	79	1.428	1.003	0.908	0.962	0.927	1.107	1.137	0.948	0.996	1
Tb927.9.9870	MCAK-like kinesin, putative	105.5	59.4	66	59.9	66.4	98.9	60.6	51.1	49.5	49.5	1.425	0.724	0.814	0.74	0.791	0.824	0.767	0.616	0.659	0.626
Tb927.7.3910	NADH-ubiquinone oxidoreductase complex I subunit, putative	105.5	72.7	85	72.5	81.2	106.4	75.1	70.1	64.8	74	1.425	0.886	1.049	0.895	0.967	0.887	0.951	0.845	0.865	0.937
Tb927.11.8010	DNA repair protein, putative	105.5	72.4	83.3	75	82.9	0.7	77.4	67.7	62.5	69	1.425	0.883	1.028	0.926	0.987	0.006	0.98	0.816	0.834	0.873
Tb927.1.3830	glucose-6-phosphate isomerase, glycosomal (PGI)	105.4	74.3	77.1	73.7	78.3	131.2	92.2	80.2	71.6	111.9	1.425	0.906	0.952	0.91	0.933	1.093	1.167	0.966	0.955	1.416
Tb927.6.4590	glutamyl-tRNA synthetase, putative	105.4	72.1	80.2	66.5	75.6	36.5	73.3	98.2	57.8	63.5	1.425	0.879	0.991	0.821	0.9	0.304	0.928	1.183	0.771	0.804
Tb927.10.10600	ARP2/3 complex 16kDa subunit, putative	105.4	49.9	56	50.3	51.7	105.3	76.6	41.2	36.1	42.1	1.424	0.609	0.691	0.62	0.615	0.878	0.97	0.496	0.481	0.533
Tb927.10.4920	hypothetical protein, conserved	105.4	69.2	81.3	72	83.6	105.2	73.2	67.4	61.5	71.8	1.424	0.844	1.004	0.889	0.995	0.877	0.927	0.812	0.82	0.908
Tb927.9.1510	hypothetical protein, conserved	105.4	50.7	49.3	49.9	52.7	94.3	51.8	49.5	45.7	52.4	1.424	0.618	0.609	0.616	0.627	0.786	0.655	0.597	0.609	0.663
Tb927.3.5660	GT11 UDP-GlcNAc:α3-D-mannoside β1–2-N-acetylglucosaminyltransferase I	105.3	34.4	31.5	33.1	36.2	85	41.7	28.1	20.1	28.7	1.423	0.419	0.389	0.409	0.431	0.708	0.528	0.338	0.268	0.363
Tb927.11.9820	hypothetical protein, conserved	105.3	64.9	69.4	61.4	72	0.7	77.1	61.9	56	65.2	1.423	0.792	0.857	0.758	0.857	0.006	0.976	0.746	0.746	0.826
Tb927.10.6990	hypothetical protein, conserved	105.2	63.3	62.1	62.7	65.4	134.7	69.6	50.7	52.9	66	1.422	0.772	0.767	0.774	0.778	1.123	0.882	0.611	0.705	0.835
Tb927.10.1830	syntaxin, putative	105.2	101.2	104.6	96	99.6	128.2	83.1	94.7	90.5	86.9	1.422	1.234	1.291	1.185	1.186	1.068	1.051	1.141	1.206	1.1
Tb927.11.6450	hypothetical protein, conserved	105.2	71.6	77.7	73.7	79.9	0.7	67.9	75.4	69.8	66.4	1.421	0.873	0.959	0.91	0.952	0.006	0.86	0.908	0.931	0.841
Tb927.11.270	mitochondrial carrier protein, MCP10	105.1	55.6	66.9	59.4	62.6	1	60.1	58.3	45.2	30.3	1.421	0.678	0.826	0.733	0.745	0.008	0.761	0.702	0.602	0.383
Tb927.1.2640	hypothetical protein, conserved	105.1	10.8	8.5	11.7	9.9	66.8	20.1	9.5	9.4	9.8	1.421	0.132	0.105	0.145	0.118	0.557	0.254	0.115	0.125	0.124
Tb927.2.1820	protein kinase, putative	105.1	53.1	61.1	65.2	65	111.9	76.7	75.4	67.5	107.8	1.42	0.647	0.755	0.806	0.773	0.933	0.971	0.909	0.901	1.365
Tb927.6.2590	hypothetical protein, conserved	105.1	54.9	58.2	57.9	59.9	94.1	59.2	75.4	43.1	52.3	1.42	0.67	0.719	0.715	0.713	0.784	0.75	0.909	0.574	0.662
Tb927.6.3000	fatty acid desaturase, putative,sphingolipid delta 4 desaturase, putative	105	58.3	60.6	57.4	63.3	94.5	57.3	76.2	46.6	54	1.419	0.711	0.748	0.709	0.753	0.787	0.726	0.919	0.621	0.683
Tb927.4.3720	hypothetical protein, conserved	105	98.7	108.4	91	103.4	152.4	94.4	99.1	100.6	98.3	1.419	1.203	1.338	1.123	1.231	1.27	1.195	1.194	1.341	1.244
Tb927.10.3970	hypothetical protein, conserved	105	55.6	53.2	58.3	54	65.9	59.1	52.6	49.6	53.4	1.419	0.678	0.656	0.72	0.643	0.549	0.748	0.634	0.661	0.676
Tb927.7.2690	hypothetical protein, conserved	105	99.2	101.1	103.1	102.5	148.2	100.3	110.4	101.2	107.1	1.419	1.21	1.248	1.273	1.22	1.235	1.269	1.33	1.35	1.356
Tb927.3.1710	Mitchondrial LSU ribosomal protein	104.9	50.7	49.6	52.5	54.3	91	48.9	49.9	45.2	48.7	1.418	0.618	0.612	0.649	0.646	0.758	0.619	0.601	0.602	0.616
Tb927.10.8710	Centrin3	104.9	36.4	40.9	40.3	42	93.3	52.8	32	33.1	37.3	1.417	0.444	0.505	0.497	0.501	0.778	0.669	0.385	0.442	0.472
Tb927.10.14650	hypothetical protein, conserved	104.9	89.6	91.7	89.5	92.8	141.6	96.9	88.1	80	79.8	1.417	1.093	1.132	1.105	1.105	1.18	1.227	1.062	1.067	1.01
Tb927.11.5710	chaperone protein DNAj, putative	104.8	56.4	62.9	56.5	62.1	0.6	57.7	42.9	39.3	53.7	1.417	0.688	0.776	0.697	0.74	0.005	0.731	0.517	0.523	0.679
Tb927.1.3220	GTPase activating protein of Rab-like GTPase, putative	104.8	74.5	76.2	72.5	77.1	113.4	70.3	75.2	74.5	77.3	1.417	0.909	0.941	0.894	0.918	0.945	0.89	0.906	0.993	0.979
Tb927.11.3370	hypothetical protein	104.8	61.1	67.2	64.1	64.1	0.7	80.9	60.7	53.7	61.7	1.416	0.745	0.83	0.791	0.763	0.006	1.024	0.732	0.716	0.781
Tb927.9.3750	hypothetical protein, conserved	104.8	46.1	52.5	49.2	59.9	122.9	69.1	46.2	38.5	44.3	1.416	0.563	0.648	0.608	0.714	1.024	0.874	0.557	0.513	0.561
Tb927.9.3550	hypothetical protein, conserved	104.7	94.8	99.7	83.3	100.6	133.9	79.6	72	72.1	88.6	1.415	1.156	1.231	1.029	1.198	1.116	1.008	0.868	0.961	1.121
Tb927.10.15140	hypothetical protein, conserved	104.7	109.2	101.3	104.4	97.7	140	88.4	96	119.4	115.1	1.415	1.331	1.25	1.289	1.163	1.167	1.119	1.157	1.592	1.457
Tb927.6.1280	eIF2B GDP-GTP exchange factor	104.7	77.5	81.5	78	81.7	107.7	72.7	110.9	69.3	76.9	1.415	0.945	1.006	0.963	0.973	0.898	0.92	1.336	0.924	0.973
Tb927.10.6380	ring finger containing protein	104.7	95.4	105.4	96.3	100.3	156.5	115	91	88.4	91.9	1.415	1.163	1.302	1.189	1.194	1.305	1.456	1.097	1.179	1.163
Tb927.8.6430	hypothetical protein, conserved	104.7	29.2	28.5	28.4	35	114.4	43.1	24.3	20.9	30.4	1.415	0.356	0.352	0.351	0.416	0.953	0.545	0.293	0.279	0.385
Tb927.10.6640	COP-coated vesicle membrane protein erv25 precursor,	104.7	80.6	82.7	79.9	87.7	112.4	74.8	82.8	77.7	81.5	1.415	0.983	1.02	0.987	1.044	0.936	0.946	0.998	1.036	1.031
Tb927.8.5430	hypothetical protein, conserved	104.6	69.9	70.6	71	74.7	108.6	74.9	60.6	48.1	63.3	1.414	0.853	0.871	0.877	0.889	0.905	0.948	0.731	0.641	0.801
Tb927.7.6620	hypothetical protein, conserved	104.6	53.8	54.2	54	51.9	94.1	46	54.3	54.6	53	1.414	0.656	0.669	0.667	0.618	0.784	0.582	0.654	0.728	0.671
Tb927.5.2730	hypothetical protein, conserved	104.6	36.2	31.9	34.7	38.1	128.7	51.2	30.1	27.8	29.9	1.413	0.442	0.393	0.428	0.453	1.073	0.648	0.362	0.37	0.378
Tb927.11.12200	hypothetical protein, conserved	104.5	95.7	93	95	92.4	0.7	96	91.3	90	87.7	1.413	1.168	1.149	1.173	1.1	0.006	1.216	1.1	1.2	1.11
Tb927.3.4250	hypothetical protein, conserved	104.5	52.6	57.1	55.6	56.1	111	52.8	50.8	50.6	49.9	1.413	0.641	0.705	0.686	0.668	0.925	0.669	0.613	0.675	0.632
Tb927.11.13190	EF1 gamma, elongation factor 1 gamma, putative	104.5	157.5	144.2	153.9	148.3	2.4	140.2	166.5	175.8	162	1.413	1.921	1.78	1.9	1.766	0.02	1.774	2.006	2.344	2.051
Tb927.6.4130	SDH3 succinate dehydrogenase (complex II) subunit, cytochrome B subunit	104.5	35.4	37.2	37.7	38	94.8	41.5	51.6	30.4	39.3	1.412	0.432	0.46	0.465	0.452	0.79	0.525	0.621	0.405	0.498
Tb927.9.10830	hypothetical protein, conserved	104.5	60.8	64.4	64.7	66.6	112.2	56.5	53.5	61	62.3	1.412	0.741	0.795	0.798	0.792	0.935	0.715	0.644	0.813	0.789
Tb927.11.6130	Skp1 family protein, putative,Cyclin A/CDK2-associated protein,Cyclin A/CDK2- associated protein	104.5	82.8	85.9	77.4	84.3	0.8	68.9	63.5	66	74.9	1.412	1.009	1.06	0.955	1.004	0.007	0.872	0.765	0.88	0.948
Tb927.11.720	hypothetical protein, conserved	104.5	68.1	75.8	68.1	68.9	1	56.3	49.6	43.7	56.9	1.412	0.83	0.936	0.841	0.82	0.008	0.713	0.598	0.583	0.72
Tb927.10.7630	hypothetical protein, conserved,transportin2- like protein	104.5	73	70.8	72.8	75.2	102.2	69	68.6	68.2	69.9	1.412	0.89	0.874	0.899	0.896	0.851	0.873	0.827	0.909	0.885
Tb927.11.1970	hypothetical protein, conserved	104.5	106.1	112.9	106.8	105.8	0.7	92.1	108.5	106.4	96.2	1.412	1.294	1.394	1.319	1.259	0.006	1.166	1.308	1.419	1.218
Tb927.2.4540	Small nuclear ribonucleoprotein-associated protein B (TbSmB)	104.4	57	62.3	58.2	62.6	117.8	73.4	52.9	44.4	61	1.411	0.696	0.769	0.719	0.745	0.982	0.93	0.637	0.592	0.772
Tb927.6.3640	hypothetical protein, conserved	104.4	63.7	67	64.3	67.8	95.9	56.4	73.1	48.3	58.7	1.411	0.776	0.827	0.794	0.808	0.799	0.714	0.88	0.643	0.743
Tb927.8.2310	(H )-ATPase G subunit, putative	104.4	73.8	74.6	73.2	74.9	111.7	69	67.6	68	74.5	1.411	0.9	0.921	0.904	0.892	0.931	0.873	0.814	0.907	0.943
Tb927.2.2430	CK2A2 casein kinase II	104.4	61.5	65.6	60.6	66.7	113	73.2	60.3	55.2	62.2	1.411	0.749	0.81	0.748	0.794	0.942	0.926	0.726	0.736	0.787
Tb927.6.3440	hypothetical protein, conserved	104.4	60.3	48	60	54.6	99.3	54.9	73.7	45.1	68.4	1.411	0.736	0.593	0.741	0.65	0.827	0.694	0.888	0.602	0.866
Tb927.10.2390	protein kinase, putative,casein kinase I, putative	104.4	64.6	51.5	60.8	58.3	1.6	54.1	51.5	49.7	57.4	1.41	0.787	0.635	0.751	0.694	0.013	0.685	0.621	0.663	0.726
Tb927.8.6600	SAM35, putative	104.4	63	54.3	65.2	57.4	108.4	67.6	70	67.8	65	1.41	0.769	0.67	0.805	0.684	0.903	0.856	0.843	0.904	0.823
Tb927.11.1890	hypothetical protein, conserved	104.3	73.5	80	74.1	78.6	0.8	69	67.2	61.4	67.1	1.41	0.897	0.988	0.915	0.936	0.006	0.874	0.81	0.819	0.849
Tb927.4.3240	hypothetical protein, conserved	104.3	0	0	0	0	0	0	0	0	0	1.41	0	0	0	0	0	0	0	0	0
Tb927.10.3230	protein kinase, putative	104.3	66.6	66.3	64.7	68.5	102.2	56.7	57.4	53.5	60.3	1.41	0.812	0.819	0.799	0.815	0.851	0.717	0.692	0.714	0.764
Tb927.4.4660	hypothetical protein, conserved	104.3	60.5	62.2	60.2	63.9	109.9	56.9	58.6	58.2	62.5	1.409	0.738	0.768	0.743	0.76	0.916	0.72	0.705	0.776	0.791
Tb927.3.5650	protein kinase, putative,serine/threonine protein kinase, putative	104.3	60.7	60.5	62.8	63	95.8	63.6	59.3	58.1	67.3	1.409	0.74	0.747	0.775	0.75	0.798	0.805	0.714	0.775	0.852
Tb927.9.15930	small GTPase, putative,GTP-binding protein, putative (RAB1B)	104.3	91.7	85.6	98.3	101.6	7.7	111.8	98.8	95.1	79.2	1.409	1.118	1.057	1.214	1.209	0.064	1.415	1.19	1.268	1.002
Tb927.3.5630	3,2-trans-enoyl-CoA isomerase, mitochondrial precursor, putative	104.3	51.5	51.3	55.6	57.8	81.7	57.6	51.6	48.2	50.1	1.409	0.628	0.634	0.686	0.688	0.68	0.729	0.621	0.643	0.634
Tb927.5.3510	structural maintenance of chromosome 3 (SMC3)	104.2	71.5	81.4	68.5	82.2	100	72.5	62.5	54.2	67	1.409	0.872	1.004	0.846	0.979	0.833	0.918	0.753	0.722	0.848
Tb927.5.3220	signal peptidase type I, putative	104.2	43	41.3	43.1	45.3	130.1	61.8	36.5	35.2	39.8	1.408	0.524	0.51	0.533	0.539	1.084	0.782	0.44	0.47	0.504
Tb927.3.2720	hypothetical protein	104.2	57.8	55.2	56.7	57	117.9	59.2	54.9	50.6	51.9	1.408	0.705	0.682	0.7	0.679	0.982	0.75	0.662	0.674	0.657
Tb927.7.1590	mitotic cyclin,cyclin CycB3 (CYC8)	104.2	63.4	68.5	64.4	68.8	112	70.4	55.2	55.5	58.4	1.407	0.774	0.846	0.795	0.819	0.934	0.892	0.665	0.74	0.739
Tb927.7.470	hypothetical protein, 2 transmembrane domains	104.1	53.2	60.2	59.3	59.6	92.5	64.6	59.9	52.6	59.5	1.407	0.649	0.744	0.732	0.71	0.771	0.818	0.722	0.701	0.753
Tb927.10.5690	procyclin-associated gene 2 (PAG2) protein, putative	104.1	62.2	52.2	61.3	59.3	93.5	65.8	54.6	49.3	61.7	1.407	0.759	0.645	0.757	0.706	0.779	0.832	0.657	0.657	0.78
Tb927.6.220	purine nucleoside transporter NT9	104.1	77.1	73.4	77.8	76.2	107.2	73.8	136.1	86.6	88.3	1.407	0.94	0.906	0.96	0.907	0.894	0.934	1.639	1.155	1.118
Tb927.11.14780	phosphomannose isomerase, putative	104.1	65.9	64.6	63.8	70.1	0.8	69.3	58	53.7	60	1.406	0.804	0.797	0.787	0.835	0.006	0.877	0.698	0.716	0.759
Tb927.10.9560	oxidoreductase, putative	104.1	68.8	69.7	67.2	68.8	28.5	76.2	64.2	61	65.2	1.406	0.838	0.86	0.829	0.819	0.238	0.964	0.773	0.813	0.826
Tb927.6.1150	hypothetical protein	104	25.9	25.1	24.4	28.3	111.6	17.2	20.5	13.5	20.3	1.406	0.315	0.31	0.301	0.337	0.93	0.218	0.248	0.179	0.257
Tb927.11.250	ubiquitin carboxyl-terminal hydrolase, Clan CA cysteine peptidase, family C12, putative	104	61.7	62.7	60.9	68.1	0.8	71	75.4	60.8	34.1	1.406	0.752	0.775	0.751	0.811	0.007	0.898	0.909	0.811	0.432
Tb927.10.12110	hypothetical protein, conserved	104	99.7	90.7	101	88.1	126.6	84.7	83.5	97	90.3	1.405	1.215	1.12	1.247	1.049	1.055	1.072	1.006	1.294	1.143
Tb927.4.3760	hypothetical protein	104	36.4	34.2	38	36.4	96.4	46.3	36.1	30.3	32.6	1.405	0.443	0.422	0.469	0.434	0.803	0.586	0.435	0.404	0.413
Tb927.11.4870	hypothetical protein, conserved, no clear yeast or human matches, domain of unknown funciton	104	71.4	74.3	72.1	79.9	0.8	84.6	71.2	69.7	75.3	1.405	0.871	0.917	0.89	0.952	0.007	1.071	0.858	0.929	0.953
Tb927.8.6440	RBP20	104	36	32.6	38.5	34.7	86.5	22.3	28.1	26.8	35.6	1.405	0.439	0.402	0.476	0.413	0.721	0.282	0.339	0.357	0.451
Tb927.7.2750	protein kinase, putative	103.9	65.4	70.3	63.8	73.7	111.3	78.1	60.9	49.1	61.9	1.404	0.797	0.867	0.787	0.877	0.927	0.989	0.733	0.655	0.783
Tb927.2.4330	paraflagellar rod protein PFR5	103.9	74.3	74.7	76	72.4	52.7	74.2	74.4	70.3	75.7	1.404	0.906	0.922	0.938	0.862	0.439	0.939	0.896	0.938	0.959
Tb927.9.1590	hypothetical protein, conserved, weakly matches human ferrochelateases because of twin Cys-X9-Cys motifs	103.9	36.6	32.3	33.6	39.2	113.1	43.8	28.5	31.4	34.9	1.404	0.446	0.399	0.414	0.466	0.942	0.555	0.343	0.418	0.441
Tb927.1.1390	hypothetical protein, conserved	103.9	37.3	32.7	35.3	38.3	0.4	43.9	36.3	30.2	37.1	1.404	0.454	0.404	0.436	0.456	0.003	0.556	0.437	0.403	0.469
Tb927.5.1650	serine/threonine-protein kinase, putative,protein kinase, putative	103.8	61.7	61.6	61.2	61.6	145.5	78.7	56.8	59.8	62.6	1.403	0.753	0.761	0.756	0.734	1.212	0.996	0.685	0.798	0.793
Tb927.11.8860	hypothetical protein, conserved	103.8	80.5	86.2	75.1	84.4	0.6	75	71.7	70.1	76.3	1.403	0.982	1.064	0.927	1.005	0.005	0.949	0.864	0.934	0.966
Tb927.7.4670	RRP4 exosome complex PH subunit	103.8	71.1	74.8	72.4	77.3	0.8	64	69.6	63.9	69.5	1.403	0.867	0.923	0.893	0.92	0.007	0.81	0.839	0.852	0.88
Tb927.9.13580	hypothetical protein, conserved	103.8	70.4	69.2	67.3	75	108.5	72.4	70.6	62.8	73.6	1.402	0.858	0.855	0.831	0.893	0.904	0.916	0.851	0.837	0.931
Tb927.5.3210	small ubiquitin-related modifier, putative (TbSUMO)	103.8	25.5	26.5	27.5	27.2	118.4	39.3	22.8	20.4	17.9	1.402	0.311	0.327	0.339	0.324	0.987	0.498	0.274	0.272	0.227
Tb927.6.4810	zinc-binding protein (Yippee), putative	103.8	43.9	46.7	48.3	51.6	135.5	80.8	65.4	35.9	49.1	1.402	0.535	0.576	0.597	0.615	1.129	1.022	0.788	0.478	0.621
Tb927.11.12080	N-acetyl-D-glucosaminylphosphatidylinositol de-N-acetylase (GPI12)	103.7	70.6	76.2	71.9	79.8	0.1	80.1	69.5	60	71.4	1.402	0.861	0.941	0.887	0.951	0.001	1.013	0.838	0.8	0.903
Tb927.11.14080	cyclin 2,G1 cyclin (CYC2)	103.7	32	32.3	33.4	34	0.7	36.2	32.9	31.1	32	1.402	0.39	0.398	0.413	0.405	0.006	0.458	0.396	0.414	0.405
Tb927.11.16520	hypothetical protein, conserved	103.7	48.3	50.6	47.4	45.7	0.6	77.2	63.5	53.6	61.8	1.401	0.589	0.624	0.586	0.544	0.005	0.977	0.765	0.715	0.783
Tb927.11.1210	hypothetical protein, conserved	103.7	72.5	71.8	72.9	71.1	0.5	70.2	73	68.8	67.5	1.401	0.884	0.886	0.901	0.846	0.004	0.889	0.879	0.918	0.855
Tb927.10.8880	RIF4 involved in RNAi	103.6	51.7	51.5	53.4	49.4	37.6	56.9	51	46.4	48.9	1.401	0.63	0.635	0.659	0.589	0.313	0.72	0.614	0.618	0.62
Tb927.3.900	hypothetical protein, conserved. PUB/PUG domain found in N-glycanases, AAA ATPase binding and in ubiquitin/prteasome system..	103.6	71.5	80.3	73.1	81.4	99.6	66.7	67.9	58.4	70.4	1.4	0.872	0.991	0.902	0.969	0.83	0.844	0.818	0.778	0.891
Tb927.10.5010	EF-G1 Mitochondrial elongation factor G	103.6	76.8	81.6	75.5	83.1	109.9	77.5	71.5	70.1	74.5	1.4	0.936	1.008	0.932	0.989	0.916	0.981	0.862	0.934	0.943
Tb927.4.3320	uracil phosphoribosyltransferase, putative	103.6	45.5	44.2	47.3	47.2	16.5	52.7	44.9	39.2	48.3	1.4	0.555	0.546	0.584	0.561	0.137	0.666	0.54	0.522	0.612
Tb927.11.6700	hypothetical protein, conserved	103.6	86.8	89.4	83.4	86.5	0.6	87.5	76.1	70.4	80.9	1.4	1.059	1.104	1.03	1.03	0.005	1.107	0.917	0.939	1.024
Tb927.11.15090	hypothetical protein, conserved	103.5	56.7	62.2	57.8	60.1	0.8	57.5	50.4	50.4	53.4	1.399	0.692	0.768	0.714	0.715	0.007	0.727	0.607	0.672	0.676
Tb927.11.13700	hypothetical protein, conserved	103.5	83.3	89.9	78.5	88.4	0.9	78.9	73.9	73.4	80.1	1.399	1.016	1.11	0.969	1.053	0.008	0.999	0.89	0.978	1.014
Tb927.11.5610	hypothetical protein, conserved	103.5	78.3	77.9	78.7	80.1	1.1	72.1	73.9	70.7	73.4	1.399	0.955	0.961	0.971	0.954	0.009	0.913	0.89	0.943	0.93
Tb927.10.830	adenylate kinase, putative (ADKB)	103.5	54.9	59.5	58.9	62.3	117.2	74.9	55.9	49.4	56.3	1.399	0.67	0.735	0.727	0.742	0.976	0.948	0.673	0.659	0.712
Tb927.10.15130	synaptobrevin-type vesicle transport protein, SLY2 (SEC22)	103.5	77.4	74.9	74.2	80.2	111.3	72.2	68.7	65.2	81.5	1.399	0.944	0.924	0.916	0.955	0.928	0.914	0.828	0.869	1.032
Tb927.3.1490	leucine-rich repeat protein (LRRP)	103.5	63.8	60.7	62.7	62.4	91.4	69.8	60.9	51.8	62.2	1.399	0.778	0.75	0.774	0.743	0.762	0.884	0.734	0.691	0.787
Tb927.9.15870	hypothetical protein	103.4	39.9	39.6	41.7	42.9	7.4	54.4	44.5	41.4	39.5	1.398	0.486	0.488	0.515	0.51	0.062	0.689	0.536	0.552	0.501
Tb927.3.2480	hypothetical protein, conserved	103.4	24.9	23.4	24.2	23.6	74.5	34.8	23.5	21.2	22.6	1.398	0.304	0.288	0.299	0.281	0.621	0.44	0.283	0.283	0.287
Tb927.9.11960	hypothetical protein, conserved	103.4	67.2	71.8	68.5	74	99.7	66.4	62	58.3	66.9	1.398	0.82	0.887	0.845	0.881	0.831	0.84	0.747	0.778	0.847
Tb927.11.11340	gamma-tubulin complex subunit or spindle pole body component alp6, putative	103.4	88	86.6	86.7	81.9	0.7	83.4	80.2	78.5	82.6	1.398	1.073	1.069	1.07	0.975	0.006	1.055	0.966	1.046	1.046
Tb927.10.390	hypothetical protein, conserved	103.4	34.6	42.8	39.6	45.6	101.1	49.7	44.7	38.6	41.4	1.397	0.422	0.529	0.489	0.543	0.843	0.629	0.539	0.515	0.524
Tb927.11.14320	hypothetical protein, conserved	103.4	76	78.7	76.6	74.4	0.4	88.6	69	67.5	81.5	1.397	0.927	0.971	0.946	0.885	0.004	1.122	0.831	0.9	1.031
Tb927.11.15390	hypothetical protein	103.4	58.2	59.2	49.5	58.8	0.8	61.8	52	46.7	53	1.397	0.71	0.73	0.611	0.7	0.007	0.782	0.626	0.623	0.671
Tb927.11.7550	hypothetical protein, conserved	103.4	61.6	59.7	62.6	65	0.5	61.2	50.5	50	55.7	1.397	0.751	0.736	0.773	0.774	0.004	0.775	0.608	0.667	0.706
Tb927.4.4950	hypothetical protein, conserved	103.4	140.8	148.5	144.4	147.1	37.2	143.9	143.4	149.7	128.2	1.397	1.717	1.833	1.783	1.751	0.31	1.822	1.728	1.996	1.622
Tb927.10.14350	hypothetical protein, conserved	103.4	45.3	44	40.8	48.5	93.8	49.3	38.5	29.1	37.4	1.397	0.552	0.543	0.504	0.577	0.782	0.624	0.463	0.388	0.474
Tb927.9.10650	hypothetical protein	103.3	19.7	24.2	20.9	24.4	107.3	29.1	18.6	18.5	31.3	1.397	0.24	0.299	0.258	0.29	0.894	0.368	0.224	0.246	0.396
Tb927.7.2710	NADH-cytochrome b5 reductase, putative	103.3	37.9	42	38.3	58.9	109.3	61.5	45.1	38.4	41.4	1.396	0.462	0.519	0.472	0.701	0.911	0.779	0.544	0.512	0.524
Tb927.3.5060	hypothetical protein, conserved	103.3	81.8	81.7	79.7	80.6	127.6	84.6	75.1	75.3	79.8	1.396	0.998	1.009	0.984	0.96	1.063	1.071	0.904	1.004	1.011
Tb927.8.3420	hypothetical protein, conserved	103.3	54.5	59.1	57.3	60.8	117.4	78.1	54	52.4	51	1.396	0.665	0.729	0.707	0.724	0.978	0.989	0.651	0.699	0.645
Tb927.11.16220	Complex III cytochrome b/c complex	103.3	75.4	78.2	72.9	78.4	0.9	86.6	78.5	65.5	78.7	1.396	0.919	0.966	0.9	0.934	0.007	1.097	0.946	0.873	0.996
Tb927.3.4340	diphthamide synthesis protein, putative	103.3	72.9	79	73.7	79.9	110	79.1	72.8	72.2	72.9	1.396	0.888	0.975	0.91	0.951	0.917	1.002	0.877	0.962	0.922
Tb927.1.3550	hypothetical protein	103.3	54.6	52.4	61.8	51.8	139	83.1	76.2	70.1	77.7	1.396	0.666	0.647	0.763	0.617	1.159	1.052	0.918	0.934	0.984
Tb927.6.2840	RIO2 protein kinase	103.3	52	53	54.2	53.5	88.3	47.6	75.6	50.8	54.7	1.396	0.635	0.655	0.669	0.637	0.736	0.602	0.911	0.677	0.692
Tb927.3.1780	LSm8	103.3	54.9	58	63.1	63.4	112	62.3	57.4	48.9	55.8	1.396	0.67	0.716	0.78	0.754	0.933	0.789	0.691	0.652	0.706
Tb927.9.8580	hypothetical protein, conserved	103.3	126.3	125.5	123.3	123	142	100.5	123.1	122.5	118.2	1.396	1.54	1.55	1.522	1.465	1.183	1.272	1.483	1.634	1.496
Tb927.7.4650	SNF2 DNA repair protein, putative	103.3	81.4	85.8	79.4	88	0.6	70.6	76.4	72.2	76.4	1.396	0.993	1.059	0.981	1.048	0.005	0.893	0.921	0.963	0.968
Tb927.11.13300	hypothetical protein, conserved	103.2	50.4	48.6	53.2	57.7	0.8	46	39	36.8	53.6	1.395	0.615	0.599	0.657	0.687	0.006	0.582	0.47	0.491	0.678
Tb927.4.3940	calpain-like cysteine peptidase, putative,cysteine peptidase, Clan CA, family C2, putative (TbCALP2)	103.2	61.2	61	62.3	61.2	108.3	67.8	66.7	65.3	64.7	1.395	0.747	0.754	0.769	0.728	0.902	0.858	0.803	0.871	0.819
Tb927.9.1390	hypothetical protein, conserved	103.2	64.6	63.2	65.8	67.9	164.8	63.6	85	87.7	103.3	1.395	0.787	0.781	0.813	0.809	1.373	0.805	1.025	1.169	1.307
Tb927.2.5190	HOP2 putative homologue, involved in meiosis?	103.2	102	102.4	102.7	105.1	129.1	87.8	102.3	97.8	103	1.395	1.243	1.265	1.267	1.251	1.076	1.112	1.233	1.304	1.304
Tb927.6.1930	hypothetical protein, conserved	103.2	52.6	55.6	52.2	57.7	89.9	54.2	76.4	44.8	49.7	1.395	0.641	0.686	0.645	0.687	0.749	0.687	0.921	0.597	0.63
Tb927.6.2720	calcium-binding protein, putative	103.2	51.5	60.5	58.3	60.2	96.1	52.5	71.3	48.1	55.7	1.394	0.628	0.747	0.719	0.717	0.801	0.664	0.859	0.642	0.705
Tb927.10.12790	hypothetical protein	103.2	1.8	1.5	1.9	2	37.2	3.5	0.3	0.4	1.8	1.394	0.022	0.018	0.024	0.024	0.31	0.044	0.004	0.006	0.023
Tb927.9.11660	hypothetical protein, conserved	103.1	53.1	57.3	55.8	60.4	81.9	71.3	49.3	45.2	50.1	1.394	0.648	0.707	0.689	0.719	0.683	0.902	0.594	0.603	0.634
Tb927.11.13950	hypothetical protein, conserved	103.1	46.2	48.2	45.8	48.8	0.6	52	43.4	40.3	42.9	1.394	0.563	0.595	0.565	0.581	0.005	0.658	0.523	0.537	0.543
Tb927.11.13290	mitochondrial import inner membrane translocase subunit TIM17	103.1	64.9	65.6	64.9	64.3	1.1	89.7	76.3	67.6	69.5	1.394	0.791	0.81	0.801	0.766	0.009	1.136	0.92	0.902	0.879
Tb927.11.13270	hypothetical protein, conserved	103.1	53.4	49	54.7	49.9	0.6	57.7	48.8	50.2	51.6	1.394	0.651	0.605	0.675	0.594	0.005	0.73	0.588	0.669	0.653
Tb927.8.4290	hypothetical protein, conserved	103.1	50.5	54.4	51.8	57.6	106.5	62	52.1	44.1	49.6	1.394	0.616	0.671	0.64	0.686	0.888	0.785	0.628	0.588	0.628
Tb927.3.4800	hypothetical protein, conserved	103.1	89.9	100	91.6	95.3	112.7	78.3	83	84	87.7	1.393	1.096	1.235	1.131	1.134	0.939	0.991	1.001	1.12	1.11
Tb927.4.4190	hypothetical protein, conserved	103.1	84.9	87.8	89.1	88.4	151.6	83.6	76.6	79.1	80.4	1.393	1.036	1.084	1.1	1.052	1.263	1.058	0.923	1.054	1.018
Tb927.9.12980	hypothetical protein, conserved	103.1	58	57.4	57.5	59.8	96	54.4	53.4	51.6	55	1.393	0.707	0.708	0.71	0.712	0.8	0.689	0.644	0.688	0.696
Tb927.4.4740	ER to golgi transport of GPI proteins OR Dihydroceramide synthase)	103.1	59.9	56.1	59.4	58.4	104.6	59.7	58.5	57.6	60	1.393	0.731	0.692	0.733	0.695	0.872	0.756	0.705	0.769	0.76
Tb927.11.3060	hypothetical protein, conserved	103.1	73.7	73.3	67.3	75.7	0.4	71.7	68.5	70.7	75.5	1.393	0.899	0.905	0.831	0.901	0.003	0.907	0.825	0.943	0.955
Tb927.7.4230	hypothetical protein, conserved	103	85.7	63.2	82.1	71.5	121.6	75.8	79.8	79.6	81.3	1.393	1.045	0.78	1.014	0.852	1.013	0.959	0.961	1.061	1.029
Tb927.6.4140	paraflagellar rod protein PFC4	103	26.6	27	22.6	30.5	96.2	32.9	31.3	20.4	23.5	1.392	0.324	0.333	0.279	0.363	0.802	0.417	0.377	0.272	0.297
Tb927.9.1610	CDP-diacylglycerol--inositol 3-phosphatidyltransferase, putative	103	51.2	57.3	52.6	56.4	108.5	55.2	50.3	47.7	52.9	1.392	0.624	0.707	0.65	0.671	0.904	0.699	0.606	0.637	0.669
Tb927.11.7320	dual specificity phopshatase, putative	103	74.4	78.4	68.7	79	0.5	67.6	63.8	58.7	63.4	1.392	0.907	0.968	0.848	0.94	0.004	0.856	0.768	0.783	0.803
Tb927.11.7950	kinetoplastid-specific dual specificity phosphatase, putative	103	66.4	71.8	66.1	72.9	0.7	65	60.8	56.8	59.9	1.392	0.81	0.887	0.817	0.868	0.006	0.823	0.733	0.758	0.759
Tb927.4.4350	hypothetical protein, conserved	103	92.4	92.8	88.7	92.1	124.3	85.4	88	86.7	85.9	1.391	1.126	1.146	1.095	1.097	1.036	1.081	1.06	1.156	1.087
Tb927.5.2690	inositol-1(or 4)-monophosphatase 1, putative (IMPase 1)	103	75.8	64.9	74.1	71.2	124.6	82.9	70	68.8	75.7	1.391	0.925	0.802	0.915	0.848	1.038	1.049	0.843	0.918	0.959
Tb927.8.5120	cytochrome c	102.9	3.7	3.4	4.2	4.8	48.9	6.1	3.1	2.6	4.1	1.391	0.045	0.042	0.051	0.057	0.408	0.077	0.038	0.034	0.052
Tb927.11.13900	Centrin5	102.9	73.5	75	70.2	76.8	0.4	82.1	72.8	61.1	73.2	1.391	0.897	0.926	0.866	0.915	0.003	1.04	0.877	0.815	0.927
Tb927.9.8520	hypothetical protein, conserved	102.9	63.4	66.1	62.5	67.5	111.7	63.2	59.4	65.7	58.1	1.39	0.773	0.816	0.772	0.804	0.931	0.8	0.716	0.876	0.735
Tb927.5.3520	queuine tRNA-ribosyltransferase, putative	102.9	57.1	64.8	56.4	65.3	86.5	60.2	51.4	46	53.7	1.39	0.696	0.8	0.697	0.777	0.721	0.762	0.619	0.613	0.68
Tb927.10.11870	mitochondrial RNA binding protein	102.9	80.7	87.4	85.1	88	116.4	82.9	79.9	78	85.1	1.39	0.984	1.078	1.051	1.048	0.97	1.049	0.963	1.04	1.077
Tb927.10.4660	hypothetical protein, conserved	102.9	74.3	80.8	69	81.1	119.4	70.3	60.7	60.1	62.6	1.39	0.906	0.997	0.851	0.966	0.995	0.89	0.732	0.801	0.792
Tb927.3.2190	RNA triphosphatase (TbCET1) forms CAP0 on SL	102.9	89.7	103	91.5	96.6	138.4	91.7	99.9	93.6	98.3	1.39	1.094	1.272	1.129	1.15	1.153	1.161	1.203	1.248	1.244
Tb927.9.14430	CK2A1 casein kinase II	102.8	79.4	88.6	78.8	93.1	120.4	80.5	77.3	75.4	81.4	1.39	0.968	1.094	0.973	1.109	1.003	1.019	0.932	1.005	1.031
Tb927.9.2420	hypothetical protein, conserved	102.8	70.4	68.8	61.9	69.6	116.1	70.7	60.2	55.6	54.5	1.39	0.859	0.85	0.765	0.828	0.967	0.895	0.726	0.742	0.689
Tb927.11.15700	hypothetical protein, conserved	102.8	71.7	74.1	75.7	79.5	1.1	70.2	57.9	62.1	70.4	1.39	0.874	0.915	0.934	0.947	0.009	0.888	0.698	0.828	0.891
Tb927.10.3940	40S ribosomal protein S3A	102.8	156.8	154.3	162.9	153.1	34.4	134.3	151.4	172.9	165.6	1.389	1.912	1.905	2.011	1.823	0.287	1.699	1.824	2.305	2.096
Tb927.7.5490	arginine N-methyltransferase, type III (PRMT7)	102.8	57.1	61	58.8	60.3	99	59.9	51.6	48	48.3	1.389	0.696	0.753	0.725	0.718	0.825	0.759	0.622	0.64	0.611
Tb927.11.2200	DNA-directed RNA polymerase II, putative (RPB11)	102.8	69.4	74	75.4	78	0.5	61.8	67	69.9	72.6	1.389	0.846	0.914	0.931	0.929	0.004	0.782	0.807	0.931	0.919
Tb927.11.10410	hypothetical protein, conserved	102.8	81.5	86.5	80.3	81.2	0.6	96.4	74.7	69.5	69.8	1.389	0.994	1.068	0.991	0.967	0.005	1.22	0.9	0.926	0.883
Tb927.9.11820	hypothetical protein, conserved	102.8	62.4	63.8	61.7	63.6	110.5	61.2	52.7	48.3	56.5	1.389	0.761	0.788	0.761	0.757	0.921	0.775	0.635	0.645	0.715
Tb927.10.4460	leucine carboxyl methyltransferase, putative	102.8	76.6	72.8	75.9	67.6	0.7	74.2	69.4	71.3	72.3	1.389	0.934	0.898	0.936	0.804	0.006	0.939	0.836	0.951	0.916
Tb927.3.2380	hypothetical protein, conserved	102.7	60.8	73.3	65.5	74.2	158	105.8	62	51.4	66.8	1.388	0.741	0.906	0.809	0.883	1.316	1.34	0.747	0.686	0.846
Tb927.11.14500	hypothetical protein, conserved	102.7	59.6	55.9	54.4	60.8	0.5	53.9	50.5	48	55.2	1.388	0.727	0.69	0.672	0.723	0.004	0.683	0.608	0.64	0.699
Tb927.5.2540	hypothetical protein, conserved	102.7	53.3	56	54.1	53.7	5.9	86.1	57.4	47.9	59	1.388	0.65	0.691	0.668	0.64	0.049	1.09	0.692	0.639	0.747
Tb927.10.3070	hypothetical protein, conserved	102.7	88.7	92.7	87.4	85.3	118.1	79.6	69.9	68.8	81.4	1.388	1.081	1.144	1.079	1.015	0.984	1.008	0.842	0.917	1.031
Tb927.7.5460	EAP3 exosome-associated protein 3	102.7	46.9	47.1	50.1	53.7	82.5	40.8	43	43.3	37.3	1.388	0.572	0.582	0.618	0.64	0.687	0.517	0.518	0.578	0.472
Tb927.11.15550	NADH-cytochrome b5 reductase, putative (B5R)	102.7	65.8	65.7	66.7	68.8	0.6	69.7	59.8	57.2	57.9	1.387	0.802	0.812	0.823	0.82	0.005	0.882	0.721	0.762	0.733
Tb927.10.8260	hypothetical protein, conserved	102.7	62.4	67.8	62.9	69.2	1.6	81	53.1	47.9	57.7	1.387	0.761	0.837	0.777	0.824	0.013	1.025	0.64	0.638	0.73
Tb927.10.4610	dolicholphosphate-mannose synthase, putative	102.6	75.1	83	71.5	79.2	28.2	74.7	60.6	67.1	69.7	1.387	0.916	1.024	0.883	0.943	0.235	0.945	0.73	0.895	0.882
Tb927.6.3470	hypothetical protein, conserved	102.6	39.8	33.1	42.1	36.7	33.6	40.8	54.6	37.6	39.1	1.387	0.485	0.408	0.519	0.437	0.28	0.516	0.658	0.502	0.495
Tb927.3.2270	hypothetical protein, conserved	102.6	68.1	81	73.2	79.3	119.8	71.9	68.2	61.6	68.4	1.387	0.831	1	0.903	0.944	0.998	0.911	0.821	0.822	0.866
Tb927.9.8070	60S ribosomal protein L10	102.6	141.9	144.1	144.4	141.3	65.6	134.1	134.5	152.7	141	1.387	1.73	1.779	1.782	1.683	0.547	1.697	1.621	2.036	1.784
Tb927.8.2190	hypothetical protein, conserved	102.6	53.5	62.5	52	60.9	111.8	62.6	51.2	48.9	42.6	1.386	0.653	0.771	0.642	0.725	0.931	0.793	0.617	0.652	0.54
Tb927.4.4220	small GTP-binding rab protein, putative (TbRX2)	102.5	47.3	46.7	46.9	45.3	69.6	44.4	46.6	48.1	47.8	1.385	0.577	0.576	0.578	0.54	0.58	0.562	0.561	0.641	0.604
Tb927.3.3460	SDH5 succinate dehydrogenase (complex II) subunit	102.5	85	95.8	88.5	90.5	135.3	97.7	98.4	92.2	96.9	1.385	1.036	1.183	1.093	1.077	1.128	1.237	1.185	1.229	1.226
Tb927.11.8890	DNA-dependent RNA polymerases, putative (RPC19)	102.5	87.5	92.6	83.6	96.7	1.1	84	74.8	75.6	78.1	1.385	1.067	1.143	1.032	1.151	0.009	1.064	0.901	1.008	0.988
Tb927.11.7280	DNA-direcetd RNA polymerase II, subunit 9, putative (RPB9)	102.5	90.8	97.1	85.5	85.6	0.7	94.7	83.6	83.7	77	1.385	1.108	1.199	1.055	1.019	0.006	1.199	1.007	1.117	0.975
Tb927.7.950	MLP mucoplipin-like protein. Transport of iron from lysosome to cytosol	102.5	76.4	82.1	72.8	81.6	111.1	75.6	70.8	67.9	69.3	1.385	0.931	1.014	0.899	0.972	0.926	0.957	0.852	0.905	0.877
Tb927.2.5970	hypothetical protein, conserved	102.5	64.1	62	62.3	66.5	106	68	70.5	58.1	70.3	1.385	0.782	0.765	0.77	0.791	0.883	0.861	0.849	0.774	0.889
Tb927.5.2480	hypothetical protein, conserved	102.4	42	48	44.5	45.6	118.4	60.1	33.6	37.1	42.8	1.384	0.512	0.593	0.55	0.542	0.987	0.761	0.405	0.494	0.541
Tb927.10.10440	mitochondrial carrier protein, MCP8	102.4	72.9	75.9	72.2	73.6	10.2	82.2	64.6	63	64	1.384	0.889	0.937	0.891	0.877	0.085	1.04	0.779	0.839	0.81
Tb927.4.3920	hypothetical protein, conserved	102.4	77.1	75.3	76.2	77.3	118.8	81.8	84.2	81.6	82.2	1.384	0.94	0.93	0.941	0.92	0.99	1.036	1.014	1.089	1.041
Tb927.10.1780	hypothetical protein	102.4	57.2	56	55.1	55.2	111.6	60.3	52.4	47	63.9	1.384	0.698	0.692	0.68	0.657	0.93	0.763	0.631	0.627	0.809
Tb927.3.3190	NEK7 protein kinase	102.4	41.6	41.9	42.4	41.8	80.3	50	48.2	42.8	45.6	1.384	0.507	0.518	0.524	0.497	0.669	0.633	0.58	0.57	0.577
Tb927.8.1950	hypothetical protein, conserved	102.4	71.4	81.1	70.5	79.3	111.5	74.7	64.7	61.4	67.4	1.384	0.871	1.001	0.87	0.945	0.929	0.945	0.78	0.818	0.853
Tb927.3.1870	hypothetical protein, conserved	102.4	57.9	67.1	61	63.3	128.6	74.1	61.9	54.7	69	1.383	0.706	0.828	0.753	0.754	1.071	0.938	0.746	0.729	0.873
Tb927.10.4500	mRNA capping methyltransferase, putative	102.3	88.1	82.8	88.2	84.6	5.8	91.2	81.7	74.8	77.8	1.383	1.074	1.023	1.089	1.007	0.049	1.155	0.984	0.997	0.985
Tb927.8.3600	hypothetical protein, conserved	102.3	70	74.2	71.3	71.6	117.5	74.1	65.6	63	69.3	1.383	0.853	0.916	0.88	0.852	0.979	0.938	0.791	0.839	0.877
Tb927.4.4620	cytochrome oxidase subunit VIII (COXVIII)	102.3	74.7	86.8	76.6	85.9	127.9	89.4	80	71.1	78.5	1.383	0.911	1.071	0.946	1.022	1.065	1.131	0.963	0.948	0.994
Tb927.3.1700	DAG acyltransferase	102.3	67.4	68.8	67.4	66.6	106.2	65.4	68.2	64.2	73.3	1.383	0.822	0.85	0.832	0.792	0.885	0.828	0.821	0.855	0.927
Tb927.9.12500	POMP7	102.3	60.3	57.6	58.3	61	0.6	54.7	55.5	53.2	63	1.383	0.736	0.711	0.72	0.727	0.005	0.693	0.669	0.709	0.798
Tb927.10.13010	protein kinase A catalytic subunit (PKAC3)	102.3	70.2	77.7	65.9	79.6	0.7	68.1	67.2	55.7	67.1	1.382	0.856	0.959	0.814	0.948	0.006	0.862	0.81	0.743	0.85
Tb927.9.12480	hypothetical protein, conserved	102.3	43.4	41.7	45.4	40.9	101.1	42.4	39.4	38.7	43.2	1.382	0.529	0.515	0.561	0.487	0.842	0.537	0.474	0.516	0.546
Tb927.10.13950	tubulin-specific chaperone, putative	102.3	71.6	77.9	75	79.1	120.9	65.1	71.5	64.5	71.8	1.382	0.873	0.962	0.926	0.942	1.007	0.825	0.862	0.86	0.909
Tb927.10.360	hypothetical protein, conserved	102.3	78.8	82	78.5	82.2	113.1	76	90.7	75.7	78.4	1.382	0.961	1.012	0.969	0.978	0.943	0.962	1.092	1.009	0.992
Tb927.5.3350	iron superoxide dismutase, putative	102.3	51.4	58.2	53.4	58.8	103.9	58.9	46.7	40.4	44.8	1.382	0.626	0.719	0.66	0.7	0.866	0.745	0.563	0.538	0.567
Tb927.11.15150	1-acyl-sn-glycerol-3-phosphate acyltransferase, putative	102.3	41	42.7	42.2	45.8	0.6	51.3	38.3	34.8	41	1.382	0.5	0.527	0.521	0.545	0.005	0.649	0.461	0.464	0.519
Tb927.3.640	hypothetical protein, conserved	102.3	83.1	79.2	86.5	83.3	104.1	69.8	89.7	81.3	81.5	1.382	1.013	0.978	1.068	0.992	0.868	0.883	1.081	1.085	1.031
Tb927.8.1410	pre-rrna-processing protein tsr1 homolog	102.3	57.6	56.1	56.3	57.2	12.1	64.8	58	57.3	58.8	1.382	0.702	0.692	0.695	0.681	0.101	0.821	0.699	0.765	0.744
Tb927.11.5540	hypothetical protein, conserved	102.2	59	57.3	55.7	61	0.2	53.5	44.1	43.6	51.5	1.382	0.719	0.707	0.687	0.726	0.001	0.677	0.532	0.581	0.652
Tb927.8.2480	3-oxo-5-alpha-steroid 4-dehydrogenase-like, putative	102.2	73.5	70.9	70.7	71.9	106.6	68.1	69.7	71.1	70.3	1.382	0.897	0.876	0.873	0.855	0.888	0.862	0.84	0.949	0.89
Tb927.10.1990	major vault protein, putative (MVP)	102.2	224.4	227	222.6	215.5	125.7	195	222.6	244.9	216.5	1.381	2.737	2.803	2.748	2.565	1.047	2.469	2.682	3.266	2.741
Tb927.10.15580	dynein light chain, putative	102.2	55.3	55.9	54	49.8	1.2	46.2	52.2	49.8	49.1	1.381	0.674	0.69	0.667	0.593	0.01	0.585	0.629	0.664	0.621
Tb927.5.2590	hypothetical protein, conserved	102.2	77	78	76	76.4	162.5	99.4	72.6	70.2	72.4	1.381	0.939	0.963	0.938	0.909	1.354	1.259	0.875	0.936	0.916
Tb927.11.1960	leucine-rich repeat protein (LRRP)	102.2	65.7	73.2	64.1	77.8	0.5	81.4	64.6	60.5	63.5	1.381	0.802	0.903	0.791	0.927	0.005	1.031	0.779	0.806	0.803
Tb927.9.6350	inositol-1(or 4)-monophosphatase, putative (IMPase)	102.2	71.4	76	75.7	75.3	114.9	81.2	76.3	70.2	75.4	1.381	0.871	0.938	0.935	0.896	0.957	1.027	0.919	0.936	0.954
Tb927.10.2250	ubiquitin-conjugating enzyme variant Kua homologue, putative	102.2	59.4	56.6	59.7	60.6	29.2	68.5	53.2	45.8	55.3	1.381	0.724	0.699	0.738	0.722	0.243	0.867	0.64	0.611	0.7
Tb927.6.2140	Mitochondrial RNA binding complex I component, putative	102.1	55.7	62	53.8	63.9	95.3	58.5	73.4	46.7	54.3	1.38	0.679	0.766	0.664	0.761	0.794	0.74	0.885	0.622	0.687
Tb927.11.15080	hypothetical protein, conserved	102.1	61.6	67.1	59.2	62.8	0.7	65.1	50.9	45.9	62.8	1.38	0.751	0.829	0.731	0.748	0.006	0.823	0.613	0.612	0.795
Tb927.11.7970	hypothetical protein, conserved	102.1	33.5	38.1	33.3	37	0.4	39.5	31	29.7	30.2	1.38	0.409	0.47	0.412	0.441	0.003	0.5	0.373	0.396	0.382
Tb927.3.3140	hypothetical protein, conserved	102.1	61.7	70.8	67.5	72.1	60.8	82.4	77.1	68.3	72.8	1.379	0.753	0.874	0.834	0.858	0.507	1.044	0.928	0.91	0.922
Tb927.7.190	thimet oligopeptidase A, putative,metallo- peptidase, Clan MA(E) Family M3, putative (OPA)	102.1	74.3	78.1	77.7	103.7	106.1	71.5	53.1	49.6	48.8	1.379	0.907	0.965	0.959	1.234	0.884	0.905	0.64	0.661	0.617
Tb927.7.2180	T. brucei spp.-specific protein, putative	102	30.8	33.6	33.8	32.4	25.4	40.9	30.7	27.4	33.9	1.379	0.375	0.414	0.418	0.386	0.212	0.518	0.37	0.366	0.429
Tb927.10.750	hypothetical protein, conserved	102	62.4	61.6	58	65	3.6	71.8	60.5	58	55.1	1.379	0.761	0.76	0.716	0.774	0.03	0.909	0.729	0.774	0.697
Tb927.10.160	KPAP2 Kinetoplast poly(A) polymerase	102	45.4	57.6	49.9	58.4	97.5	44.8	40.3	31.9	39.8	1.379	0.554	0.711	0.616	0.695	0.813	0.567	0.486	0.426	0.504
Tb927.5.1150	ATP-dependent RNA helicase, Prp43, splicing & rRNA processing	102	58.2	59.2	58.6	59.6	151.9	96.4	62.7	62.5	62.9	1.378	0.71	0.731	0.723	0.709	1.266	1.22	0.756	0.834	0.797
Tb927.10.11590	nicotinate phosphoribosyltransferase, putative	102	81.6	87.4	85.2	85.6	121.2	81.2	84.6	80.5	80.3	1.378	0.995	1.079	1.052	1.019	1.01	1.028	1.019	1.074	1.016
Tb927.9.8000	ubiquitin-conjugating enzyme e2, putative	102	57.8	64.8	64	67.9	124.1	71.5	57.7	51.9	59.8	1.378	0.704	0.8	0.79	0.808	1.034	0.905	0.695	0.692	0.757
Tb927.9.10160	hypothetical protein, conserved	102	71.8	77.7	73.7	76	114.8	73.2	71.4	61.2	71.7	1.378	0.875	0.96	0.91	0.904	0.957	0.927	0.86	0.816	0.907
Tb927.11.1900	T-complex protein 1, beta subunit, putative (TCP-1-beta)	102	81.5	89.5	78.6	86.1	0.5	84.1	77.5	70.4	74.7	1.378	0.994	1.105	0.971	1.025	0.004	1.065	0.934	0.939	0.946
Tb927.9.13310	hypothetical protein, conserved, predicted GPI anchor	102	84.9	73.7	88.9	80.1	150.2	94.1	95	92.7	98.5	1.378	1.035	0.91	1.097	0.954	1.252	1.191	1.144	1.235	1.247
Tb927.4.650	chaperone protein DNAj, putative	102	89	84.6	86.8	86.4	125.9	83.2	88.8	87	84.3	1.378	1.085	1.044	1.071	1.028	1.05	1.053	1.07	1.16	1.067
Tb927.6.5090	hypothetical protein, conserved	101.9	57.7	57.1	58.4	57.4	92.7	61	81.2	51.4	58	1.378	0.703	0.705	0.721	0.684	0.772	0.772	0.978	0.685	0.734
Tb927.11.1690	hypothetical protein, conserved	101.9	62.9	67.2	63.4	74.3	1	70.2	61.1	53.7	56.5	1.377	0.766	0.83	0.782	0.884	0.008	0.888	0.736	0.716	0.716
Tb927.11.14410	hypothetical protein, conserved	101.9	82.6	85.7	81.1	85.1	0.5	76.6	74.9	72.3	78.4	1.377	1.008	1.058	1.001	1.013	0.004	0.97	0.902	0.964	0.993
Tb927.1.5030	leucine-rich repeat protein (LRRP)	101.9	54.9	60.9	59.2	63.9	113.5	66.8	63	56.7	100.8	1.377	0.67	0.752	0.731	0.761	0.946	0.845	0.759	0.756	1.276
Tb927.1.2980	hypothetical protein, conserved	101.9	65.6	65.9	64.8	68.3	87.7	62.4	64	63.5	66.3	1.377	0.8	0.814	0.8	0.813	0.731	0.79	0.771	0.847	0.839
Tb927.1.3390	hypothetical protein, conserved	101.8	32.9	28.4	36.8	29.8	124.2	48.1	38.9	36.9	39.4	1.376	0.401	0.351	0.454	0.355	1.035	0.609	0.469	0.493	0.498
Tb927.9.3010	hypothetical protein, conserved	101.8	77.9	86.1	78.9	88.1	145.9	87.9	94.8	97.3	75.7	1.376	0.95	1.063	0.974	1.049	1.216	1.112	1.142	1.298	0.959
Tb927.2.2830	hypothetical protein, conserved	101.8	26.4	26.7	28	28.5	75.5	39.2	30.2	25.2	28.7	1.376	0.321	0.329	0.346	0.339	0.629	0.497	0.364	0.336	0.363
Tb927.10.5430	hypothetical protein, conserved	101.8	92.2	92.1	88	93.4	120.5	80.3	85.8	85.7	86	1.376	1.125	1.137	1.086	1.112	1.004	1.016	1.034	1.143	1.089
Tb927.4.2260	Centrin1	101.8	68.2	73.8	71.2	71.5	109.8	66.2	69	66.9	77.7	1.375	0.832	0.911	0.879	0.851	0.915	0.837	0.831	0.892	0.983
Tb927.7.290	leucine-rich repeat protein (LRRP)	101.7	124.1	119	126.5	171.7	126.3	87.4	83.3	81.9	78.9	1.375	1.514	1.469	1.562	2.044	1.053	1.107	1.004	1.093	0.999
Tb927.10.12540	electron transfer protein, putative,ferredoxin, putative	101.7	72.4	75.4	69.1	76.5	102.4	67.8	61.7	56.8	63.7	1.375	0.883	0.931	0.853	0.911	0.853	0.858	0.743	0.758	0.806
Tb927.5.960	MSP1, Mitochondrial protein involved in sorting of proteins in the mitochondria, putative	101.7	66.2	70	67.7	70.3	122.9	111.2	64.3	57.8	72.8	1.375	0.807	0.864	0.836	0.837	1.024	1.407	0.775	0.771	0.921
Tb927.4.3430	hypothetical protein, conserved	101.7	99.3	101.3	96	100.8	150.9	91.5	92.6	88.6	104.3	1.374	1.211	1.251	1.185	1.199	1.257	1.159	1.116	1.181	1.32
Tb927.11.200	DNA-directed RNA polymerase subunit, putative, (RPB6z)	101.7	41.4	41.7	43	45.1	0.4	44	47.2	41.7	23.9	1.374	0.505	0.514	0.531	0.536	0.003	0.558	0.568	0.556	0.302
Tb927.11.210	hypothetical protein, conserved	101.7	66.8	68.4	68.2	68.8	0.6	58.6	62	50.5	29.6	1.374	0.815	0.845	0.842	0.82	0.005	0.742	0.746	0.673	0.374
Tb927.5.2750	hypothetical protein, conserved	101.6	75.6	68.7	71.4	77	144.7	98.2	63.4	61.6	65.9	1.373	0.922	0.849	0.882	0.916	1.205	1.243	0.764	0.821	0.834
Tb927.11.7340	hypothetical protein, conserved	101.6	75.6	78.1	73.8	73.4	0.7	65.6	67.5	65.2	64.9	1.373	0.922	0.964	0.912	0.874	0.006	0.83	0.813	0.869	0.821
Tb927.9.3180	hypothetical protein	101.6	52.4	55.9	49.4	60.7	147.3	58.9	45	37.3	55.7	1.373	0.639	0.69	0.61	0.722	1.227	0.746	0.543	0.497	0.705
Tb927.8.1430	Mitchondrial SSU ribosomal protein	101.6	87.9	89.1	87.6	92.3	76.5	108.3	99.4	98.8	85.7	1.373	1.071	1.1	1.081	1.099	0.638	1.371	1.198	1.318	1.085
Tb927.10.6530	dolichyl-P-Man:GDP-Man5GlcNAc2-PP-dolichyl alpha-1,3-mannosyltransferase, putative	101.6	77.1	85.4	77.2	85.2	122.3	79.6	79.4	70.6	73.4	1.372	0.941	1.055	0.954	1.014	1.02	1.007	0.957	0.942	0.929
Tb927.7.4750	hypothetical protein, conserved	101.6	79.5	73.3	75.7	76	0.5	76.2	73	74.2	76.5	1.372	0.969	0.905	0.935	0.905	0.004	0.965	0.88	0.989	0.968
Tb927.4.4630	hypothetical protein, conserved	101.5	94	87.1	83.4	93.2	132.9	92.9	81.6	87.9	87.1	1.372	1.147	1.075	1.029	1.11	1.107	1.176	0.984	1.172	1.103
Tb927.8.4180	tRNA-specific adenosine deaminase (ADAT2)	101.5	61.6	62.4	71.9	61.6	111.2	74.7	66.6	63	62.6	1.372	0.751	0.771	0.888	0.733	0.926	0.946	0.803	0.84	0.792
Tb927.6.2170	co-chaperone GrpE, putative	101.5	66.2	82.3	70	85.9	63.5	37.4	94.5	56.8	70.4	1.372	0.808	1.016	0.864	1.023	0.529	0.473	1.138	0.758	0.891
Tb927.6.1810	hypothetical protein, conserved	101.5	58.2	60.2	62.6	56.1	99.5	61.2	87.3	52.6	57	1.371	0.71	0.743	0.773	0.668	0.829	0.775	1.051	0.701	0.722
Tb927.6.3340	hypothetical protein, conserved	101.5	69.9	58.1	71.7	63.9	115	65.8	76.7	44.8	57.4	1.371	0.852	0.717	0.885	0.761	0.959	0.833	0.924	0.597	0.726
Tb927.4.720	hypothetical protein, conserved, no clear yeast or human matches	101.4	50.7	48.2	46	47.3	1	59.9	48.4	44.2	45.7	1.371	0.618	0.595	0.568	0.563	0.008	0.758	0.583	0.589	0.578
Tb927.3.4060	hypothetical protein, conserved	101.4	71.2	68.3	74.9	70.9	119.3	82.4	84.9	88.7	74.8	1.37	0.868	0.843	0.925	0.844	0.994	1.042	1.023	1.182	0.947
Tb927.10.14750	fibrillarin, putative	101.4	126.4	137.6	135.2	143.4	45	142.3	128.2	137.7	133.8	1.37	1.541	1.699	1.669	1.707	0.375	1.801	1.545	1.836	1.694
Tb927.8.8150	hypothetical protein, conserved	101.4	36.8	38.4	38	39.8	113.2	48.6	36.3	32.6	35.9	1.37	0.449	0.474	0.469	0.474	0.943	0.615	0.437	0.435	0.454
Tb927.9.3280	acidocalcisomal exopolyphosphatase, putative (3C4.175)	101.3	75.3	82.5	72.9	85.2	113.8	74.1	72	60.2	76.9	1.369	0.918	1.018	0.9	1.014	0.949	0.938	0.868	0.803	0.973
Tb927.7.490	hypothetical protein, conserved, trypanosome-specific	101.3	59.7	58.8	56	58.8	93.1	58.4	52.8	51.9	57.1	1.369	0.728	0.726	0.692	0.701	0.776	0.739	0.636	0.693	0.723
Tb927.11.14880	paraflagellar rod protein PFC9	101.2	71.1	69.8	71	70.7	0.9	71.9	58.7	64.2	70.1	1.368	0.867	0.862	0.877	0.841	0.008	0.91	0.707	0.856	0.887
Tb927.6.2790	L-threonine 3-dehydrogenase, putative	101.2	67.8	69.8	69.5	71.9	107.5	68.2	98.4	64.4	70.2	1.368	0.827	0.862	0.858	0.856	0.896	0.863	1.186	0.859	0.889
Tb927.3.1660	hypothetical protein, conserved	101.2	62.4	58.5	63.3	60	97.9	56.5	62.1	55.1	68.1	1.368	0.761	0.722	0.782	0.714	0.816	0.716	0.748	0.734	0.862
Tb927.2.2910	hypothetical protein, conserved	101.2	47.1	50.4	52.9	51.9	104.9	60.4	55.2	51.2	52.6	1.367	0.574	0.623	0.653	0.618	0.874	0.764	0.665	0.682	0.666
Tb927.11.14870	NAD synthase, putative	101.2	68.5	68.2	68.5	70.8	0.5	65.2	59.7	59.9	61.8	1.367	0.836	0.842	0.845	0.843	0.005	0.826	0.719	0.799	0.782
Tb927.5.2470	hypothetical protein, conserved	101.2	52.2	52.9	55	55.7	141.3	70.9	50.6	44.5	56.3	1.367	0.637	0.653	0.679	0.663	1.178	0.897	0.61	0.593	0.712
Tb927.7.7350	hypothetical protein	101.1	91.2	102.1	87.8	94.4	139.4	98.4	88.9	83	137.6	1.367	1.112	1.26	1.084	1.124	1.162	1.246	1.072	1.106	1.742
Tb927.10.300	hypothetical protein, conserved	101.1	68.8	78.2	75.9	82.4	115.3	61.2	57.4	53.9	69.7	1.367	0.839	0.966	0.937	0.981	0.961	0.774	0.692	0.718	0.882
Tb927.3.2000	RBP21	101.1	86.3	88.9	89.1	89.5	129.4	79.4	78.4	79.7	82	1.367	1.052	1.098	1.099	1.065	1.079	1.005	0.945	1.062	1.038
Tb927.8.5790	hypothetical protein	101.1	56.6	60.8	55.3	60.7	118.4	67.6	45.3	45.3	41.6	1.366	0.69	0.751	0.683	0.723	0.987	0.855	0.545	0.605	0.527
Tb927.11.600	Mitochondrial tRNA import	101.1	97	104.4	96.8	102.3	0.4	105.3	109.6	103.6	114	1.366	1.183	1.289	1.195	1.218	0.003	1.333	1.32	1.381	1.443
Tb927.6.3250	hypothetical protein, conserved	101.1	46.5	51.1	50	51.4	88.5	43.8	63.7	42.2	57.7	1.366	0.567	0.631	0.617	0.612	0.738	0.555	0.768	0.563	0.73
Tb927.7.6400	hypothetical protein, conserved	101	67.7	63.5	60.8	73.4	137.6	73.5	55.7	60.6	64.9	1.365	0.826	0.784	0.751	0.874	1.146	0.931	0.671	0.808	0.821
Tb927.2.3090	hypothetical protein, conserved	101	1.4	2.6	2	2.2	42.9	3	2.4	0.8	2.4	1.365	0.017	0.032	0.024	0.026	0.357	0.038	0.029	0.01	0.031
Tb927.4.3790	ubiquitin carboxyl-terminal hydrolase, Clan CA cysteine peptidase, family C12, putative	101	67.7	59.6	71.7	65.1	115	68.8	69.6	68.7	71.7	1.365	0.825	0.736	0.885	0.775	0.959	0.871	0.838	0.915	0.908
Tb927.5.3180	hypothetical protein, conserved	101	28.4	26.6	25.9	26.1	140	36.1	19.3	22.2	18.8	1.365	0.346	0.328	0.32	0.311	1.166	0.457	0.232	0.295	0.238
Tb927.3.2340	PEX2 peroxin-2,glycosome import protein (gim1)	101	74.5	79.1	71.1	81.4	21.4	75.5	73.2	68.9	73	1.364	0.909	0.977	0.877	0.969	0.178	0.956	0.882	0.919	0.924
Tb927.11.12060	hypothetical protein, conserved	100.9	75.8	77.6	74.9	76.9	0.4	84.1	72.8	66.4	73.4	1.364	0.925	0.959	0.925	0.916	0.003	1.065	0.877	0.886	0.929
Tb927.7.2430	hypothetical protein	100.9	3.5	3.9	3.8	4.4	55.2	10.2	5.3	3.8	2.7	1.364	0.042	0.049	0.047	0.052	0.46	0.129	0.063	0.051	0.034
Tb927.9.1350	hypothetical protein, conserved	100.9	64.4	66	68	67	142.4	86.9	85.7	89.4	95.3	1.363	0.786	0.815	0.84	0.798	1.187	1.1	1.032	1.192	1.207
Tb927.9.10230	HSP20 domain (p23-like)	100.8	85.5	88.3	90.3	89	118.4	90.5	88.9	91.7	87.6	1.363	1.042	1.09	1.115	1.06	0.986	1.145	1.071	1.222	1.109
Tb927.9.1360	hypothetical protein, conserved	100.8	43.3	43.9	42.8	44.7	158.2	79.7	63.2	59.6	73.5	1.363	0.528	0.542	0.529	0.533	1.318	1.009	0.761	0.794	0.93
Tb927.8.7960	hypothetical protein	100.8	64.9	69.1	66.5	69.3	116.1	78.5	74.1	72.3	73.1	1.362	0.791	0.853	0.821	0.825	0.968	0.993	0.893	0.964	0.926
Tb927.1.4500	hypothetical protein, conserved	100.7	34.6	33	38.8	33.2	77.5	43	43.2	40	65.2	1.361	0.421	0.407	0.479	0.395	0.646	0.544	0.52	0.534	0.825
Tb927.10.5980	leucine-rich repeat protein (LRRP)	100.7	71.3	68.6	68.3	74.1	1.3	75.3	66.6	63.1	70.5	1.361	0.869	0.847	0.844	0.882	0.011	0.953	0.803	0.841	0.892
Tb927.3.3970	RNA binding protein, putative, LYAR-type C2HC zinc finger domain	100.7	33.9	28.2	36.6	30.7	94.2	48	40.1	38.8	41.9	1.361	0.414	0.348	0.452	0.365	0.785	0.608	0.483	0.517	0.53
Tb927.5.4160	hypothetical protein, conserved	100.7	56.2	68.7	58.3	59.3	110.4	57.2	43	40	53.9	1.361	0.685	0.848	0.72	0.706	0.92	0.725	0.518	0.534	0.682
Tb927.3.2840	inorganic pyrophosphatase, putative	100.7	73	76.1	76.4	75.9	18.2	88.9	89.9	79.4	80.3	1.36	0.89	0.939	0.943	0.904	0.151	1.125	1.083	1.059	1.016
Tb927.6.2530	hypothetical protein	100.7	4.4	4.4	4.5	4.9	42.5	9.7	6.3	4	2.9	1.36	0.054	0.054	0.055	0.058	0.354	0.123	0.076	0.053	0.037
Tb927.11.15000	survival of motor neuron (SMN)-like protein (TbSMN)	100.6	44.5	45.6	44.1	42.7	1.5	44.7	40	41.3	42.6	1.36	0.542	0.563	0.544	0.509	0.013	0.566	0.481	0.55	0.539
Tb927.9.11260	nucleoside diphosphate kinase, putative	100.6	72.5	82	71.9	85.4	115.5	79.3	67.5	64.6	70.5	1.36	0.884	1.012	0.887	1.017	0.963	1.004	0.813	0.862	0.892
Tb927.6.2900	dendritic cell-derived IFNG-induced protein,SAM domain and HD domain-containing protein 1	100.6	64.8	68.4	65.3	69.4	94.6	67.3	90.9	58.2	67.8	1.36	0.791	0.844	0.807	0.826	0.788	0.852	1.095	0.776	0.859
Tb927.7.1800	hypothetical protein, conserved	100.6	43.6	45.8	46.1	49.5	75.6	45.9	44.7	42.8	44	1.36	0.531	0.565	0.569	0.589	0.63	0.58	0.539	0.571	0.557
Tb927.9.12490	hypothetical protein, conserved	100.6	65	65.2	67	64.1	102.6	68.4	61.8	60.5	69.1	1.36	0.793	0.805	0.827	0.763	0.855	0.865	0.745	0.807	0.875
Tb927.3.2990	hypothetical protein, conserved	100.6	68	60	63	64	126.9	72.9	77.9	72.5	70.9	1.36	0.829	0.741	0.777	0.762	1.058	0.922	0.939	0.966	0.897
Tb927.10.2690	hypothetical protein, conserved	100.6	86.2	92	83.8	92.1	110.1	74	75.4	74.3	80	1.359	1.051	1.136	1.035	1.097	0.918	0.937	0.908	0.991	1.012
Tb927.3.4900	tRNA isopentenyltransferase, putative	100.6	74.8	83	72.9	83.8	102.2	70.2	67.9	64.9	68.8	1.359	0.913	1.025	0.9	0.998	0.851	0.889	0.818	0.865	0.87
Tb927.10.370	calcineurin B subunit, putative	100.6	59.7	62.7	56.4	62.7	5	58.6	57.8	49.3	60	1.359	0.728	0.774	0.696	0.747	0.041	0.742	0.696	0.657	0.76
Tb927.10.3380	60S acidic ribosomal protein P2	100.6	129.9	146.9	150	152.9	31.6	124.7	87.3	94.6	119.6	1.359	1.584	1.814	1.852	1.821	0.263	1.579	1.052	1.262	1.514
Tb927.11.480	hypothetical protein, conserved	100.5	34.1	36.3	37.1	37.5	0.5	44.2	37.5	33.1	19.2	1.358	0.415	0.449	0.458	0.446	0.004	0.559	0.451	0.441	0.242
Tb927.11.5660	hypothetical protein, conserved	100.5	80.8	76.4	73.2	76.7	0.5	81.3	64.3	64.3	67.5	1.358	0.986	0.944	0.903	0.913	0.004	1.029	0.775	0.857	0.855
Tb927.6.2940	phosphopantothenoylcysteine decarboxylase, putative (PPCDC)	100.5	59.9	60.6	60.1	63.4	98.2	52.8	84.4	55.7	61.3	1.358	0.731	0.748	0.742	0.755	0.819	0.668	1.017	0.742	0.776
Tb927.6.2830	GTPase activating protein, conserved	100.5	63.2	64.1	62.8	61	93.5	59.9	95.1	59.3	66.8	1.358	0.771	0.792	0.776	0.727	0.779	0.759	1.146	0.791	0.845
Tb927.11.14740	hypothetical protein, conserved	100.5	48.3	45.6	46.2	48.4	0.5	53.3	44.2	42.6	43.8	1.358	0.589	0.563	0.57	0.577	0.004	0.675	0.533	0.567	0.554
Tb927.10.6850	MItochondrial SSU S18 or kinetoplast poly(A) polymerase complex 1 subunit	100.5	82	79.5	78.3	76.2	129.3	87.3	74.9	75.1	74.3	1.358	0.999	0.982	0.967	0.907	1.078	1.105	0.902	1.002	0.941
Tb927.11.14690	hypothetical protein, conserved	100.4	55.4	51.5	53.1	56.9	1.2	62.8	50.6	43.8	50.1	1.357	0.676	0.636	0.655	0.677	0.01	0.795	0.609	0.584	0.634
Tb927.2.6080	hypothetical protein, conserved	100.4	57.4	59.7	60.2	59.3	107.6	72.4	71	63.7	65.4	1.357	0.7	0.737	0.743	0.705	0.897	0.916	0.855	0.849	0.828
Tb927.4.400	DRBD7	100.4	54.6	52.8	51.2	53.2	70	61.9	55.4	47	54.2	1.357	0.666	0.652	0.632	0.633	0.584	0.783	0.668	0.627	0.686
Tb927.10.6500	amino acid transporter, putative,amino acid permease, putative	100.4	76.4	82.6	76.3	79.8	139.9	76.7	73.2	67.4	73	1.357	0.932	1.02	0.942	0.95	1.166	0.971	0.881	0.899	0.924
Tb927.2.4110	mitochondrial processing peptidase alpha subunit MPP alpha	100.4	54.2	56.4	57.9	57	100.9	61.2	54.3	48.4	57.6	1.356	0.661	0.696	0.715	0.679	0.841	0.775	0.655	0.645	0.73
Tb927.4.2150	hypothetical protein, conserved	100.3	92.8	99.3	95.3	98.8	128.1	89.6	91.9	89.5	91.8	1.356	1.131	1.227	1.176	1.177	1.067	1.135	1.107	1.194	1.162
Tb927.9.3340	hypothetical protein, conserved	100.3	79	89.1	75.9	92	135	84.1	71.9	65.3	72.9	1.356	0.964	1.1	0.937	1.095	1.125	1.065	0.867	0.871	0.923
Tb927.11.14050	hypothetical protein, conserved	100.3	71.2	72.3	70.9	71.7	1.5	81.1	67	56.9	69.2	1.356	0.869	0.893	0.875	0.854	0.012	1.027	0.807	0.759	0.875
Tb927.11.11410	trans-sialidase, putative	100.3	70.7	72.5	69.2	73.6	0.4	71.1	63.8	58.2	70.4	1.356	0.862	0.895	0.854	0.876	0.003	0.9	0.769	0.776	0.891
Tb927.7.6020	hypothetical protein	100.3	73.6	68.6	75.4	75.3	135.7	84.1	66.1	58.6	77.8	1.356	0.898	0.846	0.93	0.896	1.13	1.064	0.797	0.781	0.984
Tb927.11.14290	vacuolar sorting protein, putative	100.3	65.9	64.9	63.7	69.7	0.6	64.3	61.8	56.4	63.4	1.355	0.804	0.801	0.787	0.829	0.005	0.814	0.745	0.752	0.802
Tb927.10.3530	hypothetical protein, conserved	100.3	36.8	34.7	39	38.1	69.8	36	28.1	25.9	34.5	1.355	0.449	0.428	0.481	0.453	0.581	0.456	0.338	0.346	0.436
Tb927.9.14470	ubiquitin carboxyl-terminal hydrolase, Clan CA cysteine peptidase, family C12, putative	100.3	78.6	83.8	78.1	83.6	110.9	75.6	76.3	75.3	75.9	1.355	0.958	1.035	0.964	0.996	0.924	0.957	0.919	1.005	0.96
Tb927.6.4120	GTPase activating protein, putative	100.3	62.1	63.3	61.6	64.1	106.3	61.9	83.3	51.4	57.2	1.355	0.757	0.781	0.761	0.763	0.886	0.783	1.003	0.685	0.724
Tb927.7.5060	hypothetical protein, conserved	100.3	79.4	84.7	76.3	83.7	0.5	74.4	67	65.1	66.2	1.355	0.968	1.046	0.942	0.996	0.004	0.942	0.807	0.868	0.838
Tb927.5.610	acidic phosphatase, putative	100.3	71.6	71	69.4	72.4	172.6	124.8	85.4	71.4	75.8	1.355	0.873	0.877	0.857	0.862	1.438	1.58	1.028	0.952	0.959
Tb927.3.5190	hypothetical protein, conserved	100.3	56.6	52.6	58.4	54	99.1	64.2	58.8	51.8	59.6	1.355	0.691	0.65	0.721	0.642	0.826	0.813	0.708	0.69	0.755
Tb927.9.1570	protein kinase, putative	100.2	62.1	62.8	61.8	63.2	94	63.7	63.5	59.2	60.8	1.354	0.757	0.775	0.764	0.752	0.784	0.806	0.765	0.789	0.77
Tb927.10.7210	hypothetical protein, conserved	100.2	70.4	66.9	68.5	70.7	13.2	63.8	66.5	66.2	62.6	1.354	0.859	0.826	0.845	0.841	0.11	0.808	0.801	0.883	0.792
Tb927.7.300	UDP-Gal or UDP-GlcNAc-dependent glycosyltransferase, putative	100.2	85.1	83.8	85.1	122.5	97.9	61.6	49.5	45.2	50	1.354	1.038	1.035	1.051	1.459	0.816	0.78	0.596	0.603	0.633
Tb927.7.3880	protein kinase, putative	100.2	69.4	80.3	65.1	75.7	100	68.6	59.3	55.1	65.8	1.354	0.847	0.991	0.804	0.902	0.834	0.868	0.715	0.735	0.833
Tb927.3.2220	eIF3j	100.2	95.5	107	93.2	106.5	139	99.1	93.4	88	96.5	1.354	1.165	1.321	1.15	1.268	1.158	1.254	1.125	1.174	1.222
Tb927.8.1420	acyl-CoA dehydrogenase, mitochondrial precursor, putative	100.1	62.5	63.5	63.4	62.8	108.7	70.7	67.4	61.9	65	1.353	0.762	0.784	0.783	0.748	0.906	0.895	0.812	0.826	0.823
Tb927.9.13510	PARN-3	100.1	54.2	54.6	56.7	56.3	36.3	57.7	55.3	50.6	52.8	1.353	0.662	0.674	0.699	0.67	0.303	0.73	0.666	0.674	0.668
Tb927.9.12960	transporter, putative	100.1	52	52.8	52.5	54.9	105.7	62.4	47.5	45.7	53.8	1.353	0.635	0.652	0.648	0.653	0.881	0.79	0.572	0.609	0.681
Tb927.10.11610	SKP1-like protein	100.1	90.9	88.1	94.2	98.3	149.2	102.1	82.6	81.5	81.6	1.352	1.108	1.088	1.163	1.171	1.243	1.292	0.995	1.087	1.033
Tb927.3.4670	CRK10 cdc2- like protein kinase	100.1	64.1	67.3	64.6	68.6	108.4	68.5	65.4	61.2	69.1	1.352	0.781	0.831	0.797	0.816	0.903	0.867	0.788	0.817	0.874
Tb927.8.600	hypothetical protein, conserved	100.1	82.1	78	81.5	80.5	107.2	66	65	67.5	68.7	1.352	1.002	0.963	1.006	0.958	0.894	0.836	0.783	0.9	0.87
Tb927.5.1970	hypothetical protein, T. brucei-specific, no domains	100.1	56.4	45.5	58.8	47.9	113.3	93.3	58.3	54.8	61.8	1.352	0.687	0.562	0.726	0.57	0.944	1.181	0.703	0.731	0.782
Tb927.9.10580	3-demethylubiquinone-9 3-methyltransferase, putative	100	46.6	45.3	48.1	46.7	84.9	50.5	49.4	45	51.4	1.352	0.568	0.559	0.594	0.556	0.708	0.639	0.596	0.6	0.651
Tb927.9.6130	calmodulin, putative	100	40.2	36	38	39.9	106.3	41.1	37.3	34.7	35	1.352	0.49	0.445	0.469	0.475	0.886	0.521	0.45	0.463	0.443
Tb927.10.11960	hypothetical protein, conserved	100	54.2	56.3	52.6	52.4	106.1	52	53.8	48.1	50	1.352	0.66	0.696	0.649	0.624	0.884	0.658	0.649	0.641	0.633
Tb927.11.5840	Protein translation factor SUI1 homolog, putative	100	79	75.3	77.5	74.9	0.8	70.7	72.3	65.6	68	1.351	0.964	0.93	0.956	0.891	0.007	0.894	0.871	0.875	0.861
Tb927.9.2890	hypothetical protein	100	49.4	59	54.3	55.3	154.7	84.2	55.5	44.5	56.2	1.351	0.602	0.728	0.67	0.659	1.289	1.066	0.669	0.593	0.711
Tb927.4.690	geranylgeranyl transferase type II beta subunit, putative	100	79.7	77.5	78.5	76	113.1	78.2	85.5	84.5	79.8	1.351	0.972	0.956	0.969	0.905	0.943	0.99	1.03	1.127	1.011
Tb927.6.2500	hypothetical protein, conserved	100	50.8	51	49.3	50.8	111.7	51.8	54.6	31.1	47	1.351	0.62	0.63	0.609	0.604	0.931	0.656	0.658	0.415	0.595
Tb927.1.1560	vesicular-fusion protein nsf, putative,N-ethylmaleimide sensitive factor (NsF)	100	67.6	70.6	69.1	71	7.7	67.7	74	66.1	72.2	1.351	0.824	0.871	0.853	0.845	0.064	0.858	0.891	0.882	0.914
Tb927.10.15690	anaphase promoting complex, subunit 10-like protein	100	107.8	104.6	99.6	104.1	123.3	78.1	89.6	91.1	103.3	1.351	1.315	1.292	1.23	1.239	1.027	0.988	1.08	1.214	1.307
Tb927.11.10800	hypothetical protein, conserved	99.9	81.5	85.6	81.8	86.2	1.3	90.8	81.3	74.6	78.7	1.351	0.993	1.056	1.01	1.026	0.011	1.15	0.98	0.995	0.997
Tb927.10.2550	malate dehydrogenase-related	99.9	103.5	106.2	96.7	104.5	140.7	86.1	86.8	88.7	97.6	1.35	1.262	1.312	1.194	1.244	1.172	1.09	1.046	1.183	1.236
Tb927.10.2070	hypothetical protein, conserved	99.9	93.9	85.2	81.5	83.4	6.9	94.9	84	77.4	74.4	1.35	1.145	1.052	1.006	0.993	0.058	1.201	1.012	1.031	0.941
Tb927.11.5620	hypothetical protein, conserved	99.9	73.3	76.1	73.8	73.9	0.4	67	61.7	60.3	68.4	1.35	0.893	0.939	0.912	0.88	0.003	0.848	0.743	0.804	0.866
Tb927.8.4210	hypothetical protein, conserved	99.9	61	58.8	62.2	61.1	108.5	71.9	64.7	63.8	66.5	1.349	0.744	0.726	0.768	0.728	0.904	0.91	0.78	0.851	0.842
Tb927.9.3810	hypothetical protein	99.8	75.1	82.2	73.6	76.3	179.2	89.8	61.4	61.5	67.1	1.349	0.916	1.014	0.909	0.908	1.493	1.137	0.74	0.82	0.849
Tb927.8.7360	hypothetical protein, conserved	99.8	86.5	87	84.7	87.9	117.8	82.3	82.5	83.2	83.6	1.349	1.055	1.075	1.045	1.046	0.982	1.041	0.994	1.109	1.058
Tb927.11.15060	hypothetical protein, conserved	99.8	76.8	82.5	75.2	78.6	0.7	85.5	67.2	65	71.6	1.348	0.937	1.018	0.929	0.935	0.005	1.082	0.81	0.867	0.906
Tb927.10.690	palmitoyl acyltransferase 3, putative	99.8	64.8	71.4	67.3	72.7	113.2	77.9	71.3	58.4	65.4	1.348	0.79	0.881	0.831	0.866	0.943	0.986	0.86	0.779	0.828
Tb927.7.930	ZC3H17	99.8	75.6	84.9	74.7	91.6	106.7	75.3	73.3	68.8	71.2	1.348	0.922	1.048	0.922	1.09	0.89	0.954	0.884	0.917	0.901
Tb927.9.9090	hypothetical protein, conserved	99.8	79.6	75.3	76.2	79	115.1	73.9	72.4	69.3	72.2	1.348	0.971	0.93	0.941	0.941	0.959	0.936	0.872	0.924	0.914
Tb927.3.4390	dihydrolipoamide dehydrogenase, putative (GCVL-1)	99.7	82.2	81.2	79.6	85	122.4	86.8	86.9	80.4	81.2	1.348	1.003	1.002	0.983	1.011	1.02	1.099	1.046	1.072	1.027
Tb927.4.810	ESAG5, putative	99.7	70.2	75.1	65.4	73.6	113.8	76.1	65.9	62.5	63.1	1.348	0.856	0.927	0.807	0.876	0.948	0.964	0.794	0.833	0.799
Tb927.4.5190	hypothetical protein, conserved	99.7	54.4	61.8	55.6	60.2	93.6	52.7	47.6	43.9	63.4	1.347	0.663	0.762	0.686	0.717	0.78	0.667	0.574	0.586	0.803
Tb927.8.3070	hypothetical protein, conserved	99.7	119.1	124.1	115.1	112.9	142.3	99.4	119.2	118.6	104.1	1.347	1.452	1.532	1.421	1.344	1.186	1.258	1.436	1.581	1.317
Tb927.11.5080	hypothetical protein, conserved	99.7	57.5	64.6	54.8	63.5	0.8	77.7	50.9	45.9	53.3	1.347	0.701	0.798	0.677	0.756	0.006	0.983	0.613	0.612	0.675
Tb927.6.1820	Phosphatidic acid phosphatase	99.6	64.2	63.2	68.4	63.2	113.6	55.7	78.9	54.6	65.6	1.347	0.782	0.78	0.845	0.753	0.946	0.705	0.951	0.728	0.83
Tb927.10.2000	actin-like protein, putative	99.6	82.3	92.3	82.4	91.8	72.7	84.6	78.9	74.1	78.2	1.346	1.004	1.14	1.017	1.092	0.606	1.07	0.95	0.989	0.99
Tb927.3.960	protein transport protein Sec61 gamma subunit, putative	99.6	41.3	44	45.2	47.4	106.7	46.7	32.2	33.5	37.6	1.346	0.504	0.543	0.558	0.565	0.889	0.591	0.389	0.446	0.476
Tb927.11.1780	protein phosphatase 2C, putative	99.6	85.4	88.4	84.5	75.6	0.8	72.2	87.3	72.9	71.6	1.346	1.041	1.091	1.043	0.9	0.006	0.914	1.052	0.971	0.906
Tb927.11.15480	hypothetical, HSP20-like chaperone	99.6	73.2	76.8	72.1	75.6	0.5	81.5	70.8	70.5	72.4	1.346	0.892	0.948	0.89	0.9	0.004	1.032	0.854	0.939	0.916
Tb927.9.15000	hypothetical protein, conserved	99.6	66.8	71.9	69	75.3	117	78	72.3	64.8	71.4	1.346	0.814	0.888	0.852	0.896	0.975	0.987	0.871	0.864	0.904
Tb927.4.1560	hypothetical protein, conserved	99.6	86.3	85.4	85.8	81.4	122.2	81.3	81.8	81.1	85.5	1.346	1.053	1.055	1.059	0.969	1.019	1.029	0.986	1.081	1.082
Tb927.3.5490	flagellar transport protein, putative (PIFTB2)	99.6	64.1	66.9	64.6	69.5	102.4	69	57.8	50.7	61.7	1.346	0.782	0.826	0.798	0.827	0.853	0.874	0.696	0.676	0.782
Tb927.6.3860	hypothetical protein, conserved	99.6	53.9	52.4	52.2	53.4	94.6	56.4	74.1	42.6	54.2	1.346	0.657	0.647	0.644	0.636	0.788	0.714	0.893	0.568	0.686
Tb927.10.1680	histone deacetylase 1 (DAC1 or HDAC1)	99.6	71.8	71.3	70.9	75.4	75.5	59.8	62.8	62	61.8	1.345	0.876	0.881	0.875	0.897	0.629	0.757	0.757	0.827	0.783
Tb927.10.14870	hypothetical protein, conserved	99.5	73.3	82	73.5	83.1	38.9	73.3	72.5	67.6	73.5	1.345	0.894	1.012	0.907	0.989	0.324	0.928	0.874	0.901	0.93
Tb927.2.2020	ESAG3, putative	99.5	56	55.3	63	60.7	110.7	78.4	76.1	70.8	72.4	1.345	0.682	0.682	0.777	0.723	0.922	0.992	0.917	0.944	0.917
Tb927.11.15680	hypothetical protein, conserved	99.5	81.6	79.3	74.3	81	1	86.9	81.2	80.4	70.9	1.345	0.995	0.979	0.917	0.964	0.008	1.099	0.978	1.072	0.898
Tb927.11.3590	40S ribosomal protein S4	99.5	154.3	148.4	159.8	142.3	0.9	146.8	157.3	160.7	158	1.345	1.881	1.832	1.972	1.694	0.007	1.858	1.895	2.142	2
Tb927.10.4740	nucleolar RNA-binding protein, putative	99.5	37.1	42.2	35.9	47.6	4.5	62	26.7	30.9	36.3	1.345	0.452	0.521	0.443	0.566	0.037	0.785	0.322	0.412	0.459
Tb927.11.16770	glucosamine-6-phosphate isomerase, putative	99.5	49.4	48.3	50.6	48.2	1.1	51.6	47.6	49.1	52.8	1.345	0.603	0.596	0.624	0.574	0.009	0.653	0.573	0.655	0.669
Tb927.10.5570	hypothetical protein, conserved	99.5	75.2	66.8	78.5	74.2	123.6	82.5	67.2	62.8	66.8	1.345	0.918	0.824	0.969	0.883	1.03	1.045	0.809	0.837	0.846
Tb927.3.3100	peptidyl-prolyl cis-trans isomerase NIMA-interacting 4, putative	99.5	46.7	46.5	46.6	46.2	106.5	62.3	48.1	44.7	40.2	1.344	0.57	0.575	0.575	0.55	0.887	0.789	0.58	0.597	0.509
Tb927.6.2930	hypothetical protein, conserved	99.5	54.5	56	55.3	59	90	44	64.4	43.9	54.5	1.344	0.665	0.692	0.683	0.703	0.75	0.557	0.776	0.585	0.69
Tb927.10.3910	hypothetical protein, conserved	99.5	67.8	68.1	64	67.5	97.2	61.1	64.6	60.9	64.6	1.344	0.827	0.841	0.79	0.804	0.81	0.773	0.778	0.813	0.818
Tb927.7.1290	hypothetical protein, conserved	99.5	54.6	51.7	53.6	55.8	110	54.8	50.4	43.4	51.4	1.344	0.666	0.638	0.662	0.665	0.917	0.694	0.608	0.579	0.651
Tb927.5.3710	Neutral sphingomyelinase	99.5	65.7	66.6	66.7	65.2	102.9	60.4	59.9	56	64.6	1.344	0.802	0.823	0.824	0.777	0.858	0.765	0.722	0.746	0.818
Tb927.11.2400	hypothetical protein, conserved	99.4	68.6	65.4	72	71.1	0.4	64.7	63.7	64.6	67.3	1.344	0.836	0.807	0.889	0.847	0.003	0.819	0.767	0.861	0.852
Tb927.5.680	hypothetical protein, conserved	99.4	84	90	89.8	89.5	184	121.1	95.3	98	92.5	1.343	1.024	1.112	1.108	1.065	1.534	1.532	1.148	1.307	1.171
Tb927.10.4250	ADP-ribosylation factor-like 2, arl2 (ARL2)	99.4	78.9	86.7	83.7	88.3	99.5	68.1	75.9	76.1	77.9	1.343	0.963	1.071	1.033	1.051	0.829	0.862	0.915	1.015	0.987
Tb927.11.10620	hypothetical protein, conserved	99.4	32.9	36.2	35.4	38.9	0.6	40.2	26.5	22.7	34.3	1.343	0.401	0.447	0.437	0.463	0.005	0.508	0.32	0.302	0.434
Tb927.7.1780	Adenine phosphoribosyltransferase, putative	99.3	47.9	51.5	51.9	50.9	95.9	58.3	53.6	52.1	46.4	1.342	0.584	0.636	0.641	0.605	0.799	0.738	0.646	0.694	0.587
Tb927.5.4450	hypothetical protein, conserved	99.3	58.1	71.8	56.8	62.2	1.3	54.8	51.3	51.9	53.6	1.342	0.709	0.887	0.702	0.74	0.011	0.693	0.618	0.691	0.679
Tb927.11.12030	hypothetical protein, conserved	99.3	71.2	75.3	74.2	77.9	0.6	69.9	71.5	66.6	75.1	1.341	0.869	0.93	0.916	0.927	0.005	0.885	0.861	0.888	0.951
Tb927.10.7470	U2 splicing factor SF3b14 (p14), putative. RBP15	99.3	112.6	124.4	112	113.9	149.2	105	115.1	110.1	107.6	1.341	1.373	1.536	1.383	1.356	1.243	1.33	1.387	1.467	1.361
Tb927.2.5050	protein phosphatase 2C, putative	99.3	82.4	91.3	78.5	89.4	113.5	77.3	77.6	72.1	78	1.341	1.004	1.127	0.97	1.064	0.946	0.978	0.935	0.961	0.987
Tb927.6.2620	hypothetical protein, conserved	99.2	70.7	69.3	71.7	71.1	111.7	69.8	98	61.6	65.3	1.341	0.862	0.855	0.886	0.846	0.931	0.883	1.18	0.822	0.827
Tb927.9.4130	hypothetical protein, conserved	99.2	5.1	6.1	4.7	6.7	97.2	7.1	1.8	1.6	6.3	1.34	0.062	0.076	0.059	0.079	0.81	0.09	0.021	0.021	0.079
Tb927.11.14770	hypothetical protein, conserved	99.2	71.1	67.5	72.5	68.7	0.7	65.5	64.6	58.9	68	1.34	0.868	0.833	0.895	0.818	0.006	0.83	0.779	0.785	0.861
Tb927.11.1330	hypothetical protein, conserved	99.1	48	45.6	48.8	51.8	0.4	58.8	55.6	49.4	55.8	1.34	0.585	0.563	0.602	0.617	0.003	0.744	0.67	0.659	0.706
Tb927.6.1790	hypothetical protein	99.1	2.6	2.9	3.2	2.6	64	5	3.4	2	3.2	1.34	0.031	0.036	0.04	0.032	0.533	0.063	0.041	0.026	0.041
Tb927.8.5450	amino acid transporter, putative (AAT6)	99.1	75.8	75.4	72.9	78.1	110.3	70.6	69.7	65.8	70.7	1.339	0.924	0.931	0.9	0.93	0.919	0.893	0.84	0.878	0.895
Tb927.11.1720	hypothetical protein, conserved	99.1	63.6	67.3	64	56	1.2	60.6	61.3	47.5	55.7	1.339	0.776	0.831	0.791	0.667	0.01	0.767	0.739	0.634	0.705
Tb927.3.680	cytochrome P450, putative	99.1	50.1	51.1	50.7	51.8	85.7	51.9	54.3	47	47.4	1.339	0.611	0.631	0.626	0.617	0.714	0.657	0.654	0.627	0.6
Tb927.10.11990	hypothetical protein, conserved,RNA-binding protein	99.1	84.5	76.5	78.2	75.9	114.4	75.9	73.9	77.2	79.5	1.339	1.031	0.944	0.965	0.904	0.954	0.961	0.89	1.03	1.006
Tb927.11.13840	hypothetical protein, conserved	99	79.1	90.4	78.6	88.1	0.7	84.5	75.7	72.6	75.2	1.338	0.965	1.117	0.971	1.049	0.005	1.07	0.912	0.969	0.952
Tb927.4.3830	hypothetical protein, conserved	99	80.9	70.1	79.7	76.1	138.7	76.5	68.5	75.1	80.9	1.338	0.986	0.865	0.984	0.906	1.156	0.969	0.826	1.002	1.024
Tb927.10.12450	SNARE 2.1 of T cruzi	99	79	83	77.1	81.9	81.4	82	61.4	56.4	67.9	1.338	0.964	1.024	0.952	0.975	0.678	1.038	0.74	0.752	0.86
Tb927.11.9700	nascent polypeptide associated complex alpha subunit, putative	99	107.5	121.5	108.9	109.6	1	107.9	97.8	104.5	111.5	1.338	1.311	1.5	1.344	1.304	0.009	1.365	1.178	1.393	1.412
Tb927.9.9430	hypothetical protein, conserved	99	49.5	51.5	50.3	47	121.5	52.8	46.1	48.3	48.4	1.337	0.604	0.636	0.621	0.559	1.013	0.668	0.555	0.643	0.613
Tb927.6.2880	Kinesin-like but poor match	98.9	59	60.3	61.5	60.4	98.6	58.5	79.4	47.2	62.5	1.337	0.719	0.745	0.759	0.72	0.822	0.741	0.957	0.629	0.791
Tb927.7.2140	ZC3H18	98.9	39.7	35.5	42.7	37.9	5.7	43.1	46.5	44.1	45.7	1.337	0.484	0.439	0.527	0.451	0.047	0.545	0.561	0.588	0.579
Tb927.7.4520	hypothetical protein, conserved	98.9	75	76.9	75.4	79	0.6	79.3	67.3	69.9	70.2	1.337	0.915	0.949	0.931	0.94	0.005	1.004	0.811	0.932	0.888
Tb927.11.3230	60S ribosomal protein L44	98.9	36.7	39.7	36.5	45.1	0.7	47.5	30.1	29.8	36	1.336	0.448	0.49	0.451	0.537	0.006	0.601	0.363	0.398	0.455
Tb927.8.2880	hypothetical protein, conserved	98.9	82	82.8	80.4	84.1	75	79.5	80.5	77.4	77.8	1.336	1	1.022	0.993	1.001	0.625	1.007	0.97	1.032	0.984
Tb927.9.9750	hypothetical protein, conserved,membrane- trafficking protein, putative	98.9	63.6	66.1	61.5	69.1	112.2	71.1	56	53.2	60.6	1.336	0.776	0.816	0.759	0.823	0.935	0.9	0.675	0.709	0.768
Tb927.11.14430	proteasome regulatory non-ATP-ase subunit (RPN1)	98.9	92.7	84.6	87.2	90.5	0.8	77.6	79.7	75.6	77.6	1.336	1.13	1.045	1.076	1.078	0.007	0.982	0.96	1.009	0.982
Tb927.10.3010	hypothetical protein, conserved, in bilobe	98.9	218.8	205.8	220	209	165	245.2	264.4	302.1	171.5	1.336	2.668	2.541	2.716	2.488	1.375	3.104	3.185	4.028	2.171
Tb927.11.7800	hypothetical protein, conserved	98.9	37.7	37.5	40.2	37.3	0.5	45.3	37.5	35.4	38	1.336	0.46	0.463	0.496	0.444	0.004	0.573	0.452	0.473	0.481
Tb927.9.11870	zinc finger protein, putative,predicted zinc finger protein, MIZ	98.9	57.4	62.7	58	62	103.4	62.4	53.5	49.6	54.8	1.336	0.7	0.774	0.715	0.738	0.861	0.79	0.645	0.661	0.693
Tb927.11.4460	ALBA1	98.8	32.1	39.2	37.8	38.9	0.2	49.5	34.9	31.4	37.1	1.335	0.392	0.485	0.467	0.463	0.002	0.627	0.421	0.419	0.469
Tb927.7.6960	ubiquitin-conjugating enzyme ,non-canonical, putative	98.8	49.4	49.8	52.1	54.9	111.7	58.1	51.2	50.2	75.4	1.335	0.603	0.615	0.643	0.653	0.931	0.736	0.616	0.67	0.954
Tb927.4.4080	C-5 sterol desaturase, putative	98.8	73.4	68.8	69.8	76	115.4	72.5	68	72.5	73.2	1.335	0.895	0.85	0.862	0.905	0.962	0.918	0.819	0.966	0.926
Tb927.11.5480	N-terminus homologue of human histone mRNA 3' exoribonuclease, C-terminus Homologue of yeast TPT1, tRNA 2'-phosphotransferase involved in last step ot tRNA splicing	98.7	75.9	73.5	70.3	75.4	0.6	68.4	64.1	61.6	67.3	1.334	0.925	0.907	0.868	0.898	0.005	0.866	0.772	0.821	0.851
Tb927.8.850	hypothetical protein, conserved	98.7	51.8	50.8	55.9	54.9	75	65	60.9	58.9	60.9	1.334	0.632	0.627	0.691	0.653	0.625	0.822	0.733	0.786	0.771
Tb927.1.3800	POMP18	98.7	82.2	88.5	87.6	89.2	155.5	110.1	104.1	88	127.7	1.334	1.002	1.092	1.082	1.062	1.296	1.394	1.254	1.173	1.616
Tb927.2.1850	hypothetical protein, conserved	98.7	49.3	54	59.7	56.2	112.5	73.3	69.9	65.1	99.3	1.334	0.601	0.667	0.737	0.67	0.937	0.927	0.842	0.868	1.257
Tb927.3.4260	hypothetical protein, conserved	98.6	65	65.8	62.2	67.6	116.1	69.5	68.6	63.8	63.3	1.333	0.792	0.813	0.768	0.805	0.968	0.879	0.827	0.851	0.801
Tb927.3.4000	Adaptin complex AP1 sigma subunit	98.6	44.2	36.3	40.8	39.1	119.6	62.7	46.3	36.3	47.8	1.332	0.539	0.448	0.504	0.466	0.997	0.794	0.557	0.484	0.606
Tb927.3.5180	cofilin/actin depolymerizing factor, putative	98.6	60.2	58.4	61.1	63.8	123.5	76.5	59.1	53.2	65	1.332	0.734	0.721	0.755	0.759	1.029	0.968	0.712	0.709	0.823
Tb927.9.12650	ubiquitin-activating enzyme e1, putative (UBA2)	98.6	67.3	70.9	68.2	70.8	81.7	72.4	63	58.5	66	1.332	0.82	0.876	0.842	0.842	0.681	0.917	0.759	0.78	0.835
Tb927.4.1460	hypothetical protein, conserved	98.6	87.8	84.5	85.6	84.5	118.4	83.7	82.4	85.5	83.2	1.332	1.07	1.044	1.057	1.006	0.986	1.06	0.992	1.139	1.053
Tb927.9.12750	hypothetical protein, conserved	98.6	40.6	45.6	45.7	48.3	103	41.7	35.4	35	42.6	1.332	0.495	0.563	0.565	0.575	0.859	0.528	0.427	0.467	0.54
Tb927.11.2190	hypothetical protein, conserved	98.6	61.2	68.6	62.4	56.8	0.9	67.3	57.7	47.7	50.2	1.332	0.746	0.847	0.77	0.676	0.007	0.852	0.695	0.635	0.636
Tb927.11.11040	hypothetical protein, conserved	98.6	85	81.4	86.6	86	1	93.8	87.2	78.3	88.9	1.332	1.037	1.005	1.069	1.024	0.008	1.187	1.051	1.044	1.125
Tb927.10.1280	hypothetical protein, conserved	98.6	84.4	89.9	87.2	89.5	5.4	108.1	88.6	72.3	82.3	1.332	1.029	1.11	1.077	1.065	0.045	1.368	1.067	0.964	1.042
Tb927.11.2370	MEX67	98.6	58	53.5	58.5	55	0.3	56.5	52	51.5	56.9	1.332	0.707	0.661	0.722	0.654	0.002	0.716	0.627	0.686	0.72
Tb927.8.1930	ISY1 component of PRP19 splicing complex, putative	98.5	76.4	85.7	72.2	82.3	94.5	80.5	69.3	66.2	64	1.332	0.931	1.058	0.891	0.979	0.788	1.019	0.835	0.883	0.81
Tb927.3.580	leucine-rich repeat protein (LRRP)	98.5	52.7	55.3	53.9	59.1	90.3	49.7	53.5	47.9	52.5	1.332	0.643	0.682	0.665	0.704	0.753	0.63	0.644	0.639	0.664
Tb927.4.600	hypothetical protein, conserved	98.5	73.2	77.3	76	79.8	111.4	77.9	70	66.8	70.2	1.331	0.892	0.955	0.938	0.95	0.928	0.986	0.844	0.891	0.889
Tb927.8.590	carnitine O-palmitoyltransferase, putative	98.5	70.8	68.8	70.7	71.4	109.3	72.1	65.4	63.3	71.7	1.331	0.863	0.849	0.872	0.85	0.911	0.912	0.788	0.844	0.908
Tb927.10.12550	hypothetical protein, conserved	98.5	73.1	75.6	70.7	72.1	116.4	77.8	67.1	62	65.4	1.331	0.892	0.934	0.872	0.858	0.97	0.984	0.809	0.826	0.828
Tb927.9.11040	mitochondrial carrier protein, MCP3	98.5	56.5	60.6	59.7	58.9	108.3	61.8	56.9	52.3	61.7	1.331	0.689	0.748	0.737	0.701	0.903	0.782	0.685	0.697	0.78
Tb927.8.3450	hypothetical protein, conserved	98.5	68.3	63.4	66.2	61.2	123.3	65	57	62.3	61.9	1.331	0.832	0.783	0.817	0.729	1.027	0.823	0.687	0.831	0.784
Tb927.1.1680	Transcription elongation factor 1 domain-containing protein	98.5	76.6	79.5	75.1	79.8	122.8	71.4	73.6	74.5	72.9	1.33	0.935	0.982	0.928	0.95	1.023	0.904	0.887	0.993	0.922
Tb927.10.3040	SDH9 succinate dehydrogenase (complex II) subunit	98.4	78.4	81.4	84.6	82.8	127	87.2	63.7	69.4	69.9	1.33	0.956	1.005	1.045	0.985	1.059	1.104	0.767	0.925	0.885
Tb927.9.13200	hypothetical protein	98.4	51.2	45.9	55	51.9	97.9	47.9	50.7	46.1	54	1.33	0.624	0.566	0.679	0.617	0.816	0.606	0.611	0.615	0.684
Tb927.5.4350	NUDIX hydrolase, putative	98.4	40.3	48.7	45.6	50.5	74.3	43.5	36.7	35.3	47.7	1.33	0.491	0.601	0.563	0.602	0.619	0.551	0.443	0.471	0.604
Tb927.11.16440	hypothetical protein, conserved	98.4	75	70.6	67.1	73	1	82	68.7	59.1	63.9	1.33	0.915	0.872	0.828	0.869	0.008	1.039	0.828	0.788	0.809
Tb927.9.12700	phospholipase A1, putative	98.4	62	65.3	62.7	64.4	101.5	66.1	59.1	55.6	59.4	1.33	0.756	0.807	0.773	0.766	0.846	0.837	0.712	0.741	0.752
Tb927.11.11210	paraflagellar rod protein PFC17	98.4	76.1	84	76.6	85.7	0.5	76	74	65	70.3	1.33	0.928	1.037	0.946	1.02	0.004	0.961	0.891	0.867	0.89
Tb927.7.4980	ZC3H23 POMP35	98.4	64.1	71.3	59.1	71.1	0.5	71.4	57.6	49.4	53.8	1.329	0.781	0.88	0.73	0.847	0.004	0.904	0.694	0.658	0.681
Tb927.8.8270	hypothetical protein, conserved	98.4	55	49.1	56.7	49.4	119.7	64.6	65.4	68	65.3	1.329	0.67	0.606	0.7	0.588	0.997	0.818	0.788	0.906	0.827
Tb927.10.7170	hypothetical protein	98.4	98.5	99.6	103.5	101.1	97.8	100.4	88.8	102.7	87.5	1.329	1.201	1.229	1.278	1.203	0.815	1.272	1.07	1.369	1.107
Tb927.2.3960	chaperone protein DNAj, putative	98.4	65.6	68.2	71.1	71.6	12.6	75.1	66.2	65.1	66.1	1.329	0.801	0.841	0.877	0.852	0.105	0.951	0.797	0.868	0.837
Tb927.4.1670	POMP29, cytochrome b5-like haem-binding domain	98.4	48.5	50.7	49.3	54	113	59.9	48.8	47	49.8	1.329	0.591	0.625	0.608	0.643	0.942	0.758	0.588	0.627	0.631
Tb927.5.2440	hypothetical protein, conserved, similarity to myosin heavy chain	98.4	65.9	70.7	67.3	69.8	178.5	101.3	68.5	67.3	71.9	1.329	0.803	0.873	0.83	0.831	1.487	1.283	0.825	0.897	0.91
Tb927.3.4450	hypothetical protein, conserved	98.3	58.6	54	57.4	54.7	116	59.6	60.1	61.1	61.3	1.329	0.715	0.666	0.709	0.652	0.967	0.755	0.725	0.814	0.776
Tb927.10.4550	hypothetical protein, conserved	98.3	87.8	88.7	89.7	90.4	136.2	89.2	78.4	81.6	85	1.329	1.07	1.095	1.107	1.077	1.135	1.129	0.945	1.088	1.076
Tb927.3.2310	flagellar component,PACRGA	98.3	92.6	97.1	89.4	100.9	129.6	92.8	89.7	82.1	88.4	1.329	1.129	1.199	1.104	1.201	1.08	1.175	1.081	1.095	1.119
Tb927.11.7940	calmodulin, putative	98.3	78.2	86.1	80.9	83.4	0.2	86.9	83.1	74.6	75.3	1.328	0.953	1.063	0.998	0.993	0.002	1.1	1.001	0.995	0.953
Tb927.10.6450	hypothetical protein, conserved	98.3	74.7	77.5	71.7	76.4	125	74.1	67.9	64.6	72.4	1.328	0.911	0.956	0.885	0.91	1.042	0.937	0.818	0.861	0.916
Tb927.5.2140	UPF1	98.3	70	74	68.9	74.7	135.7	91.2	64.8	59.2	65.7	1.328	0.854	0.914	0.85	0.89	1.131	1.155	0.781	0.789	0.831
Tb927.3.3600	hypothetical protein	98.2	40.4	40.8	37.1	43	104.5	43.1	32	29.9	32.6	1.328	0.493	0.504	0.458	0.512	0.871	0.546	0.386	0.399	0.413
Tb927.11.9610	eIF3I	98.2	77.8	75.8	73	79.5	0.5	68.4	73.7	77.4	70.6	1.327	0.949	0.936	0.901	0.947	0.004	0.866	0.888	1.033	0.893
Tb927.10.4180	TFIIF-stimulated CTD phosphatase, putative	98.2	79.6	88.9	82.2	95.9	1.1	75.1	80.3	71.3	70.8	1.327	0.97	1.097	1.015	1.141	0.009	0.951	0.967	0.95	0.896
Tb927.6.2560	hypothetical protein, conserved	98.2	52.8	53.3	52.7	56.2	99.3	54.3	65.2	37.5	57	1.327	0.644	0.659	0.65	0.669	0.828	0.688	0.785	0.5	0.721
Tb927.11.290	phosphatase and tensin homologue, putative	98.2	74.8	84.7	81.3	76.9	0.9	67.5	56.7	51.3	41.4	1.326	0.913	1.045	1.004	0.915	0.008	0.854	0.683	0.683	0.525
Tb927.10.340	mitochondrial structure specific endonuclease I (SSE-1), putative	98.1	76.8	77.6	74.4	77.8	112.5	76.8	85.3	73.6	66.4	1.326	0.936	0.958	0.918	0.926	0.937	0.972	1.028	0.982	0.84
Tb927.11.8300	hypothetical protein, conserved	98.1	75.5	76.9	73.9	76.3	0.6	77.3	71.1	71.2	76.4	1.326	0.92	0.949	0.913	0.908	0.005	0.979	0.857	0.949	0.967
Tb927.3.800	Vacuolar iron transporter (TbVIT1	98.1	73	81.4	76.8	83	112.8	80.1	79.6	66.9	76	1.325	0.891	1.005	0.948	0.989	0.94	1.014	0.959	0.893	0.962
Tb927.9.10010	Sec63 homologue, chaperone protein DNAj	98.1	81.2	74.9	74.5	78.5	115	80.6	70.5	64.5	74.9	1.325	0.99	0.924	0.92	0.935	0.958	1.021	0.849	0.86	0.949
Tb927.7.6010	hypothetical protein	98.1	177.3	156.6	190	177.3	1.6	203.2	164.5	177.9	177	1.325	2.162	1.933	2.345	2.111	0.013	2.572	1.982	2.372	2.24
Tb927.10.6770	hypothetical protein, conserved	98.1	65.6	66	60.9	64.9	114.3	76.7	55.7	55.9	60.4	1.325	0.8	0.815	0.751	0.773	0.953	0.971	0.671	0.745	0.764
Tb927.7.4300	hypothetical protein, conserved, F-box	98	69.3	65.4	67.4	67.9	104.3	67.7	62.8	62.1	64.3	1.325	0.845	0.807	0.832	0.808	0.869	0.857	0.757	0.828	0.814
Tb927.9.4990	hypothetical protein, conserved	98	77.9	81.2	83.5	80.3	119.2	69.5	66	66.7	77.7	1.325	0.951	1.003	1.031	0.956	0.993	0.88	0.795	0.89	0.983
Tb927.3.2400	palmitoyl acyltransferase 10, putative	98	78.4	80.4	81.2	79.5	110.5	75.4	78.6	73.3	77.8	1.324	0.957	0.992	1.003	0.946	0.921	0.955	0.947	0.977	0.985
Tb927.10.2670	hypothetical protein, conserved	98	78.4	90	82.7	87.1	141.1	78.7	65.7	66.8	71.4	1.324	0.956	1.111	1.021	1.037	1.176	0.996	0.792	0.89	0.904
Tb927.8.5970	cullin, putative	98	87.4	87.5	84.2	88.5	108.5	77.6	80.9	78.7	83.4	1.324	1.066	1.08	1.039	1.053	0.904	0.983	0.975	1.05	1.056
Tb927.9.7850	hypothetical protein, conserved, predicted GPI anchor	98	0	0	0	0.1	7.4	0	0.1	0	0	1.324	0	0	0	0.001	0.062	0.001	0.001	0	0
Tb927.11.14830	hypothetical protein, conserved	97.9	61.1	58.7	57.7	56.4	0.7	57.8	52.2	50.6	56.3	1.324	0.745	0.725	0.713	0.671	0.006	0.732	0.629	0.674	0.713
Tb927.3.4410	hypothetical protein, conserved	97.9	76.3	73.8	76.7	80.1	152.1	92.2	83.5	69.8	80.6	1.323	0.931	0.911	0.947	0.954	1.267	1.168	1.006	0.931	1.02
Tb927.7.6660	chaperone protein DNAj, putative	97.9	53.4	55.9	54	54.3	121.1	66	57.5	54.1	53	1.323	0.651	0.691	0.667	0.646	1.009	0.836	0.693	0.721	0.67
Tb927.11.15670	hypothetical protein	97.9	30.2	33	31.3	36.2	0.8	56.7	26.6	22.6	30.7	1.323	0.368	0.407	0.386	0.431	0.007	0.717	0.32	0.301	0.389
Tb927.10.15320	hypothetical protein, conserved	97.9	25.9	22	29.6	25.5	115.8	44.8	30.4	28	27.4	1.323	0.316	0.272	0.366	0.304	0.965	0.567	0.367	0.373	0.347
Tb927.7.6600	hypothetical protein, conserved	97.9	81.3	80.6	76.1	80.1	126.8	72.6	73	71.5	76.9	1.323	0.992	0.995	0.94	0.953	1.057	0.919	0.879	0.953	0.973
Tb927.2.4480	hypothetical protein, conserved	97.9	34.9	35.7	36.4	38.2	103.6	48.5	35	32.2	36.7	1.323	0.426	0.441	0.45	0.454	0.863	0.613	0.422	0.429	0.464
Tb927.8.3550	MAPK3 protein kinase	97.9	35.4	36.9	36.4	36.5	85.5	42	34.9	30.5	35.3	1.322	0.431	0.456	0.45	0.434	0.712	0.532	0.42	0.407	0.447
Tb927.8.2330	hypothetical protein, conserved	97.8	59.4	60.5	57.6	60.3	107.8	60.6	49.6	50.6	55.3	1.322	0.724	0.747	0.711	0.718	0.898	0.767	0.598	0.675	0.699
Tb927.6.4990	ATP synthase, epsilon chain, putative	97.8	67	73	74.6	68.4	132.8	89.6	110.3	70.7	76.3	1.322	0.817	0.901	0.921	0.815	1.106	1.134	1.328	0.943	0.966
Tb927.11.4840	hypothetical protein, conserved	97.8	88.3	88.6	83.9	84.4	0.4	64.9	60.1	62.2	66.6	1.322	1.076	1.094	1.036	1.005	0.003	0.822	0.724	0.83	0.843
Tb927.9.10430	hypothetical protein, conserved	97.8	81.1	86.1	81.5	84.6	123.3	82.5	86.7	82.7	78.7	1.322	0.989	1.063	1.006	1.008	1.028	1.045	1.045	1.103	0.996
Tb927.11.12960	hypothetical protein, conserved	97.8	84.6	95.7	83.7	95.1	0.4	112	85.4	76.8	76.6	1.322	1.032	1.181	1.033	1.132	0.004	1.417	1.029	1.024	0.969
Tb927.11.16950	hypothetical protein, conserved	97.8	76.9	78.2	72.7	78.2	1.5	64.8	63.2	63.1	69.9	1.321	0.937	0.965	0.898	0.931	0.013	0.82	0.762	0.841	0.885
Tb927.11.7300	hypothetical protein, conserved	97.8	70.5	74.9	69.2	74.2	0.7	64.1	61.8	60.3	64.4	1.321	0.86	0.924	0.855	0.883	0.005	0.811	0.745	0.804	0.815
Tb927.10.2200	hypothetical protein, conserved	97.7	69.1	71.2	71.2	73.9	82.7	59.9	68.6	65.6	68.1	1.321	0.843	0.879	0.88	0.88	0.689	0.759	0.826	0.874	0.862
Tb927.10.10000	hypothetical protein, conserved	97.7	84.4	86.3	82.4	85	130.9	90	79.7	77.9	82.7	1.32	1.029	1.065	1.017	1.011	1.091	1.139	0.96	1.038	1.047
Tb927.8.6880	IF2 translation initiation factor IF-2, putative	97.7	80.4	90.3	81.1	88.3	111.7	77.9	75.8	76.2	76.8	1.32	0.98	1.114	1.002	1.051	0.931	0.986	0.913	1.016	0.973
Tb927.9.8160	chaperone protein DNAj, putative	97.7	51.9	52.3	53.4	54.3	91.5	55.2	45.5	42.5	49.7	1.32	0.633	0.646	0.66	0.646	0.763	0.699	0.549	0.567	0.629
Tb927.11.15260	hypothetical protein	97.7	20.8	24.7	19.4	22.6	0.7	29.9	15.8	15	16.4	1.32	0.254	0.305	0.239	0.269	0.006	0.379	0.19	0.201	0.207
Tb927.8.4420	hypothetical protein, conserved	97.7	68.8	73.2	77.3	77.5	118	78.4	71.9	62	67.9	1.32	0.84	0.904	0.955	0.923	0.983	0.993	0.866	0.827	0.859
Tb927.11.5720	hypothetical protein, conserved	97.7	60.8	66.4	59.4	63.4	0.6	64	47.6	41	57.9	1.32	0.742	0.819	0.734	0.755	0.005	0.81	0.573	0.547	0.733
Tb927.10.8620	hypothetical protein, conserved	97.7	87.1	87.9	78.6	93	149	101.7	90.3	75.7	93.1	1.32	1.062	1.086	0.971	1.107	1.242	1.287	1.088	1.009	1.179
Tb927.10.9030	hypothetical protein, conserved	97.7	57.9	55.1	54.9	55.6	0.8	80.1	50.7	44.7	58.5	1.32	0.706	0.68	0.678	0.662	0.006	1.014	0.611	0.597	0.74
Tb927.5.980	hypothetical protein, conserved	97.6	77.4	82.9	77.2	83.8	178.1	121.9	77.5	73.2	80.9	1.32	0.944	1.023	0.953	0.998	1.484	1.542	0.934	0.976	1.024
Tb927.7.2190	Translocon-associated protein alpha subunit	97.6	56.4	57.5	63.8	55.5	0.9	55.4	60.8	60.4	62	1.32	0.688	0.71	0.788	0.661	0.007	0.701	0.732	0.805	0.784
Tb927.8.6340	CYC2-like cyclin, putative (CYC10)	97.6	66.2	62.2	68.2	64.2	113	72.9	67.9	63.5	72.6	1.319	0.808	0.768	0.842	0.764	0.942	0.923	0.818	0.847	0.919
Tb927.10.8890	kinetoplast DNA-associated protein, putative	97.6	46	47.7	48.3	48.8	117.9	65.1	40	36.4	49.7	1.319	0.561	0.589	0.596	0.581	0.982	0.825	0.482	0.486	0.629
Tb927.10.14260	adaptin complex AP4 sigma subunit	97.6	63.4	64.6	68.8	59.2	104.4	64.1	62.9	56.9	66.4	1.319	0.773	0.797	0.849	0.705	0.87	0.811	0.758	0.759	0.84
Tb927.10.5780	amino acid tansporter, putative	97.6	68.6	59.3	68.4	65.5	106.5	70.7	64.3	59.8	65	1.319	0.837	0.732	0.844	0.78	0.887	0.895	0.775	0.797	0.823
Tb927.10.9940	hypothetical protein, conserved	97.6	81.8	86.2	83.9	85	9.3	73.8	78.8	83.4	78	1.319	0.997	1.065	1.036	1.012	0.077	0.934	0.949	1.113	0.987
Tb927.8.6590	hypothetical protein, conserved	97.6	58	48.6	60.3	53.7	103	62.5	69.7	64.1	65.9	1.318	0.707	0.599	0.745	0.64	0.858	0.791	0.84	0.855	0.834
Tb927.10.15440	hypothetical protein, conserved	97.5	74.2	68.9	76.8	75.6	121.4	80.5	67.2	62.6	70.3	1.318	0.905	0.851	0.949	0.9	1.011	1.019	0.809	0.834	0.89
Tb927.11.1550	XRNF	97.5	72.8	68.9	73	71.6	0.4	71.7	72.7	67.8	70.3	1.318	0.888	0.851	0.901	0.853	0.003	0.907	0.876	0.904	0.89
Tb927.10.13290	ethanolamine phosphotransferase (EPT)	97.5	83.6	94.8	82.8	88.1	115.5	80.3	76.2	73.7	79.4	1.317	1.019	1.171	1.022	1.048	0.963	1.017	0.918	0.982	1.005
Tb927.7.6810	hypothetical protein, conserved	97.5	75.5	80.4	78.4	85.4	118.9	87	77.7	76	78.7	1.317	0.921	0.993	0.967	1.016	0.991	1.101	0.937	1.013	0.996
Tb927.6.4000	small glutamine-rich tetratricopeptide repeat protein, putative;with=GeneDB:LinJ30_V3.2740;with=GeneDB:LinJ30_V3.2740 (SGT)	97.4	65.4	66.2	65.2	64.8	99.7	67	100.5	61.1	67.4	1.317	0.797	0.818	0.805	0.771	0.831	0.848	1.211	0.814	0.853
Tb927.10.9230	adaptin complex AP4 beta subunit	97.4	81.1	77	80.3	75.8	88.1	73.2	73	73.6	76.3	1.317	0.989	0.95	0.991	0.902	0.734	0.927	0.88	0.981	0.966
Tb927.10.1210	katanin, putative	97.4	83.4	81.5	77.3	85	48.8	76	73.6	73.6	76.9	1.316	1.016	1.006	0.955	1.012	0.407	0.962	0.886	0.981	0.973
Tb927.4.3840	nucleolar protein, putative	97.4	73.7	67.6	72.6	71.3	121.8	76.4	73.5	68.6	77.7	1.316	0.899	0.835	0.896	0.849	1.015	0.968	0.885	0.914	0.983
Tb927.10.5680	procyclin-associated gene 1 (PAG1) protein, putative	97.4	66.9	57.5	66.1	59.2	103.9	72.8	60.6	50.3	64.7	1.316	0.816	0.71	0.816	0.705	0.865	0.922	0.73	0.671	0.818
Tb927.4.3450	Mitochondrial ATP synthase subunit, putative	97.4	92.6	96.2	90.6	98.1	146.1	111.2	106.1	99.6	93.2	1.316	1.13	1.187	1.118	1.167	1.218	1.408	1.279	1.328	1.179
Tb927.11.15780	hypothetical protein, conserved, no clear yeast or human matches, resemblance to MIC17 not blast-back positive	97.3	73.2	73.1	77.6	84.2	1	82.2	60	62.3	68.8	1.315	0.892	0.903	0.958	1.002	0.009	1.04	0.723	0.831	0.871
Tb927.9.7650	ADP-ribosylation factor, putative	97.3	33.8	35.8	35.6	39.9	109.9	48.5	35.6	28.6	34.5	1.315	0.412	0.442	0.439	0.476	0.916	0.614	0.429	0.381	0.437
Tb927.3.1650	hypothetical protein	97.3	3.3	2.9	3.1	3.8	65	2.2	2	2.4	2.8	1.315	0.041	0.036	0.038	0.045	0.541	0.028	0.024	0.032	0.036
Tb927.3.3290	protein kinase, putative	97.3	70.3	80.4	74.7	77.5	11.2	78.5	85.5	83.7	78.4	1.315	0.857	0.993	0.922	0.923	0.093	0.994	1.03	1.116	0.992
Tb927.9.10360	hypothetical protein, conserved	97.3	68.3	64.4	66.8	67.4	113.5	70.3	63.9	58.5	65.7	1.315	0.833	0.795	0.824	0.803	0.946	0.89	0.77	0.78	0.832
Tb927.8.4880	DNA polymerase alpha catalytic subunit,DNA polymerase I	97.3	78.9	87.5	79.1	86.1	111.6	76.2	74.8	71.5	78	1.315	0.962	1.08	0.976	1.026	0.93	0.964	0.901	0.953	0.987
Tb927.3.1630	CK1 casein kinase 1	97.3	52.6	49.9	54.4	54.7	82.9	55.5	54.6	48	56.1	1.315	0.642	0.616	0.672	0.652	0.691	0.702	0.657	0.64	0.71
Tb927.7.6560	hypothetical protein, conserved	97.3	64.7	63.2	68.2	66.3	135.1	74.3	66.2	64.1	60.4	1.315	0.789	0.781	0.842	0.789	1.126	0.941	0.798	0.855	0.765
Tb927.9.4290	hypothetical protein, conserved	97.3	72.5	70.3	64	69.7	126.9	71.8	61	63.4	65	1.314	0.885	0.868	0.79	0.83	1.058	0.908	0.735	0.846	0.822
Tb927.10.14370	hypothetical protein, conserved	97.3	66.3	68.6	64.1	67	129.6	63.1	58.3	57.7	64.5	1.314	0.808	0.846	0.791	0.798	1.08	0.799	0.703	0.769	0.816
Tb927.10.13740	calcium-dependent lipid binding protein, putative,synaptotagmin, putative (CaLB)	97.2	78	80.8	77.8	77.3	40.6	73.6	73.1	66.3	68.7	1.314	0.951	0.998	0.96	0.92	0.338	0.932	0.88	0.884	0.87
Tb927.8.3360	hypothetical protein, conserved	97.2	46.5	44.3	45.9	46.9	127.5	53.6	38.9	44.6	41.3	1.314	0.567	0.546	0.567	0.558	1.062	0.679	0.469	0.595	0.522
Tb927.11.8450	hypothetical protein, conserved	97.2	39	37.1	39.3	36.6	0.7	52	36	33	38.5	1.313	0.475	0.459	0.486	0.435	0.005	0.658	0.434	0.441	0.488
Tb927.11.5360	aldo/keto reductase, putative	97.2	56.9	56	53.3	54.3	0.6	54.9	48.3	47.6	54.5	1.313	0.694	0.691	0.658	0.647	0.005	0.695	0.582	0.635	0.69
Tb927.3.1760	chaperone protein DNAj, putative	97.2	77.4	80.8	79.3	84	104.4	67.3	75.7	77.3	78.1	1.313	0.943	0.998	0.979	1	0.87	0.851	0.912	1.031	0.989
Tb927.4.1140	PI4 kinase	97.1	81.6	84.8	76.7	82.5	124	82.9	78.9	78.1	77.5	1.313	0.995	1.047	0.947	0.982	1.034	1.049	0.95	1.042	0.981
Tb927.6.3690	pre-mRNA cleavage complex II Clp1-like, conserved	97.1	62.3	63.8	61.4	66.1	99.9	70.4	85	50.4	60.8	1.312	0.76	0.787	0.758	0.787	0.833	0.891	1.024	0.672	0.769
Tb927.11.1000	kinetoplastid kinetochore protein 16	97.1	97.9	101.4	92.9	99.8	1.4	83.5	87.9	80.3	95.7	1.312	1.194	1.251	1.147	1.188	0.012	1.057	1.059	1.07	1.212
Tb927.6.2690	ubiquitin carboxyl-terminal hydrolase, Clan CA cysteine peptidase, family C12, putative	97.1	59.6	62.2	60.1	62.2	100.8	57.2	86.6	53	56.1	1.312	0.726	0.767	0.742	0.741	0.84	0.724	1.043	0.707	0.711
Tb927.3.3040	hypothetical protein, conserved	97.1	64.4	66.1	72.4	68.9	111.9	66.9	82.9	77.8	79.6	1.312	0.785	0.816	0.894	0.82	0.932	0.847	0.999	1.037	1.008
Tb927.6.1290	hypothetical protein, conserved	97.1	72.9	75.4	72.3	75.7	103	62.1	98.2	63.1	70.2	1.312	0.889	0.931	0.893	0.901	0.858	0.787	1.184	0.841	0.889
Tb927.5.2280	acetyltransferase, putative	97.1	78.1	86.2	76.1	85.5	149	100.6	75.4	68	71.3	1.312	0.952	1.065	0.94	1.018	1.242	1.273	0.908	0.906	0.902
Tb927.9.11250	predicted WD40 repeat protein	97.1	71.3	75.6	67.6	81.4	104.4	72.4	67.6	60.8	64.2	1.312	0.869	0.933	0.834	0.969	0.87	0.916	0.815	0.811	0.813
Tb927.8.4620	small GTP-binding protein Rab7, putative (Trab7)	97	72.7	78.6	79.3	79.8	136.5	89.5	75.6	70.1	72.3	1.311	0.886	0.971	0.979	0.949	1.137	1.132	0.91	0.934	0.916
Tb927.5.3090	Mitochondrial ATP synthase subunit, putative	97	86.9	76.8	84.8	81	186	121	75.2	68.8	79.6	1.311	1.06	0.948	1.047	0.965	1.55	1.532	0.906	0.917	1.007
Tb927.6.2150	cell division cycle protein 16, putative	97	81	87.5	81.3	88.7	114.5	82.5	113.7	70.5	77	1.311	0.988	1.081	1.004	1.055	0.954	1.044	1.369	0.94	0.974
Tb927.10.4760	hypothetical protein, conserved	97	80	83	81.4	85.1	112.8	74	74.5	70.8	84.4	1.311	0.975	1.024	1.005	1.013	0.94	0.937	0.898	0.943	1.068
Tb927.10.9820	mitochondrial intermediate peptidase, metallo-peptidase, Clan MA(E) Family M3	97	89	95.1	85	91	32.2	77.7	79	82.9	85	1.31	1.085	1.174	1.049	1.083	0.269	0.983	0.952	1.105	1.076
Tb927.11.3040	hypothetical protein	96.9	64.2	67.4	60.8	73.5	0.6	68.4	62	54.4	60.2	1.31	0.783	0.833	0.751	0.875	0.005	0.866	0.747	0.726	0.762
Tb927.11.14840	CPC2, chromosomal passenger complex	96.9	56.7	59.6	56	60.9	0.8	73.5	45.5	41.8	46.6	1.31	0.691	0.736	0.691	0.725	0.007	0.93	0.548	0.557	0.59
Tb927.6.3230	RNA pseudouridylate synthase, putative	96.9	58	60.2	55.7	59.2	97.3	53.8	77.2	51.6	50.8	1.31	0.707	0.743	0.688	0.705	0.811	0.681	0.93	0.688	0.643
Tb927.7.4620	hypothetical protein, conserved	96.9	89.4	96.2	89.5	94.8	0.8	87.7	81.1	73.2	81.5	1.31	1.09	1.188	1.105	1.129	0.007	1.11	0.977	0.975	1.032
Tb927.9.9230	hypothetical protein, conserved	96.9	79.3	81.9	78.8	85.3	136.6	92.4	65.4	65.3	73.6	1.31	0.967	1.011	0.972	1.016	1.138	1.17	0.788	0.871	0.932
Tb927.4.2670	pyroglutamyl-peptidase I (PGP), putative,cysteine peptidase, Clan CF, family C15, putative	96.9	73.6	79.7	80	78.5	124.2	85.6	81.3	78.6	79.6	1.309	0.897	0.984	0.988	0.934	1.035	1.084	0.98	1.048	1.008
Tb927.10.2170	hypothetical protein	96.9	38.7	48	39.7	42.8	2.4	65.3	39.5	24.9	31.2	1.309	0.471	0.592	0.49	0.509	0.02	0.827	0.476	0.332	0.395
Tb927.2.2400	hypothetical protein, conserved	96.9	79.6	84.1	80	82.5	128.2	79.8	85.8	86	80.8	1.309	0.971	1.038	0.987	0.982	1.069	1.01	1.033	1.147	1.022
Tb927.5.1730	inhibitor of serine peptidase (ISP), putative,ecotin family (I11), putative	96.9	44	42.8	41.4	44.3	152.4	62.7	41.5	43.1	37.1	1.309	0.536	0.528	0.511	0.527	1.27	0.794	0.501	0.574	0.47
Tb927.1.2730	hypothetical protein, conserved	96.8	58	45.4	60.6	53	110	57.2	62.8	68.3	70.9	1.308	0.707	0.56	0.748	0.631	0.917	0.724	0.756	0.91	0.898
Tb927.3.1070	RF1 Mitochondrial peptide chain release factor 1	96.8	83.3	90.2	82.8	91.2	106.6	74.5	79.5	71	78.4	1.308	1.016	1.114	1.022	1.086	0.888	0.943	0.958	0.947	0.992
Tb927.8.4890	endoplasmic reticulum oxidoreductin, Ero1, oxidises PDI	96.8	62.3	70.3	58.4	69.3	106.9	65.7	54.2	49	56.9	1.308	0.76	0.868	0.721	0.824	0.891	0.832	0.653	0.653	0.72
Tb927.10.7870	hypothetical protein, conserved	96.8	97.1	89.9	89	84.9	2.8	91.6	82.2	80.5	86.1	1.308	1.184	1.11	1.099	1.01	0.023	1.16	0.991	1.074	1.09
Tb927.3.2370	hypothetical protein, conserved	96.8	63	70.8	65	73.5	119.5	81.3	60.8	57.6	66.1	1.308	0.769	0.874	0.803	0.876	0.996	1.03	0.732	0.768	0.837
Tb927.9.10690	hypothetical protein, conserved	96.8	54.7	53.3	54.4	55.8	93.7	63.7	50.7	48.5	54.2	1.308	0.668	0.659	0.672	0.664	0.781	0.807	0.61	0.647	0.686
Tb927.11.3180	hypothetical protein, conserved	96.8	91.4	102.5	94.7	106.7	0.6	86.2	87	81.6	86.1	1.308	1.115	1.266	1.169	1.271	0.005	1.091	1.048	1.088	1.09
Tb927.10.2350	pyruvate dehydrogenase complex E3 binding protein, putative	96.7	48.8	43.6	51.9	50.9	105.4	51.3	38	41.7	40.5	1.307	0.595	0.538	0.64	0.606	0.878	0.65	0.458	0.557	0.512
Tb927.11.8320	hypothetical protein, conserved	96.7	63.1	65.7	67.3	65.7	0.4	69.2	71	65.1	65.7	1.307	0.77	0.811	0.831	0.783	0.003	0.876	0.855	0.869	0.832
Tb927.6.1540	hypothetical protein, conserved	96.7	59.2	53.7	56.2	56	102.3	54.9	83.8	52.1	62.7	1.307	0.722	0.663	0.694	0.667	0.853	0.695	1.01	0.694	0.794
Tb927.10.2800	Mitchondrial SSU ribosomal protein	96.7	77.2	82	77.2	79.5	8.2	77.6	67.3	64.9	69.1	1.307	0.942	1.012	0.953	0.946	0.068	0.982	0.811	0.865	0.875
Tb927.3.3010	hypothetical protein, conserved	96.7	86.2	87.8	96.9	84.5	156.3	102.8	103.5	107.1	97.8	1.307	1.051	1.084	1.196	1.006	1.302	1.301	1.247	1.428	1.238
Tb927.8.800	hypothetical protein, conserved	96.7	61.8	63.9	62.6	64.4	106.4	65.1	61	62.2	63	1.306	0.754	0.789	0.772	0.767	0.886	0.824	0.735	0.829	0.798
Tb927.10.12000	iron-sulfur cluster assembly protein, ISD11, needed foraconitatase, fumarase & thiolation of mitochodrial and cytosolic tRNA	96.6	69.6	68.7	67.7	70.9	118	67.9	60	60.9	62.3	1.306	0.849	0.848	0.835	0.844	0.983	0.86	0.723	0.812	0.789
Tb927.11.5790	hypothetical protein, conserved	96.6	72.6	77.6	76.7	76.6	0.9	64.3	65.2	67.3	73.3	1.306	0.886	0.958	0.946	0.911	0.007	0.814	0.786	0.897	0.928
Tb927.11.15180	hypothetical protein, conserved	96.6	49.3	47.7	49.9	49	1.7	69.2	52.9	47.9	57.3	1.306	0.601	0.589	0.616	0.583	0.014	0.876	0.637	0.638	0.725
Tb927.4.2170	hypothetical protein, conserved, low homology to phosphatidylserinsynthase	96.6	79.4	93.4	92.5	98.7	142.8	92.4	85.5	80.5	80.2	1.306	0.968	1.153	1.142	1.175	1.19	1.17	1.03	1.074	1.015
Tb927.10.15810	hypothetical protein, conserved	96.6	94.3	96.2	85.2	96.1	0.5	84.8	75.2	76.8	81	1.305	1.15	1.187	1.052	1.144	0.005	1.073	0.906	1.024	1.026
Tb927.7.5560	glucosamine-fructose-6-phosphate aminotransferase, putative	96.6	59.9	61.2	56.9	59.9	97.9	56.7	49.6	49.2	52.2	1.305	0.73	0.755	0.702	0.713	0.816	0.717	0.597	0.655	0.66
Tb927.1.1240	CTP synthase	96.6	55.4	57.3	58.4	59	0.9	51.5	54.9	50.8	56	1.305	0.676	0.708	0.721	0.702	0.007	0.652	0.662	0.677	0.708
Tb927.3.2940	hypothetical protein, conserved, no clear yeast or human matches	96.6	39.3	32.8	40.3	35.2	110.8	58.4	43.3	36.1	44.2	1.305	0.479	0.405	0.498	0.419	0.923	0.74	0.522	0.482	0.559
Tb927.8.7970	hypothetical protein, brucei-evansi-specific	96.5	56.6	60.5	60.4	62	115	71.4	67.2	62.6	67.1	1.305	0.691	0.747	0.746	0.738	0.958	0.904	0.81	0.834	0.85
Tb927.10.3480	hypothetical protein, conserved	96.5	80.7	81.4	79.1	79.2	110.4	74.5	74.3	71.2	71.7	1.304	0.985	1.005	0.976	0.942	0.92	0.943	0.895	0.949	0.907
Tb927.7.260	hypothetical protein, conserved	96.5	116.4	120.5	122.2	170.7	131.3	89.2	78.4	82.1	73.6	1.304	1.419	1.488	1.508	2.032	1.094	1.129	0.945	1.094	0.931
Tb927.6.3720	hypothetical protein, conserved	96.5	65.2	64.4	65.8	63.2	101	59.9	86.4	59.1	60.6	1.304	0.795	0.795	0.813	0.753	0.842	0.758	1.041	0.788	0.767
Tb927.10.15500	SNARE protein, putative	96.5	89.8	94	89.1	100.7	2.7	84.4	82.2	78.8	80.9	1.304	1.095	1.16	1.1	1.198	0.023	1.068	0.991	1.051	1.024
Tb927.6.1500	1-Alkyl-dihydroxyacetonephosphate synthase	96.5	69.4	67.2	68.6	67	111.4	72.7	106.1	66.2	66.8	1.304	0.846	0.83	0.847	0.798	0.929	0.92	1.278	0.883	0.846
Tb927.5.4330	dihydrolipoamide branched chain transacylase, putative	96.5	79.1	77.3	78.8	76.4	105.9	70.3	73.5	67.3	77.9	1.304	0.965	0.954	0.973	0.91	0.882	0.889	0.886	0.897	0.987
Tb927.11.13130	membrane-bound acid phosphatase 1 precursor (MBAP1)	96.5	132.2	128.6	128.6	134.5	1.6	182.2	167	167.4	127.1	1.304	1.613	1.588	1.588	1.601	0.013	2.306	2.012	2.232	1.609
Tb927.6.1530	hypothetical protein, conserved	96.5	49.2	47.3	49.2	51.4	100.5	46	61.5	39.6	50.6	1.304	0.6	0.584	0.608	0.612	0.837	0.582	0.741	0.528	0.641
Tb927.3.4890	ubiquinone biosynthesis protein COQ7 homolog, putative	96.4	90.9	104.6	90.5	95.3	139.7	85.6	94.1	89.5	91.7	1.303	1.108	1.292	1.118	1.134	1.165	1.083	1.134	1.194	1.161
Tb927.11.16170	hypothetical protein, conserved, signal peptide	96.4	67.8	68.6	64.2	76.9	0.8	71	62.6	59.3	62.2	1.303	0.827	0.847	0.793	0.916	0.006	0.899	0.755	0.79	0.788
Tb927.6.2780	U3 small nuclear ribonucleoprotein (snRNP), putative	96.4	68.3	73.4	74.1	75.5	93.9	60.4	101.2	66.1	72.5	1.303	0.833	0.906	0.915	0.899	0.783	0.764	1.22	0.881	0.918
Tb927.4.2690	hypothetical protein	96.4	15	15.2	13.7	14.4	85.7	28.5	9.3	7.1	14	1.303	0.183	0.188	0.17	0.171	0.714	0.361	0.112	0.094	0.177
Tb927.11.6310	hypothetical protein, conserved	96.4	71	72	68.1	73.3	0.6	63.9	63.7	61	61.8	1.303	0.866	0.889	0.841	0.872	0.005	0.809	0.768	0.813	0.782
Tb927.9.14600	iron/ascorbate oxidoreductase family protein, putative	96.4	15.2	14	14.4	14.5	36.2	24.5	16.9	14.4	16.4	1.303	0.185	0.173	0.178	0.172	0.302	0.31	0.204	0.192	0.208
Tb927.11.2420	hypothetical protein, conserved	96.4	102.7	92.8	103.5	100.5	1	96	94.3	94.5	97.4	1.302	1.252	1.146	1.278	1.197	0.008	1.215	1.136	1.26	1.233
Tb927.10.1390	hypoxanthine-guanine phosphoribosyltransferase, putative	96.4	64.9	67	63.7	70.4	116.3	71.1	65.4	57.8	60	1.302	0.791	0.827	0.786	0.839	0.969	0.9	0.787	0.77	0.76
Tb927.3.5610	ribosomal protein L3 mitochondrial, putative	96.3	70.1	72.8	71.2	72.8	110.1	73.1	61.1	62.7	67.2	1.302	0.855	0.899	0.879	0.867	0.917	0.925	0.736	0.836	0.851
Tb927.7.3320	ATG12/APG12, putative (ATG12)	96.3	62.4	58.3	59.5	59.7	116.6	57.3	51.7	52.2	55.2	1.302	0.761	0.72	0.734	0.711	0.971	0.726	0.623	0.696	0.699
Tb927.6.840	hypothetical protein, conserved	96.3	49.8	41.5	51.9	42.1	116.6	62.2	82.4	58.2	61.7	1.302	0.607	0.513	0.641	0.502	0.972	0.787	0.993	0.776	0.78
Tb927.7.4010	hypothetical protein, conserved	96.3	26.7	28.5	26.1	28.3	74.1	35.5	22	22.6	27.1	1.302	0.326	0.352	0.323	0.337	0.617	0.449	0.265	0.301	0.343
Tb927.10.9220	hypothetical protein, conserved	96.3	71.3	68.9	70.5	73.4	138.8	85.3	64.2	60.4	63.3	1.301	0.87	0.851	0.87	0.874	1.156	1.079	0.773	0.805	0.801
Tb927.11.16030	proteasome regulatory non-ATP-ase subunit 7 (RPN7)	96.3	74.5	76.3	71.6	78.1	0.6	68.8	66.7	65	67.7	1.301	0.909	0.942	0.884	0.93	0.005	0.87	0.803	0.867	0.857
Tb927.8.4200	hypothetical protein, conserved, no domains, no yeast.human match	96.3	52.9	49.7	55.3	48.7	78.8	48.4	58.7	53.1	50.7	1.301	0.645	0.613	0.683	0.579	0.657	0.612	0.707	0.708	0.641
Tb927.8.3120	hypothetical protein, conserved	96.3	72.4	82.5	70.2	80.5	68.6	68.6	64.8	70.5	67.5	1.301	0.883	1.019	0.867	0.958	0.572	0.868	0.781	0.94	0.854
Tb927.4.1150	hypothetical protein, conserved	96.3	82.4	87.3	83.8	92.3	121.1	86.5	82.1	79.1	84.6	1.301	1.005	1.078	1.035	1.099	1.009	1.095	0.99	1.055	1.071
Tb927.10.13980	hypothetical protein, conserved	96.3	99.3	106	95.2	108.1	146.4	100.7	91.7	89.8	90.7	1.301	1.211	1.309	1.175	1.287	1.22	1.275	1.105	1.197	1.149
Tb927.11.13730	ornithine decarboxylase (ODC)	96.2	84.9	91.3	78.9	91.5	0.8	84.2	79.1	75	80	1.3	1.035	1.127	0.974	1.09	0.007	1.065	0.954	1	1.013
Tb927.4.3050	hypothetical protein, has a prim pol domain	96.2	60.8	60.1	60.5	64.6	0.7	79.1	49.6	43.9	60.8	1.3	0.741	0.742	0.747	0.769	0.006	1.001	0.597	0.585	0.769
Tb927.11.13160	hypothetical protein	96.2	30.1	31.1	29	32.7	0.8	40.1	26	25.1	29.1	1.3	0.367	0.384	0.358	0.39	0.007	0.508	0.314	0.335	0.369
Tb927.8.640	hypothetical protein, conserved	96.2	64.2	53.3	57.2	59	126.5	34.9	27.8	29.6	53.9	1.3	0.783	0.658	0.706	0.702	1.054	0.442	0.335	0.395	0.683
Tb927.5.3660	hypothetical protein, conserved	96.2	68.5	66.6	66.7	64.8	107.7	64.4	64.3	63.7	67.5	1.3	0.836	0.822	0.824	0.772	0.897	0.815	0.775	0.849	0.854
Tb927.11.15850	kinetoplast poly(A) polymerase complex 1 subunit	96.2	112.6	114	110.7	111.2	1.3	144.3	138.5	141.9	69.9	1.3	1.373	1.408	1.366	1.324	0.011	1.827	1.669	1.892	0.885
Tb927.11.15010	NEK21 protein kinase	96.2	60.3	64.3	57.6	64.8	0.5	64.3	54.6	50.7	58.2	1.3	0.736	0.794	0.711	0.771	0.004	0.814	0.658	0.676	0.737
Tb927.11.7240	dynein regulatory complex subunit CMF70	96.2	87.8	98	86.5	95.9	0.9	78.8	78.4	76.4	77.3	1.3	1.071	1.21	1.068	1.142	0.007	0.997	0.944	1.019	0.978
Tb927.1.4740	hypothetical protein, conserved	96.1	68.4	60.9	75.7	65.5	120.9	78	84.2	83.2	124.4	1.299	0.834	0.752	0.934	0.78	1.008	0.987	1.015	1.11	1.574
Tb927.6.590	hypothetical protein, conserved	96.1	48.9	44.4	48.9	46.3	96.1	51	68	48.1	47.5	1.299	0.597	0.549	0.604	0.552	0.801	0.646	0.82	0.642	0.601
Tb927.3.4680	RAB GDP dissociation inhibitor alpha, putative	96.1	68.4	71.4	67.3	73.1	111.7	67.9	74.4	66.2	71.9	1.299	0.835	0.881	0.83	0.871	0.931	0.859	0.896	0.883	0.91
Tb927.7.2440	pyrroline-5-carboxylate reductase, putative (P5CR)	96.1	52.4	53.5	55.6	54	116.8	62.1	58.9	52.1	52.6	1.299	0.64	0.66	0.687	0.643	0.973	0.786	0.709	0.694	0.665
Tb927.6.2710	hypothetical protein, conserved	96.1	38.8	42	40.9	44.2	100.7	46.5	50.1	32.5	41.4	1.299	0.473	0.518	0.505	0.526	0.839	0.589	0.604	0.433	0.524
Tb927.9.7550	adenylosuccinate lyase, putative	96.1	74.2	71.4	78.9	74.2	116.7	77.2	75.9	73.1	80	1.298	0.905	0.881	0.974	0.883	0.972	0.977	0.914	0.975	1.013
Tb927.8.560	GEM1, putative	96	76.2	70.7	76.8	77.3	116.3	81.6	71.7	71.8	74.9	1.298	0.929	0.873	0.948	0.92	0.969	1.033	0.864	0.957	0.948
Tb927.5.3620	kinetoplastid-specific dual specificity phosphatase, putative	96	44.6	46	44.3	45.8	94.1	43	38.2	38.4	41.2	1.298	0.544	0.567	0.547	0.545	0.784	0.545	0.46	0.513	0.522
Tb927.7.2960	POMP33	96	86.3	92.9	85.4	91.9	115.7	81.8	81.1	77.9	82.3	1.298	1.052	1.147	1.054	1.095	0.964	1.035	0.977	1.039	1.042
Tb927.10.6690	protein tyrosine phosphatase, putative (TbPTP1)	96	82.1	82.3	83.1	83.6	115.3	81	78.7	84.2	78.9	1.298	1.001	1.016	1.026	0.996	0.961	1.025	0.948	1.123	0.999
Tb927.5.3570	hypothetical protein, conserved	96	67.6	73.9	66.8	75.3	105.9	73.2	64.7	62.4	69.2	1.297	0.824	0.913	0.824	0.896	0.882	0.926	0.78	0.832	0.875
Tb927.8.3990	hypothetical protein, conserved	96	74.7	73.5	74.5	75.1	113	69	69.4	71.5	74	1.297	0.91	0.907	0.92	0.894	0.942	0.873	0.836	0.953	0.937
Tb927.11.11990	hypothetical protein	96	94.9	88.2	88.8	87.6	0.5	70.8	76.9	81.7	104.8	1.297	1.158	1.088	1.096	1.043	0.004	0.896	0.926	1.089	1.326
Tb927.11.4310	hypothetical protein	96	89.2	98.6	81.4	96.8	1.1	76.7	74.7	65.1	75.6	1.297	1.088	1.217	1.004	1.153	0.01	0.971	0.9	0.869	0.957
Tb927.9.7160	hypothetical protein, conserved	96	83.9	86.7	89.7	90.8	132.4	93.3	79.6	77.5	80.2	1.297	1.023	1.07	1.107	1.081	1.104	1.181	0.959	1.033	1.016
Tb927.8.6310	hypothetical protein, conserved	96	57	61.7	59.6	62.6	133.4	70.2	58	58.4	56.4	1.297	0.695	0.762	0.736	0.745	1.112	0.888	0.699	0.779	0.714
Tb927.9.1640	hypothetical protein, conserved	95.9	31.8	36.1	35	35	109.8	39.6	35.1	35.4	35.7	1.297	0.387	0.446	0.432	0.417	0.915	0.501	0.422	0.473	0.452
Tb927.9.4420	hypothetical protein, conserved	95.9	68	72.1	69.4	77	111	72.6	65.7	59.4	64.1	1.296	0.83	0.89	0.856	0.917	0.925	0.919	0.792	0.791	0.812
Tb927.9.4850	leucine-rich repeat protein (LRRP)	95.9	89.5	82.7	89.9	87.3	115.3	81.6	80.1	82.2	84.5	1.296	1.091	1.021	1.11	1.039	0.961	1.033	0.966	1.096	1.07
Tb927.10.8410	hypothetical protein, conserved	95.9	99.3	104.5	92.4	102.8	119.5	85.6	90.9	90.5	93	1.296	1.212	1.29	1.141	1.224	0.996	1.083	1.095	1.206	1.177
Tb927.11.14940	hypothetical protein, conserved	95.9	73.3	77	69.8	69.4	0.2	72	61.8	58.6	63.1	1.296	0.894	0.951	0.862	0.826	0.001	0.911	0.744	0.781	0.799
Tb927.4.1230	hypothetical protein	95.9	57.3	53.6	55	57.9	106	73.5	51.2	43.5	55.7	1.296	0.699	0.661	0.68	0.689	0.883	0.931	0.616	0.58	0.705
Tb927.5.4490	hypothetical protein, conserved	95.9	81.4	86.9	83	98.6	3.2	85.3	81.4	66.7	68.5	1.296	0.992	1.073	1.025	1.173	0.026	1.079	0.98	0.89	0.867
Tb927.10.730	ATP synthase, putative	95.8	72.8	74.5	73.8	77.4	27	75.3	76.6	76	74.6	1.295	0.888	0.92	0.911	0.922	0.225	0.954	0.922	1.013	0.945
Tb927.10.4270	coatomer zeta subunit, (zeta-CoP)	95.8	102.3	94.8	103.2	101.8	120.5	80	95.5	93.4	100.6	1.295	1.247	1.17	1.274	1.212	1.004	1.013	1.15	1.246	1.274
Tb927.11.1390	class I transcription factor A, subunit 1 (CITFA-1)	95.8	66.4	64.1	68.4	65.4	0.8	61.1	62.6	62.9	66.5	1.295	0.81	0.791	0.845	0.778	0.007	0.774	0.755	0.839	0.842
Tb927.11.5460	hypothetical protein, conserved	95.8	37.3	36.5	35.2	38.1	1.2	35.9	29.6	30.4	35.4	1.295	0.455	0.451	0.435	0.454	0.01	0.454	0.356	0.405	0.448
Tb927.2.3730	hypothetical protein, conserved	95.8	61.4	56.9	66.2	57.8	118.3	72.4	65.1	61.5	67.7	1.295	0.749	0.702	0.817	0.688	0.986	0.916	0.785	0.821	0.857
Tb927.8.7380	dihydrolipoamide dehydrogenase, point mutation,acetoin dehydrogenase e3 component, putative	95.8	136.7	133.6	129.7	130.9	103	118.7	125.5	137.6	127.7	1.294	1.667	1.65	1.601	1.558	0.858	1.502	1.512	1.835	1.616
Tb927.11.4610	protein kinase A regulatory subunit (PKA-R)	95.8	58.1	57.6	54.9	57.3	0.6	54	56.7	53.3	55.9	1.294	0.708	0.711	0.678	0.682	0.005	0.683	0.683	0.711	0.707
Tb927.10.12610	hypothetical protein	95.8	49.6	49.7	52.1	47.1	126.2	71.2	46.7	41	45.8	1.294	0.605	0.613	0.643	0.561	1.052	0.902	0.562	0.546	0.579
Tb927.11.5600	POMP14	95.8	45.6	46.2	44.8	55.3	1.3	49.3	37.2	35.2	41.3	1.294	0.556	0.57	0.553	0.658	0.011	0.624	0.448	0.469	0.523
Tb927.4.1910	hypothetical protein, conserved, no domains, K-specific	95.8	58.9	55	58.5	52.7	123.9	66.9	57.8	59.6	67.8	1.294	0.719	0.679	0.722	0.627	1.032	0.847	0.696	0.794	0.858
Tb927.4.3820	hypothetical protein, conserved	95.8	65.2	60.5	64	62.9	126.7	79.5	69.7	66.2	67	1.294	0.795	0.747	0.79	0.749	1.056	1.007	0.84	0.883	0.848
Tb927.10.5720	hypothetical protein	95.7	67.6	59.7	64.5	62.7	111.4	63.8	59.1	56.6	57.2	1.294	0.824	0.738	0.796	0.747	0.928	0.808	0.712	0.755	0.725
Tb927.5.3910	small nuclear RNA-activating protein (SNAP2)	95.7	82.2	75	79.5	74.2	107.7	76.8	81.7	79	67.4	1.293	1.002	0.926	0.982	0.883	0.897	0.973	0.984	1.053	0.853
Tb927.10.2470	hypothetical protein, conserved	95.7	51.3	54.7	52.6	59.4	92.4	55.7	48.4	43.5	47.5	1.293	0.626	0.676	0.649	0.707	0.77	0.705	0.583	0.58	0.601
Tb927.11.15290	eRF1 methyltransferase catalytic subunit, putative	95.7	90	89.9	89.7	92.2	1.1	90.6	84.6	85.7	87.5	1.293	1.098	1.11	1.107	1.097	0.009	1.147	1.02	1.142	1.108
Tb927.5.1200	CSL4 exosome component	95.7	85.9	80.6	87	84.1	168.5	117.7	99.4	108.5	97.2	1.293	1.048	0.995	1.074	1.002	1.404	1.49	1.197	1.447	1.23
Tb927.3.3880	hypothetical protein, conserved	95.7	63.7	60.9	71.7	64.1	142.2	82	81.3	69.7	70.1	1.293	0.776	0.752	0.885	0.764	1.185	1.038	0.979	0.93	0.888
Tb927.6.4950	mago nashi-like protein, putative	95.7	68.4	71.2	75.2	69.3	113	73.3	87.3	56.2	72.9	1.293	0.834	0.879	0.929	0.825	0.941	0.928	1.052	0.749	0.923
Tb927.7.2130	hypothetical protein, conserved	95.6	54.3	50.3	64.4	50.9	0.5	59.7	62.4	66.5	67.9	1.292	0.662	0.621	0.795	0.606	0.005	0.756	0.752	0.887	0.86
Tb927.3.1740	hypothetical protein, conserved	95.6	71.2	69.5	70.1	72.3	103.7	69.9	67	62.4	71.6	1.292	0.869	0.858	0.865	0.86	0.864	0.884	0.807	0.832	0.907
Tb927.10.760	hypothetical protein, conserved	95.6	77.1	73.1	75.3	73.2	101.8	66.1	84.6	79.2	78.1	1.292	0.94	0.903	0.93	0.871	0.848	0.836	1.019	1.056	0.989
Tb927.11.430	hypothetical protein, conserved	95.6	60.3	63.6	63	61.6	0.7	72.1	62.1	51.7	33	1.292	0.736	0.785	0.778	0.734	0.006	0.913	0.749	0.69	0.417
Tb927.7.3890	hypothetical protein, conserved	95.6	72.9	80.7	71.7	82.2	120.9	74.5	74.3	66.8	73.4	1.292	0.889	0.996	0.886	0.979	1.008	0.943	0.895	0.891	0.929
Tb927.11.14270	protein kinase, putative	95.6	80.4	78.3	80.9	79.9	0.6	85.7	83.7	81.5	82.7	1.292	0.98	0.966	0.998	0.951	0.005	1.085	1.008	1.087	1.046
Tb927.7.2360	N-acetyltransferase, putative	95.6	70.8	70.3	67.8	67.4	134.2	71.5	60.8	60.6	66.4	1.292	0.864	0.868	0.837	0.803	1.119	0.905	0.733	0.808	0.84
Tb927.10.9150	hypothetical protein, conserved	95.6	94.2	83.5	79	82.7	120.7	75.7	74.4	76.8	79.4	1.292	1.149	1.031	0.975	0.984	1.006	0.958	0.896	1.024	1.005
Tb927.9.9020	ribosome-interacting GTPase 2, putative	95.6	70.7	72.7	70.2	78	108.9	69.7	64	62.1	66.5	1.292	0.862	0.897	0.867	0.929	0.907	0.882	0.772	0.828	0.842
Tb927.6.3260	hypothetical protein, conserved	95.5	65.1	62.3	64.7	64.4	100.5	58	76.6	47.7	64.9	1.291	0.794	0.769	0.799	0.767	0.837	0.734	0.923	0.636	0.821
Tb927.11.14550	hypothetical protein, conserved	95.5	59.2	57.7	59.6	57.1	0.8	55.4	49.4	45.6	55.4	1.291	0.722	0.712	0.735	0.679	0.007	0.701	0.595	0.608	0.701
Tb927.10.3090	hypothetical protein, conserved	95.5	85.8	87.4	84.4	90.3	108	77.5	79	75.9	78.2	1.29	1.047	1.079	1.042	1.075	0.9	0.981	0.952	1.012	0.99
Tb927.10.12810	Choline-phosphate cytidylyltransferase	95.5	67	65.5	67	64.7	108.1	71.7	67.4	60.4	67.4	1.29	0.817	0.809	0.827	0.77	0.901	0.908	0.812	0.806	0.853
Tb927.10.3860	SNF-7-like protein, putative	95.5	78.9	80.9	81.6	83.8	111	68.7	66.6	69.7	73.2	1.29	0.962	0.998	1.007	0.997	0.925	0.869	0.802	0.929	0.926
Tb927.3.3500	hypothetical protein, conserved	95.5	58.3	62.3	57.8	66.6	64.6	81.2	67.8	58.8	63	1.29	0.712	0.769	0.714	0.793	0.538	1.028	0.817	0.784	0.798
Tb927.11.8330	hypothetical protein, conserved, 4 C2H2 Zn fingers	95.5	69.7	70.5	70.9	71.6	0.7	73.8	70.9	70.2	75.7	1.29	0.851	0.871	0.876	0.852	0.005	0.935	0.855	0.936	0.958
Tb927.7.6770	hypothetical protein, conserved	95.5	62.9	69.1	67	69.6	117.5	54.4	45.2	48.2	59.7	1.29	0.767	0.853	0.828	0.829	0.979	0.689	0.544	0.643	0.755
Tb927.10.510	LOK1=POMP19 Mitochondrial membrane formation	95.4	54.8	57.2	61.8	55.6	3.3	68.1	65.4	58.9	65	1.29	0.668	0.706	0.762	0.662	0.027	0.862	0.788	0.785	0.823
Tb927.11.6720	cap guanine methyltransferase domain, capping-enzyme like	95.4	69.3	71.3	65.7	71.4	0.5	69.3	65.1	60.9	63	1.29	0.845	0.88	0.811	0.85	0.004	0.878	0.784	0.811	0.798
Tb927.11.4800	clathrin coat assembly protein, putative	95.4	36	38.6	35.2	39.2	0.6	42.5	34.8	31	35.1	1.289	0.439	0.476	0.435	0.466	0.005	0.538	0.42	0.414	0.445
Tb927.8.3690	isocitrate dehydrogenase [NADP], mitochondrial precursor, putative (IDH)	95.4	72.2	73.8	73	72.7	104.7	68.3	68.6	67.9	71.6	1.289	0.881	0.911	0.901	0.865	0.872	0.865	0.827	0.906	0.906
Tb927.3.840	hypothetical protein, conserved	95.4	70.9	81.6	74.4	80.7	106.7	73.9	70	63.1	69.7	1.289	0.864	1.007	0.919	0.961	0.889	0.935	0.844	0.842	0.883
Tb927.7.7370	hypothetical protein	95.4	87.5	96.4	83	90.2	183.8	129.2	119.9	115.7	143.2	1.289	1.067	1.19	1.025	1.074	1.532	1.635	1.445	1.542	1.813
Tb927.10.4970	hypothetical protein, conserved	95.4	74.1	76	76.6	86.1	131.3	93.3	69.5	61.9	72.2	1.289	0.904	0.938	0.945	1.025	1.094	1.181	0.837	0.825	0.914
Tb927.6.3130	queuine tRNA-ribosyltransferase, putative	95.4	71.2	73.2	67.3	71.9	70	63.8	88.6	60	65	1.289	0.869	0.904	0.831	0.856	0.583	0.808	1.068	0.8	0.823
Tb927.4.2830	hypothetical protein, conserved	95.4	77.8	79.4	77.3	82.1	123.1	83.9	76.9	74	82.1	1.289	0.948	0.98	0.954	0.977	1.026	1.062	0.926	0.987	1.04
Tb927.10.12410	hypothetical protein, conserved	95.4	107	101.2	102.5	106.6	127.2	91.2	94.8	93.5	92	1.289	1.305	1.249	1.266	1.269	1.06	1.155	1.142	1.247	1.165
Tb927.11.14670	hypothetical protein, conserved	95.4	49.8	46	47.4	48	0.3	61.2	38.5	34.7	37.8	1.289	0.608	0.568	0.586	0.571	0.002	0.775	0.464	0.463	0.479
Tb927.11.12070	hypothetical protein, conserved	95.4	64.7	66.5	63.6	69.5	0.7	81.8	53.4	48.8	70.1	1.289	0.789	0.821	0.785	0.827	0.006	1.035	0.644	0.65	0.888
Tb927.11.8140	ER lumen retaining receptor protein, putative	95.4	75.5	78.3	72.1	78.2	2	70.4	72	67.7	66.2	1.289	0.921	0.966	0.89	0.931	0.016	0.891	0.868	0.902	0.838
Tb927.3.1680	eIF3F	95.3	48.4	47.1	50.2	45.9	103.6	53.3	50.9	44.7	53.9	1.288	0.591	0.582	0.62	0.547	0.863	0.674	0.613	0.596	0.682
Tb927.5.2550	hypothetical protein, conserved	95.3	73.3	76.3	75.6	75.7	23.8	96.1	69.8	66.1	69.6	1.288	0.894	0.942	0.933	0.901	0.198	1.217	0.841	0.882	0.88
Tb927.8.7130	hypothetical protein, conserved	95.3	93.5	92.2	96.8	92.4	143.8	95.9	93	95.6	96.5	1.288	1.14	1.138	1.195	1.1	1.198	1.214	1.12	1.275	1.222
Tb927.7.5010	hypothetical protein, conserved	95.3	104	117.5	107.3	115.8	1.4	109.3	90.7	90.6	90.6	1.288	1.268	1.45	1.324	1.379	0.012	1.383	1.092	1.208	1.147
Tb927.6.2820	hypothetical protein, conserved	95.3	56.3	55.3	56.1	53.3	121.5	59.4	64.6	47.4	52.8	1.288	0.687	0.682	0.692	0.635	1.012	0.752	0.778	0.633	0.668
Tb927.10.3120	cytochrome c oxidase assembly protein, putative	95.3	64.1	78	64.4	70.8	127.8	83.1	55.2	54	58.7	1.287	0.782	0.963	0.795	0.843	1.065	1.052	0.665	0.72	0.743
Tb927.11.5670	MND1 homologue, putative involvement in meiosis	95.3	81.6	82	81.4	82.8	0.8	79	70.9	64.4	77.6	1.287	0.995	1.013	1.005	0.985	0.007	1	0.855	0.859	0.983
Tb927.10.4980	ubiquitin-like protein DSK2, putative (DSK2)	95.3	75.1	87.5	78.5	89.5	111.2	81.7	75.7	69.3	78.5	1.287	0.916	1.081	0.969	1.066	0.927	1.034	0.912	0.924	0.993
Tb927.10.5540	hypothetical protein, conserved	95.2	69.6	66.3	68.5	71	114	77.2	57.6	55.5	71.8	1.287	0.849	0.819	0.846	0.845	0.95	0.978	0.694	0.74	0.908
Tb927.1.1610	hypothetical protein, conserved	95.2	72.9	77	73.8	78	19.7	71	70.2	63.4	79.4	1.287	0.89	0.95	0.911	0.928	0.164	0.899	0.846	0.845	1.005
Tb927.11.6140	40S ribosomal protein S15A	95.2	113.7	101.8	116.1	101.5	2.6	96.6	100	105.4	103.8	1.286	1.386	1.257	1.433	1.208	0.022	1.223	1.204	1.406	1.313
Tb927.6.3110	CRK11 cdc2- like protein kinase	95.2	71.9	67.9	68.1	70	102	60.4	90.7	58.3	68.2	1.286	0.877	0.839	0.841	0.833	0.85	0.764	1.093	0.778	0.863
Tb927.9.11720	iron-sulfur cluster assembly protein ISCU	95.2	46.5	47.5	45.9	50.1	23.3	50.5	39.8	38.4	44	1.286	0.567	0.587	0.566	0.597	0.194	0.639	0.48	0.512	0.557
Tb927.10.5060	hypothetical protein, conserved	95.2	70.9	84.1	79.8	87.5	7.1	86.3	72.8	71.3	82.1	1.286	0.864	1.039	0.986	1.042	0.06	1.092	0.877	0.951	1.04
Tb927.9.2110	hypothetical protein, conserved	95.2	83.3	77.5	77.8	85.2	149	89.2	71	71.5	75.6	1.286	1.016	0.957	0.961	1.014	1.241	1.129	0.855	0.954	0.956
Tb927.9.14440	hypothetical protein	95.2	93	96.3	93.9	94.8	131	94.2	87.3	98.5	93.2	1.286	1.134	1.189	1.159	1.129	1.091	1.193	1.052	1.314	1.18
Tb927.9.12440	hypothetical protein, conserved	95.2	39.5	37.1	36.4	36.7	117.8	45	37.9	35.1	39.4	1.286	0.482	0.458	0.45	0.437	0.982	0.569	0.457	0.468	0.499
Tb927.10.5340	40S ribosomal protein S18	95.2	171.6	154.7	164.5	157.1	2.3	135.7	124.6	142.2	185.7	1.286	2.092	1.909	2.03	1.87	0.02	1.717	1.501	1.896	2.351
Tb927.10.3600	hypothetical protein, conserved	95.1	77.2	62.7	74	67.9	109.7	76	69.4	69.3	67.3	1.286	0.942	0.774	0.914	0.809	0.914	0.962	0.836	0.924	0.852
Tb927.11.7430	hypothetical protein, conserved	95.1	97.2	84.4	94.9	92.7	1.3	72	68.2	62.9	88.1	1.285	1.185	1.041	1.172	1.103	0.011	0.912	0.822	0.838	1.115
Tb927.5.2400	ubiquitin carboxyl-terminal hydrolase, Clan CA cysteine peptidase, family C12, putative	95.1	60.2	63.2	62.1	59.8	133.2	82.7	62.5	60.5	63.6	1.285	0.734	0.78	0.767	0.712	1.11	1.047	0.753	0.807	0.806
Tb927.8.3770	MAPK protein kinase	95.1	58.9	64.6	62.4	63.3	108.4	64.4	60.5	59.1	60.3	1.285	0.718	0.798	0.77	0.753	0.903	0.815	0.729	0.788	0.763
Tb927.11.1170	hypothetical protein, conserved	95.1	78.5	76.8	80.3	71.7	0.8	66.7	78.1	77.8	77.2	1.285	0.957	0.948	0.991	0.854	0.006	0.844	0.942	1.038	0.978
Tb927.11.14110	TFIIH basal transcription factor subunit (TSP2)	95	53.3	54.3	54.8	54	0.7	59.8	55.2	54.2	57.2	1.284	0.65	0.67	0.676	0.642	0.006	0.757	0.666	0.723	0.725
Tb927.2.5750	tyrosyl-DNA Phosphodiesterase (Tdp1), putative	95	67.8	66.3	68	70.7	115.2	75.3	67.1	59.1	65.5	1.284	0.827	0.818	0.84	0.842	0.96	0.953	0.808	0.788	0.829
Tb927.9.2400	hypothetical protein, conserved	95	46.8	44.8	40.5	41.9	108.7	47.5	38.9	34.4	44.3	1.284	0.571	0.553	0.499	0.499	0.906	0.601	0.468	0.459	0.56
Tb927.4.5080	hypothetical protein, conserved	95	79.9	88.2	74	91.7	117.4	76.1	73.4	69.6	72.4	1.284	0.974	1.089	0.913	1.092	0.978	0.963	0.885	0.928	0.916
Tb927.2.2160	paraflagellar rod protein PFC11	95	56	58.3	58.6	54	121.5	72.3	69	61.4	62.3	1.283	0.682	0.72	0.724	0.643	1.012	0.916	0.831	0.819	0.789
Tb927.10.8750	GTPase activating protein, putative	95	72.3	71.3	69.5	73.1	12.1	71	66.1	62.8	69.2	1.283	0.882	0.88	0.857	0.87	0.1	0.899	0.796	0.837	0.876
Tb927.4.2380	sarcoplasmic reticulum glycoprotein, putative	95	74.7	78.7	74.9	78.4	116.4	76	71.8	70	73.1	1.283	0.91	0.972	0.924	0.933	0.97	0.962	0.864	0.934	0.925
Tb927.9.11810	membrane transporter protein, putative	94.9	66.1	68.9	65.6	72	102.4	70.4	62.4	55.6	64.3	1.283	0.806	0.851	0.81	0.857	0.853	0.892	0.752	0.742	0.814
Tb927.11.14590	G5-IP eIF4G5 interacting protein	94.9	67.6	60.6	67.2	62.7	0.7	64.1	61.5	61.1	65.5	1.283	0.824	0.748	0.829	0.746	0.006	0.811	0.741	0.814	0.828
Tb927.4.460	Alkylated DNA repair protein (alkB homolog), putative	94.9	65.9	66.2	65.9	65.2	115.3	73	59.8	57.8	61.1	1.283	0.803	0.817	0.813	0.777	0.961	0.925	0.72	0.771	0.774
Tb927.6.4550	hypothetical protein, conserved	94.9	87.4	92.1	85.9	95.5	111.6	79.6	122.1	80.2	84.3	1.282	1.065	1.137	1.061	1.137	0.93	1.008	1.471	1.069	1.067
Tb927.4.340	hypothetical protein, conserved	94.9	71.2	73.6	73.8	74.2	121.4	80.7	70.6	72.1	79.7	1.282	0.868	0.908	0.911	0.883	1.012	1.022	0.851	0.961	1.008
Tb927.9.11700	hypothetical protein, conserved	94.9	89.9	96.6	87.9	92.5	116.7	71.8	84.1	88.7	86.9	1.282	1.096	1.193	1.085	1.101	0.973	0.909	1.013	1.182	1.1
Tb927.8.650	cation-transporting ATPase, putative	94.8	77.7	77.4	77.1	77.6	112.7	78	71.3	71	77.7	1.282	0.947	0.955	0.952	0.924	0.939	0.987	0.86	0.946	0.983
Tb927.3.3950	hypothetical protein, conserved	94.8	41	33.9	46.2	33.7	90.2	53.9	55.5	56	54.7	1.281	0.5	0.418	0.571	0.402	0.752	0.682	0.669	0.746	0.693
Tb927.7.2290	hypothetical protein, conserved	94.8	88.1	92	90.6	90	118.3	83.5	93.4	84.8	86.9	1.281	1.075	1.136	1.119	1.072	0.985	1.057	1.126	1.131	1.1
Tb927.7.7090	hypothetical protein, conserved, no clear yeast or human matches	94.8	11.7	12	14	12.7	88.2	17	10.5	9.6	17.9	1.281	0.143	0.148	0.173	0.151	0.735	0.215	0.126	0.128	0.227
Tb927.11.11320	hypothetical protein, conserved	94.8	59	60	55.5	58.8	0.8	56.7	53.8	52.2	53	1.281	0.72	0.74	0.685	0.7	0.006	0.718	0.648	0.696	0.671
Tb927.10.4220	hypothetical protein, conserved	94.8	90.2	82	76.7	86.4	125.4	86.1	67	68.1	70.4	1.281	1.1	1.013	0.947	1.029	1.045	1.09	0.808	0.907	0.891
Tb927.3.3360	acyltransferase, putative	94.8	88.1	90.1	86.4	89.9	145.5	104.4	98.7	96.5	92.9	1.281	1.075	1.113	1.067	1.07	1.213	1.321	1.189	1.286	1.176
Tb927.6.4170	hypothetical protein, conserved	94.8	61	57.2	58.5	57.4	108	51.1	77.8	52.3	51.2	1.281	0.744	0.707	0.723	0.684	0.9	0.646	0.937	0.697	0.649
Tb927.9.9060	LSM12	94.7	78.4	83.5	79.6	82.9	126.5	88.1	73.4	66	75.6	1.28	0.956	1.031	0.983	0.987	1.054	1.115	0.885	0.881	0.957
Tb927.7.5830	hypothetical protein, conserved	94.7	65.4	56.4	71.4	65.2	120.2	48.1	41.6	45.1	57	1.28	0.798	0.696	0.882	0.776	1.001	0.609	0.501	0.602	0.722
Tb927.6.2920	hypothetical protein, conserved	94.7	71.4	72.2	70.1	72.3	104	70.2	94.7	59.3	69.7	1.28	0.871	0.892	0.866	0.861	0.867	0.889	1.141	0.791	0.882
Tb927.8.2100	vacuolar ATP synthase 16 kDa proteolipid subunit, putative	94.7	78.1	87.2	78.4	82.6	134.6	85.1	74	71.9	67.8	1.28	0.952	1.076	0.968	0.984	1.122	1.078	0.892	0.958	0.858
Tb927.3.940	hypothetical protein, conserved	94.7	73.6	74.4	69.2	74	118.9	70.9	63.8	59.6	63.1	1.28	0.898	0.919	0.854	0.881	0.991	0.898	0.769	0.795	0.799
Tb927.9.5000	hypothetical protein, conserved	94.7	90.7	90.2	85.7	89.1	118.1	78.5	79.5	72	82.8	1.279	1.107	1.114	1.058	1.061	0.985	0.993	0.958	0.96	1.048
Tb927.11.7090	hypothetical protein, conserved	94.7	91.3	94.6	90	91.4	0.9	90.4	82.9	85.7	83.7	1.279	1.113	1.168	1.111	1.088	0.008	1.144	0.999	1.143	1.06
Tb927.6.4340	U2 SSm2-1/Sm15K, EmD3 paralogue in U2 Sm core (not Lsm5)	94.6	92.9	104.1	94.4	99.6	116.8	80.3	122.6	78.8	87.3	1.279	1.133	1.285	1.165	1.185	0.974	1.017	1.477	1.051	1.105
Tb927.6.2130	nuclear movement protein, putative,NUDC-like protein	94.6	57.1	60.1	53.2	58.8	104.6	57.5	75.8	43.5	51.1	1.279	0.696	0.743	0.656	0.7	0.872	0.727	0.914	0.58	0.647
Tb927.11.13240	RNA polymerase subunit, putative (RPC25)	94.6	74.8	64.1	71.9	67.8	1.1	75.1	71.2	68	71.5	1.279	0.913	0.791	0.887	0.807	0.009	0.951	0.858	0.907	0.905
Tb927.3.2210	hypothetical protein, conserved	94.6	85.6	94.6	81	91.9	113	80.2	78.1	74.4	76.8	1.279	1.043	1.168	1	1.094	0.942	1.016	0.941	0.993	0.972
Tb927.5.540	hypothetical protein	94.6	26.5	29.6	29.4	31.5	150.9	52.6	31.9	25.8	31.2	1.278	0.323	0.365	0.363	0.375	1.257	0.666	0.384	0.343	0.395
Tb927.1.1530	protein kinase, putative	94.6	54.8	53.5	58.5	53.4	64.4	64	63.2	59.7	64.7	1.278	0.669	0.66	0.722	0.636	0.537	0.811	0.761	0.796	0.819
Tb927.2.2090	hypothetical protein	94.6	51.9	49.8	55.8	49.5	112.6	64.8	63.1	60.7	62.6	1.278	0.633	0.615	0.689	0.589	0.939	0.82	0.76	0.809	0.792
Tb927.8.8320	hypothetical protein, conserved	94.6	58.1	51.1	59.5	50	122.9	77.2	64.9	59.1	60.2	1.278	0.708	0.63	0.734	0.595	1.024	0.977	0.783	0.788	0.762
Tb927.9.1420	hypothetical protein, conserved	94.6	57.4	55.4	56.1	56.7	152.8	86.6	75.6	80.8	82.4	1.278	0.7	0.684	0.692	0.675	1.274	1.097	0.911	1.077	1.043
Tb927.1.1120	Ribosomal RNA-processing protein 8, putative (RRP8)	94.6	76.6	87.8	77.1	85.6	15.1	86.5	75.6	69.1	72.7	1.278	0.934	1.084	0.952	1.019	0.126	1.094	0.911	0.921	0.92
Tb927.9.7950	hypothetical protein, conserved, predicted GPI anchor	94.5	0.5	1	0.9	0.5	118.7	3	0.9	0.9	0	1.278	0.006	0.013	0.011	0.006	0.99	0.038	0.011	0.012	0
Tb927.7.3460	Mitchondrial LSU ribosomal protein	94.5	75.8	80.9	72.4	77.6	56.1	81.5	73.1	65.8	69.1	1.277	0.925	0.999	0.893	0.924	0.467	1.031	0.88	0.878	0.874
Tb927.7.3600	hypothetical protein, conserved, some resemblance to p24 family (ER-Golgi transport)	94.5	64.2	66.5	67.1	67.3	126.6	75.9	59.5	62.1	60.4	1.277	0.783	0.822	0.828	0.802	1.055	0.961	0.717	0.828	0.764
Tb927.1.4720	hypothetical protein, conserved	94.5	62.1	56.5	68.5	59.5	118.5	67	76.7	76.3	111.5	1.277	0.757	0.697	0.846	0.708	0.988	0.849	0.924	1.018	1.412
Tb927.6.3650	ADP-ribosylation factor, putative	94.5	67.6	67.7	62.5	66.3	120.6	71.3	103.5	64.2	67	1.277	0.824	0.836	0.771	0.789	1.005	0.903	1.247	0.856	0.849
Tb927.6.3810	Possible non-canonical poly(A) polymerase. PAP/OAS1 substrate-binding domain (poly(A) polymerase substrate binding)	94.5	59.8	62.6	66.1	62.4	108.5	66.6	92.1	58	68.6	1.277	0.729	0.773	0.817	0.743	0.904	0.843	1.109	0.774	0.869
Tb927.9.13030	QA-SNARE protein putative	94.5	70.4	67.2	72.2	67.1	107.3	63.1	61.1	57.9	59.8	1.277	0.859	0.829	0.891	0.799	0.894	0.799	0.736	0.772	0.757
Tb927.11.5420	hypothetical protein, conserved	94.5	79.1	77.7	79.4	79.8	0.6	66.4	67.6	70.5	70.4	1.277	0.965	0.959	0.98	0.95	0.005	0.84	0.814	0.94	0.892
Tb927.9.1810	60S ribosomal protein L35	94.5	114.2	133.1	124.9	139.3	120.9	145.3	118	118.4	117.9	1.277	1.392	1.643	1.541	1.658	1.008	1.839	1.421	1.578	1.492
Tb927.8.2200	terbinafine resistance locus protein (yip1), putative	94.5	64.8	64.7	59.4	71.6	126.5	80.3	56.6	50.3	51.6	1.276	0.79	0.799	0.733	0.852	1.055	1.017	0.682	0.67	0.653
Tb927.10.10350	protein kinase, putative	94.5	80	73.5	74.2	72.5	116	76.6	73.1	71	75.1	1.276	0.976	0.907	0.916	0.863	0.967	0.97	0.881	0.946	0.951
Tb927.4.3200	hypothetical protein, conserved	94.4	0	0	0	0	0	0	0	0	0	1.276	0	0	0	0	0	0	0	0	0
Tb927.4.2320	hypothetical protein, conserved	94.4	42.9	41.1	44.3	44.4	94.3	43.3	33.2	39.8	38.9	1.276	0.523	0.507	0.548	0.528	0.786	0.547	0.4	0.531	0.492
Tb927.11.900	isocitrate dehydrogenase, putative (IDH)	94.4	76.8	79.8	73.2	79.6	0.7	69.2	71.7	67.5	73.9	1.276	0.936	0.985	0.903	0.948	0.005	0.876	0.864	0.9	0.935
Tb927.3.3030	hypothetical protein, conserved, START (lipid-binding) domain, homologue of human NP_006636.2, probable role in phosphlipid transfer across membranes	94.4	65.8	62.8	72.2	62.5	118.8	75.2	75.8	74.4	72.3	1.275	0.802	0.775	0.892	0.744	0.99	0.952	0.913	0.992	0.915
Tb927.11.14340	exportin 1 (XPO1)	94.4	67.8	73	69.9	72.3	0.6	70.8	62.1	60.8	62.5	1.275	0.827	0.902	0.863	0.861	0.005	0.896	0.748	0.811	0.791
Tb927.10.2610	hypothetical protein, conserved, DUF1935 domain	94.4	74.8	83.4	73.8	83.8	25.7	75.7	72.3	68.7	72.4	1.275	0.912	1.03	0.911	0.997	0.214	0.958	0.871	0.915	0.916
Tb927.10.9450	hypothetical protein	94.4	75.1	74.7	73	75.3	99.4	70.3	70.5	63.2	67.6	1.275	0.915	0.922	0.901	0.896	0.828	0.889	0.849	0.843	0.856
Tb927.11.12050	hypothetical protein, conserved	94.3	63.1	68.8	64.6	70.3	0.6	65	56.2	51	68.5	1.275	0.769	0.85	0.798	0.837	0.005	0.823	0.677	0.681	0.868
Tb927.11.5370	hypothetical protein, conserved	94.3	62.6	63.5	63.5	63.7	0.6	60.3	56.6	53.8	59.5	1.275	0.764	0.784	0.784	0.758	0.005	0.764	0.682	0.717	0.753
Tb927.6.4220	MAPK5 protein kinase	94.3	79	84	79.6	85.1	108.2	74.8	114.8	74.8	76.3	1.275	0.964	1.037	0.983	1.013	0.902	0.947	1.383	0.998	0.966
Tb927.3.2490	P-loop nucloside phosphate hydrolase, PH domain-like	94.3	67.4	64.6	69.3	66.6	118.6	81.1	68.5	68.4	74.5	1.274	0.822	0.797	0.855	0.793	0.989	1.027	0.825	0.913	0.943
Tb927.5.1930	hypothetical protein, conserved	94.3	63.8	60.5	65.8	65.1	142	97.9	66.8	61.4	71.4	1.274	0.778	0.747	0.812	0.775	1.183	1.239	0.805	0.818	0.904
Tb927.11.14140	ethanolamine-phosphate cytidylyltransferase (TbECT)	94.3	49.5	45.9	48.9	48.8	0.7	57.7	50.7	50	53.2	1.274	0.604	0.567	0.603	0.581	0.006	0.73	0.61	0.667	0.674
Tb927.6.4240	hypothetical protein, conserved	94.3	82.6	84.5	79.1	85.2	118.7	75.2	123.6	68.6	76.7	1.274	1.007	1.043	0.977	1.014	0.989	0.952	1.489	0.915	0.971
Tb927.1.2120	calpain, putative,cysteine peptidase, Clan CA, family C2, putative	94.3	64.9	60.3	69.1	62.6	110.6	75.5	77.4	72.9	73.1	1.274	0.792	0.745	0.854	0.746	0.922	0.955	0.933	0.971	0.926
Tb927.11.11160	Phosphate transporter (TbPho91	94.2	92.2	99	87.2	92.4	0.6	91.4	91.5	82.4	83.5	1.274	1.125	1.223	1.077	1.1	0.005	1.157	1.103	1.099	1.057
Tb927.6.3510	tRNA modification enzyme, putative	94.2	69.2	65.5	71.2	66.9	45.6	68.7	102.6	69.4	71.1	1.274	0.843	0.809	0.879	0.797	0.38	0.87	1.236	0.926	0.9
Tb927.9.8320	hypothetical protein	94.2	9	7.7	7.7	8.5	70.4	13.9	5	4.2	7	1.273	0.109	0.096	0.095	0.102	0.587	0.176	0.06	0.056	0.089
Tb927.7.5690	hypothetical protein, conserved	94.2	57	57.2	55.9	58	108	59.7	52.1	49.7	53.5	1.273	0.695	0.706	0.69	0.69	0.9	0.756	0.628	0.663	0.678
Tb927.3.1940	hypothetical protein, possible component of cytochorome oxidase complex	94.2	60.1	58.4	60.9	64.6	45.4	61.5	54.6	58.2	60.1	1.273	0.733	0.721	0.752	0.769	0.378	0.778	0.658	0.777	0.76
Tb927.8.3240	lathosterol oxidase, putative	94.2	76.2	76.3	76.1	77.4	103.8	68.4	72.3	69.8	73.5	1.273	0.929	0.942	0.94	0.921	0.865	0.866	0.871	0.93	0.93
Tb927.11.1070	glycosomal transporter (GAT3)	94.2	79.7	82.4	76.3	80.9	0.8	78.8	74.4	71.9	74.6	1.273	0.973	1.018	0.942	0.963	0.007	0.997	0.896	0.959	0.944
Tb927.6.3490	ZFP1	94.2	22	19.9	24.9	20	78.8	21.2	21.6	19.2	23.6	1.273	0.268	0.245	0.308	0.238	0.657	0.269	0.26	0.257	0.299
Tb927.9.12810	poly(ADP-ribose) glycohydrolase, putative	94.2	57.3	58.1	57.4	63.8	103.1	64.3	56.6	51.9	55.7	1.273	0.699	0.717	0.709	0.759	0.859	0.814	0.682	0.692	0.705
Tb927.11.5340	protein kinase, putative	94.2	68.3	67	67.4	69.1	0.5	67.7	61.6	60.1	66.4	1.273	0.833	0.827	0.832	0.823	0.004	0.857	0.742	0.801	0.841
Tb927.9.6910	hypothetical protein, conserved	94.2	65.4	77.5	71.5	76.1	131.6	91.4	70	67.4	55.4	1.272	0.797	0.957	0.883	0.906	1.096	1.157	0.844	0.898	0.701
Tb927.5.1160	hypothetical protein, conserved	94.1	89.4	89.4	99.5	87.4	192.3	125.6	100.5	99.4	101.7	1.272	1.09	1.104	1.229	1.041	1.603	1.589	1.21	1.326	1.287
Tb927.4.3010	hypothetical protein, conserved	94.1	93.2	87.5	85.8	83.9	0.6	99.2	86.1	84.4	84.8	1.272	1.136	1.08	1.059	0.999	0.005	1.256	1.038	1.125	1.073
Tb927.5.1670	hypothetical protein, conserved	94.1	62.5	63.7	66	68.5	151.1	92.9	69.6	63.5	65.9	1.272	0.762	0.786	0.814	0.815	1.259	1.176	0.838	0.846	0.835
Tb927.10.12080	hypothetical protein, conserved	94.1	98.7	89.6	95.7	92.1	129.9	69.8	76.6	76.5	77.7	1.272	1.203	1.107	1.181	1.097	1.083	0.884	0.923	1.02	0.983
Tb927.11.10330	hypothetical protein, conserved	94.1	82.9	84.6	85.2	78.6	0.6	71.5	75.3	75.5	87.3	1.271	1.01	1.044	1.051	0.935	0.005	0.905	0.908	1.006	1.105
Tb927.8.7840	dynein heavy chain, putative, not a DHC in Wickstead analysis	94.1	57.2	56.6	63.4	54.7	112.5	69.2	72	76	72.7	1.271	0.697	0.699	0.783	0.652	0.938	0.876	0.867	1.013	0.92
Tb927.5.2270	hypothetical protein, conserved	94.1	78.5	85.1	77.4	86.1	158.7	112.1	72.4	69.5	75.4	1.271	0.957	1.05	0.956	1.025	1.322	1.42	0.872	0.927	0.954
Tb927.10.14020	hypothetical protein, conserved, in mitochondrion	94.1	75.8	84.8	75.2	82	118.9	79.9	72.9	68.1	67.7	1.271	0.924	1.046	0.928	0.976	0.991	1.012	0.878	0.908	0.856
Tb927.6.4930	Mitchondrial SSU ribosomal associated, rhodanese	94.1	67	61.4	66.6	65	92.1	66.5	99.9	59.4	68.4	1.271	0.817	0.758	0.822	0.773	0.767	0.842	1.203	0.792	0.866
Tb927.10.9830	hypothetical protein, conserved	94	66.7	74.9	62.4	75.7	22.6	84.3	57.7	57.2	54.2	1.271	0.813	0.925	0.77	0.901	0.189	1.067	0.695	0.762	0.687
Tb927.10.12420	predicted S. cerevisiae Got1 homologue, predicted to be involved in ER-Golgi transport	94	77.4	68.8	68.3	75.1	137.5	86.2	77.2	67.1	78.3	1.27	0.944	0.849	0.843	0.894	1.145	1.091	0.93	0.895	0.992
Tb927.6.3160	splicing factor 3a, SF3a60	94	73.1	75.1	69.9	77.9	101.9	67.7	94.9	63.1	68	1.27	0.892	0.927	0.864	0.928	0.849	0.856	1.143	0.841	0.861
Tb927.11.15490	Tb-291 membrane associated protein, putative	94	79.5	79.8	71.3	72.9	2.2	66.3	77.3	77.9	66.5	1.27	0.97	0.985	0.88	0.867	0.018	0.84	0.931	1.038	0.842
Tb927.9.6440	hypothetical protein, conserved	94	51.5	52.5	53.1	59.7	130	49.5	37.7	46.6	40.3	1.27	0.628	0.649	0.656	0.711	1.083	0.626	0.454	0.621	0.51
Tb927.3.1580	hypothetical protein, conserved	94	77.4	70.4	81.4	74.6	109.1	71.9	78.3	74.7	77.2	1.27	0.943	0.869	1.005	0.888	0.909	0.91	0.944	0.996	0.978
Tb927.3.2300	hypothetical protein, conserved	93.9	84.9	96.6	84.4	99.1	142.2	97.3	83.3	73.1	89	1.269	1.035	1.193	1.042	1.18	1.185	1.232	1.003	0.975	1.127
Tb927.8.2400	hypothetical protein, conserved	93.9	59.3	60.6	56.3	57.2	104.4	55.1	50.7	52.6	53.5	1.269	0.723	0.748	0.695	0.681	0.87	0.698	0.611	0.702	0.677
Tb927.5.2510	hypothetical protein, conserved	93.9	69.6	68.6	70.4	68.4	148.4	88	62.7	67.2	66.9	1.269	0.848	0.847	0.87	0.814	1.237	1.114	0.756	0.896	0.847
Tb927.7.3360	Farnesyl-pyrophosphate synthase	93.9	85.7	81.3	81.4	79	122.7	69	71.7	76.3	69.6	1.269	1.045	1.004	1.004	0.941	1.022	0.873	0.864	1.018	0.88
Tb927.1.1330	Mitochondrial Editosome-like Complex TUTase (MEAT1)	93.9	74	77.5	82.5	78.9	3.6	84.2	80.1	81.5	80.7	1.269	0.902	0.957	1.019	0.94	0.03	1.066	0.965	1.087	1.021
Tb927.8.5600	transaldolase, putative	93.9	69.8	78.3	74.1	77.6	129.3	76.2	63.6	66.6	64.3	1.269	0.851	0.966	0.915	0.924	1.078	0.965	0.766	0.888	0.814
Tb927.3.2860	hypothetical protein, conserved	93.8	65.4	63.7	71.5	68.2	139.3	88.7	68.3	62.9	73.3	1.268	0.797	0.786	0.883	0.812	1.161	1.123	0.822	0.839	0.927
Tb927.4.530	hypothetical protein, conserved	93.8	59.1	60.9	59.6	63.6	113.2	72.1	57.7	56.5	61.8	1.268	0.721	0.751	0.736	0.757	0.943	0.912	0.695	0.754	0.783
Tb927.9.10060	hypothetical protein, conserved	93.8	69.5	64.2	61.3	66.1	131.8	67.7	55.8	58.6	62.4	1.268	0.848	0.793	0.757	0.787	1.098	0.857	0.673	0.782	0.79
Tb927.11.4620	hypothetical protein, conserved	93.8	8.3	7.9	7.4	7.7	2.5	9	2.4	1.5	5.8	1.268	0.101	0.098	0.091	0.092	0.021	0.114	0.029	0.021	0.073
Tb927.6.3530	hypothetical protein, conserved	93.8	58.4	58.7	56.5	59.9	106.5	67.8	78.4	45.6	62.8	1.267	0.712	0.724	0.698	0.713	0.888	0.858	0.945	0.608	0.795
Tb927.6.1710	hypothetical protein, conserved	93.8	38.1	43.4	38.8	43.5	97.3	44.5	53	33.8	35.3	1.267	0.464	0.536	0.479	0.518	0.811	0.563	0.639	0.451	0.447
Tb927.11.14400	hypothetical protein, conserved	93.8	78	80.4	79	80.9	1	80.1	77.8	79.1	79.2	1.267	0.951	0.993	0.975	0.963	0.009	1.014	0.937	1.055	1.003
Tb927.11.2320	hypothetical protein, conserved	93.8	74	75.8	74.9	75.5	0.5	73.8	73	66.9	70.2	1.267	0.903	0.936	0.925	0.898	0.004	0.934	0.88	0.891	0.889
Tb927.10.2940	hypothetical protein, conserved	93.7	62.6	61.1	58.8	63	100.1	54.9	53.8	49.3	59.1	1.267	0.763	0.754	0.726	0.75	0.834	0.695	0.648	0.657	0.748
Tb927.9.14130	hypothetical protein, conserved	93.7	63.2	61.2	67.3	65.1	108.1	72.2	67.2	65.1	67.4	1.266	0.771	0.755	0.831	0.774	0.901	0.913	0.809	0.868	0.854
Tb927.11.2340	hypothetical protein, conserved	93.7	78.6	75.5	74.1	73.6	0.9	72.7	73.4	70.2	74.2	1.266	0.959	0.932	0.914	0.876	0.007	0.92	0.884	0.936	0.939
Tb927.11.13850	hypothetical protein, conserved	93.7	78.5	86.5	79.8	89.5	0.7	81	67.2	71.3	72	1.266	0.957	1.068	0.986	1.066	0.006	1.025	0.809	0.95	0.911
Tb927.6.2540	DREV methyltransferase, putative, Zinc finger domains	93.7	57.5	59.5	62	60	92.6	55.9	91.2	56.3	61.9	1.266	0.702	0.735	0.765	0.714	0.772	0.708	1.099	0.75	0.784
Tb927.7.4180	Elongase 3	93.7	34.8	29.3	34.3	30.7	99.8	40.6	33.6	30.1	34.2	1.266	0.425	0.362	0.424	0.366	0.832	0.514	0.405	0.401	0.433
Tb927.6.3610	hypothetical protein, conserved	93.7	87.2	83.5	83.3	84.1	108.2	73.9	116.7	76.9	81.1	1.266	1.063	1.03	1.029	1.001	0.902	0.935	1.406	1.025	1.027
Tb927.1.4370	hypothetical protein, conserved	93.7	54	55.1	56.1	53.1	108.8	57.1	64	62.9	92.5	1.266	0.658	0.68	0.693	0.632	0.906	0.723	0.771	0.838	1.171
Tb927.8.7050	adaptin complex AP4 mu subunit	93.7	103.7	113.2	98.2	107	144.4	103.4	95.8	98.5	96.3	1.266	1.264	1.397	1.212	1.274	1.203	1.308	1.154	1.313	1.218
Tb927.10.12530	chaperone protein DNAj, putative	93.7	87.9	87.8	81.3	86.6	127.8	89.6	79.6	75.8	78.2	1.266	1.072	1.084	1.003	1.031	1.065	1.134	0.959	1.01	0.99
Tb927.8.7730	Dihydroceramide synthase	93.7	58.5	50.9	58.2	54	117.9	74.2	61.4	58	62.7	1.266	0.714	0.629	0.719	0.643	0.982	0.939	0.74	0.774	0.793
Tb927.10.7340	40S ribosomal protein S24E	93.6	126.7	131.1	134.3	137.8	158	176.7	147.2	158.7	189.7	1.265	1.545	1.619	1.658	1.641	1.317	2.236	1.774	2.116	2.401
Tb927.11.6030	ras-like small GTPase, putative (TbRLP)	93.6	74.3	63.7	68.3	70.1	0.5	59.3	52.6	56.5	62.9	1.265	0.906	0.787	0.843	0.835	0.004	0.751	0.633	0.753	0.796
Tb927.4.2680	hypothetical protein, conserved	93.6	74.3	73.5	75	73	112.4	75.7	75.9	74.6	82.3	1.265	0.906	0.907	0.926	0.869	0.937	0.958	0.915	0.995	1.042
Tb927.11.11730	MRP protein, putative	93.6	59.1	58.3	54.7	59.7	0.8	51.2	46.3	48.9	56.9	1.265	0.72	0.719	0.676	0.711	0.007	0.648	0.558	0.652	0.721
Tb927.11.10580	hypothetical protein, conserved	93.6	88	88	83.6	83.9	0.5	65.6	67.6	69	91	1.265	1.073	1.087	1.032	0.999	0.004	0.831	0.814	0.92	1.152
Tb927.5.1240	hypothetical protein, conserved, LicD family	93.6	61.6	58.2	66.4	59.1	165.6	100.8	65.4	74.6	73.1	1.265	0.751	0.718	0.819	0.703	1.38	1.276	0.787	0.995	0.926
Tb927.7.6440	v-SNARE like protein	93.6	70.9	65.4	66.3	68.8	139.8	79.8	60.2	63.6	66.9	1.265	0.865	0.808	0.819	0.819	1.165	1.01	0.725	0.848	0.847
Tb927.3.2390	hypothetical protein, conserved	93.6	65.3	69.7	64.8	70.5	116.8	79.8	63.8	59.7	66.5	1.265	0.796	0.86	0.8	0.84	0.973	1.01	0.769	0.795	0.842
Tb927.10.12100	RBP7B	93.6	63.2	63.3	60.6	75.4	145.1	75.2	49.6	49	56.8	1.265	0.771	0.781	0.748	0.897	1.209	0.952	0.597	0.653	0.719
Tb927.4.480	hypothetical protein, conserved, cullin-binding domain	93.6	42.4	43.4	43	41.9	104.4	52.4	45.5	38.1	43.6	1.264	0.517	0.536	0.531	0.499	0.87	0.663	0.548	0.508	0.552
Tb927.6.750	kinetoplastid-specific phospho-protein phosphatase, putative	93.6	48.9	51.5	50.5	55.2	39	58.1	73.6	47.2	53.6	1.264	0.596	0.636	0.624	0.657	0.325	0.736	0.887	0.629	0.678
Tb927.10.12350	hypothetical protein, conserved	93.6	95.8	83.4	84.4	95.1	75.8	91.9	79.3	79.4	85.3	1.264	1.169	1.03	1.042	1.133	0.632	1.163	0.956	1.059	1.08
Tb927.5.1300	vacuolar proton translocating ATPase subunit A, putative	93.5	77.6	72.5	83.2	78.2	174.4	119.4	85.1	85.3	83.2	1.264	0.946	0.895	1.027	0.931	1.453	1.512	1.026	1.138	1.053
Tb927.7.1370	spliced leader RNA PSE-promoter transcription factor, putative (PPB1)	93.5	76.3	80.4	72.9	80.7	103.7	71.6	66.7	63.3	70	1.264	0.931	0.992	0.9	0.961	0.864	0.906	0.804	0.844	0.886
Tb927.3.660	hypothetical protein, conserved	93.5	69.9	71.3	72	74.2	20.7	78.8	69.1	64	65.7	1.264	0.852	0.88	0.889	0.884	0.172	0.997	0.833	0.853	0.831
Tb927.11.2070	hypothetical protein, conserved	93.5	75.8	86.3	82.1	88.9	0.6	99.1	74.7	68.5	72.2	1.264	0.925	1.066	1.014	1.058	0.005	1.255	0.9	0.914	0.914
Tb927.11.4470	protein kinase, putative,serine/threonine protein kinase, putative	93.5	72.5	81.3	72	82.5	0.9	71.3	65.3	62.9	66.4	1.263	0.885	1.003	0.889	0.982	0.007	0.902	0.787	0.838	0.841
Tb927.4.2020	adaptin complex AP3 mu subunit	93.5	65.4	68.2	68.5	71.1	112.2	66.3	64.3	67.3	66.9	1.263	0.798	0.842	0.846	0.847	0.935	0.839	0.775	0.897	0.847
Tb927.10.12030	hypothetical protein, conserved	93.5	60.9	62.3	63.5	63.3	1.1	66	59.7	59.5	65.2	1.263	0.743	0.769	0.785	0.754	0.009	0.836	0.719	0.793	0.825
Tb927.9.13430	ubiquitin carboxyl-terminal hydrolase, Clan CA cysteine peptidase, family C12, putative	93.5	62.1	59.1	64.9	57.5	41.7	65.7	62.2	58.4	65.5	1.263	0.758	0.73	0.801	0.684	0.347	0.832	0.75	0.778	0.829
Tb927.7.3500	glutathione-S-transferase/glutaredoxin, putative	93.5	70.5	66.9	69.8	71.3	114.9	74.4	66.5	62.9	62.3	1.263	0.86	0.826	0.862	0.848	0.957	0.942	0.801	0.838	0.789
Tb927.8.1990	peroxidoxin (TRYP2)	93.4	78.4	89.7	75.8	89.4	134.3	92.8	69	68.8	72.2	1.263	0.956	1.108	0.936	1.064	1.119	1.175	0.832	0.917	0.913
Tb927.9.7540	calpain-like cysteine peptidase, putative,cysteine peptidase, Clan CA, family C2, putative	93.4	64.8	62	67.1	64.5	107.3	71.3	67.9	66.4	74.7	1.263	0.79	0.765	0.828	0.768	0.894	0.903	0.818	0.885	0.945
Tb927.11.11620	hypothetical protein, conserved	93.4	96.6	97.1	91.7	94.1	0.9	88.5	90.6	87.4	86.2	1.263	1.178	1.199	1.132	1.12	0.007	1.12	1.091	1.165	1.092
Tb927.8.6220	hypothetical protein, conserved	93.4	87.8	90.2	88.1	90.1	118.2	81.2	87.6	85.5	89.3	1.263	1.071	1.113	1.088	1.072	0.985	1.028	1.055	1.141	1.131
Tb927.3.3890	hypothetical protein, conserved	93.4	81	75.7	83.8	74.7	126.9	88.5	94.3	93.2	91.4	1.262	0.987	0.934	1.035	0.889	1.057	1.121	1.136	1.242	1.157
Tb927.1.3150	hypothetical protein, conserved	93.4	80.8	83.5	79.2	85.6	122.8	75.9	73.7	77.9	73.1	1.262	0.985	1.031	0.978	1.019	1.023	0.961	0.888	1.038	0.925
Tb927.9.11840	Pre-rRNA-processing protein PNO1, putative (PNO1)	93.4	58.7	58.1	59.7	57.1	93.3	45.9	57.3	55.9	55.4	1.262	0.716	0.718	0.737	0.68	0.778	0.581	0.69	0.745	0.701
Tb927.3.4650	C-8 sterol isomerase, putative	93.4	47.4	48.5	45.8	53.1	98	50.7	51.5	43.7	45.9	1.262	0.578	0.599	0.566	0.633	0.817	0.642	0.62	0.583	0.581
Tb927.3.4740	hypothetical protein, conserved	93.4	235.2	231.5	239.3	229.6	1.6	174.6	248.2	282.3	244.3	1.262	2.868	2.858	2.954	2.733	0.013	2.211	2.99	3.764	3.092
Tb927.11.2110	SNF7 domain protein transport endosome-lysosome	93.3	78.1	83.8	77.7	81	0.8	89.2	76.9	65.5	69.1	1.261	0.952	1.035	0.96	0.964	0.007	1.128	0.926	0.874	0.875
Tb927.9.12530	hypothetical protein, conserved	93.3	51.6	47.3	52.5	52	100.5	54.4	48.1	48.6	50.2	1.261	0.629	0.584	0.649	0.62	0.837	0.689	0.58	0.649	0.636
Tb927.11.10740	vacuolar sorting-associated protein-like, putative	93.3	87.8	86	84.4	85.6	0.8	81.2	76.9	76.1	84.5	1.261	1.071	1.062	1.041	1.019	0.007	1.028	0.926	1.014	1.07
Tb927.11.2460	hypothetical protein, signal pep, TM domain (Q)10	93.3	49.3	46.3	47.8	47.3	0.7	48.2	45.6	43.3	47.9	1.261	0.601	0.572	0.591	0.563	0.006	0.61	0.549	0.577	0.606
Tb927.2.4440	hypothetical protein	93.3	12.5	11.3	12.6	12.8	82.7	18.3	10.7	8.3	11.3	1.261	0.153	0.14	0.155	0.152	0.69	0.231	0.129	0.11	0.143
Tb927.3.2180	Mitochondrial ATP synthase subunit, putative	93.3	93.3	112.5	93.9	109.1	132.1	90.2	96.1	85.7	87	1.261	1.138	1.389	1.159	1.298	1.101	1.141	1.158	1.142	1.101
Tb927.4.4360	monoglyceride lipase, putative	93.3	52.4	52.7	51	53.3	118.3	58.8	49	48.9	54.9	1.261	0.639	0.65	0.629	0.634	0.986	0.745	0.59	0.651	0.694
Tb927.6.4020	hypothetical protein, conserved	93.3	20	20.7	19	23.9	60.4	28.8	26.4	14.9	20.4	1.26	0.244	0.256	0.235	0.284	0.503	0.365	0.318	0.198	0.258
Tb927.6.3570	tubulin-tyrosine ligase-like protein, conserved	93.3	69.2	71.1	70.4	74.1	103.9	73.3	101.2	65.4	74.3	1.26	0.844	0.877	0.869	0.883	0.866	0.928	1.219	0.872	0.941
Tb927.4.5210	hypothetical protein, conserved	93.2	82.8	87.1	79	84.3	132.3	90	70.4	69.1	71.7	1.26	1.01	1.075	0.975	1.004	1.102	1.139	0.849	0.921	0.907
Tb927.9.9810	hypothetical protein, conserved	93.2	101.2	92.9	89	98	119.7	76.6	85	89	90.9	1.26	1.234	1.146	1.099	1.167	0.997	0.969	1.024	1.186	1.151
Tb927.4.2530	hypothetical protein, conserved	93.2	56.5	55.9	61	61.9	139.4	70.1	50.8	55.2	58.7	1.259	0.688	0.69	0.753	0.737	1.162	0.887	0.613	0.736	0.742
Tb927.7.5700	pATOM36	93.2	43.3	48.8	44.6	49.1	106	48.1	42.4	41.7	43.3	1.259	0.528	0.603	0.551	0.585	0.883	0.609	0.511	0.556	0.548
Tb927.6.730	hypothetical protein, conserved	93.2	77.4	79.7	80.2	82.1	115.8	80.2	122.9	81.7	86.1	1.259	0.944	0.984	0.99	0.978	0.965	1.015	1.48	1.09	1.09
Tb927.7.1670	eIF4E6	93.2	71.2	79.3	73.5	76.5	105.8	72.4	71.7	73.6	76.8	1.259	0.868	0.979	0.907	0.91	0.882	0.917	0.864	0.982	0.973
Tb927.3.710	hypothetical protein, conserved	93.2	28.7	28.7	30.4	30.6	75.6	37.3	29.1	23.9	29.4	1.259	0.35	0.355	0.375	0.365	0.63	0.472	0.35	0.319	0.372
Tb927.1.3400	hypothetical protein, conserved	93.1	51.5	44.2	56.9	44.3	101.9	62	65.4	63.8	71.7	1.259	0.628	0.546	0.702	0.528	0.849	0.785	0.789	0.851	0.907
Tb927.11.7930	RNA polymerase B subunit RPB8, putative (RPB8)	93.1	89.6	90.6	81.4	91	0.4	83	80.9	81.5	79.7	1.259	1.093	1.119	1.005	1.083	0.003	1.051	0.975	1.087	1.009
Tb927.4.3930	amino acid transporter, putative	93.1	76.9	74	75.4	75	122.2	85.8	83.4	80.7	83.2	1.258	0.938	0.914	0.931	0.892	1.018	1.087	1.005	1.076	1.054
Tb927.3.5590	hypothetical protein, conserved	93.1	81.3	82.6	83.7	83.1	111.4	72	78	75.2	77.7	1.258	0.991	1.02	1.033	0.989	0.928	0.911	0.939	1.003	0.983
Tb927.4.1180	hypothetical protein, conserved	93.1	88.5	87.9	84.7	93.5	128	90.8	86.1	88.8	94.8	1.258	1.08	1.085	1.046	1.114	1.066	1.149	1.038	1.184	1.2
Tb927.5.2530	hypothetical protein, conserved	93.1	56.7	59.4	56.8	60.4	140.2	78.8	54.9	55.4	59.2	1.258	0.691	0.733	0.701	0.719	1.169	0.998	0.661	0.739	0.749
Tb927.11.1280	hypothetical protein, conserved, no clear yeast or human matches	93.1	37.3	35.3	35.5	35	0.6	42.5	37.9	37.2	39	1.258	0.455	0.435	0.438	0.417	0.005	0.538	0.456	0.496	0.493
Tb927.8.1330	60S ribosomal protein L7a	93.1	158.6	158.4	163.4	158.2	72.6	164.1	170.9	196.3	165.7	1.258	1.934	1.955	2.018	1.884	0.605	2.078	2.059	2.618	2.098
Tb927.4.850	hypothetical protein, conserved	93	71.9	78.4	70.6	75.2	135.6	78.4	79.7	83.8	70.3	1.257	0.877	0.968	0.872	0.895	1.13	0.992	0.961	1.117	0.89
Tb927.1.2670	flagellar protein PF16	93	50.4	39.2	54.5	41.6	110.6	63.7	59.5	60.3	61.8	1.257	0.615	0.484	0.672	0.496	0.922	0.807	0.716	0.803	0.783
Tb927.11.14030	cyclin 9,cyclin C-like,	93	72.7	79.1	79.8	83.8	0.5	80.4	74.5	71.3	74.3	1.257	0.887	0.977	0.985	0.997	0.004	1.018	0.897	0.951	0.941
Tb927.4.5230	hypothetical protein, conserved	93	47.5	51.5	49	50.7	102.3	46.8	45.2	44.4	43.9	1.257	0.579	0.636	0.605	0.603	0.852	0.592	0.545	0.592	0.556
Tb927.10.13780	GSK3-short glycogen synthase kinase 3	93	67	69	67	68.5	7.7	61.6	61.3	60.1	62.9	1.257	0.818	0.851	0.828	0.815	0.064	0.779	0.739	0.801	0.796
Tb927.9.13990	DRBD2	93	32.5	31.8	31.8	30.8	84	38.1	30.2	31.8	32.6	1.257	0.396	0.393	0.393	0.366	0.7	0.483	0.364	0.424	0.412
Tb927.1.860	transmembrane protein, putative	93	69.5	74.9	71	75.6	114.5	62	69.2	69	70.8	1.256	0.848	0.925	0.877	0.9	0.954	0.785	0.834	0.92	0.896
Tb927.7.4960	CAP50 Clathrin-associated protein	92.9	81.2	81.9	77.2	78.6	0.3	69.5	68.7	73.6	63.3	1.256	0.99	1.011	0.954	0.935	0.002	0.88	0.828	0.981	0.801
Tb927.4.2300	hypothetical protein, conserved	92.9	79.4	83.9	82.3	82.3	112.5	79.6	77.1	81.3	85.3	1.256	0.968	1.035	1.016	0.98	0.938	1.008	0.929	1.084	1.08
Tb927.6.4250	hypothetical protein, conserved	92.9	64.2	71.8	68.4	70.6	118.8	69.3	97.6	58.3	62.8	1.256	0.783	0.887	0.844	0.84	0.99	0.877	1.175	0.778	0.795
Tb927.10.6200	hypothetical protein, conserved, no clear yeast or human matches	92.9	40.9	31.8	32.3	40.1	70.7	38.9	23.4	33.6	29	1.256	0.499	0.392	0.399	0.477	0.589	0.492	0.282	0.448	0.367
Tb927.10.1660	hypothetical protein, conserved	92.9	73.9	78	70	82.7	59.9	80.3	66.1	67.4	66.2	1.256	0.901	0.963	0.864	0.984	0.499	1.016	0.796	0.898	0.838
Tb927.9.12790	dolichol kinase, putative	92.9	56.3	59	56.4	58.5	99	57.7	55.1	51.7	58.5	1.256	0.687	0.729	0.696	0.696	0.825	0.73	0.664	0.69	0.74
Tb927.4.1040	hypothetical protein, conserved	92.9	55.4	59.1	53.5	63.4	113.4	75	54.3	47.5	50.4	1.255	0.676	0.73	0.66	0.755	0.945	0.95	0.654	0.634	0.638
Tb927.11.1320	NADH-ubiquinone oxidoreductase 20 kDa subunit, NDUFS7 (NDHK)	92.9	38.8	37.2	39.7	39.9	0.7	51.9	39.5	30.7	40.8	1.255	0.473	0.459	0.49	0.475	0.006	0.657	0.476	0.409	0.516
Tb927.4.1650	hypothetical protein, conserved	92.9	40.7	43.5	43.3	42.1	92.3	51.2	39.9	35.8	41.5	1.255	0.496	0.538	0.534	0.501	0.769	0.648	0.481	0.478	0.525
Tb927.11.800	hypothetical protein, conserved	92.8	71	73.7	70	73.4	5	72	63.1	57.4	62.9	1.254	0.866	0.91	0.864	0.874	0.042	0.912	0.76	0.765	0.796
Tb927.1.1580	cytochrome c oxidase assembly factor, SCO1/2, putative	92.8	48.1	52.4	54.4	55.8	87	63.1	56.6	51.2	53.6	1.254	0.587	0.647	0.672	0.664	0.725	0.798	0.682	0.683	0.678
Tb927.4.1380	hypothetical protein, conserved	92.7	91.8	79.6	84.3	84.2	132.1	93.2	76.1	79.4	90	1.253	1.12	0.983	1.041	1.002	1.101	1.18	0.917	1.059	1.14
Tb927.3.3280	vacuolar protein sorting-associated protein 4, putative (VPS4)	92.7	71.6	73.9	71.2	74.7	28.9	82.6	77.8	74.1	78.7	1.253	0.873	0.912	0.879	0.89	0.241	1.045	0.938	0.988	0.996
Tb927.9.1940	hypothetical protein, conserved	92.7	62	71.9	66.8	73.3	109.5	63.9	61.8	58.4	62.6	1.253	0.756	0.887	0.825	0.873	0.912	0.809	0.745	0.779	0.792
Tb927.6.4050	ZC3H14	92.7	44	45.9	42.8	45.5	106.1	40.3	52.2	35.3	44.3	1.253	0.537	0.566	0.528	0.541	0.884	0.51	0.629	0.47	0.561
Tb927.9.12720	predicted zinc finger protein, 3'-5' exonuclease	92.7	73.9	71	71.6	73.4	103.8	67.1	68.1	64.1	72.8	1.253	0.901	0.876	0.884	0.874	0.865	0.849	0.821	0.854	0.921
Tb927.10.9120	hypothetical protein, conserved	92.7	84.1	91.3	86.4	84.8	3.7	80.6	79.6	74.1	83	1.253	1.025	1.127	1.066	1.009	0.031	1.02	0.959	0.988	1.05
Tb927.5.1260	hypothetical protein, conserved	92.7	61.3	56.8	62.5	57.7	148.7	100.9	67.9	66.1	68	1.253	0.748	0.701	0.772	0.687	1.239	1.277	0.818	0.882	0.861
Tb927.10.6470	hypothetical protein	92.7	88.2	88.6	87.5	93.3	21.9	87.9	81.1	85.2	87.1	1.253	1.075	1.094	1.08	1.111	0.183	1.112	0.978	1.135	1.103
Tb927.11.1940	hypothetical protein, conserved	92.7	71.6	80.9	71.2	76.5	0.4	88.9	71.3	62.3	67.2	1.252	0.873	0.998	0.879	0.911	0.003	1.125	0.859	0.831	0.851
Tb927.9.10550	hypothetical protein, conserved	92.7	73.8	75.3	75.8	74	112.1	76.4	78	80.6	82.3	1.252	0.9	0.93	0.936	0.881	0.934	0.967	0.94	1.074	1.041
Tb927.10.15460	hypothetical protein, conserved	92.6	78	74.3	75.4	77.1	6.1	71	69.3	66	68.2	1.252	0.951	0.917	0.931	0.917	0.051	0.898	0.835	0.88	0.863
Tb927.7.2810	hypothetical protein, conserved, trypanosome-specific	92.6	52.5	63.3	55.2	63.1	129.7	70.2	51.5	46.5	51.5	1.252	0.64	0.781	0.682	0.752	1.081	0.889	0.621	0.62	0.652
Tb927.11.14310	small nuclear ribonucleoprotein Sm-G	92.6	32.6	35.2	34.7	35.7	0.8	39.8	28.2	26.5	30	1.252	0.397	0.435	0.428	0.425	0.007	0.504	0.34	0.354	0.38
Tb927.11.5220	chaperone protein DNAj, putative	92.6	80.7	84.3	77.5	84.2	0.5	71.6	69.4	66.7	74.4	1.252	0.985	1.04	0.957	1.003	0.004	0.907	0.837	0.889	0.942
Tb927.8.5940	hypothetical protein, conserved	92.6	69.8	72	68.8	71.6	104.5	64.7	62.2	58.5	66.7	1.252	0.851	0.889	0.85	0.853	0.871	0.818	0.749	0.78	0.845
Tb927.6.3310	calpain-like cysteine peptidase, putative,cysteine peptidase, Clan CA, family C2, putative	92.6	72.6	63.7	69.5	69.2	97.1	69.4	96.9	61.3	68.1	1.252	0.885	0.786	0.858	0.824	0.809	0.879	1.167	0.818	0.862
Tb927.6.3770	hypothetical protein, conserved	92.6	34.3	33.9	33.9	34.1	118.3	75.9	96.3	62.7	63.6	1.252	0.419	0.419	0.419	0.406	0.986	0.96	1.16	0.836	0.805
Tb927.10.320	hypothetical protein, conserved	92.6	56.9	70.2	63.2	75.8	120.8	67	59.9	48.6	53.1	1.251	0.694	0.866	0.781	0.903	1.007	0.848	0.721	0.648	0.672
Tb927.1.4440	hypothetical protein, conserved	92.6	30.5	35	34.4	37.4	109.3	41.4	33.3	27.3	62.5	1.251	0.372	0.433	0.425	0.445	0.911	0.524	0.401	0.364	0.791
Tb927.2.4160	hypothetical protein, conserved	92.6	65.6	65.7	66.9	66.5	108.2	70.2	64.4	61.6	65.3	1.251	0.8	0.811	0.826	0.791	0.902	0.889	0.777	0.821	0.827
Tb927.9.2580	deoxyhypusine hydroxylase, putative	92.5	63.5	62.1	62.1	60.9	109.1	61.6	59.7	58.4	63.2	1.25	0.774	0.766	0.766	0.725	0.909	0.78	0.719	0.779	0.8
Tb927.10.12200	hypothetical protein, conserved	92.5	71.5	63.9	66	67.7	135.8	63.5	55.7	61	60.2	1.25	0.872	0.789	0.815	0.806	1.132	0.803	0.671	0.814	0.762
Tb927.1.1640	hypothetical protein, conserved	92.5	80.3	92.4	83.1	92.3	1.4	77	75.3	72.7	83.7	1.25	0.979	1.141	1.026	1.099	0.012	0.975	0.908	0.969	1.059
Tb927.10.6670	dynein light chain, putative	92.5	113.5	112.1	107.7	111.8	0.8	96.8	102.3	112.1	115.7	1.25	1.384	1.384	1.33	1.331	0.006	1.225	1.232	1.494	1.464
Tb927.10.7110	Inositol-3-phosphate synthase	92.5	82.9	70.3	76.8	73.7	116.3	78.3	76.1	77.3	77.8	1.25	1.011	0.868	0.948	0.877	0.969	0.991	0.916	1.031	0.985
Tb927.11.9040	hypothetical protein, DNA-binding domain	92.5	35.4	36.5	33.8	36.9	0.5	36.9	25.3	28.6	33.4	1.25	0.431	0.451	0.417	0.439	0.004	0.467	0.305	0.381	0.423
Tb927.8.540	hypothetical protein, conserved	92.5	74.8	69.1	74	72.3	107.5	76.9	72.7	71.8	75.6	1.25	0.912	0.853	0.914	0.86	0.896	0.973	0.875	0.957	0.957
Tb927.9.10520	hypothetical protein, possible component of cytochorome oxidase complex	92.5	47.7	49.1	48.9	50.4	95.1	58.8	45.4	43.8	46	1.249	0.582	0.606	0.604	0.601	0.792	0.744	0.547	0.584	0.582
Tb927.10.1090	40S ribosomal protein S23	92.5	162	135.4	147.7	142.5	96.9	134.8	137.4	143.3	134.8	1.249	1.975	1.672	1.823	1.696	0.807	1.706	1.655	1.911	1.706
Tb927.6.3040	small GTP-binding protein Rab28, putative,Ras- related protein Rab-26 (Rab26), putative	92.4	45.2	49.6	45.5	49.1	82.7	48.2	58.2	39.1	47.9	1.249	0.552	0.612	0.561	0.584	0.689	0.611	0.701	0.522	0.606
Tb927.7.1790	Adenine phosphoribosyltransferase, putative	92.4	65.4	68.3	66.8	69.7	102.6	70.7	76.8	72.6	62.4	1.249	0.798	0.843	0.825	0.83	0.855	0.895	0.926	0.967	0.789
Tb927.9.13480	hypothetical protein, conserved	92.4	62.7	53.7	57.9	53.4	127	66.7	58.6	49.5	59.9	1.249	0.765	0.663	0.714	0.636	1.058	0.845	0.706	0.659	0.758
Tb927.3.3310	60S ribosomal protein L13	92.4	135.2	136.3	130.6	140.6	94	163.2	144.2	149.8	145.2	1.249	1.649	1.683	1.613	1.673	0.783	2.066	1.738	1.998	1.839
Tb927.9.9780	peptidyl-prolyl cis-trans isomerase (cyclophilin- 40), putative	92.4	81.8	80.6	73.9	81.5	108.2	72.5	73.1	71.2	76.4	1.249	0.997	0.995	0.912	0.971	0.902	0.917	0.88	0.95	0.966
Tb927.7.980	hypothetical protein, conserved	92.4	86.8	91.5	84.3	88.2	114.8	73.7	75.3	75.8	77.8	1.249	1.058	1.129	1.041	1.05	0.957	0.933	0.907	1.011	0.984
Tb927.6.3600	Mitchondrial LSU ribosomal protein	92.4	78.3	83.9	79.9	80	110.2	76.5	116.2	79.2	77.8	1.249	0.955	1.036	0.987	0.953	0.919	0.968	1.401	1.056	0.985
Tb927.4.1640	UDP-galactose transporter, putative	92.4	72.2	73.5	72.6	72.2	129.9	87.4	75.7	68.2	76.8	1.249	0.881	0.908	0.896	0.86	1.083	1.107	0.913	0.909	0.972
Tb927.10.12580	hypothetical protein	92.4	32.1	30.9	34.2	35.1	118.7	32.5	24.9	25.2	26.6	1.248	0.391	0.381	0.422	0.418	0.989	0.412	0.3	0.336	0.337
Tb927.5.2710	hypothetical protein, conserved	92.4	57.8	53.7	57.1	57.8	148.7	78.9	52.6	51.2	55.5	1.248	0.705	0.663	0.705	0.688	1.239	0.998	0.634	0.683	0.702
Tb927.9.2260	hypothetical protein, conserved	92.3	82.1	81.6	82.4	81.6	128	82.2	77.8	79.7	79.6	1.248	1.002	1.008	1.018	0.972	1.066	1.041	0.938	1.062	1.008
Tb927.10.11940	ABC1 protein, putative	92.3	71.5	68.7	71.1	71.1	118	69.2	66.7	66.2	68.1	1.248	0.872	0.848	0.878	0.846	0.983	0.876	0.803	0.883	0.862
Tb927.10.4370	ESAG3, putative	92.3	65	59.1	61.7	60.5	4.4	71.4	57.7	52.9	60.3	1.248	0.793	0.73	0.762	0.72	0.037	0.904	0.696	0.706	0.764
Tb927.1.1050	Metallo-dependent phosphatase-like domain-containing protein	92.3	82.9	90.9	79.6	89.5	32.8	81.1	79.1	74.8	77.4	1.248	1.011	1.122	0.983	1.065	0.274	1.027	0.953	0.997	0.98
Tb927.2.5150	TPR-repeat protein, MONAD binding region found at C-terminus of proteins that bind to human pol II.	92.3	74.5	78.5	73.8	76.9	121.1	79.3	77.7	72.6	72.5	1.247	0.908	0.969	0.911	0.915	1.009	1.004	0.936	0.968	0.918
Tb927.9.3840	hypothetical protein, conserved	92.3	72.4	80.1	74.8	77.4	2.2	77.7	67.2	63.9	69.8	1.247	0.883	0.989	0.923	0.922	0.018	0.983	0.81	0.853	0.883
Tb927.8.480	phosphatidic acid phosphatase protein, putative	92.3	19.8	19.5	21.7	21	15.4	21	14.6	16.3	42.3	1.247	0.241	0.241	0.268	0.25	0.128	0.266	0.176	0.218	0.536
Tb927.5.4440	dynein light chain, putative	92.3	85.7	97.2	80.2	91.9	33.4	78.2	82.9	76.6	82.7	1.247	1.046	1.2	0.99	1.094	0.278	0.99	0.999	1.022	1.047
Tb927.4.4650	diphthine synthase, putative	92.3	89.4	88.2	94.2	97.2	124.9	89.4	92.4	95.9	94.5	1.247	1.09	1.089	1.163	1.157	1.041	1.132	1.114	1.279	1.196
Tb927.6.1460	cyclin 3, mitotic cyclin, (CYC3)	92.3	46.3	44.4	45.5	46.5	110	54	62.4	37.5	47	1.247	0.565	0.549	0.561	0.553	0.917	0.684	0.751	0.5	0.595
Tb927.10.8090	hypothetical protein, conserved	92.3	96.4	106.3	99.7	103.4	133.7	95.6	98.3	99.6	95.2	1.247	1.176	1.313	1.231	1.231	1.114	1.21	1.185	1.329	1.205
Tb927.8.1230	hypothetical protein, conserved	92.3	71.1	76.6	75.8	76.8	117.2	75.5	67.9	65.7	69.2	1.247	0.868	0.946	0.936	0.915	0.976	0.955	0.818	0.877	0.875
Tb927.11.1730	hypothetical protein	92.3	68.8	70.2	64.7	63.2	1	63.9	64.8	56	63.6	1.247	0.839	0.866	0.798	0.752	0.008	0.809	0.781	0.747	0.805
Tb927.10.8900	Choline phosphotransferase	92.2	54.1	50.2	52.5	54.3	107.4	55.8	46	49.5	53.1	1.247	0.66	0.619	0.648	0.647	0.895	0.706	0.554	0.66	0.672
Tb927.3.3340	3', 5'-cyclic nucleotide phosphodiesterase, putative (PDED)	92.2	74.5	78.7	73.4	76	130.2	85.4	82.4	77	80.4	1.246	0.909	0.972	0.906	0.905	1.085	1.081	0.993	1.026	1.017
Tb927.5.2640	hypothetical protein, conserved	92.2	66.9	67	73.8	66.7	148	91.9	63	59.3	66	1.246	0.815	0.827	0.911	0.794	1.234	1.163	0.758	0.79	0.835
Tb927.3.3580	lipophosphoglycan biosynthetic protein, putative (LPG3)=GRP94 ER chaperone	92.2	84.9	90.4	88.3	90.8	127.9	90.5	94.4	88.5	90.3	1.246	1.036	1.116	1.09	1.081	1.066	1.145	1.138	1.18	1.143
Tb927.5.3100	hypothetical protein	92.2	37.9	36	35.4	35.6	112	62.5	32.6	31.6	35.5	1.246	0.462	0.444	0.437	0.424	0.934	0.791	0.392	0.421	0.45
Tb927.3.1890	cytochrome c oxidase assembly protein, putative	92.2	53.2	55.4	56.8	61.1	104.5	69.5	55.6	50.8	61.4	1.246	0.649	0.684	0.702	0.728	0.871	0.879	0.67	0.678	0.778
Tb927.10.3560	arginine N-methyltransferase, putative	92.2	67.6	59.2	65.5	66.5	19.7	60	63.7	63	61	1.245	0.825	0.731	0.809	0.792	0.164	0.76	0.767	0.84	0.773
Tb927.11.16820	hypothetical protein, conserved	92.1	21.4	21.4	23.1	21.3	1	24.5	20.1	22.1	23.4	1.245	0.261	0.265	0.286	0.254	0.009	0.311	0.242	0.295	0.296
Tb927.3.2960	inosine-adenosine-guanosine-nucleosidehydrolase (IAGNH)	92.1	74.6	68.9	76.7	71	134.7	84.9	91	95.4	91.2	1.245	0.91	0.851	0.947	0.845	1.122	1.075	1.096	1.271	1.155
Tb927.1.4680	hypothetical protein, conserved	92.1	50	44.3	55	47.7	117.3	68.7	60.4	60.4	91	1.245	0.609	0.547	0.679	0.567	0.978	0.869	0.728	0.805	1.152
Tb927.7.2090	hypothetical protein, conserved, no clear yeast or human matches	92.1	24.6	20.6	24.6	22.7	1.1	31.4	24.7	22.2	28.6	1.245	0.299	0.254	0.304	0.27	0.009	0.397	0.298	0.296	0.362
Tb927.11.750	DNA repair protein, putative	92.1	72.3	75.1	71	71.8	0.6	63.2	60.5	56.9	63.1	1.244	0.882	0.928	0.877	0.855	0.005	0.8	0.729	0.758	0.799
Tb927.2.5950	hypothetical protein, conserved	92.1	70.2	71.4	74.8	74.9	107.9	67.2	77.9	73.7	77	1.244	0.856	0.881	0.923	0.891	0.899	0.851	0.939	0.983	0.974
Tb927.9.13290	HSP20 domain	92.1	53.7	49.3	57	52.5	113.6	59.8	56.6	59.5	64.1	1.244	0.655	0.608	0.703	0.625	0.946	0.757	0.682	0.793	0.812
Tb927.11.13690	radial spoke protein RSP11, putative	92.1	64.2	71.2	62	71.2	0.5	63.1	55	52	61	1.244	0.783	0.88	0.765	0.848	0.004	0.799	0.663	0.694	0.772
Tb927.7.5390	hypothetical protein, conserved	92	56.4	52	55.8	51.9	106.5	56	53.5	54.9	52.7	1.244	0.688	0.642	0.689	0.618	0.887	0.709	0.644	0.732	0.667
Tb927.2.4670	hypothetical protein, conserved	92	31.8	32.3	35	32.1	105	39.6	34	31.7	33.4	1.244	0.388	0.399	0.432	0.382	0.875	0.502	0.41	0.423	0.423
Tb927.10.5290	HIRA-interacting protein 5, putative,predicted NifU-like protein	92	85.6	86.6	81.1	87.5	0.8	83.7	84.5	82.3	82.7	1.244	1.044	1.07	1.001	1.042	0.007	1.06	1.018	1.097	1.046
Tb927.10.6840	hypothetical protein, conserved	92	79.2	75.9	69.8	76.8	5.6	93.8	68.2	67.3	71.4	1.244	0.966	0.937	0.862	0.914	0.047	1.187	0.822	0.898	0.904
Tb927.11.15580	hypothetical protein, conserved	92	75.6	75.9	72	72.3	1	76.3	74.1	73.8	76	1.243	0.921	0.937	0.888	0.861	0.008	0.966	0.892	0.984	0.962
Tb927.3.1250	DNA-directed RNA polymerase subunit, putative, (RPB10)	92	59.7	60.5	54	58.6	135.6	53.3	46.7	48.2	45.3	1.243	0.728	0.747	0.667	0.697	1.13	0.675	0.563	0.643	0.573
Tb927.11.1440	hypothetical protein, conserved	92	61.9	57.2	59.4	57.2	1	79.3	58.2	56.6	58.9	1.243	0.755	0.706	0.734	0.681	0.008	1.003	0.701	0.754	0.746
Tb927.10.13930	phosphatidic acid phosphatase, putative	92	34.2	37.6	32.7	41.4	24.8	40.4	29.6	27.1	29.2	1.243	0.417	0.465	0.404	0.493	0.207	0.512	0.357	0.361	0.37
Tb927.11.14520	polypeptide deformylase, putative	91.9	93.2	92.1	90.6	85.9	0.5	89.2	84.7	82.2	83	1.242	1.136	1.137	1.119	1.022	0.005	1.129	1.021	1.096	1.051
Tb927.10.4210	hypothetical protein, conserved	91.9	69	66.6	66.2	70.2	112.1	66.7	57.7	52.6	58.9	1.242	0.842	0.822	0.817	0.836	0.934	0.844	0.695	0.701	0.746
Tb927.5.2760	UDP-Gal or UDP-GlcNAc-dependent glycosyltransferase, putative	91.9	46.1	41.5	44.5	46.8	124.3	63	40.5	33.6	41.6	1.241	0.562	0.512	0.55	0.557	1.036	0.797	0.488	0.448	0.526
Tb927.7.6310	PLK polo-like protein kinase	91.9	42.1	41.7	44.2	41.4	90.1	47.5	44.8	47.4	45.8	1.241	0.513	0.515	0.546	0.493	0.75	0.601	0.54	0.632	0.58
Tb927.6.3590	hypothetical protein, conserved, kineto-specific	91.9	69.2	69.3	68.9	70.1	95.7	65.1	92.7	63.4	66.2	1.241	0.844	0.855	0.851	0.834	0.798	0.824	1.117	0.845	0.838
Tb927.7.4870	hypothetical protein, conserved	91.9	59.4	61	58.3	62.3	0.5	57.7	51.4	50.8	59.7	1.241	0.725	0.753	0.719	0.742	0.004	0.73	0.619	0.677	0.756
Tb927.11.9130	replication factor A, 51kDa subunit, putative	91.9	87.1	93.3	86.2	86.5	0.7	75.2	80	80.8	79.9	1.241	1.063	1.152	1.064	1.03	0.006	0.951	0.964	1.077	1.011
Tb927.8.8140	small GTP-binding rab protein, putative	91.8	32.4	30	32.3	32.9	88.1	39	32.9	32	34.9	1.241	0.395	0.37	0.399	0.391	0.734	0.493	0.396	0.427	0.441
Tb927.11.5820	hypothetical protein, conserved, probably in mitochondrion	91.8	72.4	68.9	69.6	68.7	0.7	64.7	50.6	53.7	61	1.241	0.883	0.851	0.859	0.818	0.006	0.818	0.61	0.717	0.772
Tb927.11.4790	hypothetical protein	91.8	17.8	18.7	17.3	18.6	0.5	20.6	12.3	14.6	12.1	1.241	0.217	0.231	0.213	0.222	0.004	0.26	0.148	0.194	0.153
Tb927.4.2000	ruvB-like DNA helicase, putative,ATP-dependent DNA helicase, putative	91.8	83.1	89.2	83.4	85.8	125.9	86	83.5	85.8	84.3	1.241	1.013	1.101	1.029	1.021	1.049	1.089	1.006	1.144	1.067
Tb927.11.530	RBP3	91.8	50.2	49.2	49.9	48.2	0.3	60.6	58.9	50.4	26	1.241	0.613	0.607	0.616	0.573	0.002	0.767	0.71	0.672	0.329
Tb927.4.2740	EF hand protein, conserved, RNAi inc diff?	91.8	34.7	35.9	37.3	34.2	93.9	41.3	31.3	33.5	37.4	1.24	0.423	0.444	0.46	0.407	0.782	0.522	0.377	0.447	0.474
Tb927.3.2420	hypothetical protein, conserved	91.8	48.8	52.7	48.7	63.4	120.6	51.3	41	43	51.6	1.24	0.595	0.651	0.602	0.755	1.005	0.649	0.494	0.573	0.653
Tb927.11.11300	hypothetical protein, conserved	91.7	104.1	103.7	95.6	103.6	0.8	85.6	87.2	89.6	95.2	1.24	1.27	1.281	1.181	1.233	0.006	1.083	1.051	1.195	1.205
Tb927.6.3120	chaperone protein DNAj, putative	91.7	64.8	63.7	60.2	66	35.2	63.3	80.5	49.2	60.3	1.24	0.79	0.787	0.743	0.786	0.294	0.802	0.97	0.656	0.763
Tb927.10.11290	hypothetical protein, conserved	91.7	75	84.1	76.2	85.9	2.6	80.5	65.8	62.6	70.5	1.239	0.915	1.039	0.94	1.023	0.021	1.019	0.793	0.835	0.892
Tb927.8.4190	hypothetical protein, conserved, no yeast or human match	91.7	15.8	16.6	17.9	17.1	63.4	21	16.9	15	16.9	1.239	0.193	0.205	0.221	0.203	0.528	0.266	0.204	0.2	0.215
Tb927.11.4430	ferric reductase, putative,ferric reductase transmembrane component, putative	91.7	44.8	47.7	43.2	48	0.6	39.1	33.6	34.3	37.6	1.239	0.546	0.589	0.533	0.572	0.005	0.495	0.405	0.457	0.476
Tb927.8.6630	hypothetical protein	91.7	24.6	23.2	27	23.5	94.9	34.7	26.7	25.4	28.1	1.239	0.3	0.287	0.334	0.28	0.791	0.439	0.321	0.339	0.356
Tb927.6.3620	zinc finger protein, putative	91.7	61.8	65.6	61.4	64.7	98.2	56.7	95.4	60.2	67.7	1.239	0.754	0.81	0.758	0.771	0.818	0.718	1.149	0.803	0.858
Tb927.9.7520	hypothetical protein, conserved	91.7	36.5	37.4	42	38.2	83.8	47.2	39.5	38.2	41.8	1.239	0.445	0.461	0.518	0.455	0.699	0.598	0.476	0.51	0.529
Tb927.5.3780	hypothetical protein, conserved	91.7	55.3	56.3	58.7	57.2	92	56.5	49.7	48.9	53.4	1.239	0.674	0.694	0.725	0.681	0.766	0.716	0.598	0.652	0.676
Tb07.11L3.90	variant surface glycoprotein (VSG, pseudogene), putative	91.7	71.5	64	77.4	67.5	0.9	66.1	88.8	87.3	84.9	1.239	0.872	0.79	0.955	0.803	0.008	0.836	1.07	1.163	1.075
Tb927.9.7470	purine nucleoside transporter NT10	91.7	52.4	49.2	56.4	52.1	97.5	63.7	56.4	49.6	60	1.239	0.639	0.607	0.696	0.62	0.812	0.806	0.679	0.661	0.759
Tb927.4.3180	hypothetical protein, conserved	91.7	71.6	64.1	71.8	69.9	143.2	80.6	66	66.1	62.2	1.239	0.873	0.792	0.886	0.832	1.194	1.02	0.796	0.881	0.788
Tb927.9.8450	adenylate, cytidylate and uridylate kinase (ADKG)	91.7	78.9	80.4	76.8	85.5	124.1	80.8	67.2	65.1	68.9	1.239	0.962	0.992	0.948	1.018	1.034	1.023	0.81	0.868	0.873
Tb927.8.2030	hypothetical protein, conserved	91.6	97.2	102.4	88.7	99.6	128.5	90.8	84.1	83.9	83.5	1.238	1.186	1.264	1.095	1.186	1.071	1.149	1.014	1.118	1.057
Tb927.9.12470	hypothetical protein, conserved	91.6	53.5	50	53.9	52.7	110.8	64.1	44.4	42.5	50	1.238	0.653	0.617	0.665	0.627	0.923	0.811	0.535	0.566	0.633
Tb927.7.180	hypothetical protein	91.6	58.1	56	57.3	80.3	101.3	45.7	40.6	40.1	40.9	1.238	0.708	0.691	0.708	0.957	0.844	0.579	0.489	0.534	0.518
Tb927.9.10470	hypothetical protein, conserved, no known domains	91.6	77.2	74.4	77.3	74.3	103.6	72.9	66.4	75.2	74.8	1.238	0.941	0.918	0.954	0.885	0.863	0.923	0.8	1.003	0.947
Tb927.10.5120	KREPA6	91.6	63.6	65.3	63.6	70.1	149.6	68.5	64.3	70.2	67.9	1.238	0.776	0.807	0.785	0.835	1.246	0.868	0.775	0.936	0.86
Tb927.7.1440	non-canonical poly (A) polymerase (ncPAP2)	91.6	76.1	75.9	71.6	77.8	109	64.5	61.7	59.6	65.5	1.238	0.928	0.937	0.883	0.927	0.908	0.817	0.744	0.794	0.829
Tb927.1.2210	hypothetical protein, conserved	91.6	25.9	26.7	27.3	26.5	101.4	41.8	29.7	29.4	32.2	1.238	0.316	0.33	0.337	0.315	0.845	0.53	0.358	0.392	0.407
Tb927.5.3490	hypothetical protein, conserved, LRR-RI like domain	91.6	84	94.6	85.2	98.6	105.6	70.7	76.9	77.2	81.5	1.238	1.025	1.168	1.051	1.174	0.88	0.894	0.926	1.03	1.032
Tb927.11.14230	hypothetical protein, conserved	91.6	49.8	46.6	52.9	47.3	0.6	61.6	53.5	50	53.3	1.238	0.608	0.575	0.653	0.563	0.005	0.78	0.645	0.667	0.675
Tb927.9.10370	TAX-1, flagellar protein	91.6	68.6	66.3	68.1	67.3	116.3	73.3	60.9	61.8	64.1	1.238	0.837	0.818	0.841	0.801	0.969	0.928	0.734	0.823	0.812
Tb927.4.320	hypothetical protein, conserved	91.6	69.2	68.7	70.7	72.6	120.9	77.4	68.7	70.6	69	1.238	0.844	0.848	0.872	0.864	1.008	0.979	0.828	0.942	0.873
Tb927.11.7310	RNA binding protein, putative, RBD	91.6	95.6	95.2	92.1	99.7	0.8	80.5	85.1	87.5	94.3	1.238	1.166	1.175	1.137	1.186	0.006	1.019	1.025	1.167	1.194
Tb927.6.3630	Sphingosine-1-phosphate lyase	91.6	69.4	72.8	68.5	74.6	109.1	73.7	98.7	60.3	69	1.237	0.846	0.898	0.846	0.888	0.909	0.933	1.189	0.804	0.874
Tb927.11.11430	cullin 1, putative	91.6	77.7	80.4	75.6	81	0.6	78.7	69.9	63.3	72.8	1.237	0.948	0.993	0.934	0.964	0.005	0.996	0.842	0.844	0.922
Tb927.3.3260	hypothetical protein, conserved, kinetoplastid-specific, poly(E) repeats	91.6	97.9	96.5	98.2	91	122.8	87.4	106	116.1	106.6	1.237	1.194	1.191	1.213	1.084	1.024	1.106	1.277	1.547	1.35
Tb927.11.9570	hypothetical conserved	91.6	223.7	226.4	225.7	213.3	3.9	238.9	271.8	321.3	275.9	1.237	2.728	2.796	2.786	2.54	0.032	3.024	3.275	4.284	3.492
Tb927.11.9570	hypothetical conserved	91.6	223.7	226.4	225.7	213.3	3.9	238.9	271.8	321.3	275.9	1.237	2.728	2.796	2.786	2.54	0.032	3.024	3.275	4.284	3.492
Tb927.6.3950	hypothetical protein, conserved	91.6	44.5	40.9	44.3	42.8	78.4	45.8	61.9	35.6	41.8	1.237	0.543	0.505	0.547	0.509	0.653	0.58	0.746	0.475	0.529
Tb927.10.6270	hypothetical protein	91.6	55.4	65.2	54.5	70	20.2	80.9	51.8	48.8	57.3	1.237	0.675	0.805	0.673	0.834	0.168	1.024	0.625	0.65	0.725
Tb927.3.1570	protein kinase, putative	91.5	68.2	60.7	64.5	64.4	107.6	75.2	69.3	58.2	67.8	1.237	0.831	0.749	0.797	0.766	0.897	0.951	0.834	0.775	0.858
Tb927.9.2060	hypothetical protein, conserved	91.5	57.1	55.6	57.3	57.8	111.4	64.4	52.5	48.2	55.1	1.237	0.697	0.686	0.708	0.689	0.928	0.815	0.632	0.643	0.697
Tb927.10.6480	hypothetical protein, conserved, polyprotein-like	91.5	87.1	96	85.5	93.9	19.7	86.2	85.5	90.3	86.2	1.237	1.063	1.185	1.055	1.118	0.164	1.091	1.03	1.203	1.092
Tb927.8.690	peptidyl-prolyl cis-trans isomerase/rotamase, putative,PPIase, putative (PIN1)	91.5	52.9	45.5	46.9	52.5	110	54.8	38.5	39.2	36.1	1.237	0.646	0.562	0.579	0.625	0.916	0.694	0.464	0.523	0.458
Tb927.11.9050	hypothetical protein, conserved	91.5	103.4	108.3	100.4	101.4	0.7	87.4	99.1	101	98.6	1.236	1.261	1.337	1.24	1.207	0.006	1.107	1.195	1.346	1.248
Tb927.7.4770	cyclophilin-type peptidyl-prolyl cis-trans isomerase, putative (PPIase)	91.4	59.6	64	63	65	1	60.1	59.4	60.5	57.1	1.236	0.727	0.791	0.778	0.774	0.008	0.76	0.716	0.807	0.723
Tb927.4.3780	hypothetical protein, conserved	91.4	36.6	35.6	37.2	37.6	99.6	53.6	36.6	30.7	35.3	1.236	0.447	0.439	0.459	0.448	0.83	0.678	0.441	0.409	0.446
Tb927.4.4810	hypothetical protein, conserved	91.4	46.8	47.8	48	47.3	89.8	52.9	49.4	47.6	46.8	1.235	0.57	0.59	0.593	0.563	0.749	0.67	0.596	0.634	0.593
Tb927.8.2210	pteridine reductase (PTR1)	91.4	79.7	84.8	77.6	81.4	132.2	85.9	73.7	77.5	70.7	1.235	0.972	1.047	0.958	0.969	1.102	1.087	0.888	1.033	0.895
Tb927.6.2410	hypothetical protein, conserved	91.4	55.6	58.4	54.3	57.5	84.4	47.1	67.4	43	48.5	1.235	0.678	0.721	0.67	0.684	0.703	0.596	0.812	0.574	0.613
Tb927.9.10640	synaptojanin (N-terminal domain), putative	91.4	61.9	61.9	66.2	59.7	107.4	71.3	64.3	63.2	68.9	1.235	0.755	0.765	0.818	0.71	0.895	0.903	0.775	0.843	0.873
Tb927.10.2160	hypothetical protein, conserved	91.4	86.7	84.8	85.3	84.9	0.8	80.1	82.9	84.4	74.9	1.235	1.057	1.047	1.053	1.011	0.006	1.014	0.999	1.126	0.948
Tb927.3.2330	KKT17 Kinetochore protein	91.4	73.5	74.9	69.1	76.4	123.3	75.6	66.8	65	68.6	1.234	0.896	0.925	0.853	0.91	1.027	0.956	0.804	0.866	0.868
Tb927.6.3730	chaperone protein DNAj, putative	91.3	58.5	56.9	54.4	59.8	115.8	67.9	85.7	55.9	58.4	1.234	0.713	0.702	0.672	0.712	0.965	0.859	1.033	0.745	0.739
Tb927.1.4230	hypothetical protein, conserved	91.3	68.1	65.4	73.6	69.5	115.3	75.2	79.5	79.7	113.8	1.234	0.83	0.808	0.909	0.827	0.961	0.951	0.958	1.063	1.441
Tb927.7.2510	endoplasmatic reticulum retrieval protein, putative	91.3	57	60.8	63.8	65.2	111.1	70.3	57.5	51.9	58.9	1.234	0.695	0.75	0.787	0.776	0.926	0.89	0.693	0.692	0.745
Tb927.6.2770	vacuolar assembly protein vps41, putative	91.3	72.8	75.9	71.7	74.5	102.7	70.7	103.2	66	72.7	1.234	0.888	0.937	0.885	0.887	0.856	0.895	1.244	0.88	0.921
Tb927.4.2840	hypothetical protein, conserved	91.3	85	76.4	82.6	88.4	143.3	96.7	74	77.7	84.3	1.234	1.037	0.943	1.02	1.052	1.194	1.224	0.892	1.036	1.068
Tb927.10.4410	hypothetical protein	91.3	11.8	12.2	12	13.1	6.5	20	6.2	5.5	9.6	1.234	0.144	0.151	0.148	0.156	0.055	0.253	0.075	0.073	0.121
Tb927.7.5770	PK53 protein kinase	91.3	41.2	40.4	46.7	41.6	107.6	58.1	43.8	42.5	45.7	1.234	0.502	0.499	0.576	0.496	0.897	0.736	0.528	0.567	0.578
Tb927.10.4770	phosphatidylinositol-4-phosphate 5-kinase, putative	91.3	51.6	56.6	51	54.7	121.7	55.7	44.5	40.8	46.9	1.233	0.629	0.699	0.63	0.651	1.014	0.704	0.536	0.544	0.593
Tb927.10.1880	hypothetical protein, conserved	91.3	79.5	86.7	81	92.3	127.1	68.2	78.7	74.9	73.5	1.233	0.969	1.071	1	1.099	1.06	0.864	0.949	0.999	0.93
Tb927.5.410	hypothetical protein	91.3	63.6	51.9	59.7	54.4	1.7	96.3	64.7	61.7	65.6	1.233	0.776	0.64	0.738	0.647	0.014	1.219	0.779	0.823	0.831
Tb927.9.12170	leucine-rich repeat protein (LRRP)	91.3	65.1	70.3	70.4	68.8	105.6	66.9	70	67.7	78.9	1.233	0.794	0.868	0.869	0.819	0.88	0.846	0.844	0.903	0.998
Tb927.11.11720	FG-GAP repeat protein, putative,intergrin alpha chain protein, putative	91.2	83	84.5	84.9	83.2	0.3	86	82	73.5	83.6	1.233	1.012	1.043	1.048	0.99	0.003	1.089	0.988	0.981	1.058
Tb927.4.490	hypothetical protein, conserved	91.2	67	68.8	69.4	68.5	117.7	65.2	64.9	67.8	71.7	1.233	0.817	0.849	0.857	0.816	0.98	0.826	0.782	0.904	0.908
Tb927.5.2720	zinc-finger protein ZPR1	91.2	79.5	76	78.3	77.9	148.8	101	77.5	72.3	70.5	1.233	0.97	0.939	0.967	0.927	1.24	1.278	0.934	0.964	0.893
Tb927.9.9720	hypothetical protein, conserved	91.2	76.2	83.3	74.4	88.5	127.5	79.2	71.1	67.1	74.7	1.233	0.929	1.029	0.919	1.054	1.063	1.003	0.856	0.895	0.946
Tb927.10.10010	60S acidic ribosomal subunit	91.2	97.6	97.7	97.8	97.1	127.4	87.1	87.7	88.8	84	1.233	1.19	1.206	1.207	1.156	1.062	1.102	1.057	1.184	1.063
Tb927.11.5040	leucine-rich repeat protein (LRRP)	91.2	65.1	71.5	64.5	69.3	0.6	66.5	59.6	58.3	64.2	1.233	0.794	0.882	0.796	0.825	0.005	0.842	0.718	0.777	0.813
Tb927.2.1700	hypothetical protein, conserved	91.2	58.1	78.6	69.4	82.8	94.8	87.1	97.6	88.5	134.3	1.233	0.709	0.97	0.857	0.986	0.79	1.102	1.175	1.18	1.701
Tb927.9.3770	hypothetical protein, conserved	91.2	75.8	78.5	79.8	84.2	18.1	82.5	79.4	73.6	68	1.232	0.924	0.97	0.986	1.002	0.151	1.044	0.957	0.982	0.861
Tb927.2.6050	coatamer beta-prime subunit beta prime COP	91.2	62.7	62.3	65.5	59.8	107.2	67.2	78.3	70.9	72.7	1.232	0.764	0.769	0.809	0.712	0.894	0.851	0.944	0.945	0.921
Tb927.11.14960	PUF7	91.2	73.8	78.6	73	75.9	0.6	66.7	68.2	67.5	66.2	1.232	0.9	0.97	0.902	0.904	0.005	0.844	0.822	0.9	0.838
Tb927.11.1420	hypothetical protein, conserved	91.2	68.2	64.1	65.3	62.2	0.7	57.3	65	57.5	62.6	1.232	0.831	0.791	0.806	0.741	0.006	0.726	0.783	0.766	0.792
Tb927.3.2260	Mitchondrial SSU ribosomal protein	91.2	51.9	59.9	48.7	59.4	53.3	65.2	46.4	39.3	50.2	1.232	0.633	0.74	0.601	0.707	0.445	0.826	0.559	0.524	0.636
Tb927.9.15480	hypothetical protein	91.2	41.1	40.3	43.2	39.9	10.1	52.9	45.7	39.6	46	1.232	0.501	0.498	0.534	0.475	0.084	0.67	0.55	0.528	0.582
Tb927.3.5440	SNF2 DNA repair protein, putative	91.2	77.2	78.1	77.3	75.5	102.9	67.3	73.7	73.8	74.9	1.232	0.942	0.964	0.954	0.899	0.858	0.852	0.888	0.985	0.948
Tb927.10.3080	methionine biosynthetic protein, putative	91.2	75.1	74.4	75.7	78.5	105.2	74.9	66.9	63.2	70.6	1.232	0.915	0.918	0.935	0.934	0.877	0.948	0.806	0.842	0.894
Tb927.11.16510	cytochrome b/c1 complex component, putative	91.2	52.2	48.7	54.4	48.9	0.7	77.1	55	55.8	55.9	1.232	0.637	0.601	0.671	0.582	0.006	0.976	0.663	0.744	0.707
Tb927.11.650	hypothetical protein, conserved	91.1	76.8	87.7	83.1	95.9	0.6	97	108.6	96.7	96.4	1.232	0.936	1.083	1.025	1.142	0.005	1.227	1.308	1.289	1.221
Tb927.11.3880	actin, putative (TRYPARP)	91.1	62.7	65.5	62.7	64.7	0.7	69.9	58.8	56.3	61.8	1.232	0.765	0.808	0.774	0.771	0.006	0.884	0.709	0.751	0.783
Tb927.11.7370	haloacid dehalogenase hydrolase, putative	91.1	74	73.3	71.9	76.6	0.7	71.5	69.1	68	70	1.231	0.903	0.904	0.887	0.912	0.006	0.906	0.833	0.907	0.886
Tb927.9.8380	hypothetical protein, conserved	91.1	62.5	62.1	64.7	66.4	98.8	53.1	56.4	59.5	57.8	1.231	0.762	0.767	0.799	0.79	0.823	0.672	0.68	0.794	0.732
Tb927.10.7430	GTP-binding protein, putative	91.1	77.2	83.4	76.6	85.1	124.8	75.8	72.8	77.8	78.4	1.231	0.941	1.029	0.945	1.013	1.04	0.959	0.877	1.037	0.992
Tb927.7.5260	hypothetical protein, conserved	91.1	96.4	98.2	97.7	97.9	126.3	90	83.4	89.6	91.1	1.23	1.175	1.213	1.206	1.166	1.052	1.139	1.004	1.194	1.154
Tb927.4.4090	hypothetical protein, conserved	91	82.4	84.9	82.5	82	133.1	91.2	84.6	82.1	85.2	1.23	1.005	1.048	1.019	0.976	1.109	1.154	1.019	1.094	1.078
Tb927.9.12360	RBP35	91	67.3	65.8	73	67.3	112.3	73.4	70.6	68.7	72.7	1.23	0.82	0.812	0.901	0.801	0.936	0.929	0.851	0.916	0.92
Tb927.6.2810	ABC transporter, putative	91	62.2	61.5	63	67	102.1	59.9	84.8	57.7	68.2	1.23	0.759	0.759	0.777	0.798	0.851	0.758	1.022	0.769	0.863
Tb927.8.4810	prohibitin 1 (PHB1)	91	102.3	103.5	92	98.5	69.6	101.8	86.8	84.5	89.4	1.23	1.247	1.277	1.136	1.173	0.58	1.289	1.046	1.127	1.132
Tb927.10.12040	protein kinase, putative,mitogen-activated protein kinase 11, putative	91	50.5	50.5	50.9	46.9	1.7	69.4	50.1	44.1	50.9	1.23	0.616	0.623	0.629	0.559	0.015	0.879	0.604	0.588	0.644
Tb927.9.15490	ADP-ribosylation factor GTPase activating protein, putative	91	30.6	29.6	32.1	29.7	93.4	48.8	33.2	29	35	1.23	0.374	0.366	0.396	0.353	0.778	0.618	0.4	0.386	0.444
Tb927.11.5890	hypothetical protein, conserved	91	56.4	51.4	52.2	53.9	0.7	51	45.2	42.1	48.4	1.23	0.687	0.635	0.645	0.641	0.006	0.646	0.544	0.561	0.612
Tb927.11.16720	cyclin 6,mitotic cyclin (CYC6)	91	82.7	79.4	89.8	80.5	0.8	69.5	75.7	83.1	83.8	1.23	1.008	0.981	1.109	0.958	0.007	0.879	0.913	1.108	1.06
Tb927.7.4800	hypothetical protein, conserved	91	86.7	86	87.7	81	0.7	89.5	66.2	65.8	82	1.23	1.058	1.062	1.083	0.964	0.006	1.133	0.798	0.878	1.039
Tb927.3.4440	hypothetical protein, conserved	91	80.2	74.8	81	76.8	124.5	86.9	82.8	77.8	80.7	1.23	0.978	0.924	0.999	0.914	1.038	1.099	0.997	1.037	1.022
Tb927.11.14470	hypothetical protein, conserved	91	83.2	80.8	80.9	82.4	0.6	75.4	73.8	71.4	78.6	1.23	1.014	0.997	0.998	0.981	0.005	0.954	0.889	0.952	0.995
Tb927.8.3740	hypothetical protein, conserved	91	51.7	58.7	56.7	59.8	112.7	72.3	54.1	49	58.7	1.229	0.631	0.725	0.7	0.712	0.939	0.915	0.652	0.653	0.743
Tb927.7.3120	small nuclear ribonucleoprotein SmD1	91	65.8	70.6	66.3	67.6	125.5	67.7	59.1	56.4	63.5	1.229	0.802	0.871	0.818	0.805	1.046	0.857	0.712	0.752	0.804
Tb927.9.9610	hypothetical protein, conserved	91	47.9	40.2	38.5	44	100	41.5	34.1	35.7	36	1.229	0.585	0.496	0.475	0.523	0.833	0.525	0.41	0.476	0.455
Tb927.10.3190	hypothetical protein	90.9	39.9	44.2	39	48.7	131.6	44.3	25.8	23.3	38.3	1.229	0.486	0.545	0.482	0.58	1.097	0.561	0.311	0.311	0.485
Tb927.10.14800	MAPK9 protein kinase	90.9	76.6	80.3	78.1	81.2	5.8	78.2	71.7	76	70.5	1.229	0.934	0.992	0.964	0.966	0.048	0.99	0.864	1.013	0.892
Tb927.11.14390	hypothetical protein, conserved	90.9	55.7	58.8	56.4	60.8	0.6	58.3	52.5	47.9	51.2	1.229	0.679	0.726	0.696	0.724	0.005	0.738	0.633	0.639	0.648
Tb927.11.7180	hypothetical protein, conserved	90.9	77.3	86.2	77.4	82.6	0.8	70.1	70.7	70.8	73.3	1.229	0.943	1.064	0.956	0.984	0.007	0.887	0.852	0.944	0.928
Tb927.11.1300	hypothetical protein, conserved	90.9	47.8	43.1	45.8	43.2	0.7	48.1	41.3	43.2	43.6	1.228	0.582	0.532	0.566	0.515	0.006	0.608	0.498	0.576	0.551
Tb927.7.5380	DRBD12	90.9	49.5	43.3	50.4	45.6	90.4	47.8	44.4	46	47.9	1.228	0.604	0.535	0.622	0.543	0.753	0.605	0.535	0.614	0.606
Tb927.6.3580	ATP-dependent DEAD/H DNA helicase recQ, putative	90.9	71	74.6	69.6	73.4	104.2	70.5	104.9	64.2	68.9	1.228	0.865	0.921	0.859	0.874	0.868	0.893	1.264	0.856	0.872
Tb927.8.5870	hypothetical protein, conserved	90.9	76.6	86.7	77.1	80.3	142.3	88.5	61.5	60.8	72.9	1.228	0.935	1.07	0.952	0.956	1.186	1.121	0.741	0.811	0.922
Tb927.11.3570	aminopeptidase, putative,metallo-peptidase, Clan MA(E) Family M1	90.9	82.8	85	82.9	87.4	0.4	79.4	77	76.6	82.7	1.228	1.01	1.05	1.024	1.041	0.004	1.005	0.928	1.021	1.047
Tb927.11.7960	kPAP kinetoplast poly(A) polymerase 1	90.9	63.5	66.1	63	70.4	0.7	63	55.1	53.6	56.3	1.228	0.774	0.816	0.777	0.839	0.006	0.797	0.664	0.715	0.712
Tb927.10.3350	hypothetical protein, conserved	90.9	62.1	62.8	61.4	64.2	33	64.5	57.7	56.1	60.7	1.228	0.757	0.776	0.758	0.764	0.275	0.816	0.695	0.748	0.768
Tb927.11.3380	Ran-binding protein 1, putative	90.8	98.8	104.8	99.6	98.6	0.6	80.2	91.8	90.6	87.2	1.228	1.205	1.294	1.23	1.174	0.005	1.015	1.106	1.209	1.104
Tb927.11.14010	hypothetical protein, conserved	90.8	88.2	91.5	95	95.2	0.5	88.1	89.4	97	92.7	1.227	1.076	1.129	1.173	1.134	0.004	1.115	1.078	1.293	1.173
Tb927.11.10920	hypothetical protein, conserved	90.8	56.7	55.2	58.3	57.9	0.8	66.9	53.1	49.1	59.2	1.227	0.692	0.682	0.719	0.689	0.007	0.847	0.639	0.654	0.749
Tb927.7.2340	40S ribosomal protein S15	90.8	117.5	106.8	118.9	113.7	94.1	143.1	109.9	117	106.6	1.227	1.433	1.318	1.468	1.354	0.784	1.811	1.324	1.559	1.35
Tb927.10.8140	hypothetical protein, conserved	90.8	86.4	89.9	85.8	93.5	164	113.2	79.6	67.5	81	1.227	1.054	1.11	1.059	1.113	1.366	1.433	0.959	0.9	1.026
Tb927.11.5970	phosphoinositide-specific phospholipase C, putative	90.8	72.8	67.6	72.4	69.2	0.7	72.8	66.2	64.5	68.2	1.227	0.888	0.834	0.893	0.823	0.006	0.921	0.798	0.86	0.863
Tb927.4.3090	hypothetical protein, conserved	90.8	75.3	70.5	75	74.9	1.2	87.8	77	70.3	75.9	1.227	0.918	0.87	0.926	0.891	0.01	1.111	0.928	0.937	0.961
Tb927.10.14910	sarcoplasmic reticulum glycoprotein, putative,sarcalumenin precursor, putative	90.8	75.3	80.6	75.1	80.7	107.2	75.2	73.1	71.5	79	1.227	0.918	0.995	0.927	0.961	0.894	0.951	0.88	0.953	1
Tb927.11.5690	SNF2 DNA repair protein, putative,SNF2 family protein	90.7	72.8	75.7	69.7	75	0.5	71.9	64.2	56.6	67.2	1.226	0.888	0.935	0.86	0.893	0.005	0.91	0.774	0.755	0.85
Tb927.7.2230	hypothetical protein, conserved	90.7	69.8	70.6	71.7	71.8	1	67.2	66.5	65.5	69.3	1.226	0.851	0.871	0.885	0.854	0.008	0.85	0.801	0.874	0.877
Tb927.2.3750	hypothetical protein, conserved	90.7	72.6	68.4	77.2	67	118.5	78.5	84.5	82.9	84	1.226	0.885	0.844	0.954	0.797	0.987	0.993	1.018	1.105	1.064
Tb927.11.410	hypothetical protein, conserved	90.7	44.5	47.4	45.6	46.6	1.1	45.7	39	34.4	16.6	1.226	0.542	0.585	0.563	0.555	0.009	0.579	0.469	0.458	0.21
Tb927.10.420	hypothetical protein, conserved	90.7	69.7	78.2	73.7	75.1	110.6	77.2	85.8	76.7	77.9	1.226	0.85	0.965	0.91	0.894	0.922	0.977	1.034	1.022	0.986
Tb927.9.3370	thioredoxin (trx)	90.7	85.2	90.9	76.7	90.6	133.3	84.1	77	71.6	76	1.226	1.04	1.122	0.947	1.079	1.111	1.064	0.928	0.955	0.963
Tb927.3.3120	hypothetical protein, conserved	90.7	84.8	88.7	87	89.7	138.6	99.3	93.8	91.6	88.6	1.225	1.034	1.095	1.074	1.068	1.155	1.257	1.13	1.222	1.122
Tb927.8.4430	uridine phosphorylase	90.7	61.2	61.2	61.8	64.3	98.2	58.3	60.8	61.9	64.4	1.225	0.747	0.756	0.764	0.765	0.818	0.738	0.733	0.825	0.816
Tb927.11.2240	hypothetical protein, conserved	90.6	26.1	28.6	27.2	27.2	0.6	34.3	25.3	21.6	24.1	1.225	0.318	0.353	0.335	0.324	0.005	0.434	0.304	0.288	0.306
Tb927.11.260	PIFTF6 ,predicted WD40 repeat	90.6	72.7	79.6	75.3	80.5	0.7	75.4	79.5	68.9	38.8	1.225	0.886	0.983	0.929	0.958	0.006	0.955	0.957	0.918	0.492
Tb927.8.4380	POMP40	90.6	66.1	67.1	67.8	67.3	153.8	107.1	83.1	78.6	66	1.225	0.806	0.829	0.837	0.802	1.281	1.356	1.002	1.048	0.836
Tb927.3.1980	hypothetical protein, conserved	90.6	70.7	75.2	70.3	75.1	108.6	58.2	68.3	67.1	67.3	1.225	0.862	0.929	0.868	0.894	0.905	0.736	0.823	0.895	0.852
Tb927.5.2650	L-galactonolactone oxidase (GAL/ALO)	90.6	69.5	70.3	70.8	69.2	142.3	79.9	55.6	59.7	63.4	1.225	0.847	0.867	0.874	0.824	1.186	1.011	0.67	0.795	0.802
Tb927.6.3880	hypothetical protein, conserved	90.6	49.6	48.3	50.9	48.4	99.1	49.2	67.7	44.3	53.2	1.224	0.605	0.596	0.629	0.576	0.825	0.623	0.815	0.591	0.673
Tb927.9.8810	hypothetical protein, conserved	90.6	82.6	85.5	78.2	84	122.1	78.6	67.2	69.5	72.9	1.224	1.008	1.055	0.966	0.999	1.018	0.995	0.81	0.926	0.923
Tb927.7.2410	hypothetical protein, conserved	90.6	69	64.8	65.4	65.7	106.1	67.4	60.9	58.2	67.1	1.224	0.842	0.8	0.807	0.783	0.884	0.853	0.734	0.776	0.849
Tb927.10.2190	hypothetical protein, conserved, N-terminal DUF667, C-terminal poly(Q), no yeast or human match	90.6	60.4	65.3	67.6	63.5	103.6	61.5	69.6	68.9	65.5	1.224	0.737	0.807	0.834	0.755	0.863	0.778	0.839	0.919	0.829
Tb927.10.5150	ZC3H31	90.6	74.2	72.9	80	70.5	11.4	76.2	83.8	83	82.4	1.224	0.905	0.9	0.987	0.839	0.095	0.965	1.01	1.106	1.043
Tb927.3.2290	chaperone protein DNAj, putative	90.6	83.5	87	82.4	93	128.8	85	76.7	76.2	78.7	1.224	1.018	1.074	1.017	1.107	1.073	1.076	0.924	1.017	0.996
Tb927.6.860	hypothetical protein	90.5	48.8	42.1	49.9	45.8	98.8	56.1	76.3	54.1	55.3	1.224	0.595	0.52	0.616	0.545	0.824	0.711	0.92	0.721	0.701
Tb927.7.6190	hypothetical protein, conserved	90.5	38.7	35.1	41.5	35.1	98.6	43.7	38.4	41.3	43.5	1.223	0.472	0.433	0.512	0.418	0.822	0.553	0.463	0.551	0.551
Tb927.3.2350	hypothetical protein, conserved	90.5	60.9	70.6	67.1	70.2	20.2	76	60.2	51	69.2	1.223	0.742	0.872	0.828	0.835	0.168	0.962	0.726	0.68	0.877
Tb927.8.3790	paraflagellar rod protein PFC2	90.5	74.3	80.3	76.2	75.3	109.2	71.2	72.3	74.9	77.2	1.223	0.906	0.991	0.941	0.896	0.91	0.902	0.871	0.998	0.977
Tb927.7.4970	glutamine synthetase, putative	90.5	69.2	74.6	69.4	76.6	0.6	78.4	63	55.6	58.9	1.223	0.843	0.921	0.857	0.912	0.005	0.992	0.759	0.741	0.746
Tb927.11.2500	carboxypeptidase, putative,metallo-peptidase, Clan MA(E) Family M32	90.5	75.4	68	74.3	66.7	0.5	69.1	67.9	67.6	69.4	1.223	0.919	0.839	0.917	0.794	0.004	0.875	0.818	0.901	0.878
Tb927.7.200	hypothetical protein, conserved	90.5	81.7	79.7	79.3	118.1	108.2	47.6	41.6	41.9	55.9	1.223	0.996	0.984	0.979	1.406	0.902	0.603	0.501	0.558	0.707
Tb927.10.5960	engulfment and cell motility domain 2, putative	90.5	64.7	67.8	67.7	66.7	0.7	66.7	63.1	61.1	64.3	1.223	0.789	0.837	0.836	0.794	0.006	0.844	0.76	0.815	0.813
Tb927.3.690	protein kinase, putative	90.5	47.1	50.9	49.8	49.7	101.2	59.9	48.7	40.6	54.7	1.222	0.574	0.628	0.615	0.592	0.844	0.758	0.587	0.541	0.693
Tb927.11.10050	Mitchondrial LSU ribosomal protein	90.5	95.3	95.7	93.4	92.9	0.9	80.5	74	83.6	86.2	1.222	1.162	1.182	1.153	1.106	0.007	1.019	0.891	1.115	1.091
Tb927.10.780	hypothetical protein, conserved	90.4	47.8	55	57.2	50.8	99.3	60.9	61	55.2	51.3	1.222	0.583	0.679	0.707	0.605	0.827	0.771	0.735	0.736	0.649
Tb927.6.2460	ubiquitin fusion degradation protein 2 ubiquitin conjugation factor E4 B, putative	90.4	76.5	80.4	80.9	79	108.6	73.8	110.1	75.8	73.7	1.222	0.933	0.992	0.999	0.94	0.905	0.935	1.326	1.01	0.933
Tb927.11.5140	ubiquitin carboxyl-terminal hydrolase, Clan CA cysteine peptidase, family C12, putative	90.4	84.6	85.2	82.8	92.3	0.9	80.3	74.4	72.8	81.1	1.222	1.031	1.052	1.022	1.099	0.007	1.016	0.897	0.971	1.027
Tb927.10.170	pseudouridine synthase, Cbf5p	90.4	75.8	84.5	76.4	83.9	118.7	81.1	90.9	85.2	78.9	1.222	0.924	1.043	0.943	0.998	0.989	1.027	1.095	1.136	0.999
Tb927.10.3800	predicted RING finger protein	90.4	76.4	79.2	74.6	79.5	98	64.5	66	64.5	71.4	1.222	0.931	0.977	0.921	0.947	0.817	0.817	0.795	0.86	0.904
Tb927.7.1480	hypothetical protein, conserved	90.4	79.2	84	80	87.1	117.1	72.1	65.3	69.2	76.7	1.221	0.965	1.037	0.988	1.037	0.976	0.913	0.787	0.922	0.971
Tb927.3.4460	hypothetical protein, conserved	90.4	87.1	78.2	88	83.8	128.2	88.1	92.2	95.1	90.1	1.221	1.062	0.965	1.087	0.997	1.068	1.115	1.111	1.268	1.141
Tb927.4.750	50S ribosomal protein L7Ae, putative	90.3	44.1	49.1	48.3	43.5	113.1	59.8	43.6	42.5	47.8	1.221	0.538	0.606	0.596	0.518	0.942	0.757	0.526	0.567	0.604
Tb927.4.4050	glycosomal transporter (GAT1)	90.3	91.3	88.4	92.9	89	127.1	84.9	96.9	103.7	92.1	1.221	1.114	1.092	1.147	1.06	1.059	1.075	1.167	1.382	1.166
Tb927.11.1290	hypothetical protein, conserved	90.3	43.7	42.1	47.6	44.4	0.7	46.4	51.2	47.2	49.6	1.221	0.533	0.52	0.588	0.528	0.006	0.587	0.617	0.63	0.627
Tb927.4.1830	hypothetical protein, conserved	90.3	35.6	35.6	39.4	39.5	97.8	46	35.3	31.1	40.3	1.22	0.435	0.44	0.486	0.47	0.815	0.583	0.425	0.414	0.51
Tb927.11.13260	hypothetical protein, conserved	90.3	63.2	54.9	59.5	53.9	0.5	66.1	62.9	67.1	54.8	1.22	0.771	0.678	0.734	0.642	0.004	0.837	0.757	0.894	0.694
Tb927.4.2540	ubiquitin, putative	90.3	28.3	26.5	28.6	29.8	77.8	43.4	25.9	23	25.7	1.22	0.345	0.327	0.353	0.355	0.648	0.55	0.312	0.306	0.325
Tb927.6.3500	RME8 endosomal trafficking protein, clathrin-associated	90.3	68.9	62.4	71.1	63.4	104.2	71.9	100.6	66.9	71.9	1.22	0.84	0.77	0.878	0.755	0.868	0.91	1.212	0.892	0.911
Tb927.11.11590	eIF3E	90.3	82.8	86.2	80.5	82.8	0.8	75.1	76	77.5	82.6	1.22	1.01	1.065	0.993	0.986	0.006	0.951	0.915	1.033	1.046
Tb927.10.5600	hypothetical protein, conserved	90.3	64.1	59.3	60.2	59.5	109.5	63.4	55.2	53.3	61.2	1.22	0.782	0.732	0.744	0.708	0.912	0.802	0.665	0.71	0.775
Tb927.4.1290	hypothetical protein, conserved	90.2	79.6	70.3	84.4	80.8	46.5	91.1	81.3	83.4	78	1.219	0.971	0.867	1.043	0.962	0.388	1.153	0.98	1.112	0.988
Tb927.3.830	flap endonuclease-1 (FEN-1), putative	90.2	74.6	85.6	76.2	83.5	107.5	76.4	77.1	70.7	76	1.219	0.91	1.057	0.941	0.994	0.896	0.967	0.929	0.943	0.962
Tb927.11.820	hypothetical protein	90.2	28.1	31	25.4	33.2	0.7	43.3	23.1	18.5	25.4	1.219	0.342	0.382	0.314	0.396	0.006	0.548	0.278	0.246	0.322
Tb927.10.16050	hypothetical protein, conserved	90.2	85.8	89.6	87.3	96.9	135.1	89.4	72.2	79.2	81.9	1.219	1.047	1.106	1.078	1.153	1.126	1.132	0.87	1.056	1.037
Tb927.6.1780	MAPK4 protein kinase	90.2	28.8	27	29.4	28	63.8	31.8	43.7	28.9	30.6	1.219	0.351	0.334	0.363	0.333	0.532	0.402	0.526	0.386	0.388
Tb927.11.4930	hypothetical protein, conserved	90.2	69.8	61.6	65.4	67.9	0.5	55.4	60.4	63.7	70.4	1.219	0.851	0.761	0.808	0.808	0.004	0.701	0.727	0.849	0.892
Tb927.6.3540	zinc-finger protein, conserved	90.2	74.4	70	71.4	71	99.1	64.2	102.4	66.4	78.4	1.218	0.907	0.864	0.881	0.846	0.826	0.813	1.233	0.886	0.992
Tb927.11.6680	Polyamine transporter 2 (TbPOT2)	90.1	84.7	87.7	85.2	88.1	0.7	76.1	77.4	82.6	81	1.218	1.033	1.083	1.052	1.049	0.006	0.963	0.932	1.101	1.025
Tb927.4.2650	hypothetical protein, conserved	90.1	79	80.8	83.8	83.8	120.7	84.6	84.7	83.5	87.1	1.218	0.963	0.997	1.034	0.998	1.006	1.07	1.02	1.113	1.102
Tb927.8.1650	protein associated with differentiation 4, PAD4	90.1	78.1	66.2	80	71.2	131.2	87.6	79.5	83.4	83.9	1.218	0.952	0.817	0.988	0.848	1.094	1.109	0.958	1.112	1.063
Tb927.11.5830	hypothetical protein, conserved	90.1	45.3	47	48.1	46.9	0.7	49.2	43.6	46.5	44.1	1.218	0.552	0.58	0.594	0.558	0.006	0.623	0.525	0.62	0.558
Tb927.10.9080	pteridine transporter, putative	90.1	81.9	81.8	76.3	85.3	112.7	77.5	73.6	73.8	73.6	1.218	0.999	1.01	0.942	1.015	0.939	0.982	0.887	0.983	0.931
Tb927.11.2770	hypothetical protein, conserved	90.1	55.4	56.8	54.8	55.4	0.4	64.4	48.7	43.3	47.6	1.218	0.675	0.702	0.676	0.66	0.003	0.815	0.586	0.578	0.602
Tb927.7.7450	GTP-binding protein, putative	90.1	90.2	93.7	82.5	94.7	113.7	80.4	91.3	82.9	129.8	1.218	1.1	1.157	1.019	1.128	0.948	1.018	1.101	1.105	1.643
Tb927.3.730	hypothetical protein, conserved	90.1	41.5	48.9	44.5	49	78.9	41.9	43	41.7	55.9	1.218	0.506	0.604	0.55	0.584	0.657	0.531	0.518	0.556	0.708
Tb927.11.10880	hypothetical protein, conserved	90.1	90.8	84.8	92.3	86.9	0.5	87.1	91.4	88.8	97	1.218	1.108	1.047	1.14	1.034	0.004	1.103	1.101	1.184	1.228
Tb927.10.5790	hypothetical protein, conserved	90.1	75.8	69.4	76	70.3	111.2	71.5	63.5	72.4	71	1.217	0.924	0.857	0.939	0.837	0.927	0.906	0.765	0.966	0.899
Tb927.4.1490	hypothetical protein, conserved	90.1	89.5	87.5	83.8	88.4	118.3	83.1	86.1	86.4	88.7	1.217	1.091	1.08	1.035	1.053	0.986	1.052	1.037	1.152	1.122
Tb927.11.13580	ubiquinone biosynthesis protein-like protein	90.1	77.7	83.2	77.1	79.6	0.6	77.9	70	72.2	72.4	1.217	0.948	1.027	0.951	0.948	0.005	0.986	0.844	0.962	0.917
Tb927.10.15210	nuclear cap binding complex subunit CBP30	90.1	71.5	77	73.5	77.7	103.3	67.6	70.9	65.6	71.6	1.217	0.872	0.95	0.907	0.925	0.861	0.856	0.855	0.874	0.906
Tb927.9.4900	condensin subunit 1, putative	90.1	88	87.9	87.6	86.8	109.2	74.9	78.4	79.6	82.5	1.217	1.074	1.085	1.081	1.033	0.91	0.948	0.945	1.062	1.044
Tb927.8.5890	Anti-silencing function ASF1B	90.1	26.9	28.2	26	29.5	71.5	28.8	21.4	20.9	25.1	1.217	0.327	0.348	0.321	0.351	0.596	0.364	0.258	0.279	0.318
Tb927.10.13550	hypothetical protein, conserved	90	77	82.4	77.5	85.5	107.4	73.4	73.4	71.7	74.6	1.217	0.939	1.018	0.957	1.018	0.895	0.929	0.884	0.957	0.944
Tb927.7.5340	CARP3	90	63.4	65	67.3	64.9	109.6	73.4	71.9	67.4	67.7	1.217	0.773	0.802	0.831	0.773	0.913	0.928	0.866	0.899	0.856
Tb927.11.310	hypothetical protein, conserved	90	72.2	76.3	72.5	70.7	0.6	71.8	65.7	57.2	31.3	1.217	0.88	0.942	0.895	0.841	0.005	0.908	0.792	0.763	0.397
Tb927.8.7710	hypothetical protein, conserved	90	60.4	52.4	59.9	52.4	126.6	69.8	64.1	68.5	67.8	1.216	0.736	0.647	0.74	0.623	1.055	0.884	0.773	0.913	0.858
Tb927.6.3670	paraflagellar rod protein PFC8	90	72.3	74.5	71.3	74.9	100.2	67	98.7	63	71.7	1.216	0.881	0.919	0.881	0.891	0.835	0.848	1.189	0.84	0.908
Tb927.7.1710	DOM34, releases stalled ribosomes	90	72.1	79.4	76.4	80.1	80.9	73.8	74.8	71.4	73	1.216	0.88	0.98	0.943	0.953	0.674	0.934	0.901	0.952	0.923
Tb927.11.11700	hypothetical protein, conserved	90	71.9	71.1	71.1	67.5	0.7	65.3	62.8	63.7	69.7	1.216	0.877	0.877	0.878	0.804	0.006	0.827	0.757	0.85	0.883
Tb927.6.1770	kinesin	90	52	48.4	51.8	47.9	101	57	77.9	48.9	53.1	1.216	0.635	0.597	0.639	0.57	0.842	0.722	0.939	0.652	0.672
Tb927.1.1820	hypothetical PIN domain-containing protein	89.9	55.5	55.7	55.8	54.1	100	60.7	60.3	53.9	57.5	1.216	0.677	0.688	0.689	0.644	0.833	0.769	0.727	0.719	0.727
Tb927.10.4820	hypothetical protein, conserved	89.9	88.9	93.1	85.9	96.1	9.6	82.9	83.7	84.2	88.4	1.215	1.084	1.149	1.061	1.144	0.08	1.049	1.008	1.123	1.119
Tb927.7.1690	silent information regulator 2 (SIR2RP1)	89.9	62.3	68.3	63.6	66.4	100.3	65.6	62.4	58.4	64.5	1.215	0.76	0.843	0.785	0.79	0.836	0.83	0.752	0.779	0.817
Tb927.10.550	hypothetical protein, conserved	89.9	46.3	45.1	48.5	47.8	87.6	64.5	57.1	54.6	49.2	1.215	0.565	0.557	0.599	0.569	0.73	0.817	0.688	0.728	0.623
Tb927.7.4840	hypothetical protein, conserved	89.9	77.7	78.2	78.9	76.4	0.8	79.2	72.4	68.7	78.5	1.215	0.947	0.966	0.974	0.909	0.007	1.003	0.872	0.916	0.994
Tb927.9.7000	hypothetical protein, conserved	89.9	85.7	88.1	85.7	88.7	117.2	67.5	77.3	77.3	77.3	1.215	1.046	1.088	1.058	1.056	0.977	0.854	0.931	1.031	0.978
Tb927.5.3700	hypothetical protein, conserved	89.9	68.5	72.1	70.6	71	111.4	68.2	71.4	70.9	74.3	1.215	0.836	0.89	0.872	0.846	0.928	0.864	0.86	0.946	0.94
Tb927.11.15230	cytosolic coat protein, putative	89.9	42.1	42.5	39	42.5	0.4	43.4	37.4	35.2	37.1	1.215	0.514	0.525	0.481	0.505	0.003	0.549	0.45	0.469	0.47
Tb927.5.3190	hypothetical protein, conserved, low homologies, no domains	89.9	64.5	58.4	63.7	65.2	167.6	83.6	57.4	62.5	52.8	1.215	0.787	0.721	0.787	0.777	1.397	1.058	0.692	0.833	0.668
Tb927.6.1560	hypothetical protein, conserved	89.9	72.6	70.1	71.7	71.9	123.5	71.5	97.5	64.8	66	1.215	0.885	0.866	0.885	0.856	1.029	0.905	1.175	0.864	0.835
Tb927.9.3760	poly(A) export protein, putative (TbGLE2)	89.9	65.8	68.4	66.3	68.5	57.1	65.3	63.6	62	66.3	1.215	0.802	0.845	0.819	0.815	0.476	0.826	0.766	0.827	0.84
Tb927.2.1730	hypothetical protein, conserved	89.9	74.7	88.4	84.3	94	154.1	110.9	109.2	107.7	150.3	1.214	0.91	1.092	1.041	1.12	1.284	1.404	1.316	1.436	1.902
Tb927.10.5890	hypothetical protein, conserved	89.9	81.2	81.4	77.2	79.3	107.6	76.1	74.5	74.7	81.1	1.214	0.99	1.005	0.953	0.943	0.896	0.963	0.898	0.996	1.026
Tb927.4.3810	DNA-directed RNA polymerase II subunit 2, p(RPB2)	89.9	83.7	78.4	83.3	76.8	131.4	89.1	90.8	91.3	90.6	1.214	1.021	0.968	1.028	0.914	1.095	1.128	1.094	1.217	1.146
Tb927.11.7100	MCT1/TMA20 homologue, similar to N-terminus of eIF2D	89.8	100.3	98.6	94	98	0.3	93.3	90.3	87.8	89.6	1.214	1.223	1.217	1.161	1.167	0.003	1.181	1.088	1.17	1.135
Tb927.10.8860	hypothetical protein, conserved	89.8	68	67.6	68.2	68.1	107.9	73.4	65.6	60.9	66.3	1.214	0.83	0.835	0.842	0.811	0.899	0.929	0.791	0.812	0.839
Tb927.3.3080	NEK6 protein kinase	89.8	74.9	74.4	73	71.8	124.3	87	84	79.1	79.7	1.214	0.913	0.919	0.902	0.855	1.036	1.101	1.012	1.054	1.008
Tb927.11.2740	hypothetical protein, conserved	89.8	76.1	75.6	78.7	77	0.5	68.1	75	74	75.6	1.214	0.928	0.933	0.972	0.917	0.004	0.862	0.903	0.987	0.956
Tb927.7.1890	hypothetical protein, copurified with splicing complex	89.8	60	57.9	64.5	64.2	98	67.7	59.8	57.3	66.2	1.214	0.732	0.715	0.796	0.765	0.817	0.856	0.72	0.764	0.838
Tb927.10.2900	importin beta-1 subunit, putative	89.8	81.4	78.4	81.7	82.1	42.2	69.4	76.7	75.8	78.6	1.214	0.993	0.968	1.008	0.977	0.352	0.878	0.925	1.01	0.995
Tb927.11.990	hypothetical protein, conserved	89.8	70.7	75.1	70.4	74.1	0.8	71.7	72.2	70.2	69.7	1.214	0.862	0.927	0.869	0.882	0.007	0.908	0.87	0.936	0.883
Tb927.11.8970	ribose 5-phosphate isomerase, putative	89.8	80.3	85.4	79	82.5	0.8	75.1	68.1	72.5	73.2	1.214	0.979	1.054	0.975	0.982	0.007	0.951	0.821	0.967	0.926
Tb927.11.9870	hypothetical protein, conserved	89.8	70.2	78.1	68.5	74.8	0.7	71	64.7	67.1	66.9	1.214	0.857	0.964	0.845	0.89	0.006	0.899	0.779	0.895	0.847
Tb927.10.7840	hypothetical protein, conserved	89.8	84.3	73.6	73.2	75.6	129.1	75.9	75.8	72.1	73.3	1.214	1.028	0.908	0.904	0.9	1.075	0.961	0.913	0.962	0.928
Tb927.9.9820	glyceraldehyde-3-phosphate dehydrogenase, putative	89.8	66.4	69.4	64.1	68.4	106.3	64.3	59.6	58.7	65.9	1.213	0.81	0.856	0.791	0.815	0.886	0.814	0.719	0.783	0.834
Tb927.10.6800	RBG1, associated with translating ribosomes	89.8	81.6	77.1	77.5	76.8	120.4	80.6	69.7	71.3	68.4	1.213	0.995	0.951	0.956	0.914	1.003	1.02	0.84	0.951	0.865
Tb927.10.12480	hypothetical protein, conserved	89.8	81.5	80.4	78.8	80.2	119.8	75.5	74.4	70.9	75.9	1.213	0.994	0.992	0.973	0.954	0.998	0.956	0.896	0.946	0.961
Tb927.3.5040	hypothetical protein, conserved	89.8	74	79.7	77.4	80.4	120.2	80.8	77.5	72.7	77.8	1.213	0.902	0.984	0.956	0.957	1.002	1.023	0.934	0.97	0.984
Tb927.10.13340	hypothetical protein, conserved	89.7	41	53.3	43.6	57	112.4	52.1	37.7	35.3	38.8	1.213	0.5	0.658	0.538	0.679	0.937	0.659	0.454	0.471	0.491
Tb927.6.2180	Mitochondrial SSU-associated	89.7	51.3	56.7	49.1	58.7	59.4	32.6	66.6	38.7	47.3	1.212	0.625	0.699	0.606	0.698	0.495	0.413	0.803	0.516	0.598
Tb927.2.4370	trypanothione synthetase (TRYS)	89.7	73.1	74.1	74.6	75.5	31.6	76	73.5	71.6	76.2	1.212	0.892	0.915	0.921	0.899	0.264	0.962	0.886	0.955	0.964
Tb927.11.8220	AUK1 aurora B kinase	89.7	65.2	74.2	68.9	71	0.9	72.4	58.4	59.5	65.4	1.212	0.795	0.916	0.851	0.846	0.007	0.917	0.703	0.793	0.828
Tb927.11.5400	signal recognition particle 54 kDa (SRP54)	89.7	80.3	82.9	76	77.2	1	71.3	69.9	67.6	73.2	1.212	0.979	1.023	0.938	0.919	0.009	0.902	0.842	0.901	0.926
Tb927.10.9910	hypothetical protein, conserved	89.7	100	101.1	103	96	121.8	84	99.8	101.4	94.1	1.212	1.219	1.248	1.272	1.142	1.015	1.064	1.203	1.352	1.192
Tb927.11.10780	Voltage-dependent anion channel (VDAC), putative	89.7	76.8	69.5	67.4	76.8	0.4	75.4	72.9	70	73.2	1.212	0.937	0.858	0.833	0.914	0.003	0.955	0.878	0.933	0.926
Tb927.4.910	hypothetical protein, conserved	89.6	76.2	79.7	73.4	74.6	126	75.5	69.7	74.8	72.6	1.211	0.929	0.983	0.907	0.888	1.05	0.955	0.84	0.997	0.919
Tb927.11.5090	aspartate aminotransferase, mitochondrial	89.6	65.6	64.3	65	67.4	0.5	53.4	55.8	58.4	62.7	1.211	0.8	0.794	0.803	0.802	0.004	0.676	0.672	0.779	0.793
Tb927.11.8040	Mitochondrial LSU-associated	89.6	55.3	57.1	51.1	57.9	0.7	57	45.3	46.5	46.3	1.211	0.674	0.705	0.631	0.689	0.006	0.721	0.546	0.62	0.586
Tb927.11.12020	hypothetical protein, conserved	89.6	51.9	55.9	51	57.4	0.5	44.7	32.7	30.7	67.6	1.211	0.633	0.69	0.63	0.684	0.004	0.566	0.394	0.409	0.856
Tb927.10.11120	hypothetical protein, conserved	89.6	92.9	105.2	91.1	100.2	129.1	89.3	92	91.3	91.1	1.211	1.133	1.299	1.125	1.193	1.076	1.131	1.108	1.217	1.153
Tb927.7.4450	hypothetical protein, conserved	89.6	66.9	74	68.7	70.8	107	66.3	64.9	61.6	65.2	1.211	0.816	0.913	0.848	0.843	0.891	0.839	0.782	0.821	0.826
Tb927.10.12370	gamma-glutamylcysteine synthetase (GCS)	89.6	90.6	84.1	86.2	88.8	107.3	76.3	78.7	78.1	79.2	1.211	1.105	1.038	1.064	1.057	0.894	0.965	0.948	1.041	1.003
Tb927.4.1000	hypothetical protein, conserved	89.6	58.9	61.7	57.7	61.6	122.8	72.1	54.8	52.7	52.7	1.211	0.718	0.762	0.712	0.733	1.023	0.912	0.66	0.702	0.667
Tb927.10.12400	membrane transporter protein, putative	89.6	79.1	77.7	77.6	81.2	115.6	82	70.3	69.7	73.9	1.211	0.965	0.959	0.958	0.966	0.963	1.038	0.847	0.93	0.935
Tb927.3.4160	hypothetical protein, conserved	89.6	83.3	83.1	79.5	83.3	122.2	86.5	95.7	95.2	81.6	1.211	1.016	1.026	0.982	0.991	1.019	1.095	1.152	1.269	1.033
Tb927.11.5270	ubiquitin carboxyl-terminal hydrolase, Clan CA cysteine peptidase, family C12, putative	89.6	84.1	81.7	82.1	83.2	0.5	74.2	71.1	74.9	78.9	1.211	1.026	1.009	1.014	0.99	0.004	0.939	0.857	0.999	0.999
Tb927.4.4300	NADH-ubiquinone oxidoreductase complex I subunit, putative	89.6	83.5	81.3	80.2	78.6	129.1	73.9	79.2	85.6	74.8	1.21	1.018	1.004	0.99	0.936	1.076	0.936	0.954	1.141	0.947
Tb927.3.670	hypothetical protein	89.5	56.8	54.9	57.5	60.2	84.7	68.9	59.5	50	58.3	1.21	0.693	0.678	0.71	0.717	0.706	0.872	0.717	0.667	0.738
Tb927.6.2850	ESAG8-associated protein, putative (PIE8)	89.5	40.7	41.1	43.2	40.7	94.7	42.1	58.3	41.8	43	1.21	0.497	0.507	0.534	0.485	0.789	0.533	0.702	0.557	0.545
Tb927.2.4870	kinetoplastid-specific dual specificity phosphatase, putative	89.5	55.4	51.7	54	57.1	113.8	64.5	52.4	47.7	53	1.21	0.676	0.638	0.667	0.679	0.948	0.817	0.632	0.637	0.67
Tb927.11.8020	hypothetical protein, conserved, no domains, poor Drosophila match	89.5	101	104.7	92.8	102.6	2.7	96.8	90.8	86.1	91.8	1.21	1.232	1.293	1.146	1.221	0.023	1.225	1.095	1.148	1.162
Tb927.11.15880	60S ribosomal protein L27	89.5	124.2	129.9	127.1	132	1.9	140.3	113.9	119.9	112.4	1.21	1.515	1.604	1.569	1.571	0.016	1.776	1.373	1.599	1.423
Tb927.7.4850	KKT5 Kinetochore protein	89.5	75.7	71.5	70.3	67.6	0.6	65.6	68.5	62.2	71.3	1.21	0.924	0.882	0.868	0.805	0.005	0.831	0.825	0.829	0.902
Tb927.4.1600	hypothetical protein, conserved	89.5	73.9	66.7	70.6	74.3	119.4	72.4	67	62.8	68.6	1.209	0.902	0.824	0.872	0.884	0.995	0.917	0.807	0.838	0.868
Tb927.4.2230	dolichyl-P-Man:GDP-Man1GlcNAc2-PP-dolichyl alpha-1,3-mannosyltransferase, putative	89.5	76.6	84.4	80.6	83.2	121.2	84.2	77.1	74.9	81.7	1.209	0.934	1.042	0.995	0.99	1.01	1.065	0.929	0.998	1.035
Tb927.4.800	TOR3 protein kinase = TOR-like 1	89.5	87.3	93.2	86.4	89.6	94.9	85.2	88.8	88.7	88.2	1.209	1.065	1.151	1.067	1.066	0.791	1.079	1.069	1.183	1.116
[truncated: 4,892 more rows]

## Sheet: Unique gene list
unique	annotation	927/MOD	31/MOD	42/MOD	32/MOD	24/MOD	2T1_bis/MOD	pc2060/MOD	bsf1313/MOD	Antat1/MOD
Tb927.7.2820	histone H2A	9.97	17.76	18.58	18.6	16.98	24.14	23.03	30.02	21.75
Tb927.1.2430	histone H3	8.53	16.73	15.92	19.77	16.23	26.25	24.09	29.2	17.85
Tb927.1.2340	alpha tubulin	10.88	21.45	21.56	22.89	20.41	17.95	20.78	27.18	22.96
Tb927.5.4170	histone H4	11.59	19.07	16.86	19.22	18.41	22.37	21.62	24.61	20.46
Tb927.10.2110	EF1-alpha elongation factor 1-alpha, (TEF1)	8.99	17.53	17.21	18.68	16.02	13.71	16.96	22.26	17.23
Tb927.6.1010	cysteine peptidase precursor, Clan CA, family C1, Cathepsin L-like (CP)	9.46	16.82	16.78	17.64	16.08	16.28	23.88	19.42	29.67
Tb927.1.2330	beta tubulin	8.97	15.71	15.83	16.79	15.19	14.63	14.96	18.92	16.96
Tb927.11.11330	heat shock protein 70, major HSP70	5.84	11.57	10.61	11.5	9.66	11.76	13.78	17.53	13.12
Tb927.10.10980	heat shock protein 83, HSP83	10.87	18.95	17.71	19.42	16.26	11.87	12.38	15.38	18.92
Tb927.6.4840	S-adenosylmethionine synthetase, putative (METK1)	7.43	8.06	7.55	8.48	7.23	6.72	11.29	9.02	10.49
Tb927.8.1620	MSP-B, putative	6.31	8.17	6.99	8.16	6.9	6.77	7.53	8.84	5.61
Tb927.3.4290	paraflagellar rod component PFR1	4.27	6.68	6.66	6.77	6.36	6.4	7.01	8.81	7.13
Tb927.9.12550	glycerol kinase, glycosomal (glk1)	4.08	8.21	8.09	8.85	7.7	6.06	6.53	8.12	9.32
Tb927.9.6090	PTP1-interacting protein, 39 kDa PIP39	6.6	4.7	4.41	5.11	4.4	7.12	6.91	7.24	2.73
Tb927.10.4570	EF2 elongation factor 2	2.21	4.22	4.14	4.23	3.83	4.21	4.73	6.12	4.22
Tb927.6.2230	TbRGG1	2.19	3.66	3.97	3.95	3.62	1.62	5.38	5.75	4.3
Tb927.6.4280	glyceraldehyde 3-phosphate dehydrogenase, glycosomal (GAPDH)	2.3	4.19	4.29	4.31	3.92	3.57	6.31	5.58	4.5
Tb927.8.4970	paraflagellar rod protein PFR2	3.12	4.68	4.89	4.75	4.52	4.24	4.41	5.51	5.25
Tb927.10.6510	chaperonin HSP60, mitochondrial precursor	2.35	4.14	4.34	4.32	3.96	3.32	4.08	5.35	4.34
Tb927.7.1840	zinc finger protein, putative	2.34	2.61	2.47	2.84	2.47	4.12	4.16	5.07	2.88
Tb927.7.1880	zinc finger protein, putative	2.34	2.61	2.47	2.84	2.47	4.12	4.16	5.07	2.88
Tb927.10.3030	19S proteasome regulatory subunit, (RPN11)	2.68	3.47	3.4	3.56	3.3	4.26	3.8	4.53	3.17
Tb927.8.4700	amino acid transporter, putative (AATP6)	9.36	3.78	3.93	3.76	3.73	4.2	4.19	4.41	5.02
Tb927.5.1830	lysosomal/endosomal membrane protein p67 (p67)	4.25	4.34	4.29	4.45	4.12	4.76	3.79	4.29	4.03
Tb927.11.9570	hypothetical conserved	1.24	2.73	2.8	2.79	2.54	3.02	3.27	4.28	3.49
Tb927.11.9570	hypothetical conserved	1.24	2.73	2.8	2.79	2.54	3.02	3.27	4.28	3.49
Tb927.11.9590	S-adenosylhomocysteine hydrolase, putative	1.71	2.7	2.7	2.67	2.6	3.04	3.29	4.25	3.47
Tb927.7.1830	hypothetical protein, conserved	2.03	2.04	1.99	2.11	1.92	3.73	3.46	4.09	2.24
Tb927.10.3010	hypothetical protein, conserved	1.34	2.67	2.54	2.72	2.49	3.1	3.19	4.03	2.17
Tb927.6.2270	hypothetical protein, conserved	2.2	2.68	2.92	2.8	2.75	1.12	5.27	3.92	2.78
Tb927.11.13020	calmodulin	3.82	3.45	3.52	3.31	3.39	3.75	3.22	3.86	3.1
Tb927.3.3770	paraflagellar rod protein PFC6	1.76	3.5	3.46	3.69	3.3	2.69	3.13	3.84	3.15
Tb927.8.4120	ZC3H26	2.26	3.07	2.94	3.21	2.95	2.97	3.13	3.83	3.88
Tb927.8.4070	ZC3H25	2.28	3.07	2.94	3.2	2.93	2.95	3.11	3.83	3.87
Tb927.8.4020	ZC3H24	2.35	3.11	2.97	3.24	2.97	2.97	3.12	3.81	3.95
Tb927.4.4240	hypothetical protein, conserved	3.18	3.49	3.43	3.42	3.24	3.27	3.31	3.8	2.84
Tb927.3.4740	hypothetical protein, conserved	1.26	2.87	2.86	2.95	2.73	2.21	2.99	3.76	3.09
Tb927.10.2990	hypothetical protein, conserved	1.77	2.57	2.48	2.66	2.42	2.74	3.02	3.72	2.13
Tb927.6.3740	heat shock 70 kDa protein, mitochondrial precursor, putative	2.92	2.55	2.44	2.61	2.33	2.62	4.57	3.63	3.27
Tb927.7.1740	60S ribosomal protein L7	2.33	1.92	1.93	2.1	1.92	3.11	2.96	3.61	1.96
Tb927.10.3020	hypothetical protein, conserved	1.77	2.6	2.49	2.61	2.42	2.71	2.91	3.47	2.08
Tb927.2.950	paraflagellar rod protein PFC13	9.05	2.89	2.94	3.18	3.21	4.05	4.16	3.47	4.06
Tb927.11.2060	60S acidic ribosomal subunit	1.1	2.18	2.18	2.27	2.09	2.62	3.11	3.45	2.12
Tb927.10.2890	enolase	1.73	2.47	2.44	2.5	2.31	2.75	2.8	3.4	2.56
Tb927.8.940	hypothetical protein, conserved	2.39	2.24	2.22	2.36	2.16	2.89	2.96	3.36	2.64
Tb927.3.4730	leucine-rich repeat protein (LRRP)	1.73	2.74	2.86	2.78	2.64	2.53	2.83	3.35	2.85
Tb927.10.3000	hypothetical protein, conserved, no domains	1.63	2.47	2.37	2.46	2.29	2.7	2.81	3.32	1.87
Tb927.8.3530	glycerol-3-phosphate dehydrogenase [NAD ], glycosomal	1.64	3.42	3.19	3.42	3.09	2.67	2.71	3.28	2.83
Tb927.7.1820	hypothetical protein, conserved	4.09	2.2	2.14	2.27	2.14	3.03	2.99	3.27	2.51
Tb927.6.2260	hypothetical protein, conserved	1.91	2.32	2.54	2.41	2.39	1.14	4.41	3.27	2.29
Tb927.10.1990	major vault protein, putative (MVP)	1.38	2.74	2.8	2.75	2.56	2.47	2.68	3.27	2.74
Tb927.5.1780	hypothetical protein, conserved	1.53	2.49	2.36	2.58	2.24	3.11	2.62	3.25	2.71
Tb927.10.6960	hypothetical protein, conserved, EF hand superfamily (E-4)	1.49	2.42	2.35	2.55	2.24	2.06	2.43	3.23	2.45
Tb927.3.5050	60S ribosomal protein L4	1.5	3.54	3.57	3.77	3.37	2.34	2.51	3.2	3.27
Tb927.10.6950	sterol 24-c-methyltransferase, putative	1.93	2.62	2.55	2.61	2.41	2.46	2.48	3.19	2.68
Tb927.1.2820	pteridine transporter, putative	3.47	4.24	3.77	4.25	3.76	2.74	2.81	3.14	2.6
Tb927.11.11360	guanine nucleotide-binding protein beta subunit- like protein (TRACK)	1.5	2.63	2.53	2.66	2.34	2.06	2.53	3.11	2.78
Tb927.10.13570	RBP27	1.1	2.55	2.44	2.62	2.46	2.67	2.43	3.06	2.51
Tb927.4.1790	60S ribosomal protein L3	1.43	1.55	1.45	1.69	1.38	2.1	2.28	3.01	2.96
Tb927.4.3490	DNA-directed RNA polymerase subunit, putative, (RPB6)	1.99	2.26	2.28	2.51	2.14	2.01	2.49	2.94	2.42
Tb927.10.5620	fructose-bisphosphate aldolase, glycosomal (ALD)	1.48	2.38	2.06	2.49	2.06	2.17	2.35	2.91	2.67
Tb927.2.5480	hypothetical protein, conserved	1.62	2.47	2.34	2.56	2.34	2.34	2.58	2.89	2.61
Tb927.7.1810	hypothetical protein, conserved	3.27	1.79	1.79	1.89	1.81	2.74	2.73	2.88	1.81
Tb927.9.3970	alpha/beta-hydrolase-like protein	2.18	2.52	2.39	2.51	2.3	2.2	2.45	2.87	2.31
Tb927.10.14840	mitochondrial carrier protein, MCP5c	2.73	2.6	2.96	2.74	2.88	2.78	2.62	2.87	2.94
Tb927.5.4540	GRESAG 4, putative receptor-type adenylate cyclase	1.82	2.56	3.1	2.57	2.56	2.84	2.97	2.87	2.24
Tb927.10.6240	ras-like small GTPase, putative (TbRHP) spindle formation and mitosis	1.6	2.13	2.17	2.13	2.04	2.32	2.43	2.86	3.01
Tb927.6.2280	hypothetical protein, conserved	1.87	2.15	2.27	2.25	2.26	1	3.95	2.85	2.21
Tb927.8.930	hypothetical protein, conserved, predicted GPI anchor	2.83	2.14	1.98	2.12	2.03	2.77	2.5	2.83	2.3
Tb927.8.4050	flagellar membrane protein that interacts with FLA1, similar to FLA3	2.07	2.41	2.33	2.5	2.21	2.26	2.38	2.82	3.12
Tb927.11.10910	40S ribosomal protein SA	1.52	2.41	2.2	2.39	2.04	2.11	2.46	2.8	2.46
Tb927.4.4930	hypothetical protein, conserved	1.59	2.35	2.41	2.4	2.28	2.14	2.22	2.79	2.4
Tb927.10.13560	Mevalonate-diphosphate decarboxylase	1.82	2.55	2.43	2.46	2.31	2.44	2.31	2.77	2.52
Tb927.2.5200	hypothetical protein, conserved	1.48	2.29	2.3	2.25	2.21	2.75	2.32	2.73	2.4
Tb927.7.7420	ATP synthase F1, alpha subunit	2.08	2.38	2.51	2.31	2.33	2.39	2.31	2.72	3.5
Tb927.9.11790	membrane transporter protein, putative	2.18	1.52	1.61	1.5	1.58	2.53	2.46	2.71	1.5
Tb927.5.1790	Mitchondrial SSU ribosomal protein	1.75	2.19	2.09	2.24	2	2.84	2.21	2.69	2.42
Tb927.9.2350	serine/threonine protein kinase, putative	1.04	1.87	1.77	1.88	1.74	2.38	2.29	2.68	2.92
Tb927.10.10370	hypothetical protein, conserved	2.05	2.56	2.29	2.46	2.22	2.37	2.36	2.68	2.46
Tb927.4.5020	RNA polymerase IIA largest subunit (RPB1)	1.93	2.28	2.46	2.34	2.26	2.14	2.27	2.67	2.33
Tb927.7.5000	60S ribosomal protein L19	0.87	2.25	2.5	2.46	2.37	2.22	1.98	2.66	2.02
Tb927.2.4750	hypothetical protein, conserved	2.59	2.24	2.37	2.43	2.27	2.22	2.4	2.65	2.5
Tb927.8.1330	60S ribosomal protein L7a	1.26	1.93	1.96	2.02	1.88	2.08	2.06	2.62	2.1
Tb927.10.14710	40S ribosomal protein S2	0.83	1.9	1.84	1.99	1.83	2.19	1.98	2.62	2.14
Tb927.9.3920	40S ribosomal protein S7	2.01	2.48	2.55	2.49	2.39	2.59	2.21	2.6	2.27
Tb927.2.2510	voltage-dependent anion-selective channel VDAC	2.14	1.89	2.14	1.91	1.94	2.55	2.38	2.59	1.96
Tb927.9.13650	ADP-ribosylation factor, putative	3.61	2.8	2.77	2.6	2.8	2.99	2.45	2.58	2.72
Tb927.9.1500	protein kinase, putative	2.24	2.18	2.09	2.2	2.03	1.94	2.2	2.54	2.31
Tb927.9.11490	60S ribosomal protein L27a	1.61	2.4	2.53	2.43	2.48	1.98	2.06	2.53	2.45
Tb927.9.1470	hypothetical protein, conserved	2.44	2.25	2.29	2.31	2.2	2.51	2.29	2.51	2.34
Tb927.9.8850	actin A	3.1	2.88	2.96	2.9	2.8	1.84	2.19	2.51	2.81
Tb927.7.5410	hypothetical protein, conserved	1.94	2.15	2.17	2.29	2.1	2.03	2.07	2.5	2.06
Tb927.3.5310	paraflagellar rod protein,I2 antigen	1.78	1.26	1.32	1.33	1.26	2.14	1.67	2.5	1.85
Tb927.11.15840	L-Lysine transport protein, putative	2.57	2.01	2.12	1.93	1.97	2.57	2.31	2.48	1.54
Tb927.7.1250	hypothetical protein, conserved	3.03	1.65	1.6	1.59	1.53	2.43	2.41	2.46	1.45
Tb927.4.4380	vacuolar-type proton translocating pyrophosphatase 1, putative (PPase1)	1.86	2.02	2.01	2.03	1.91	2	2.09	2.45	2.16
Tb927.7.230	40S ribosomal protein S33	1.44	3.16	3.09	3.57	4.63	2.15	1.97	2.45	1.53
Tb927.3.4750	aminopeptidase, putative,metallo-peptidase, Clan MA(E) Family M1	1.56	2.05	2.17	2.05	2.01	1.88	2.07	2.44	2.1
Tb927.2.5530	POMP22	1.74	2.17	2.07	2.2	2.09	2	2.17	2.43	2.16
Tb927.11.7060	acidocalcisomal pyrophosphatase (VSP1)	2.08	1.85	1.86	1.88	1.77	1.76	2.09	2.43	1.72
Tb927.7.6850	trans-sialidase (TbTS)	1.51	1.87	2.11	1.98	2.16	2.18	2.17	2.42	2.27
Tb927.4.4140	hypothetical protein, conserved	1.99	2.02	2.1	2.11	2.07	2.16	2.12	2.42	2.27
Tb927.11.9580	hypothetical protein, conserved	2.36	1.98	2.03	1.89	1.9	2.76	2.23	2.4	2.36
Tb927.10.14140	pyruvate kinase 1 (PYK1)	1.57	2	1.94	2.1	1.91	1.9	1.96	2.4	1.98
Tb927.2.5500	hypothetical protein, conserved	1.48	2.03	2	2.18	2.03	1.92	2.12	2.4	2.11
Tb927.10.5950	protein kinase, putative,(OTHER) NEK family, HsNEK1-like	3.4	2.44	2.41	2.44	2.26	2.15	2.17	2.39	2.43
Tb927.7.6010	hypothetical protein	1.33	2.16	1.93	2.35	2.11	2.57	1.98	2.37	2.24
Tb927.11.13190	EF1 gamma, elongation factor 1 gamma, putative	1.41	1.92	1.78	1.9	1.77	1.77	2.01	2.34	2.05
Tb927.2.5540	hypothetical protein, conserved	1.71	2.22	2.15	2.26	2.24	2.05	2.09	2.32	2.1
Tb927.10.2020	hexokinase (HK2)	1.66	2	2.11	2.07	1.96	1.48	1.87	2.31	1.92
Tb927.10.3940	40S ribosomal protein S3A	1.39	1.91	1.9	2.01	1.82	1.7	1.82	2.3	2.1
Tb927.4.5000	hypothetical protein, conserved, TERD-like domain	1.85	2.09	2.19	2.06	2.12	2.03	1.93	2.27	2.13
Tb927.11.11740	membrane-bound acid phosphatase, putative	1.88	1.99	2.02	2.02	1.85	1.88	2	2.27	2.04
Tb927.7.7110	leucine-rich repeat protein (LRRP)	1.88	1.82	1.81	1.87	1.75	1.86	2.05	2.26	3.07
Tb927.11.13130	membrane-bound acid phosphatase 1 precursor (MBAP1)	1.3	1.61	1.59	1.59	1.6	2.31	2.01	2.23	1.61
Tb927.8.3640	hypothetical protein, conserved	0.9	1.1	1.09	1.1	1.01	1.48	1.79	2.17	0.63
Tb927.11.6300	40S ribosomal protein S5	1.12	1.72	1.71	1.85	2.09	1.64	1.59	2.17	1.72
Tb927.10.1750	hypothetical protein, conserved	0.43	1.54	1.52	1.68	1.5	1.39	1.55	2.15	1.6
Tb927.2.4740	Mitochondrial LSU ribosomal protein L11	1.89	1.91	1.99	2.04	1.88	1.99	1.97	2.15	2.08
Tb927.11.16280	60S ribosomal protein L2 L8	0.77	1.73	1.68	1.89	1.57	2.11	1.67	2.14	1.81
Tb927.10.5630	hypothetical protein, conserved	2.61	2.13	1.88	2.24	1.96	2.38	1.92	2.14	2.01
Tb927.11.3590	40S ribosomal protein S4	1.34	1.88	1.83	1.97	1.69	1.86	1.89	2.14	2
Tb927.10.7340	40S ribosomal protein S24E	1.27	1.55	1.62	1.66	1.64	2.24	1.77	2.12	2.4
Tb927.4.4150	mitochondrial RNA binding complex 1 subunit	1.73	1.82	1.82	1.87	1.73	1.87	1.77	2.11	1.92
Tb927.10.11230	hypothetical protein, conserved	0.65	1.64	1.77	1.68	1.57	1.52	1.62	2.11	1.65
Tb927.11.6500	40S ribosomal protein S21	0.75	1.65	1.71	1.73	1.56	1.78	1.55	2.1	1.75
Tb927.2.4590	branched-chain amino acid aminotransferase, putative	1.9	2.25	2.22	2.31	2.07	1.99	1.89	2.09	2.06
Tb927.8.3620	folate transporter, ESAG10, putative	2.66	1.98	2.04	2.03	1.96	1.62	1.78	2.09	1.69
Tb927.10.13500	60S ribosomal protein L10a	1.58	1.88	1.97	1.93	1.94	1.77	1.75	2.07	1.93
Tb927.6.4410	S-adenosylmethionine decarboxylase (AdoMetDC)	2.94	2.12	2.29	2.12	2.23	2	2.99	2.06	2.1
Tb927.10.5360	40S ribosomal protein S10	0.93	1.7	1.68	1.82	1.7	1.93	1.61	2.04	1.78
Tb927.10.14740	hypothetical protein, conserved	1.89	1.84	2.02	1.94	1.98	1.9	1.91	2.04	1.94
Tb927.9.8070	60S ribosomal protein L10	1.39	1.73	1.78	1.78	1.68	1.7	1.62	2.04	1.78
Tb927.5.2190	hypothetical protein, conserved	2.08	2.54	2.75	2.52	2.48	2.05	1.28	2.01	2.5
Tb927.3.3310	60S ribosomal protein L13	1.25	1.65	1.68	1.61	1.67	2.07	1.74	2	1.84
Tb927.4.4950	hypothetical protein, conserved	1.4	1.72	1.83	1.78	1.75	1.82	1.73	2	1.62
Tb927.4.4120	hypothetical protein, conserved	2.01	1.76	1.88	1.84	1.79	1.91	1.79	1.99	1.64
Tb927.10.14060	hypothetical protein	0.83	1.57	1.57	1.71	1.63	1.5	1.54	1.98	1.75
Tb927.4.5380	hypothetical protein, conserved	2.24	1.93	2.13	1.92	2.06	1.91	1.76	1.98	1.94
Tb927.11.12770	ubiquitin ligase, putative	2.22	2.22	2.04	2.18	1.98	1.96	1.8	1.96	2.05
Tb927.11.15100	Tb5.20	5.36	1.84	2.07	1.89	1.89	1.68	1.5	1.96	1.68
Tb927.11.6180	60S ribosomal protein L28	1.48	1.79	1.84	1.86	1.81	1.41	1.57	1.96	1.81
Tb927.10.2570	lysosomal alpha-mannosidase precursor, putative	2.41	1.99	2.12	1.93	2.01	1.85	1.74	1.96	2.29
Tb927.4.3470	hypothetical protein, conserved	0.8	1.38	1.3	1.4	1.24	1.34	1.49	1.95	1.55
Tb927.11.11820	40S ribosomal protein S17	1.06	1.78	1.81	1.88	1.63	1.97	1.58	1.94	1.68
Tb927.10.5480	60S ribosomal protein L24	0.72	1.75	1.66	1.69	1.73	1.83	1.5	1.93	1.66
Tb927.10.1090	40S ribosomal protein S23	1.25	1.98	1.67	1.82	1.7	1.71	1.66	1.91	1.71
Tb927.8.3080	hypothetical protein, conserved	0.58	1.39	1.44	1.44	1.32	1.27	1.44	1.9	1.47
Tb927.10.5340	40S ribosomal protein S18	1.29	2.09	1.91	2.03	1.87	1.72	1.5	1.9	2.35
Tb927.8.3500	hypothetical protein, conserved	2.28	1.9	1.85	1.88	1.89	1.98	1.77	1.89	1.9
Tb927.11.15850	kinetoplast poly(A) polymerase complex 1 subunit	1.3	1.37	1.41	1.37	1.32	1.83	1.67	1.89	0.88
Tb927.10.8980	hypothetical protein, conserved	2.76	1.44	1.4	1.38	1.82	2.07	1.79	1.89	1.84
Tb927.11.13080	hypothetical protein, conserved	0.84	1.45	1.46	1.45	1.38	1.32	1.5	1.89	1.49
Tb927.9.8100	nascent polypeptide associated complex subunit, putative	1.84	1.73	1.78	1.75	1.62	1.94	1.63	1.87	1.68
Tb927.2.1560	cyclophilin type peptidyl-prolyl cis-trans isomerase, putative (PPIase)	2.33	1.1	1.52	1.33	1.7	2.04	1.84	1.87	2.95
Tb927.8.2420	hypothetical protein, conserved	0.71	1.35	1.34	1.39	1.26	1.24	1.33	1.87	1.46
Tb927.4.1440	hypothetical protein, conserved	0.81	1.49	1.34	1.43	1.26	1.23	1.47	1.86	1.59
Tb927.5.1800	hypothetical protein, conserved	2.8	1.82	1.79	1.81	1.76	2.26	1.56	1.84	1.97
Tb927.10.14750	fibrillarin, putative	1.37	1.54	1.7	1.67	1.71	1.8	1.54	1.84	1.69
Tb927.8.7380	dihydrolipoamide dehydrogenase, point mutation,acetoin dehydrogenase e3 component, putative	1.29	1.67	1.65	1.6	1.56	1.5	1.51	1.84	1.62
Tb927.9.1400	Monooxygenase, putative	1.19	1.03	1.05	1.04	1.04	1.36	1.6	1.83	1.76
Tb927.7.7050	hypothetical protein, conserved	0.92	1.27	1.22	1.41	1.18	1.32	1.53	1.81	2.24
Tb927.10.11400	hypothetical protein, conserved	0.8	1.46	1.53	1.49	1.37	1.15	1.49	1.81	1.54
Tb927.3.3250	hypothetical protein, conserved	0.8	1.36	1.29	1.36	1.24	1.37	1.54	1.8	1.51
Tb927.9.2470	nucleolar protein (NOP86)	1.66	1.62	1.53	1.6	1.46	1.62	1.56	1.8	1.65
Tb927.7.6900	double-strand-break repair protein rad21 homolog, putative	0.76	1.1	1.04	1.24	1.05	1.4	1.46	1.79	2.1
Tb927.10.8350	hypothetical protein	0.5	1.3	1.49	1.46	1.24	1.73	1.42	1.79	1.49
Tb927.8.1170	hypothetical protein, conserved	2.42	2.13	2.12	2.02	2.04	1.8	1.54	1.78	1.59
Tb927.8.2960	HUS1 protein, unknown function.	0.94	1.41	1.42	1.4	1.31	1.17	1.39	1.78	1.46
Tb927.10.7930	2,3-bisphosphoglycerate-independent phosphoglycerate mutase (PGAM)	0.75	1.39	1.3	1.38	1.22	1.31	1.4	1.77	1.43
Tb927.4.3560	protein phoshatase 1, putative	1.64	1.46	1.53	1.44	1.42	1.56	1.49	1.77	1.53
Tb927.1.3230	cell division cycle protein, putative	0.78	1.22	1.23	1.28	1.17	1.3	1.4	1.77	1.37
Tb927.11.9770	hypothetical protein, conserved	0.77	1.32	1.27	1.22	1.2	1.2	1.21	1.77	1.43
Tb927.1.3070	hypothetical protein, conserved	0.83	1.32	1.4	1.43	1.33	1.31	1.48	1.77	1.52
Tb927.1.3950	D-alanine aminotransferase (ALAT)	0.92	1.25	1.28	1.33	1.18	1.26	1.5	1.77	2.07
Tb927.4.3110	tRNA-dihydrouridine synthase 4, putative	0.85	1.32	1.24	1.38	1.18	1.25	1.4	1.76	1.48
Tb927.11.710	hypothetical protein, conserved	2.27	1.77	2.03	1.83	1.87	1.96	1.72	1.75	1.83
Tb927.7.1040	40S ribosomal protein S16	0.88	1.3	1.33	1.31	1.31	1.55	1.44	1.75	1.31
Tb927.5.2180	hypothetical protein, conserved	1.88	2.08	2.27	2.12	2.16	1.89	1.03	1.75	2.15
Tb927.11.12920	hypothetical protein, conserved	0.84	1.49	1.47	1.39	1.39	1.34	1.35	1.75	1.43
Tb927.3.3740	hypothetical protein, conserved	0.82	1.24	1.31	1.35	1.21	1.25	1.39	1.74	1.48
Tb927.7.7280	RNA binding protein, putative, SWAP domain	0.75	1.26	1.35	1.31	1.21	1.22	1.45	1.74	2.1
Tb927.7.6910	hypothetical protein, conserved	0.85	1.12	1.11	1.24	1.14	1.38	1.46	1.73	2.14
Tb927.7.6730	hypothetical protein, conserved	0.69	1.25	1.26	1.33	1.18	1.25	1.31	1.73	1.41
Tb927.8.7510	p-nitrophenylphosphatase, putative	0.89	1.35	1.43	1.36	1.28	1.17	1.37	1.73	1.41
Tb927.7.5180	60S ribosomal protein L23a or L25	1.73	1.65	1.84	1.64	1.74	1.82	1.47	1.72	1.68
Tb927.8.2520	Acetyl-CoA synthetase	0.75	1.31	1.25	1.36	1.17	1.15	1.29	1.72	1.38
Tb927.6.4400	hypothetical protein, conserved	2.69	1.81	2.03	1.85	1.98	1.76	2.48	1.72	1.85
Tb927.4.3690	Mitchondrial SSU ribosomal protein	0.92	1.41	1.48	1.38	1.34	1.43	1.39	1.71	1.41
Tb927.7.6750	hypothetical protein, conserved	0.73	1.3	1.35	1.39	1.3	1.34	1.35	1.71	1.43
Tb927.8.3540	hypothetical protein, conserved	2.68	2.09	2.07	2.06	2.07	1.47	1.6	1.71	1.75
Tb927.8.2500	ribosomal RNA methyltransferase, putative	0.66	1.43	1.32	1.38	1.25	1.24	1.31	1.7	1.35
Tb927.1.580	phosphate-repressible phosphate permease, putative	2.08	1.73	1.62	1.72	1.56	1.66	1.61	1.7	1.6
Tb927.3.3910	RNApol Rpc34 family, pol III subunit, likely homologue of yeast RPC34	0.73	1.06	0.96	1.24	0.93	1.31	1.39	1.69	1.39
Tb927.11.14020	RNA-binding protein (NRBD2)	1.12	1.52	1.45	1.55	1.49	1.52	1.3	1.69	1.48
Tb927.4.3440	BB50	0.79	1.25	1.26	1.27	1.18	1.33	1.41	1.69	1.42
Tb927.11.4710	hypothetical protein, conserved	0.75	1.42	1.25	1.34	1.23	1.2	1.37	1.69	1.43
Tb927.10.11160	HIRA-interacting protein 5, putative	0.91	1.42	1.49	1.38	1.42	1.37	1.31	1.68	1.43
Tb927.8.1550	paraflagellar rod protein PFC3	0.89	1.27	1.29	1.3	1.22	1.15	1.29	1.68	1.34
Tb927.10.15820	hypothetical protein, conserved	0.71	1.37	1.26	1.35	1.22	1.13	1.24	1.67	1.48
Tb927.10.10620	hypothetical protein, conserved	1.01	1.43	1.43	1.34	1.28	1.34	1.31	1.67	1.44
Tb927.11.3540	hypothetical protein, conserved	0.62	1.43	1.37	1.46	1.38	1.36	1.25	1.67	1.42
Tb927.7.7360	cell division control protein 2 homolog 2,cdc2-related kinase (CRK2)	0.88	1.37	1.42	1.37	1.27	1.42	1.49	1.67	2.07
Tb927.7.2990	hypothetical protein, conserved	2.9	1.62	1.78	1.61	1.7	1.75	1.58	1.66	1.64
Tb927.6.2300	adenosine kinase, putative	2.29	1.19	1.39	1.27	1.28	0.37	2.68	1.66	1.22
Tb927.8.5040	hypothetical protein, conserved	0.67	1.4	1.45	1.43	1.3	1.3	1.42	1.66	1.45
Tb927.3.3710	hypothetical protein, conserved	1.02	1.32	1.37	1.36	1.31	1.24	1.43	1.66	1.29
Tb927.11.9540	hypothetical protein, conserved	0.76	1.35	1.29	1.36	1.26	1.21	1.3	1.66	1.39
Tb927.10.7980	hypothetical protein, conserved	0.91	1.33	1.28	1.29	1.15	1.14	1.25	1.65	1.28
Tb927.10.10170	hypothetical protein, conserved,predicted WD40 repeat protein	0.8	1.49	1.27	1.4	1.28	1.24	1.32	1.65	1.42
Tb927.10.1470	hypoxanthine-guanine phosphoribosyltransferase (HGPRT)	1.98	1.61	1.67	1.54	1.52	1.45	1.43	1.65	1.59
Tb927.7.6950	hypothetical protein, conserved	0.95	1.19	1.19	1.3	1.19	1.32	1.39	1.64	2.07
Tb927.8.3150	T-complex protein 1, gamma subunit, putative (TCP-1-gamma)	0.91	1.38	1.43	1.32	1.27	1.19	1.29	1.64	1.39
Tb927.5.780	hypothetical protein, conserved	0.74	1.12	1.07	1.18	1.06	2	1.31	1.64	1.34
Tb927.3.3510	hypothetical protein, conserved	0.87	1.23	1.3	1.25	1.22	1.35	1.43	1.64	1.43
Tb927.4.4170	rRNA methyltransferase, putative	0.87	1.33	1.38	1.41	1.3	1.36	1.31	1.63	1.41
Tb927.9.8580	hypothetical protein, conserved	1.4	1.54	1.55	1.52	1.46	1.27	1.48	1.63	1.5
Tb927.10.11210	hypothetical protein, conserved	0.79	1.29	1.44	1.35	1.29	1.06	1.19	1.63	1.34
Tb927.11.10930	delta tubulin,tubulin delta chain (TUBD1)	0.8	1.32	1.19	1.33	1.19	1.19	1.37	1.63	1.42
Tb927.1.4010	TbPRI2, primase 2, kDNA replication	0.77	1.11	1.13	1.22	1.06	1.22	1.33	1.63	1.94
Tb927.11.16070	TFIIH basal transcription factor subunit (p34)	0.88	1.28	1.3	1.34	1.24	1.08	1.23	1.63	1.27
Tb927.10.11060	hypothetical protein, conserved	1.86	1.61	1.76	1.56	1.61	1.58	1.51	1.62	1.57
Tb927.6.1470	hypothetical protein, conserved	0.69	1.4	1.24	1.42	1.26	1.33	1.78	1.62	1.37
Tb927.1.3270	hypothetical protein, conserved	0.98	1.21	1.17	1.28	1.14	1.25	1.31	1.62	1.38
Tb927.2.5000	hypothetical protein, conserved	0.68	1.33	1.47	1.45	1.37	1.26	1.32	1.62	1.45
Tb927.8.7280	hypothetical protein, conserved	0.99	1.33	1.21	1.33	1.18	1.27	1.27	1.61	1.45
Tb927.5.2430	membrane transporter protein, putative	1.71	1.22	1.28	1.22	1.23	2.18	1.57	1.61	1.3
Tb927.3.4530	hypothetical protein, conserved	1.17	1.36	1.26	1.38	1.2	1.33	1.33	1.61	1.41
Tb927.10.12260	cytosolic nonspecific dipeptidase, putative,peptidase (M20/M25/M40 family), putative	0.91	1.45	1.18	1.36	1.19	1.24	1.27	1.61	1.41
Tb927.8.1440	maoC-like dehydratase, putative	0.96	1.16	1.14	1.25	1.19	1.32	1.29	1.6	1.38
Tb927.10.7420	hypothetical protein, conserved,predicted bromodomain protein	0.93	1.42	1.43	1.45	1.31	1.3	1.24	1.6	1.41
Tb927.8.2840	hypothetical protein, conserved	0.79	1.36	1.13	1.36	1.19	1.26	1.32	1.6	1.37
Tb927.1.4310	hypothetical protein, conserved	0.79	1.02	0.99	1.15	0.93	1.21	1.28	1.6	1.92
Tb927.8.3210	hypothetical protein, conserved	0.93	1.33	1.27	1.26	1.24	1.24	1.3	1.6	1.24
Tb927.11.15880	60S ribosomal protein L27	1.21	1.51	1.6	1.57	1.57	1.78	1.37	1.6	1.42
Tb927.11.13060	TAE2 translation-associated element 2, putative	0.79	1.37	1.37	1.3	1.27	1.33	1.27	1.6	1.34
Tb927.11.8710	hypothetical protein, conserved	0.59	1.31	1.18	1.26	1.18	1.36	1.29	1.6	1.37
Tb927.7.5120	hypothetical protein, conserved	0.79	1.3	1.4	1.39	1.3	1.16	1.29	1.6	1.22
Tb927.8.2810	5'-3' exonuclease XRNC, putative,exoribonuclease 2, putative (XRNC)	0.87	1.29	1.12	1.28	1.14	1.29	1.27	1.6	1.36
Tb927.1.3940	hypothetical protein, conserved	0.82	1.19	1.21	1.27	1.15	1.14	1.31	1.6	2
Tb927.6.660	hypothetical protein, conserved	0.84	1.07	1.09	1.21	0.99	1.16	1.79	1.59	1.36
Tb927.10.10680	hypothetical protein, conserved	0.78	1.26	1.29	1.23	1.15	1.19	1.27	1.59	1.27
Tb927.8.3140	NAD dependent deacetylase, putative,SIR2-like protein 4	0.9	1.32	1.39	1.39	1.34	1.29	1.3	1.59	1.4
Tb927.10.15140	hypothetical protein, conserved	1.42	1.33	1.25	1.29	1.16	1.12	1.16	1.59	1.46
Tb927.1.3260	hypothetical protein, conserved	0.87	1.26	1.22	1.28	1.21	1.37	1.38	1.59	1.34
Tb927.9.1410	hypothetical protein, conserved	0.95	0.97	0.94	0.99	0.91	1.49	1.33	1.59	1.5
Tb927.5.850	hypothetical protein, conserved	0.81	1.13	1.14	1.19	1.03	1.71	1.24	1.59	1.33
Tb927.3.3270	ATP-dependent phosphofructokinase (TbPFK)	0.68	1.14	1.2	1.2	1.14	1.22	1.32	1.59	1.4
Tb927.3.2740	hypothetical protein, conserved	1.12	1.34	1.29	1.3	1.24	1.43	1.38	1.59	1.36
Tb927.10.1620	phosphoserine/threonine/tyrosine-binding protein, putative	0.93	1.41	1.39	1.34	1.33	1.09	1.27	1.59	1.35
Tb927.4.3580	hypothetical protein, conserved	1.79	1.34	1.31	1.32	1.29	1.33	1.34	1.59	1.68
Tb927.10.7760	hypothetical protein, conserved	0.95	1.41	1.15	1.29	1.11	1.4	1.23	1.58	1.28
Tb927.8.3180	hypothetical protein, conserved	0.77	1.26	1.32	1.29	1.21	1.22	1.25	1.58	1.35
Tb927.8.3230	hypothetical protein, conserved	0.77	1.25	1.29	1.26	1.14	1.18	1.28	1.58	1.26
Tb927.11.6600	hypothetical protein, conserved	0.64	1.25	1.24	1.24	1.16	1.18	1.33	1.58	1.4
Tb927.6.560	cysteine peptidase C (CPC), Clan CA, family C1, Cathepsin B-like (TbcatB)	0.82	1.18	1.03	1.25	1.06	1.26	1.83	1.58	1.34
Tb927.11.10140	hypothetical protein, possible component of cytochorome oxidase complex	0.89	1.38	1.28	1.29	1.28	1.21	1.26	1.58	1.3
Tb927.8.3070	hypothetical protein, conserved	1.35	1.45	1.53	1.42	1.34	1.26	1.44	1.58	1.32
Tb927.9.14240	Nucleoporin (Nup82)	0.88	1.28	1.32	1.3	1.22	1.15	1.32	1.58	1.34
Tb927.10.14180	protein transport protein Sec13, putative	0.85	1.25	1.16	1.26	1.14	1.13	1.29	1.58	1.33
Tb927.4.1550	hypothetical protein, conserved	0.81	1.22	1.24	1.23	1.13	1.25	1.26	1.58	1.31
Tb927.10.7750	hypothetical protein, conserved	0.87	1.33	1.21	1.31	1.13	1.17	1.24	1.58	1.27
Tb927.9.1810	60S ribosomal protein L35	1.28	1.39	1.64	1.54	1.66	1.84	1.42	1.58	1.49
Tb927.3.3590	U3 small nucleolar ribonucleoprotein protein MPP10, putative	0.83	1.22	1.26	1.26	1.16	1.35	1.34	1.58	1.3
Tb927.7.7380	LSm3	0.62	1.21	1.49	1.29	1.22	1.42	1.34	1.58	2.02
Tb927.7.7200	hypothetical protein, conserved	0.68	1.21	1.27	1.27	1.19	1.26	1.32	1.58	2.03
Tb927.8.6750	TMA1, yeast protein associates with ribosomes	1.66	1.49	1.52	1.45	1.45	1.69	1.46	1.58	1.59
Tb927.10.11050	Mitchondrial LSU ribosomal protein	0.83	1.36	1.35	1.27	1.25	1.29	1.21	1.57	1.25
Tb927.4.3000	hypothetical protein, conserved	0.9	1.36	1.27	1.3	1.22	1.23	1.24	1.57	1.28
Tb927.4.3900	hypothetical protein, conserved	0.91	1.22	1.26	1.3	1.18	1.23	1.27	1.57	1.53
Tb927.3.4760	dynamin, putative,vacuolar sortin protein 1, putative	2.36	1.47	1.61	1.43	1.51	1.64	1.48	1.57	1.44
Tb927.3.3480	U2 small nuclear ribonucleoprotein B, putative (RBP36 U2SNRNPB, U2B''	0.99	1.08	1.18	1.22	1.07	1.4	1.42	1.57	1.39
Tb927.9.3640	Mitchondrial LSU ribosomal protein	0.89	1.4	1.37	1.34	1.35	1.37	1.32	1.57	1.37
Tb927.10.960	U4/U6-specific protein PRP4	0.78	1.34	1.2	1.31	1.16	1.25	1.35	1.57	1.29
Tb927.7.2660	ZC3H20	0.92	1.04	1.03	1.21	0.99	1.02	1.19	1.57	1.35
Tb927.2.2220	hypothetical protein, conserved	0.91	1.12	1.15	1.23	1.08	1.32	1.31	1.57	1.38
Tb927.7.4320	hypothetical protein, conserved	0.85	1.48	1.26	1.42	1.23	0.98	1.24	1.57	1.34
Tb927.9.15290	hypothetical protein, conserved	0.73	1.29	1.33	1.32	1.24	1.21	1.24	1.56	1.37
Tb927.11.13860	hypothetical protein, conserved	1.14	1.25	1.37	1.23	1.24	1.23	1.29	1.56	1.22
Tb927.8.1350	hypothetical protein, conserved	0.94	1.22	1.27	1.28	1.19	1.22	1.26	1.56	1.36
Tb927.8.1740	Mitochondrial tRNA import	0.71	1.18	1.05	1.26	1.04	1.23	1.16	1.56	1.25
Tb927.4.3410	selenoprotein, putative (SelTryp)	0.91	1.18	1.17	1.24	1.14	1.17	1.28	1.56	1.36
Tb927.8.2140	hypothetical protein, conserved	0.91	1.32	1.37	1.24	1.31	1.34	1.19	1.56	1.3
Tb927.10.7280	pre-mRNA splicing factor ATP-dependent RNA helicase, putative	0.84	1.27	1.26	1.31	1.19	1.27	1.24	1.56	1.33
Tb927.7.2340	40S ribosomal protein S15	1.23	1.43	1.32	1.47	1.35	1.81	1.32	1.56	1.35
Tb927.2.2540	hypothetical protein, conserved	1.06	1.29	1.53	1.4	1.37	1.56	1.44	1.56	1.51
Tb927.11.12750	cleavage and polyadenylation specificity factor 30 kDa subunit, CPSF 30	0.85	1.36	1.1	1.22	1.07	1.45	1.29	1.56	1.3
Tb927.10.10820	hypothetical protein, conserved	0.84	1.31	1.33	1.36	1.29	1.4	1.36	1.56	1.41
Tb927.10.10810	adenosine deaminase-like protein	0.79	1.22	1.21	1.28	1.19	1.22	1.25	1.56	1.34
Tb927.10.16010	hypothetical protein	0.41	1.33	1.2	1.28	1.2	1.17	1.15	1.56	1.23
Tb927.3.4050	hypothetical protein, conserved	0.83	1.22	1.18	1.33	1.15	1.3	1.3	1.56	1.23
Tb927.9.1340	Nucleoporin (TbMlp-2)	1.09	1.02	0.98	1.01	0.96	1.55	1.34	1.55	1.49
Tb927.5.1180	hypothetical protein, conserved	0.89	1.12	1.1	1.2	1.06	1.52	1.19	1.55	1.29
Tb927.11.11910	hypothetical protein, conserved	1.08	1.31	1.24	1.41	1.26	1.24	1.31	1.55	1.28
Tb927.3.4210	hypothetical protein, conserved, dsRNA binding domain	0.78	1.12	1.18	1.19	1.1	1.25	1.29	1.55	1.22
Tb927.11.6590	aminopeptidase, putative,metallo-peptidase, Clan MF, Family M17	0.89	1.2	1.17	1.25	1.11	1.11	1.27	1.55	1.3
Tb927.7.800	MRB complex protein mitochondrial RNA binding complex 1 subunit	1.1	1.37	1.44	1.35	1.31	1.21	1.28	1.55	1.3
Tb927.8.4800	hypothetical protein, conserved	0.77	1.27	1.28	1.21	1.21	1.24	1.21	1.55	1.25
Tb927.3.3020	actin-like protein, putative	1.04	1.07	1.03	1.19	1.06	1.19	1.32	1.55	1.34
Tb927.10.11280	hypothetical protein	0.69	1.25	1.37	1.27	1.35	1.53	1.16	1.55	1.23
Tb927.11.13070	hypothetical protein, conserved	0.74	1.31	1.31	1.32	1.27	1.3	1.28	1.55	1.33
Tb927.5.920	hypothetical protein, conserved	0.86	1.13	1.17	1.19	1.17	1.81	1.25	1.55	1.34
Tb927.3.3260	hypothetical protein, conserved, kinetoplastid-specific, poly(E) repeats	1.24	1.19	1.19	1.21	1.08	1.11	1.28	1.55	1.35
Tb927.3.3850	hypothetical protein, conserved	0.75	1.15	1.16	1.19	1.1	1.36	1.32	1.55	1.31
Tb927.5.770	hypothetical protein, conserved	0.82	1.1	1.07	1.17	1.02	1.71	1.22	1.55	1.35
Tb927.11.2950	Nucleoporin (TbNup89)	0.86	1.27	1.32	1.33	1.25	1.11	1.25	1.54	1.32
Tb927.1.3000	aminoacylase, putative,N-acyl-L-amino acid amidohydrolase, putative	1.07	1.23	1.28	1.23	1.26	1.26	1.33	1.54	1.26
Tb927.7.7370	hypothetical protein	1.29	1.07	1.19	1.02	1.07	1.64	1.44	1.54	1.81
Tb927.3.3920	serine/threonine-protein kinase, putative,protein kinase, putative	0.68	1.02	0.92	1.2	0.88	1.24	1.3	1.54	1.33
Tb927.10.8210	KREPA2	0.79	1.3	1.39	1.32	1.38	1.32	1.24	1.54	1.35
Tb927.9.4680	eIF4A1	0.95	1.21	1.18	1.26	1.16	0.98	1.19	1.54	1.25
Tb927.11.3340	RBP34	0.9	1.28	1.29	1.32	1.2	1.22	1.2	1.54	1.39
Tb927.9.1440	hypothetical protein, conserved	2.22	1.39	1.39	1.4	1.35	1.42	1.42	1.54	1.59
Tb927.11.13560	hypothetical protein, conserved	0.73	1.27	1.3	1.29	1.23	1.22	1.17	1.54	1.25
Tb927.8.3510	thymidylate kinase, putative	2.61	1.67	1.73	1.68	1.7	1.8	1.51	1.54	1.73
Tb927.2.5820	hypothetical protein, conserved	0.77	1.28	1.23	1.24	1.19	1.26	1.3	1.54	1.26
Tb927.3.4130	hypothetical protein, conserved	1.05	1.31	1.24	1.21	1.16	1.35	1.32	1.54	1.35
Tb927.7.7300	ATP-dependent DEAD/H RNA helicase, putative, no clear yeast homologue	0.72	1.21	1.28	1.26	1.19	1.15	1.28	1.54	1.94
Tb927.3.4960	kinesin, putative	1.13	1.34	1.46	1.34	1.33	1.24	1.29	1.54	1.28
Tb927.7.4910	hypothetical protein, conserved	0.79	1.27	1.33	1.34	1.24	1.18	1.3	1.53	1.38
Tb927.10.940	hypothetical protein, conserved, kinetoplastid-specific	0.86	1.49	1.27	1.42	1.23	1.21	1.27	1.53	1.35
Tb927.8.1260	hypothetical protein, conserved	0.78	1.22	1.26	1.24	1.19	1.32	1.2	1.53	1.32
Tb927.7.7250	hypothetical protein, conserved	0.84	1.2	1.28	1.24	1.19	1.21	1.27	1.53	1.9
Tb927.10.13170	hypothetical protein, conserved	0.75	1.37	1.28	1.31	1.24	1.25	1.21	1.53	1.23
Tb927.9.14300	hypothetical protein, conserved	0.85	1.34	1.37	1.32	1.31	1.26	1.23	1.53	1.38
Tb927.7.4730	PUF5	0.79	1.12	1.08	1.22	1.01	0.99	1.18	1.53	1.24
Tb927.11.13100	hypothetical protein, conserved	0.8	1.33	1.31	1.28	1.25	1.29	1.32	1.53	1.35
Tb927.11.9960	hypothetical protein, conserved	0.88	1.14	1.28	1.26	1.16	1.17	1.27	1.53	1.3
Tb927.4.3540	hypothetical protein, conserved	0.8	1.21	1.2	1.18	1.17	1.25	1.26	1.52	1.33
Tb927.8.1840	hypothetical protein, conserved	0.9	1.3	1.33	1.33	1.26	1.2	1.24	1.52	1.31
Tb927.10.4120	60S ribosomal protein L30	1.5	1.55	1.62	1.56	1.69	1.42	1.35	1.52	1.18
Tb927.10.8290	eIF3 subunit 8, putative	2.45	2.01	2.3	1.98	2.18	1.52	1.43	1.52	1.99
Tb927.10.15950	TFIID-like protein, putative (TRF4)	1.18	1.47	1.36	1.48	1.35	1.24	1.3	1.52	1.43
Tb927.11.10270	golgi SNARE protein-like,GOLGI SNAP receptor complex member, putative	1.02	1.3	1.31	1.31	1.23	1.24	1.23	1.52	1.37
Tb927.2.2990	hypothetical protein, conserved	0.86	1.05	1.13	1.2	1.11	1.28	1.21	1.52	1.38
Tb927.2.2530	hypothetical protein, conserved	0.83	1.11	1.24	1.17	1.14	1.16	1.2	1.52	1.28
Tb927.8.6820	hypothetical protein, conserved	0.91	1.3	1.34	1.3	1.22	1.18	1.29	1.52	1.28
Tb927.9.15060	rRNA processing protein, putative	0.67	1.16	1.23	1.23	1.18	1.2	1.27	1.51	1.24
Tb927.2.5210	3-oxoacyl-ACP reductase, putative	0.93	1.24	1.29	1.28	1.28	1.21	1.31	1.51	1.41
Tb927.7.6740	hypothetical protein, conserved	0.95	1.18	1.24	1.26	1.17	1.31	1.23	1.51	1.3
Tb927.4.4720	KRIPP7/TbPPR7 Kinetoplast ribosomal PPR-repeat containing protein	0.83	1.21	1.14	1.25	1.12	1.13	1.22	1.51	1.27
Tb927.3.3520	POMP25	0.95	1.17	1.29	1.25	1.21	1.38	1.4	1.51	1.3
Tb927.9.14050	Mitchondrial LSU ribosomal protein	0.77	1.19	1.1	1.2	1.07	1.2	1.21	1.51	1.36
Tb927.9.7080	hypothetical protein, conserved	0.99	1.39	1.35	1.3	1.28	1.39	1.27	1.51	1.35
Tb927.11.10090	hypothetical protein, conserved	0.87	1.17	1.22	1.16	1.13	1.12	1.17	1.51	1.26
Tb927.8.1520	hypothetical protein, conserved	0.83	1.17	1.19	1.17	1.15	1.19	1.25	1.51	1.23
Tb927.11.1480	GRESAG 4, putative receptor-type adenylate cyclase	1.73	1.47	1.3	1.46	1.87	1.33	1.34	1.51	1.5
Tb927.11.8730	ATPase, putative,S. cerevisiae cell division control protein 48 homolog, putative	0.92	1.28	1.22	1.24	1.14	1.19	1.22	1.51	1.31
Tb927.11.9930	NADH-ubiquinone oxidoreductase complex I subunit, putative	0.97	1.23	1.24	1.24	1.21	1.1	1.25	1.51	1.32
Tb927.4.3670	hypothetical protein, conserved	1.05	1.34	1.42	1.31	1.33	1.28	1.31	1.51	1.35
Tb927.8.5740	proteasome 26S non-ATPase subunit 9, putative	0.94	1.43	1.24	1.33	1.15	1.03	1.19	1.51	1.36
Tb927.11.12350	DNA photolyase, putative	0.84	1.25	1.27	1.29	1.21	1.23	1.25	1.51	1.32
Tb927.8.3970	oxidoreductase, putative	0.62	1.22	1.21	1.28	1.17	1.2	1.18	1.5	1.32
Tb927.10.7220	hypothetical protein, conserved	0.9	1.19	1.1	1.2	1.06	1.21	1.21	1.5	1.33
Tb927.3.3630	EF-TS elongation factor ts, putative ()	1.1	1.2	1.27	1.27	1.2	1.23	1.45	1.5	1.34
Tb927.1.3280	septum formation protein MAF homologue, putative	1.14	1.17	1.11	1.28	1.17	1.23	1.28	1.5	1.15
Tb927.10.1850	hypothetical protein, conserved	0.98	1.33	1.36	1.31	1.3	1.09	1.31	1.5	1.32
Tb927.10.7380	Mitchondrial LSU ribosomal protein	0.78	1.28	1.35	1.36	1.28	1.4	1.29	1.5	1.36
Tb927.10.8190	T-complex protein 1, theta subunit, (TCP-1-theta)	0.93	1.31	1.35	1.29	1.2	1.21	1.22	1.5	1.3
Tb927.11.12460	hypothetical protein, conserved	0.88	1.23	1.19	1.23	1.14	1.2	1.17	1.5	1.23
Tb927.10.10850	argonaute-like protein (AGO1)	0.84	1.2	1.22	1.26	1.17	1.37	1.23	1.5	1.26
Tb927.10.11030	POMP21	1.11	1.22	1.32	1.34	1.31	1.43	1.29	1.5	1.43
Tb927.11.13660	hypothetical protein, conserved	1	1.3	1.33	1.31	1.4	1.34	1.25	1.5	1.42
Tb927.6.4420	hypothetical protein, conserved	0.94	1.18	1.19	1.22	1.21	1.07	1.78	1.5	1.2
Tb927.7.6980	U2 splicing factor putative, SF3b(SAP)130	0.9	1.1	1.1	1.19	1.06	1.23	1.28	1.5	1.89
Tb927.3.2660	hypothetical protein, conserved	0.88	1.22	1.19	1.25	1.18	1.09	1.2	1.49	1.37
Tb927.10.11350	Mitchondrial LSU ribosomal protein	1.2	1.32	1.38	1.27	1.31	1.36	1.27	1.49	1.24
Tb927.5.4100	hypothetical protein, conserved	0.84	1.19	1.13	1.22	1.07	1.1	1.16	1.49	1.3
Tb927.9.14410	RNA 3'-terminal phosphate cyclase-like protein	1.01	1.28	1.34	1.28	1.28	1.24	1.29	1.49	1.36
Tb927.10.6670	dynein light chain, putative	1.25	1.38	1.38	1.33	1.33	1.23	1.23	1.49	1.46
Tb927.4.2920	hypothetical protein, conserved	0.9	1.24	1.21	1.23	1.13	1.21	1.17	1.49	1.29
Tb927.10.7390	U2 splicing factor, putatiive SF3b(SAP)14b	1.45	1.29	1.34	1.35	1.25	1.15	1.15	1.49	1.27
Tb927.9.14290	hypothetical protein, conserved	0.94	1.22	1.34	1.28	1.28	1.23	1.2	1.49	1.27
Tb927.10.15760	hypothetical protein, conserved	0.85	1.36	1.31	1.33	1.27	1.15	1.19	1.49	1.3
Tb927.2.1760	hypothetical protein, conserved	1.79	1.18	1.38	1.33	1.44	1.57	1.58	1.49	1.52
Tb927.10.8220	hypothetical protein, conserved	1.08	1.37	1.43	1.32	1.3	1.34	1.33	1.49	1.37
Tb927.8.7030	hypothetical protein, conserved	1.06	1.35	1.48	1.33	1.28	1.25	1.22	1.49	1.28
Tb927.10.8080	hypothetical protein, conserved	0.94	1.31	1.32	1.28	1.25	1.27	1.22	1.49	1.34
Tb927.10.11150	hypothetical protein, conserved, no domains	1.18	1.38	1.45	1.41	1.34	1.19	1.24	1.49	1.36
Tb927.9.3540	hypothetical protein, conserved	0.86	1.29	1.39	1.34	1.34	1.26	1.29	1.49	1.37
Tb927.11.7070	ATP-dependent DEAD/H RNA helicase, putative, no clear yeast homologue	1.15	0.99	1.07	0.96	1.01	1.57	1.36	1.48	0.99
Tb927.10.15960	hypothetical protein, conserved	1.2	1.43	1.43	1.48	1.36	1.26	1.27	1.48	1.35
Tb927.10.3160	hypothetical protein, conserved	0.91	1.29	1.28	1.35	1.26	1.37	1.23	1.48	1.17
Tb927.4.3350	hypothetical protein, conserved	1	1.24	1.04	1.21	1.08	1.22	1.27	1.48	1.27
Tb927.10.1340	hypothetical protein, conserved	0.84	1.38	1.34	1.34	1.25	1.17	1.21	1.48	1.4
Tb927.11.4650	Mitchondrial LSU ribosomal protein	0.73	1.18	1.14	1.24	1.1	1.14	1.19	1.48	1.27
Tb927.1.3010	mRNA processing protein, putative	0.93	1.22	1.31	1.29	1.25	1.3	1.28	1.48	1.34
Tb927.11.8120	protein transport protein Sec13, putative	0.76	1.22	1.35	1.26	1.26	1.24	1.23	1.48	1.25
Tb927.10.7370	hypothetical protein, conserved	0.87	1.3	1.38	1.28	1.26	1.03	1.16	1.48	1.26
Tb927.6.4490	hypothetical protein, conserved	0.85	1.28	1.36	1.29	1.31	1.33	1.85	1.48	1.33
Tb927.10.7720	hypothetical protein, conserved	0.8	1.18	1.12	1.13	1.13	1.5	1.22	1.47	1.38
Tb927.11.11010	hypothetical protein, conserved	0.81	1.25	1.2	1.34	1.19	1.35	1.27	1.47	1.34
Tb927.5.2030	hypothetical protein, conserved	0.82	1.18	1.13	1.3	1.2	1.64	1.2	1.47	1.26
Tb927.4.1030	hypothetical protein, conserved	0.82	1.12	1.16	1.18	1.08	1.19	1.16	1.47	1.28
Tb927.2.4850	hypothetical protein, conserved	1.08	1.27	1.32	1.24	1.21	1.17	1.26	1.47	1.31
Tb927.9.6720	hypothetical protein, conserved	0.86	1.31	1.26	1.24	1.2	1.2	1.16	1.47	1.21
Tb927.8.7010	chaperone protein DNAj, putative	1.02	1.27	1.4	1.3	1.33	1.28	1.31	1.47	1.32
Tb927.4.2950	mitochondrial DNA polymerase I protein A, putative	0.96	1.2	1.17	1.23	1.12	1.15	1.22	1.47	1.26
Tb927.9.14330	mismatch repair protein PMS1, putative. mismatch repair protein	0.95	1.25	1.32	1.3	1.27	1.25	1.26	1.47	1.28
Tb927.3.4030	hypothetical protein, conserved	0.82	1.13	1.03	1.2	1.03	1.25	1.27	1.47	1.26
Tb927.8.4650	hypothetical protein, conserved	0.79	1.24	1.21	1.28	1.12	1.4	1.21	1.47	1.34
Tb927.5.500	in situ HA-tagged protein colocalizes with mitochondrion (TRitrypDB comment)	0.93	1.06	0.96	1.13	0.93	1.57	1.29	1.47	1.26
Tb927.10.1560	hypothetical protein, conserved	0.7	1.24	1.29	1.25	1.2	1.24	1.24	1.47	1.29
Tb927.4.950	hypothetical protein, conserved	0.86	1.25	1.28	1.27	1.23	1.23	1.28	1.47	1.28
Tb927.2.1600	hypothetical protein	1.52	0.75	1.05	0.84	1.08	1.22	1.36	1.47	1.89
Tb927.10.11360	protein phosphatase 2A regulatory subunit, putative	1.01	1.29	1.35	1.27	1.3	1.25	1.2	1.47	1.29
Tb927.10.11530	hypothetical protein, conserved	1.16	1.18	1.35	1.25	1.23	1.45	1.2	1.47	1.36
Tb927.10.1520	small GTPase, putative,Ras-related protein, putative (RAB21)	0.83	1.11	1.17	1.16	1.08	1.08	1.18	1.47	1.2
Tb927.4.4110	hypothetical protein, conserved	1.05	1.18	1.23	1.26	1.21	1.25	1.26	1.47	1.29
Tb927.10.7470	U2 splicing factor SF3b14 (p14), putative. RBP15	1.34	1.37	1.54	1.38	1.36	1.33	1.39	1.47	1.36
Tb927.10.1350	hypothetical protein, conserved	0.92	1.29	1.3	1.25	1.25	1.18	1.28	1.47	1.29
Tb927.11.3510	hypothetical protein, conserved	0.65	1.28	1.18	1.3	1.18	1.14	1.17	1.47	1.27
Tb927.3.3540	Nucleoporin (TbNup53b)	0.84	1.2	1.26	1.2	1.17	1.36	1.28	1.47	1.27
Tb927.10.11440	CYC2-like cyclin, putative,G1 cyclin CycE4, putative (CYC5)	0.86	1.16	1.24	1.23	1.15	1.16	1.23	1.47	1.3
Tb927.10.7060	nucleoporin interacting component (NUP93), putative	0.86	1.21	1.08	1.22	1.03	1.16	1.18	1.47	1.27
Tb927.3.4540	hypothetical protein, conserved	0.97	1.19	1.15	1.23	1.01	1.16	1.25	1.46	1.21
Tb927.10.1310	hypothetical protein, conserved	0.73	1.3	1.27	1.28	1.2	1.24	1.25	1.46	1.25
Tb927.10.15150	RNA polymerase III C11 subunit, putative,(RPC11)	1.11	1.23	1.37	1.27	1.18	1.17	1.25	1.46	1.28
Tb927.10.7350	hypothetical protein, conserved	0.92	1.26	1.25	1.23	1.2	1.2	1.18	1.46	1.25
Tb927.7.3100	hypothetical protein, conserved	0.9	1.29	1.32	1.32	1.26	1.18	1.2	1.46	1.29
Tb927.2.4990	hypothetical protein, conserved	0.88	1.18	1.29	1.21	1.21	1.17	1.23	1.46	1.27
Tb927.10.1760	hypothetical protein	0.56	1.3	1.36	1.37	1.35	1.5	1.25	1.46	1.27
Tb927.2.5830	hypothetical protein, conserved	0.85	1.15	1.17	1.2	1.18	1.15	1.22	1.46	1.18
Tb927.1.4470	hypothetical protein, conserved	0.8	1.04	0.94	1.17	0.96	1.27	1.3	1.46	1.79
Tb927.8.2700	hypothetical protein, conserved	0.81	1.32	1.29	1.3	1.29	1.2	1.22	1.46	1.29
Tb927.7.7040	methylthioadenosine phosphorylase, putative (MTAP)	1.03	1.15	1.08	1.22	1.04	1.17	1.34	1.46	1.88
Tb927.11.12840	hypothetical protein, conserved	0.86	1.27	1.23	1.22	1.17	1.23	1.21	1.46	1.26
Tb927.11.16330	hypothetical protein, conserved	0.84	1.2	1.18	1.26	1.1	1.14	1.19	1.46	1.23
Tb927.8.7820	hypothetical protein, conserved	0.85	0.98	0.93	1.09	0.91	1.13	1.28	1.46	1.35
Tb927.4.1310	ZC3H9	0.94	1.22	1.07	1.24	1.07	1.18	1.28	1.46	1.29
Tb927.8.7080	hypothetical protein, conserved, spectrin/polyprotein domains	0.9	1.27	1.34	1.26	1.23	1.21	1.19	1.45	1.29
Tb927.10.7890	hypothetical protein, conserved	0.89	1.24	1.18	1.23	1.06	1.17	1.21	1.45	1.22
Tb927.8.1830	tRNA-methyl transferase, putative	0.91	1.19	1.19	1.21	1.13	1.04	1.16	1.45	1.16
Tb927.8.3050	hypothetical protein, conserved	0.75	1.09	1.15	1.13	1.01	0.96	1.08	1.45	1.13
Tb927.11.11420	hypothetical protein	0.89	1.43	1.46	1.41	1.44	1.57	1.28	1.45	1.55
Tb927.5.2080	guanosine monophosphate reductase, putative	0.83	1.2	1.15	1.18	1.08	1.5	1.17	1.45	1.18
Tb927.10.14490	hypothetical protein, conserved	0.81	1.18	1.1	1.19	1.04	1.08	1.15	1.45	1.17
Tb927.3.3610	PEX7 peroxisomal targeting signal type 2 receptor	0.86	1.14	1.1	1.11	1.14	1.26	1.27	1.45	1.29
Tb927.10.12020	hypothetical protein, conserved	0.97	1.12	1.07	1.18	1.04	1.15	1.2	1.45	1.26
Tb927.10.5300	eIF-6	1.08	1.23	1.2	1.28	1.11	0.92	1.23	1.45	1.31
Tb927.8.1820	nonspecific lipid-transfer protein, putative,sterol carrier protein, putative	0.87	1.16	1.13	1.17	1.1	1.14	1.15	1.45	1.01
Tb927.10.16080	hypothetical protein, conserved	1.17	1.44	1.42	1.46	1.35	1.22	1.16	1.45	1.28
Tb927.11.13440	mitochondrial carrier protein, MCP21	0.96	1.23	1.28	1.29	1.22	1.25	1.1	1.45	1.21
Tb927.11.6480	hypothetical protein, conserved	1.01	1.26	1.27	1.2	1.26	1.14	1.21	1.45	1.29
Tb927.11.8920	hypothetical protein, conserved	0.9	1.31	1.4	1.33	1.31	1.21	1.15	1.45	1.25
Tb927.11.13470	hypothetical protein, conserved	0.88	1.26	1.32	1.32	1.25	1.24	1.21	1.45	1.25
Tb927.3.3900	carnitine O-palmitoyltransferase II, putative (CPT II)	0.88	1.01	0.91	1.06	0.88	1.2	1.24	1.45	1.24
Tb927.10.6290	ATP-dependent DEAD/H RNA helicase, putative Rrp3, ribosome biogenesis?	0.87	1.25	1.33	1.27	1.26	1.23	1.24	1.45	1.35
Tb927.8.5690	KREPB8	0.96	1.42	1.39	1.35	1.31	1.1	1.16	1.45	1.3
Tb927.7.7230	nitroreductase (NTR)	0.77	1.18	1.19	1.2	1.14	1.27	1.27	1.45	1.87
Tb927.5.2110	hypothetical protein, conserved	0.81	1.22	1.21	1.26	1.19	1.46	1.03	1.45	1.32
Tb927.10.10710	hypothetical protein, conserved	1.1	1.3	1.33	1.25	1.21	1.24	1.22	1.45	1.29
Tb927.10.16180	hypothetical protein, conserved	0.86	1.24	1.38	1.35	1.26	1.19	1.13	1.45	1.28
Tb927.9.15980	nucleoside transporter 1, putative	1.74	1.32	1.29	1.43	1.32	1.37	1.3	1.45	1.47
Tb927.5.1200	exosome component CSL4	1.29	1.05	0.99	1.07	1	1.49	1.2	1.45	1.23
Tb927.10.7800	cop9 signalosome complex subunit, putative,predicted PCI domain protein	0.97	1.17	1.05	1.14	0.99	1.23	1.14	1.45	1.23
Tb927.8.2360	hypothetical protein, conserved	1.19	1.29	1.33	1.29	1.21	1.19	1.19	1.44	1.32
Tb927.10.11420	hypothetical protein, conserved	0.95	1.29	1.34	1.29	1.25	1.21	1.24	1.44	1.28
Tb927.10.7520	folylpolyglutamate synthase, putative (FPGS)	0.87	1.28	1.22	1.28	1.22	1.25	1.24	1.44	1.27
Tb927.8.8160	hypothetical protein, conserved	1.57	1.37	1.34	1.42	1.33	1.42	1.3	1.44	1.45
Tb927.10.950	hypothetical protein, conserved	0.86	1.36	1.26	1.37	1.25	1.16	1.27	1.44	1.22
Tb927.4.2940	hypothetical protein, conserved	0.83	1.28	1.25	1.25	1.19	1.17	1.21	1.44	1.31
Tb927.8.1690	serine/threonine-protein kinase, putative	0.86	1.17	1.07	1.24	1.05	1.26	1.19	1.44	1.17
Tb927.11.6940	hypothetical protein, conserved	0.92	1.19	1.27	1.22	1.19	1.18	1.15	1.44	1.27
Tb927.7.7240	leucine-rich repeat protein (LRRP)	0.89	1.19	1.3	1.22	1.23	1.33	1.29	1.44	1.87
Tb927.11.11660	hypothetical protein, conserved	0.89	1.35	1.32	1.3	1.2	1.2	1.21	1.44	1.29
Tb927.11.1820	eIF2B delta subunit, subunit GCD2	0.85	1.28	1.28	1.26	1.23	1.22	1.22	1.44	1.29
Tb927.11.4540	nucleoporin 48 (TbNup48)	0.84	1.21	1.21	1.26	1.15	1.09	1.17	1.44	1.26
Tb927.8.2980	Bis(5'-adenosyl)-triphosphatase, putative	0.94	1.26	1.31	1.25	1.22	1.19	1.25	1.44	1.28
Tb927.8.5830	hypothetical protein, conserved	0.99	1.25	1.27	1.25	1.18	1.07	1.11	1.44	1.23
Tb927.3.3230	hypothetical protein, conserved	1.11	1.16	1.2	1.15	1.09	1.17	1.27	1.44	1.3
Tb927.10.1130	dynein arm light chain, axonemal, putative	0.9	1.32	1.26	1.29	1.25	1.16	1.26	1.44	1.3
Tb927.4.3060	hypothetical protein, conserved	0.75	1.23	1.1	1.21	1.07	1.34	1.15	1.44	1.19
Tb927.4.3020	ATP-dependent DEAH-box RNA helicase, putative	0.87	1.21	1.14	1.2	1.1	1.17	1.18	1.44	1.26
Tb927.4.980	actin, putative	0.83	1.08	1.15	1.14	1.07	1.22	1.17	1.44	1.18
Tb927.3.3350	hypothetical protein, conserved	0.9	1.07	1.17	1.13	1.06	1.34	1.19	1.44	1.28
Tb927.2.1730	hypothetical protein, conserved	1.21	0.91	1.09	1.04	1.12	1.4	1.32	1.44	1.9
Tb927.10.13830	chaperone protein DNAj, putative	1.04	1.32	1.32	1.25	1.3	1.35	1.2	1.44	1.37
Tb927.11.15440	NADH-ubiquinone oxidoreductase complex I subunit, putative	1.03	1.3	1.33	1.35	1.29	1.26	1.19	1.43	1.21
Tb927.4.2490	hypothetical protein, conserved	1.01	1.16	1.18	1.24	1.12	1.12	1.17	1.43	1.27
Tb927.8.6770	hypothetical protein, conserved	0.97	1.24	1.26	1.29	1.17	1.15	1.25	1.43	1.3
Tb927.10.6630	ATP-dependent DEAD/H RNA helicase HEL64, putative (cytosolic)	1.01	1.25	1.27	1.22	1.19	1.11	1.27	1.43	1.28
Tb927.8.1530	hypothetical protein, conserved	0.75	1.17	1.2	1.18	1.1	1.95	1.19	1.43	1.27
Tb927.2.2580	hypothetical protein, conserved	1.04	1.13	1.27	1.17	1.17	1.17	1.19	1.43	1.26
Tb927.5.3440	hypothetical protein, conserved	2.3	1.33	1.45	1.38	1.4	1.26	1.16	1.43	1.18
Tb927.10.10690	hypothetical protein, conserved	0.95	1.24	1.35	1.25	1.21	1.17	1.2	1.43	1.26
Tb927.5.530	hypothetical protein, conserved	0.82	1.08	1.04	1.11	0.99	1.52	1.26	1.43	1.25
Tb927.3.4720	dynamin, putative,vacuolar sortin protein 1, putative	2.33	1.7	1.92	1.73	1.78	1.57	1.36	1.43	1.69
Tb927.8.7810	hypothetical protein, conserved	0.93	0.96	0.99	1.12	0.88	1.21	1.19	1.43	1.2
Tb927.4.3730	hypothetical protein, conserved	1.54	1.24	1.26	1.15	1.2	1.35	1.29	1.43	1.26
Tb927.11.12610	cyclin 1,serine peptidase family S51, peptidase E, putative	0.96	1.14	1.06	1.17	1.02	1.19	1.14	1.43	1.13
Tb927.8.6150	40S ribosomal protein S8	1.09	1.29	1.3	1.31	1.3	1.37	1.12	1.43	1.39
Tb927.10.8430	40S ribosomal protein S12	0.95	1.29	1.32	1.25	1.27	1.46	1.17	1.43	1.32
Tb927.3.3550	hypothetical protein, conserved	0.98	1.17	1.24	1.19	1.17	1.17	1.3	1.43	1.21
Tb927.3.3010	hypothetical protein, conserved	1.31	1.05	1.08	1.2	1.01	1.3	1.25	1.43	1.24
Tb927.10.10750	zinc carboxypeptidase, putative,metallo- peptidase, Clan MC, Family M14	1	1.26	1.28	1.23	1.21	1.23	1.2	1.43	1.28
Tb927.8.1480	hypothetical protein, conserved	0.77	1.1	1.12	1.12	1.07	1.09	1.13	1.43	1.17
Tb927.8.6850	hypothetical protein, conserved	1.11	1.29	1.31	1.24	1.24	1.09	1.17	1.43	1.3
Tb927.10.5130	hypothetical protein, conserved	0.93	1.05	1.11	1.19	1.04	1.13	1.25	1.43	1.3
Tb927.10.12950	hypothetical protein, conserved	0.72	1.28	1.37	1.28	1.32	1.17	1.16	1.43	1.24
Tb927.7.6640	hypothetical protein, conserved	0.81	1.1	1.13	1.13	1.02	1.15	1.14	1.43	1.18
Tb927.11.9950	hypothetical protein, conserved	0.96	1.26	1.3	1.28	1.23	1.32	1.23	1.43	1.24
Tb927.8.1800	hypothetical protein, conserved	1.03	1.22	1.26	1.23	1.15	1.23	1.19	1.43	1.23
Tb927.9.6730	hypothetical protein, conserved	1.04	1.34	1.32	1.34	1.25	1.18	1.25	1.43	1.34
Tb927.10.10740	hypothetical protein, conserved	0.83	1.25	1.24	1.17	1.22	1.24	1.21	1.42	1.21
Tb927.4.3390	tuzin, putative	0.86	1.19	1.09	1.14	1.05	1.21	1.23	1.42	1.29
Tb927.8.6550	hypothetical protein, conserved	0.84	1.21	1.05	1.28	1.07	1.39	1.24	1.42	1.43
Tb927.5.560	hypothetical protein, conserved	1.02	1.19	1.13	1.23	1.15	1.8	1.32	1.42	1.33
Tb927.4.3420	serine/threonine-protein kinase, putative,protein kinase, putative	0.88	1.11	1.08	1.09	1.04	1.16	1.19	1.42	1.2
Tb927.8.5650	hypothetical protein, conserved	0.71	1.32	1.23	1.25	1.13	1.08	1.13	1.42	1.21
Tb927.8.3940	hypothetical protein, conserved	0.76	1.23	1.27	1.25	1.22	1.16	1.16	1.42	1.21
Tb927.3.4550	KRIPP6/TbPPR6 Kinetoplast ribosomal PPR-repeat containing protein	0.98	1.11	1.05	1.08	0.96	1.04	1.19	1.42	1.1
Tb927.7.3230	hypothetical protein, conserved	0.68	1.28	1.12	1.23	1.11	1.15	1.14	1.42	1.21
Tb927.10.7410	succinyl-CoA ligase [GDP-forming] beta-chain, putative	0.9	1.33	1.33	1.28	1.23	1.26	1.26	1.42	1.24
Tb927.8.2660	hypothetical protein, conserved	0.79	1.19	1.07	1.21	1.05	1.22	1.15	1.42	1.21
Tb927.8.1810	rhomboid-like protein,serine peptidase, Clan S-, family S54, putative	0.83	1.14	1.12	1.17	1.11	1.24	1.18	1.42	1.15
Tb927.10.7550	hypothetical protein, conserved	0.86	1.21	1.19	1.24	1.14	1.25	1.22	1.42	1.22
Tb927.6.670	exosome complex PH subunit (RRP45)	0.84	1.05	1.03	1.16	1.01	1.24	1.7	1.42	1.4
Tb927.10.4850	hypothetical protein, conserved	0.86	1.25	1.35	1.3	1.25	1.22	1.22	1.42	1.29
Tb927.6.4440	RBP42 (binds energy metabolism RNA CDSs)	0.96	1.19	1.25	1.17	1.19	1.16	1.73	1.42	1.19
Tb927.11.12680	prefoldin subunit 2, also clathrin associated	0.92	1.35	1.07	1.25	1.08	1.38	1.2	1.42	1.34
Tb927.4.4610	Mitchondrial LSU ribosomal protein	0.91	1.2	1.22	1.25	1.22	1.29	1.15	1.42	1.34
Tb927.4.1130	hypothetical protein, conserved	0.87	1.19	1.17	1.13	1.12	1.21	1.22	1.42	1.22
Tb927.11.4370	hypothetical protein, conserved	1.02	1.4	1.55	1.35	1.39	1.21	1.28	1.42	1.33
Tb927.10.2540	adenylate kinase, putative	1.11	1.23	1.38	1.27	1.27	1.09	1.19	1.42	1.22
Tb927.8.3130	S-adenosyl-methyltransferase mraW-like protein, putative	0.83	1.19	1.25	1.21	1.16	1.19	1.19	1.42	1.2
Tb927.6.570	hypothetical protein, conserved	1.11	1.07	1.05	1.21	1.01	1.17	1.84	1.42	1.25
Tb927.11.1970	hypothetical protein, conserved	1.41	1.29	1.39	1.32	1.26	1.17	1.31	1.42	1.22
Tb927.10.7900	hypothetical protein, conserved	1.06	1.25	1.19	1.26	1.13	1.15	1.21	1.42	1.22
Tb927.10.2060	hypothetical protein, conserved	0.93	1.23	1.31	1.23	1.18	1.15	1.22	1.42	1.25
Tb927.5.570	hypothetical protein, conserved	1	1.18	1.17	1.19	1.14	1.79	1.34	1.42	1.33
Tb927.10.14210	TFIIH basal transcription factor subunit (TFB5)	0.95	1.09	1.07	1.15	1.1	1.13	1.03	1.42	1.22
Tb927.8.7370	hypothetical protein	1.13	1.24	1.25	1.2	1.17	1.16	1.24	1.42	1.2
Tb927.8.4830	U1 small nuclear ribonucleoprotein, putative (RBP24 U1-70K)	0.9	1.26	1.25	1.26	1.19	1.17	1.18	1.42	1.25
Tb927.9.7060	hypothetical protein, conserved	0.82	1.22	1.24	1.24	1.15	1.11	1.17	1.42	1.17
Tb927.8.7560	hypothetical protein, conserved	0.77	1.18	1.13	1.13	1.08	1.08	1.18	1.42	1.27
Tb927.2.2260	PIK-related	0.96	1.07	1.1	1.13	1.03	1.19	1.26	1.42	1.24
Tb927.10.9660	CRN/SYF3 part of splicing PRP19 complex, putative	0.76	1.24	1.24	1.23	1.19	1.19	1.12	1.42	1.23
Tb927.5.1080	RBP22	0.85	1.08	1.13	1.26	1.06	1.55	1.2	1.41	1.27
Tb927.11.11150	U5 snRNP-specific 40 kDa protein U5-40K	1.17	1.28	1.38	1.3	1.34	1.2	1.24	1.41	1.32
Tb927.5.830	hypothetical protein, conserved	0.88	1.06	1.06	1.14	1.02	1.69	1.16	1.41	1.34
Tb927.8.3100	coronin (CRN12)	1.06	1.25	1.36	1.24	1.25	1.28	1.14	1.41	1.26
Tb927.10.7290	hypothetical protein, conserved	1.03	1.23	1.2	1.24	1.14	1.11	1.23	1.41	1.23
Tb927.2.2410	hypothetical protein, conserved	1.1	1.12	1.18	1.15	1.04	0.99	1.17	1.41	1.22
Tb927.11.9430	TFIIH basal transcription factor subunit (p62)	1.04	1.21	1.11	1.2	1.09	1.17	1.21	1.41	1.33
Tb927.4.1820	selenocysteine-tRNA-specific elongation factor, putative	0.87	1.1	1.11	1.19	1.07	1.22	1.21	1.41	1.3
Tb927.5.2880	chaperone protein DNAj, putative	1	1.38	1.43	1.41	1.39	1.86	1.23	1.41	1.37
Tb927.11.13830	hypothetical protein, conserved	1.09	1.3	1.37	1.29	1.26	1.26	1.2	1.41	1.25
Tb927.9.8550	hypothetical protein, conserved	0.68	1.34	1.34	1.21	1.22	1.36	1.12	1.41	1.21
Tb927.7.6790	hypothetical protein, conserved	0.76	1.07	1.08	1.14	1.11	1.23	1.13	1.41	1.18
Tb927.2.2950	hypothetical protein, conserved	0.82	1.03	1.07	1.12	1.05	1.15	1.17	1.41	1.26
Tb927.1.1040	hypothetical protein, conserved	2.16	1.67	1.85	1.72	1.86	1.47	1.28	1.41	1.41
Tb927.11.3690	hypothetical protein, conserved	0.86	1.15	1.12	1.21	1.1	1.09	1.21	1.41	1.32
Tb927.10.1550	proteasome regulatory non-ATP-ase subunit 5,19S proteasome regulatory subunit (RPN5)	0.86	1.25	1.27	1.24	1.19	1.09	1.19	1.41	1.25
Tb927.6.710	dephospho-CoA kinase, putative	0.98	1.04	1.04	1.1	1.04	1.2	1.68	1.41	1.25
Tb927.4.1400	vacuolar transport protein 4A, putative	0.76	1.22	1.1	1.27	1.09	1.28	1.16	1.41	1.25
Tb927.10.11390	60S ribosomal protein L6	0.92	1.25	1.39	1.3	1.26	1.23	1.16	1.41	1.22
Tb927.8.7520	aminopeptidase, putative	0.94	1.17	1.18	1.16	1.16	1.1	1.21	1.41	1.27
Tb927.10.11880	hypothetical protein, conserved	0.72	1.16	1.16	1.23	1.17	1.26	1.13	1.41	1.24
Tb927.8.1540	hypothetical protein, conserved	0.94	1.13	1.19	1.18	1.16	1.17	1.18	1.41	1.25
Tb927.5.2060	cell division control protein CDC5f, putative part of PRP19 complex	0.84	1.23	1.18	1.27	1.19	1.66	1.21	1.41	1.31
Tb927.8.6780	hypothetical protein, conserved	0.74	1.17	1.23	1.22	1.19	1.16	1.19	1.41	1.28
Tb927.10.11660	hypothetical protein, conserved	0.94	1.13	1.12	1.2	1.07	1.22	1.13	1.41	1.22
Tb927.10.7560	hypothetical protein, conserved	0.81	1.28	1.22	1.32	1.24	1.14	1.25	1.41	1.25
Tb927.7.1520	hypothetical protein, conserved	1.15	1.39	1.53	1.41	1.45	1.22	1.24	1.41	1.46
Tb927.9.1730	hypothetical protein, conserved	0.83	1.21	1.27	1.23	1.22	1.15	1.16	1.41	1.26
Tb927.11.6140	40S ribosomal protein S15A	1.29	1.39	1.26	1.43	1.21	1.22	1.2	1.41	1.31
Tb927.10.16110	hypothetical protein, conserved	0.76	1.22	1.24	1.29	1.16	1.07	1.09	1.41	1.28
Tb927.8.1590	ubiquitin-protein ligase, putative (upl3)	0.89	1.15	1.11	1.15	1.07	1.18	1.16	1.4	1.22
Tb927.8.2540	Acetyl-CoA acetyltransferase	0.9	1.15	1.08	1.14	1.03	1.17	1.14	1.4	1.22
Tb927.4.3700	hypothetical protein, conserved	1	1.18	1.23	1.14	1.17	1.23	1.24	1.4	1.29
Tb927.10.6250	hypothetical protein, conserved	0.86	1.27	1.37	1.29	1.24	1.25	1.2	1.4	1.34
Tb927.11.10110	actin-like protein, putative	0.93	1.21	1.3	1.2	1.19	1.14	1.14	1.4	1.34
Tb927.2.5220	hypothetical protein, conserved	0.93	1.27	1.25	1.26	1.21	1.2	1.21	1.4	1.27
Tb927.10.11190	hypothetical protein, conserved	0.89	1.1	1.17	1.1	1.11	0.99	1.08	1.4	1.11
Tb927.10.5090	hypothetical protein, conserved	0.77	1.14	1.07	1.13	1.09	1.15	1.12	1.4	1.22
Tb927.7.5110	hypothetical protein, conserved	1.05	1.31	1.38	1.31	1.3	1.09	1.21	1.4	1.26
Tb927.11.1700	hypothetical protein, conserved	1	1.21	1.18	1.18	1.04	1.12	1.19	1.4	1.22
Tb927.1.3290	hypothetical protein, conserved	1.05	1.05	0.98	1.1	0.96	1.17	1.25	1.4	1.22
Tb927.10.6620	hypothetical protein, conserved, no domains	0.78	1.1	1.15	1.14	1.11	1.15	1.16	1.4	1.27
Tb927.11.4980	ATP-dependent DEAD/H RNA helicase, putative Dbp9, ribosome assembly?	0.98	1.2	1.19	1.19	1.13	1.14	1.14	1.4	1.18
Tb927.10.11000	hypothetical protein, conserved	0.9	1.21	1.23	1.2	1.12	1.34	1.22	1.4	1.23
Tb927.10.1580	hypothetical protein, conserved	1.05	1.33	1.34	1.34	1.29	1.27	1.25	1.4	1.26
Tb927.5.2800	hypothetical protein, conserved	0.77	1.28	1.22	1.3	1.18	1.53	1.19	1.4	1.28
Tb927.11.5170	ubiquitin activating enzyme, putative	0.84	1.23	1.3	1.29	1.21	1.18	1.25	1.4	1.26
Tb927.2.5900	hypothetical protein, conserved	0.88	1.11	1.13	1.14	1.07	1.17	1.31	1.4	1.22
Tb927.11.2180	hypothetical protein, conserved	0.85	1.22	1.29	1.24	1.18	1.23	1.26	1.4	1.29
Tb927.11.12980	hypothetical protein, conserved	0.82	1.16	1.21	1.17	1.12	1.27	1.08	1.4	1.17
Tb927.11.2030	hypothetical protein, conserved	0.78	1.24	1.28	1.24	1.15	1.17	1.19	1.4	1.17
Tb927.11.6580	hypothetical protein, conserved	0.75	0.99	1.07	1.12	1	1.02	1.11	1.4	1.13
Tb927.8.2180	hypothetical protein, conserved	0.57	1.09	1.25	1.19	1.15	1.14	1.03	1.4	0.96
Tb927.4.1320	hypothetical protein, conserved	0.89	1.18	1.09	1.23	1.07	1.14	1.18	1.4	1.23
Tb927.10.9970	hypothetical protein, conserved	0.98	1.23	1.3	1.26	1.22	1.13	1.17	1.4	1.28
Tb927.8.3580	mitochondrial chaperone BCS1, putative	0.71	1.1	1.12	1.15	1.05	1.09	1.15	1.4	1.22
Tb927.10.16100	FK506-binding protein (FKBP)-type peptidyl-prolyl isomerase	0.81	1.18	1.23	1.27	1.21	1.11	1.05	1.4	1.14
Tb927.10.13800	hypothetical protein, conserved	0.72	1.11	1.19	1.19	1.15	1.27	1.1	1.4	1.21
Tb927.10.6700	hypothetical protein, conserved	0.91	1.15	1.16	1.13	1.09	1.19	1.16	1.4	1.23
Tb927.11.9980	2-oxoglutarate dehydrogenase E1 component, putative	0.93	1.19	1.25	1.18	1.14	1.22	1.18	1.4	1.2
Tb927.1.3250	hypothetical protein, conserved	0.9	1.14	1.16	1.18	1.13	1.22	1.18	1.39	1.22
Tb927.4.3680	protein phosphatase 2C, putative	1	1.16	1.18	1.13	1.12	1.36	1.14	1.39	1.2
Tb927.10.10410	DNA replication licensing factor MCM8, putative	0.95	1.15	1.14	1.13	1.06	1.13	1.12	1.39	1.22
Tb927.7.7000	hypothetical protein, conserved	0.88	1.04	0.99	1.09	1	1.13	1.18	1.39	1.76
Tb927.11.9700	nascent polypeptide associated complex alpha subunit, putative	1.34	1.31	1.5	1.34	1.3	1.37	1.18	1.39	1.41
Tb927.9.1980	hypothetical protein, conserved	0.57	1.1	0.98	1.11	0.93	1.15	1.11	1.39	1.17
Tb927.7.890	electron transfer protein, putative	1.19	1.15	1.33	1.24	1.22	1.15	1.24	1.39	1.34
Tb927.7.6240	hypothetical protein, conserved	0.88	1.1	1.03	1.18	0.97	1.09	1.14	1.39	1.14
Tb927.11.11640	DNA replication licensing factor MCM6, putative	0.91	1.26	1.28	1.28	1.2	1.05	1.2	1.39	1.28
Tb927.10.14050	hypothetical protein	0.55	1.15	1.1	1.23	1.15	1.33	1.22	1.39	1.21
Tb927.8.1500	hypothetical protein, conserved	0.78	1.05	1.11	1.06	1.09	1.26	1.08	1.39	1.19
Tb927.10.10330	hypothetical protein, conserved	0.91	1.26	1.11	1.18	1.05	1.27	1.17	1.39	1.21
Tb927.10.7570	dihydrolipoamide acetyltransferase E2 subunit, putative	0.79	1.21	1.19	1.19	1.17	1.29	1.14	1.39	1.21
Tb927.8.6300	hypothetical protein, conserved	1.03	1.15	1.14	1.18	1.05	1.17	1.17	1.39	1.23
Tb927.10.8100	hypothetical protein, conserved	0.98	1.2	1.29	1.19	1.24	1.26	1.12	1.39	1.24
Tb927.10.7960	hypothetical protein, conserved	0.89	1.2	1.18	1.15	1.17	1.25	1.1	1.39	1.28
Tb927.4.1390	hypothetical protein, conserved	0.98	1.21	1.15	1.25	1.1	1.15	1.21	1.39	1.3
Tb927.9.9450	ZC3H28	0.61	1.04	1.02	1.12	0.93	1.08	1.09	1.39	1.23
Tb927.10.16170	potassium voltage-gated channel, putative	0.99	1.35	1.33	1.33	1.31	1.22	1.13	1.39	1.31
Tb927.4.1280	hypothetical protein, conserved	0.77	1.13	1	1.19	0.97	1.26	1.16	1.39	1.23
Tb927.11.13360	AAA ATPase, putative	0.93	1.13	1.1	1.15	1.08	1.11	1.16	1.39	1.15
Tb927.2.4980	hypothetical protein, conserved	0.86	1.21	1.28	1.21	1.2	1.19	1.21	1.39	1.25
Tb927.3.4170	hypothetical protein, conserved	1.19	1.06	1.2	1.13	1.16	1.29	1.09	1.39	1.23
Tb927.10.9650	hypothetical protein, conserved	0.93	1.25	1.26	1.23	1.18	1.15	1.17	1.39	1.25
Tb927.3.3560	hypothetical protein, conserved	1.15	1.12	1.27	1.18	1.18	1.22	1.27	1.39	1.22
Tb927.5.760	cell cycle sequence binding phosphoprotein (RBP33), CSBP2	0.85	1.01	1.02	1.04	0.97	1.77	1.13	1.39	1.17
Tb927.4.3370	hypothetical protein, conserved	1.1	1.17	1.08	1.17	1.05	1.17	1.22	1.39	1.24
Tb927.9.6710	flavoprotein monooxygenase, putative	0.89	1.27	1.17	1.27	1.23	1.16	1.16	1.39	1.21
Tb927.11.6330	6-phosphoglucolactonase	0.85	1.36	1.46	1.36	1.3	1.15	1.29	1.39	1.23
Tb927.10.8150	hypothetical protein, conserved,predicted bromodomain protein	1.08	1.19	1.24	1.19	1.15	1.3	1.15	1.39	1.18
Tb927.11.4320	hypothetical protein, conserved, PF02622 DUF179	1.09	1.31	1.32	1.27	1.29	1.01	1.26	1.39	1.27
Tb927.9.14280	hypothetical protein, conserved	0.93	1.19	1.25	1.19	1.21	1.2	1.19	1.39	1.23
Tb927.11.12480	kinetoplastid-specific phospho-protein phosphatase, putative	0.9	1.18	1.17	1.18	1.16	1.26	1.1	1.39	1.2
Tb927.2.4970	hypothetical protein, conserved	0.8	1.2	1.21	1.2	1.21	1.21	1.19	1.39	1.26
Tb927.4.1580	hypothetical protein, conserved	1.01	1.23	1.19	1.21	1.07	1.15	1.15	1.38	1.24
Tb927.7.3240	Mitchondrial SSU ribosomal protein	0.77	1.24	1.14	1.23	1.08	1.15	1.2	1.38	1.23
Tb927.11.13250	eIF-2-gamma	1.01	1.06	0.99	1.12	0.92	1.13	1.16	1.38	1.21
Tb927.8.2510	hypothetical protein, conserved	0.88	1.27	1.26	1.23	1.17	1.17	1.15	1.38	1.22
Tb927.4.2870	hypothetical protein, conserved	0.92	1.18	1.3	1.29	1.17	1.41	1.08	1.38	1.39
Tb927.4.1410	hypothetical protein, conserved	0.81	1.21	1.08	1.2	1.09	1.24	1.17	1.38	1.24
Tb927.4.4050	glycosomal transporter (GAT1)	1.22	1.11	1.09	1.15	1.06	1.07	1.17	1.38	1.17
Tb927.11.9900	phytoene synthase, putative, complex I	0.83	1.13	1.22	1.13	1.12	1.15	1.17	1.38	1.18
Tb927.10.15410	glycosomal malate dehydrogenase (gMDH)	0.76	1.18	1.13	1.24	1.11	1.23	1.19	1.38	1.24
Tb927.8.3440	hypothetical protein, conserved	1.43	1.36	1.22	1.32	1.14	1.53	1.16	1.38	1.3
Tb927.10.2650	hypothetical protein, conserved	0.93	1.29	1.38	1.31	1.27	1.09	1.14	1.38	1.27
Tb927.5.2100	hypothetical protein, conserved	0.76	1.24	1.25	1.2	1.17	1.7	1.16	1.38	1.24
Tb927.10.7580	hypothetical protein, conserved	1	1.27	1.17	1.23	1.17	1.19	1.15	1.38	1.23
Tb927.11.600	Mitochondrial tRNA import	1.37	1.18	1.29	1.2	1.22	1.33	1.32	1.38	1.44
Tb927.8.7480	hypothetical protein, conserved	0.88	1.11	1.14	1.1	1.11	1.12	1.12	1.38	1.2
Tb927.10.2820	hypothetical protein, conserved	0.84	1.25	1.23	1.29	1.18	1.05	1.14	1.38	1.27
Tb927.10.1610	hypothetical protein, conserved	1.09	1.24	1.33	1.22	1.3	1.2	1.27	1.38	1.22
Tb927.1.3910	hypothetical protein, conserved	0.85	1.07	1.13	1.13	1.07	1.11	1.19	1.38	1.75
Tb927.11.12670	TYW3 homologue, phe-tRNA modification, reading frame maintenance	1.02	1.23	1.06	1.2	1.09	1.14	1.22	1.38	1.23
Tb927.10.11020	DNA mismatch repair protein, putative,MSH2 (MSH2)	0.89	1.18	1.21	1.18	1.17	1.21	1.18	1.38	1.25
Tb927.9.4370	GTPase activating protein, putative	0.89	1.18	1.17	1.2	1.11	1.11	1.14	1.38	1.22
Tb927.4.4500	hypothetical protein, conserved	0.72	1.03	1.06	1.1	0.97	1.16	1.1	1.38	1.17
Tb927.3.3070	3', 5'-cyclic nucleotide phosphodiesterase, putative (PDEC)	0.93	1.08	1.07	1.15	1.02	1.18	1.23	1.38	1.22
Tb927.1.2580	exosome complex PH subunit (TbEAP1)	0.79	0.97	0.74	1.05	0.7	1	1.16	1.38	1.19
Tb927.11.12290	hypothetical protein, conserved	0.86	1.13	1.14	1.12	1.09	1.11	1.06	1.38	1.1
Tb927.9.3560	hypothetical protein, conserved	0.88	1.34	1.36	1.32	1.3	1.14	1.17	1.38	1.21
Tb927.4.2880	Nucleoporin (TbNup225)	0.91	1.16	1.16	1.17	1.13	1.16	1.14	1.38	1.24
Tb927.11.3480	hypothetical protein, conserved	0.9	1.3	1.24	1.29	1.18	1.14	1.17	1.38	1.26
Tb927.10.11070	hypothetical protein, conserved	1.17	1.14	1.24	1.17	1.18	1.25	1.18	1.38	1.23
Tb927.10.1530	hypothetical protein, conserved	0.91	1.14	1.18	1.18	1.08	1.03	1.11	1.38	1.18
Tb927.8.3960	hypothetical protein, conserved	0.71	1.23	1.2	1.28	1.15	1.26	1.19	1.38	1.35
Tb927.10.10400	Mitchondrial SSU ribosomal protein	1.07	1.16	1.12	1.17	1.08	1.15	1.12	1.38	1.2
Tb927.7.1150	hypothetical protein, conserved	0.77	1.18	1.12	1.19	1.09	1.11	1.12	1.38	1.16
Tb927.5.550	vacuolar ATP synthase, putative	1.1	1.15	1.08	1.13	1.08	1.71	1.28	1.38	1.2
Tb927.4.3360	hypothetical protein, conserved	0.97	1.14	1.04	1.13	1	1.14	1.16	1.38	1.19
Tb927.10.1260	aspartyl-tRNA synthetase, putative	0.83	1.19	1.15	1.17	1.12	1.04	1.11	1.38	1.14
Tb927.10.15650	tRNA pseudouridine synthase A-like protein	0.82	1.26	1.18	1.24	1.12	1.06	1.13	1.37	1.26
Tb927.11.13510	hypothetical protein, conserved	1.07	1.25	1.29	1.26	1.26	1.26	1.13	1.37	1.25
Tb927.10.4840	transcription factor IIa, putative (TFIIA-2)	0.87	1.18	1.29	1.27	1.26	1.27	1.14	1.37	1.22
Tb927.3.1380	ATP synthase F1, alpha subunit	0.92	1.32	1.29	1.3	1.22	1.16	1.22	1.37	1.29
Tb927.2.5230	protein kinase, putative	1.07	1.22	1.32	1.26	1.23	1.22	1.23	1.37	1.33
Tb927.11.4000	hypothetical protein, conserved	0.91	1.19	1.16	1.19	1.1	1.2	1.16	1.37	1.27
Tb927.11.10950	hypothetical protein, conserved	0.73	1.16	1.06	1.15	1	1.17	1.16	1.37	1.13
Tb927.10.13320	DNA-directed RNA polymerases II subunit, putative (RPB5)	1.15	1.28	1.37	1.29	1.23	1.11	1.14	1.37	1.18
Tb927.7.6800	Mitchondrial LSU ribosomal protein	0.78	1.09	1.2	1.15	1.17	1.15	1.13	1.37	1.24
Tb927.11.10120	hypothetical protein, conserved	1.01	1.2	1.3	1.23	1.18	1.19	1.13	1.37	1.24
Tb927.11.11580	hypothetical protein, conserved	1.07	1.24	1.35	1.22	1.21	1.24	1.23	1.37	1.18
Tb927.9.14260	hypothetical protein, conserved	0.9	1.17	1.22	1.19	1.2	1.18	1.21	1.37	1.23
Tb927.8.4960	hypothetical protein, conserved	0.79	1.16	1.26	1.16	1.15	1.11	1.11	1.37	1.15
Tb927.7.4710	Mitchondrial LSU ribosomal protein	0.77	1.07	1.08	1.17	1.07	1.04	1.06	1.37	1.14
Tb927.8.840	hypothetical protein, conserved	1.04	1.01	0.99	1.09	0.98	1.01	1.12	1.37	1.2
Tb927.2.2650	hypothetical protein, conserved	0.92	1.09	1.16	1.12	1.1	1.16	1.19	1.37	1.25
Tb927.10.7170	hypothetical protein	1.33	1.2	1.23	1.28	1.2	1.27	1.07	1.37	1.11
Tb927.10.720	CAP118 Clathrin-associated protein	0.9	1.16	1.15	1.17	1.11	1.18	1.23	1.37	1.22
Tb927.3.3570	hypothetical protein, conserved	0.82	1.09	1.13	1.07	1.12	1.22	1.12	1.37	1.26
Tb927.10.16070	eIF4E2	0.79	1.27	1.24	1.32	1.21	1.25	1.07	1.37	1.19
Tb927.10.1370	hypothetical protein, conserved	0.75	1.2	1.24	1.23	1.09	1.09	1.15	1.37	1.22
Tb927.11.12600	ATP-dependent DNA helicase, putative Srs2 homologue, DNA repair	1.01	1.23	1.17	1.22	1.14	1.23	1.17	1.37	1.25
Tb927.10.11380	hypothetical protein, conserved	1.03	1.25	1.31	1.25	1.21	1.23	1.18	1.37	1.22
Tb927.8.7100	acetyl-CoA carboxylase, putative	0.89	1.19	1.22	1.2	1.15	1.18	1.17	1.37	1.23
Tb927.10.7230	hypothetical protein, conserved	0.9	1.19	1.12	1.19	1.08	1.12	1.13	1.37	1.2
Tb927.1.1150	zeta tubulin	0.97	1.17	1.25	1.26	1.2	1.15	1.24	1.37	1.21
Tb927.3.3380	TFIIF-stimulated CTD phosphatase, putative	1.09	1.05	1.09	1.06	1.03	1.25	1.19	1.37	1.19
Tb927.7.6760	hypothetical protein, conserved	0.85	1.06	1.1	1.14	1.05	1.07	1.14	1.37	1.16
Tb927.11.2940	hypothetical protein, conserved	0.88	1.2	1.27	1.24	1.18	1.14	1.11	1.37	1.19
Tb927.3.3730	ABC transporter, putative	0.99	1.1	1.08	1.14	1.03	1.15	1.2	1.37	1.19
Tb927.3.4420	hypothetical protein, conserved, alpha/beta hydrolase domain	0.97	1.12	1.07	1.15	1.05	1.26	1.14	1.37	1.28
Tb927.3.2200	hypothetical protein, conserved	0.95	1.24	1.4	1.26	1.33	1.18	1.17	1.37	1.37
Tb927.7.2060	DNA repair protein ERCC1, putative	1.17	0.94	0.84	1.05	0.9	1.12	1.15	1.37	1.31
Tb927.5.700	hypothetical protein, conserved	1.06	1.09	1.09	1.1	1.07	1.74	1.2	1.37	1.2
Tb927.10.14790	aminopeptidase, putative,metallo-peptidase, Clan MG, Family M24	1.12	1.23	1.28	1.26	1.23	0.95	1.18	1.37	1.27
Tb927.3.3110	hypothetical protein, conserved	1.1	1.05	1.06	1.07	1.01	1.15	1.16	1.37	1.16
Tb927.1.1130	glycerol-3-phosphate dehydrogenase (FAD-dependent), putative	0.95	1.2	1.3	1.25	1.24	1.16	1.18	1.36	1.19
Tb927.11.6610	hypothetical protein, conserved	0.93	1.11	1.1	1.13	1.02	1.2	1.09	1.36	1.11
Tb927.8.2990	hypothetical protein, conserved	1.04	1.23	1.31	1.24	1.25	1.29	1.22	1.36	1.26
Tb927.8.3170	Mitchondrial LSU ribosomal protein	0.9	1.23	1.26	1.17	1.16	1.24	1.14	1.36	1.22
Tb927.11.16920	hypothetical protein, conserved	0.93	1.19	1.22	1.2	1.17	1.07	1.08	1.36	1.17
Tb927.10.14190	hypothetical protein, conserved	0.8	1.18	1.11	1.18	1.04	1.12	1.07	1.36	1.2
Tb927.8.4560	hypothetical protein, conserved	0.87	1.14	1.15	1.2	1.11	1.09	1.16	1.36	1.2
Tb927.11.13170	hypothetical protein, conserved	0.74	1.14	1.02	1.1	1.01	1.15	1.17	1.36	1.15
Tb927.3.3130	POMP24	0.96	1.07	1.09	1.11	1.06	1.2	1.19	1.36	1.2
Tb927.10.11690	hypothetical protein, conserved	0.99	1.15	1.08	1.17	1.01	1.14	1.2	1.36	1.2
Tb927.10.11470	hypothetical protein, conserved	0.86	1.16	1.22	1.18	1.17	1.11	1.14	1.36	1.21
Tb927.10.7990	replication factor C, subunit 5, putative,ATPase, putative	1.05	1.24	1.22	1.18	1.18	1.21	1.23	1.36	1.26
Tb927.1.4180	leucine-rich repeat protein (LRRP)	1.07	1.02	1.02	1.09	0.97	1.06	1.2	1.36	1.83
Tb927.7.3310	hypothetical protein, conserved	0.92	1.21	1.16	1.17	1.07	1.11	1.04	1.36	1.21
Tb927.8.6230	hypothetical protein, conserved	0.93	1.09	1.16	1.15	1.1	1.28	1.18	1.36	1.17
Tb927.8.6540	TFIIH basal transcription factor subunit (p44)	0.91	1.07	0.96	1.13	0.98	1.18	1.18	1.36	1.21
Tb927.9.7090	hypothetical protein, conserved	0.93	1.25	1.24	1.23	1.17	1.18	1.17	1.36	1.27
Tb927.7.1620	hypothetical protein, conserved	0.81	1.13	1.24	1.26	1.18	1.15	1.15	1.36	1.19
Tb927.2.5890	hypothetical protein, conserved	0.94	1.05	1.13	1.11	1.08	1.08	1.28	1.36	1.23
Tb927.2.2440	proteasome regulatory non-ATPase subunit 6 (RPN6)	1	1.17	1.25	1.19	1.18	1.15	1.17	1.36	1.24
Tb927.10.1770	hypothetical protein	0.63	1.2	1.22	1.19	1.21	1.33	1.2	1.36	1.2
Tb927.10.10720	hypothetical protein, conserved	0.98	1.17	1.26	1.18	1.19	1.35	1.11	1.36	1.22
Tb927.9.8760	hypothetical protein, conserved	0.75	1.2	1.24	1.21	1.16	1.17	1.13	1.36	1.17
Tb927.3.1330	hypothetical protein, conserved	0.93	1.29	1.34	1.26	1.23	1.07	1.16	1.36	1.28
Tb927.11.9530	14-3-3-I protein	1.17	1.14	1.07	1.17	1.07	0.97	1.06	1.36	1.04
Tb927.11.10710	hypothetical protein, conserved	0.81	1.18	1.14	1.15	1.09	1.15	1.14	1.36	1.13
Tb927.4.1530	hypothetical protein, conserved	0.95	1.17	1.18	1.2	1.12	1.21	1.18	1.36	1.25
Tb927.10.10150	hypothetical protein, conserved	0.85	1.25	1.15	1.22	1.17	1.12	1.08	1.36	1.14
Tb927.7.7030	hypothetical protein, conserved	0.7	0.93	0.9	1.04	0.87	1.12	1.1	1.35	1.65
Tb927.10.8160	hypothetical protein, conserved	1.18	1.26	1.4	1.27	1.3	1.45	1.18	1.35	1.26
Tb927.7.760	hypothetical protein, conserved	1.04	1.24	1.32	1.24	1.27	1.04	1.16	1.35	1.2
Tb927.11.13870	hypothetical protein, conserved	1.17	1.3	1.32	1.23	1.24	1.2	1.19	1.35	1.26
Tb927.2.3180	TbPPR1 mitochondrial RNA binding protein 1	0.97	1.02	0.98	1.1	0.96	1.06	1.19	1.35	1.23
Tb927.11.4360	hypothetical protein, conserved	0.75	1.25	1.39	1.21	1.28	1.13	1.07	1.35	1.26
Tb927.5.2290	U5 splicing factor U5-200K, putative	1.02	1.17	1.29	1.19	1.2	1.49	1.14	1.35	1.21
Tb927.10.15370	DNA-directed RNA polymerase, alpha subunit, putative, (RPC40)	0.91	1.14	1.1	1.16	1.08	1.2	1.1	1.35	1.23
Tb927.10.6020	hypothetical protein, conserved	0.71	1.19	1.13	1.24	1.13	1.24	1.09	1.35	1.17
Tb927.9.4660	hypothetical protein, conserved	0.88	1.19	1.15	1.25	1.15	1.08	1.18	1.35	1.25
Tb927.10.4790	hypothetical protein, conserved	1.17	1.3	1.37	1.25	1.27	1.43	1.21	1.35	1.31
Tb927.10.11520	hypothetical protein, conserved	0.93	0.99	0.93	0.97	0.93	0.91	0.98	1.35	1.15
Tb927.8.6520	hypothetical protein, conserved	1.1	1.08	1	1.11	0.96	1.09	1.22	1.35	1.22
Tb927.10.9910	hypothetical protein, conserved	1.21	1.22	1.25	1.27	1.14	1.06	1.2	1.35	1.19
Tb927.10.12220	hypothetical protein, conserved	1.09	1.29	1.15	1.34	1.18	1.12	1.13	1.35	1.17
Tb927.3.3670	TRRM3	0.91	1.07	1.15	1.13	1.11	1.32	1.16	1.35	1.2
Tb927.5.1820	60S acidic ribosomal protein	2.04	1.34	1.33	1.36	1.38	2.21	1.23	1.35	1.26
Tb927.11.16580	hypothetical protein, conserved	0.72	1.02	0.93	1.05	0.9	1.09	1.06	1.35	1.11
Tb927.10.2680	hypothetical protein, conserved	0.87	1.21	1.24	1.22	1.12	1.05	1.1	1.35	1.16
Tb927.11.15620	hypothetical protein, conserved	1.03	1.25	1.25	1.26	1.19	1.09	1.16	1.35	1.26
Tb927.10.7790	ubiquitin fusion degradation protein, putative	1.08	1.18	1.08	1.11	1.01	1.19	1.21	1.35	1.16
Tb927.3.2810	hypothetical protein, conserved	0.97	1.09	1.08	1.13	1.04	1.14	1.17	1.35	1.22
Tb927.11.8700	hypothetical protein, conserved, DNA PolY-like superfamily domain: trans-lesion DNA synthesis.	0.83	1.06	1.04	1.07	1	1.03	1.09	1.35	1.15
Tb927.7.2690	hypothetical protein, conserved	1.42	1.21	1.25	1.27	1.22	1.27	1.33	1.35	1.36
Tb927.5.650	GRESAG 4, putative receptor-type adenylate cyclase	0.98	1.1	1.09	1.11	1.05	1.54	1.17	1.35	1.28
Tb927.8.2220	hypothetical protein, conserved	0.91	1.17	1.25	1.19	1.17	1.18	1.07	1.35	1.15
Tb927.1.670	hypothetical protein, conserved	0.73	1.12	1.09	1.14	1.01	1.12	1.1	1.35	1.14
Tb927.8.780	hypothetical protein, conserved	0.95	1.13	1.1	1.14	1.06	1.12	1.07	1.35	1.2
Tb927.9.7070	exosome complex PH subunit RRP40 (RRP40)	0.94	1.17	1.23	1.24	1.15	1.18	1.15	1.35	1.26
Tb927.10.2910	splicing factor PTSR1 interacting protein (TSR1IP)	0.8	1.09	1.02	1.1	0.93	0.95	0.97	1.35	1.03
Tb927.11.10730	SNF2 DNA repair protein, putative,ATP-dependent helicase, putative,SNF2 family helicase, putative	0.91	1.24	1.23	1.24	1.16	1.26	1.19	1.35	1.25
Tb927.3.5030	KU70 protein (KU70)	0.85	1.08	1.19	1.13	1.11	1.1	1.17	1.35	1.18
Tb927.7.5130	hypothetical protein, conserved	0.74	1.29	1.35	1.3	1.35	1.22	1.14	1.35	1.15
Tb927.3.3800	hypothetical protein, conserved	0.99	1.03	1.04	1.09	0.99	1.11	1.13	1.35	1.16
Tb927.11.6400	kinesin, putative	0.86	1.17	1.23	1.21	1.12	1.1	1.12	1.35	1.17
Tb927.11.9050	hypothetical protein, conserved	1.24	1.26	1.34	1.24	1.21	1.11	1.19	1.35	1.25
Tb927.10.7250	hypothetical protein, conserved	0.88	1.16	1.08	1.17	1.05	1	1.06	1.35	1.1
Tb927.10.10320	dynein light chain, putative,dynein Tctex1 family, putative	1.53	1.31	1.16	1.19	1.15	1.3	1.15	1.35	1.18
Tb927.7.7340	hypothetical protein, conserved	0.91	1.12	1.24	1.13	1.15	1.16	1.14	1.34	1.78
Tb927.8.3490	hypothetical protein, conserved	2.1	1.41	1.39	1.39	1.39	1.39	1.28	1.34	1.39
Tb927.7.3810	hypothetical protein, conserved	1.08	1.14	1.33	1.21	1.2	1.17	1.17	1.34	1.28
Tb927.11.6080	hypothetical protein, conserved	0.85	1.26	1.32	1.34	1.24	1.14	1.06	1.34	1.35
Tb927.11.8760	hypothetical protein, conserved	0.93	1.28	1.18	1.26	1.14	1.27	1.17	1.34	1.24
Tb927.5.1870	metalloprotease, putative	0.86	1.17	1.07	1.15	1.07	1.64	1.2	1.34	1.19
Tb927.10.2860	hypothetical protein, conserved	0.81	1.27	1.25	1.24	1.19	1.08	1.15	1.34	1.27
Tb927.3.2730	hypothetical protein, conserved	0.8	1.15	1.14	1.16	1.09	1.22	1.14	1.34	1.2
Tb927.10.2960	GTP-binding protein, putative,elongation factor, putative	0.94	1.22	1.18	1.18	1.1	1.01	1.11	1.34	1.19
Tb927.8.1700	hypothetical protein, conserved	0.79	1.1	0.97	1.12	0.94	1.09	1.09	1.34	1.17
Tb927.8.5100	hypothetical protein, conserved	0.83	1.15	1.16	1.16	1.1	1.16	1.09	1.34	1.18
Tb927.10.970	hypothetical protein, conserved	0.77	1.24	1.08	1.23	1.08	1.2	1.21	1.34	1.23
Tb927.3.3370	hypothetical protein, conserved	1.14	1.03	1.15	1.11	1.13	1.16	1.27	1.34	1.24
Tb927.4.1340	cleavage and polyadenylation specificity factor subunit, putative (CPSF3)	1.06	1.17	1.05	1.15	1.01	1.12	1.13	1.34	1.21
Tb927.11.9890	signal recognition particle receptor alpha subunit, putative	0.97	1.14	1.18	1.11	1.12	1.17	1.15	1.34	1.14
Tb927.4.3720	hypothetical protein, conserved	1.42	1.2	1.34	1.12	1.23	1.2	1.19	1.34	1.24
Tb927.9.6510	Mitchondrial SSU ribosomal protein	0.74	1.18	1.12	1.17	1.06	1.15	1.12	1.34	1.19
Tb927.11.9230	hypothetical protein, conserved	0.87	1.26	1.21	1.21	1.17	1.28	1.17	1.34	1.2
Tb927.11.3900	glycosyltransferase family-like protein, putative	0.93	1.14	1.18	1.2	1.11	1.17	1.14	1.34	1.22
Tb927.3.2760	hypothetical protein, conserved	0.89	1.07	1.13	1.12	1.08	1.18	1.16	1.34	1.19
Tb927.11.13460	hypothetical protein, conserved, 2 Kelch domains, possible galactose oxidase	0.86	1.13	1.19	1.17	1.14	1.27	1.14	1.34	1.18
Tb927.8.1070	hypothetical protein, conserved, no domains	0.69	1.17	1.21	1.22	1.14	1.12	1.06	1.34	1.25
Tb927.4.2790	hypothetical protein, conserved	1.02	1.13	1.08	1.13	1.02	1.11	1.11	1.34	1.26
Tb927.4.3130	Spef1,flagellar component	0.8	1.07	0.96	1.1	1.01	1.29	1.17	1.34	1.18
Tb927.9.3000	cytidine deaminase, putative	0.95	1.25	1.32	1.3	1.29	1.24	1.14	1.34	1.2
Tb927.3.3650	hypothetical protein, conserved	0.89	1.06	1.1	1.07	1.02	1.18	1.1	1.34	1.12
Tb927.4.2470	ARMTOR (TOR complexes)	0.88	1.17	1.18	1.19	1.12	1.14	1.18	1.34	1.27
Tb927.8.3470	hypothetical protein, conserved	1.14	1.26	1.1	1.31	1.15	1.46	1.19	1.34	1.16
Tb927.10.2280	hypothetical protein, conserved	0.97	1.19	1.05	1.21	1.03	1.04	1.04	1.34	1.14
Tb927.10.6120	hypothetical protein, conserved	0.88	1.18	1.19	1.16	1.07	1.16	1.15	1.34	1.25
Tb927.11.7140	cell cycle sequence binding phosphoprotein CSB)II	0.89	1.25	1.28	1.2	1.19	1.2	1.11	1.34	1.24
Tb927.9.3480	U5 Cwc21 small nuclear ribonucleoprotein (TbCWC21)	0.79	1.09	1.14	1.06	1.13	1.13	1.14	1.34	1.12
Tb927.10.13590	hypothetical protein, conserved	1.12	1.26	1.27	1.25	1.23	1.21	1.16	1.34	1.24
Tb927.11.3030	phosphoribosylpyrophosphate synthetase, putative (PRS)	1.08	1.18	1.26	1.15	1.16	0.93	1.05	1.34	1.19
Tb927.10.1270	mismatch repair protein, putative	0.77	1.18	1.16	1.15	1.08	1.06	1.07	1.34	1.16
Tb927.10.8400	Vip36 lectin-like, ERGIC53 paralogue, ER quality control	0.95	1.18	1.3	1.18	1.27	1.19	1.15	1.34	1.15
Tb927.7.3850	hypothetical protein, conserved	0.85	1.14	1.26	1.13	1.2	1.14	1.13	1.34	1.19
Tb927.2.5980	ATP-dependent Clp protease subunit, heat shock protein 104 (HSP104)	0.97	1.05	1.05	1.09	0.98	1.15	1.21	1.34	1.18
Tb927.10.1540	ZC3H30	0.81	1.21	1.18	1.23	1.13	1.05	1.11	1.34	1.21
Tb927.9.8610	hypothetical protein, conserved	0.87	1.28	1.31	1.3	1.22	1.21	1.15	1.34	1.24
Tb927.11.10220	hypothetical protein, conserved	1.08	1.22	1.11	1.15	1.1	1.22	1.12	1.34	1.17
Tb927.10.9960	hypothetical protein, conserved	1.07	1.17	1.24	1.16	1.13	1.04	1.07	1.33	1.11
Tb927.10.10840	hypothetical protein, conserved	0.94	1.07	1.12	1.15	1.08	1.1	1.16	1.33	1.22
Tb927.3.3690	flagellar radial spoke protein-like, putative	0.94	1.06	1.06	1.09	1.07	1.13	1.16	1.33	1.16
Tb927.11.12550	leucine-rich repeat protein (LRRP)	1.08	1.25	1.19	1.21	1.13	1.1	1.18	1.33	1.29
Tb927.4.5040	dihydrolipoamide dehydrogenase, putative	1.07	1.21	1.3	1.23	1.23	1.15	1.11	1.33	1.16
Tb927.11.16850	hypothetical protein, conserved	0.82	1.14	1.12	1.14	1.1	1.08	1.08	1.33	1.25
Tb927.10.11830	hypothetical protein, conserved	1.12	1.18	1.11	1.11	1.07	1.15	1.08	1.33	1.23
Tb927.10.7400	predicted zinc finger protein	0.78	1.2	1.24	1.17	1.16	1.26	1.11	1.33	1.18
Tb927.1.3850	hypothetical protein, conserved	1.64	1.18	1.34	1.31	1.35	1.35	1.3	1.33	1.93
Tb927.1.1730	hypothetical protein, conserved	0.83	1.09	1.11	1.09	1.05	1.13	1.07	1.33	1.18
Tb927.7.3170	hypothetical protein, conserved	1.17	1.23	1.14	1.23	1.09	1.05	1.08	1.33	1.19
Tb927.10.2230	adrenodoxin reductase, putative,ferredoxin NADP reductase-like protein	0.88	1.08	1.05	1.11	1.01	1.02	1.1	1.33	1.18
Tb927.11.11880	hypothetical protein	0.75	1.25	1.2	1.33	1.16	1.25	1.17	1.33	1.23
Tb927.5.2040	hypothetical protein, conserved	0.92	1.17	1.11	1.25	1.19	1.65	1.23	1.33	1.31
Tb927.8.2770	IP3/ryanodine receptor, putative	0.85	1.12	1.07	1.12	1.04	1.12	1.1	1.33	1.15
Tb927.11.11900	coatomer gamma subunit, (Gamma-COP)	0.97	1.21	1.16	1.22	1.12	1.23	1.14	1.33	1.21
Tb927.11.3500	hypothetical protein, conserved	0.85	1.12	1.1	1.12	1.05	1.13	1.09	1.33	1.15
Tb927.10.12130	hypothetical protein, conserved	0.92	1.19	1.09	1.18	1.08	1.07	1.11	1.33	1.19
Tb927.10.1420	methionine aminopeptidase 2, (MetAP2)	1.03	1.19	1.17	1.15	1.09	0.98	1.12	1.33	1.15
Tb927.3.1350	hypothetical protein, conserved	0.84	1.22	1.17	1.23	1.14	1	1.13	1.33	1.17
Tb927.11.4290	40S ribosomal protein S12	1.05	1.16	1.29	1.21	1.22	1.1	1.02	1.33	1.06
Tb927.9.6670	hypothetical protein, conserved	0.83	1.23	1.18	1.23	1.13	1.17	1.13	1.33	1.22
Tb927.9.8200	PES1	0.88	1.1	1.12	1.12	1.05	1.15	1.12	1.33	1.17
Tb927.11.15690	U5 snRNP-associated 102 kDa protein,U5-102K putative	0.87	1.16	1.16	1.17	1.09	1.12	1.09	1.33	1.17
Tb927.11.940	KREPB5	0.92	1.21	1.23	1.15	1.13	1.07	1.26	1.33	1.18
Tb927.10.8050	TFIIF-stimulated CTD phosphatase, putative	0.67	1.13	1.11	1.16	1.04	1.23	1.13	1.33	1.18
Tb927.11.9210	hypothetical protein, conserved	0.84	1.1	1.13	1.13	1.07	1.06	1.09	1.33	1.15
Tb927.11.11680	2-oxoglutarate dehydrogenase E2 component, putative	0.84	1.16	1.26	1.22	1.11	1.2	1.16	1.33	1.21
Tb927.3.5000	hypothetical protein, conserved	0.8	1.17	1.25	1.17	1.19	1.13	1.13	1.33	1.21
Tb927.10.900	hypothetical protein, conserved	0.78	1.35	1.26	1.29	1.23	1.24	1.22	1.33	1.22
Tb927.3.2600	ATP-dependent DEAD/H RNA helicase, putative, no clear yeast homologue	0.96	1.13	1.03	1.12	1	1.2	1.17	1.33	1.19
Tb927.8.1560	hypothetical protein, conserved	0.97	1.08	1.08	1.1	1.04	1.05	1.11	1.33	1.13
Tb927.11.14060	hypothetical protein, conserved	0.98	1.14	1.12	1.17	1.11	1.23	1.15	1.33	1.2
Tb927.11.11020	hypothetical protein, conserved	0.97	1.21	1.18	1.2	1.13	1.14	1.2	1.33	1.27
Tb927.9.7040	hypothetical protein, conserved	0.97	1.22	1.32	1.28	1.23	1.14	1.2	1.33	1.2
Tb927.10.8090	hypothetical protein, conserved	1.25	1.18	1.31	1.23	1.23	1.21	1.18	1.33	1.2
Tb927.10.9990	hypothetical protein, conserved	1.18	1.25	1.28	1.18	1.17	1.28	1.15	1.33	1.18
Tb927.4.3450	Mitochondrial ATP synthase subunit, putative	1.32	1.13	1.19	1.12	1.17	1.41	1.28	1.33	1.18
Tb927.4.1250	PEX1 peroxisome biogenesis factor 1	0.89	1.18	1.01	1.11	1.03	1.16	1.16	1.33	1.21
Tb927.11.11500	cyclin dependent kinase-binding protein, putative	0.81	1.28	1.31	1.19	1.23	1.22	1.16	1.33	1.2
Tb927.10.9930	hypothetical protein, conserved	1.17	1.19	1.18	1.16	1.11	1.08	1.09	1.33	1.16
Tb927.11.6670	hypothetical protein, conserved	0.97	1.17	1.23	1.23	1.15	1.04	1.15	1.33	1.22
[truncated: 6,038 more rows]
