# Supplementary material for: Transcriptomes of newly-isolated Trypanosoma brucei rhodesiense reveal hundreds of mRNAs that are co-regulated with stumpy-form markers
Source: BMC Genomics. 2015 Dec 29;16:1118. doi: 10.1186/s12864-015-2338-y (PMC4696300; doi:10.1186/s12864-015-2338-y)
Supplement: Additional file 3: Table S2. — SNPs and indels for the new isolates. The first sheet is a summary, the others are as labelled on the tabs. (XLSX 12654 kb) [file 12864_2015_2338_MOESM3_ESM.xlsx]

## Sheet: Sheet1
Strain	LW032	LW031	LW024	LW041
INDELs
Number of Variants	24699	27142	25088	24570
Heterozygous	6446	7237	6574	6280
Homozygous	18253	19905	18514	18290
SNPs
Number of Variants	157629	232900	160056	157327
A_count	40298	58877	40860	40124
G_count	37402	56247	38225	37501
C_count	37852	56393	38336	37650
T_count	41168	60248	41747	41115
Heterozygous	67111	107516	66670	64797
Homozygous	89609	124249	92498	91593

## Sheet: SNPs LW024
Chromosome	Position	TREU927	LW024	Read depth	Vartype
11L3_v3	3794	C	T	22	Hom
11L3_v3	3855	C	G	14	Hom
11L3_v3	4626	C	T	7	Hom
11L3_v3	4641	G	A	7	Hom
11L3_v3	4643	C	T	7	Hom
11L3_v3	7079	G	T	17	Hom
11L3_v3	7679	C	T	9	Hom
11L3_v3	10504	A	G	57	Hom
11L3_v3	10523	T	C	60	Hom
11L3_v3	10556	A	C	59	Hom
11L3_v3	10957	T	C	40	Hom
11L3_v3	16693	A	G	54	Hom
11L3_v3	16861	G	A	27	Hom
11L3_v3	17132	A	G	31	Hom
11L3_v3	17272	T	C	33	Hom
11L3_v3	22634	T	C	40	Hom
11L3_v3	22686	C	T	23	Hom
11L3_v3	22842	T	A	23	Hom
11L3_v3	23896	C	T	24	Hom
11L3_v3	23898	T	G	23	Hom
11L3_v3	23921	A	C	29	Hom
11L3_v3	24023	G	T	29	Hom
11L3_v3	28505	C	T	47	Hom
11L3_v3	28900	C	T	30	Hom
11L3_v3	28906	C	T	32	Hom
11L3_v3	33714	C	A	95	Hom
11L3_v3	34787	C	T	24	Hom
11L3_v3	35809	G	A	40	Hom
11L3_v3	35828	T	C	36	Hom
11L3_v3	37247	T	A	64	Hom
11L3_v3	37265	T	A	64	Hom
11L3_v3	37398	A	C	21	Hom
11L3_v3	37412	T	C	29	Hom
11L3_v3	37453	G	A	38	Hom
11L3_v3	43127	T	A	45	Hom
11L3_v3	43136	T	G	38	Hom
11L3_v3	43154	C	A	21	Hom
11L3_v3	43251	G	A	35	Hom
11L3_v3	43266	C	T	46	Hom
11L3_v3	43334	T	C	76	Hom
11L3_v3	44368	C	T	51	Hom
11L3_v3	47371	C	T	56	Hom
11L3_v3	47441	C	A	36	Hom
11L3_v3	47669	A	G	95	Hom
11L3_v3	47687	T	C	90	Hom
11L3_v3	48389	T	C	50	Hom
11L3_v3	50214	A	C	23	Hom
11L3_v3	54071	C	A	38	Hom
5K5_v5.1	1503	C	T	78	Het
5K5_v5.1	2313	T	C	37	Het
5K5_v5.1	2314	A	T	37	Het
5K5_v5.1	2431	A	T	32	Het
5K5_v5.1	2460	G	A	40	Het
5K5_v5.1	3024	A	G	38	Het
5K5_v5.1	3084	A	G	33	Hom
5K5_v5.1	3098	C	T	23	Hom
5K5_v5.1	3559	G	T	34	Hom
5K5_v5.1	3630	T	C	19	Hom
5K5_v5.1	3659	T	C	19	Hom
5K5_v5.1	3677	A	G	31	Hom
5K5_v5.1	3703	C	G	44	Hom
5K5_v5.1	3759	C	T	45	Hom
5K5_v5.1	4296	C	T	25	Hom
5K5_v5.1	4300	T	A	26	Het
5K5_v5.1	4304	A	C	27	Hom
5K5_v5.1	4309	C	T	29	Hom
5K5_v5.1	4432	C	T	20	Hom
5K5_v5.1	4441	C	T	25	Hom
5K5_v5.1	5279	C	T	52	Hom
5K5_v5.1	5342	C	G	76	Hom
5K5_v5.1	5361	G	A	57	Hom
5K5_v5.1	5362	T	C	57	Hom
5K5_v5.1	5366	T	C	57	Hom
5K5_v5.1	10896	T	C	24	Hom
5K5_v5.1	10926	T	C	40	Hom
5K5_v5.1	16144	G	A	85	Hom
5K5_v5.1	21911	T	A	74	Het
5K5_v5.1	22019	G	C	63	Het
5K5_v5.1	35158	G	A	78	Hom
5K5_v5.1	38269	A	G	7	Hom
5K5_v5.1	48643	A	G	64	Het
5K5_v5.1	48684	C	A	98	Het
5K5_v5.1	48756	A	G	94	Hom
5K5_v5.1	48801	C	T	83	Het
5K5_v5.1	48890	T	C	36	Hom
5K5_v5.1	48947	G	T	72	Hom
5K5_v5.1	48985	A	G	53	Hom
5K5_v5.1	55156	A	G	80	Hom
5K5_v5.1	55187	A	G	98	Het
5K5_v5.1	55434	T	G	71	Hom
5K5_v5.1	57744	A	G	47	Het
5K5_v5.1	57952	T	G	45	Hom
5K5_v5.1	66694	A	G	95	Hom
5K5_v5.1	69623	A	G	48	Hom
5K5_v5.1	71793	T	C	44	Hom
5K5_v5.1	71801	C	T	48	Hom
5K5_v5.1	72027	T	C	27	Hom
5K5_v5.1	72309	T	G	34	Hom
5K5_v5.1	72324	A	T	36	Hom
5K5_v5.1	72393	C	T	31	Hom
5K5_v5.1	72432	G	A	12	Hom
5K5_v5.1	72575	A	G	21	Hom
5K5_v5.1	72582	T	C	25	Hom
5K5_v5.1	72606	T	C	33	Hom
5K5_v5.1	72613	C	T	35	Hom
5K5_v5.1	72670	T	C	26	Hom
5K5_v5.1	73043	A	T	20	Hom
5K5_v5.1	73070	A	G	22	Hom
5K5_v5.1	73143	G	A	69	Het
5K5_v5.1	73144	G	T	69	Het
5K5_v5.1	73155	T	C	72	Het
5K5_v5.1	73165	G	A	71	Het
5K5_v5.1	73167	C	A	72	Het
5K5_v5.1	73174	A	G	72	Het
5K5_v5.1	73186	T	C	68	Het
5K5_v5.1	73203	G	A	61	Het
5K5_v5.1	73204	T	C	60	Het
5K5_v5.1	73967	C	A	80	Hom
5K5_v5.1	73980	A	G	29	Hom
5K5_v5.1	74142	G	A	44	Hom
5K5_v5.1	74143	A	C	46	Hom
5K5_v5.1	74156	A	G	71	Hom
5K5_v5.1	74176	T	C	95	Het
5K5_v5.1	74300	T	C	94	Het
5K5_v5.1	74312	G	T	81	Het
5K5_v5.1	74321	T	C	68	Het
5K5_v5.1	74385	T	G	34	Hom
5K5_v5.1	74396	A	G	55	Het
5K5_v5.1	74402	G	A	58	Hom
5K5_v5.1	74455	T	C	57	Het
5K5_v5.1	74488	G	A	9	Hom
5K5_v5.1	74490	C	G	12	Hom
5K5_v5.1	74503	G	A	51	Hom
5K5_v5.1	74511	C	T	66	Het
5K5_v5.1	74513	C	T	69	Het
5K5_v5.1	74518	A	G	78	Het
5K5_v5.1	74533	A	G	86	Het
5K5_v5.1	74665	A	G	72	Het
5K5_v5.1	74676	G	A	58	Hom
5K5_v5.1	74684	A	G	62	Hom
5K5_v5.1	74728	T	C	84	Het
5K5_v5.1	74733	G	A	81	Het
5K5_v5.1	74738	G	A	80	Hom
5K5_v5.1	75044	C	T	48	Hom
5K5_v5.1	75048	T	G	45	Hom
5K5_v5.1	75062	C	T	65	Hom
5K5_v5.1	75069	G	A	74	Hom
5K5_v5.1	75088	C	G	76	Hom
5K5_v5.1	75285	C	T	69	Hom
5K5_v5.1	75286	A	G	63	Het
5K5_v5.1	75289	C	G	60	Hom
5K5_v5.1	75291	T	C	59	Hom
5K5_v5.1	75445	T	C	93	Het
5K5_v5.1	75464	T	C	88	Het
5K5_v5.1	75471	C	A	84	Hom
5K5_v5.1	75472	G	A	84	Hom
5K5_v5.1	75498	A	C	60	Hom
5K5_v5.1	75518	C	T	73	Het
5K5_v5.1	75553	G	A	60	Hom
5K5_v5.1	75557	A	G	61	Hom
5K5_v5.1	75589	C	T	43	Hom
5K5_v5.1	75593	T	C	42	Hom
5K5_v5.1	75596	T	C	40	Hom
5K5_v5.1	75611	T	C	49	Het
5K5_v5.1	75618	A	G	44	Het
5K5_v5.1	75624	C	T	42	Het
5K5_v5.1	75625	C	T	40	Het
5K5_v5.1	75629	G	A	38	Hom
5K5_v5.1	75644	C	T	21	Hom
5K5_v5.1	75653	G	T	18	Hom
5K5_v5.1	75655	G	A	18	Hom
5K5_v5.1	75657	A	T	17	Hom
5K5_v5.1	75660	C	T	17	Hom
5K5_v5.1	75685	T	C	15	Hom
5K5_v5.1	75692	A	T	11	Hom
5K5_v5.1	75758	G	A	16	Hom
5K5_v5.1	75770	T	A	19	Hom
5K5_v5.1	75777	T	C	43	Hom
5K5_v5.1	75783	T	C	45	Hom
5K5_v5.1	75790	G	A	46	Hom
5K5_v5.1	75792	A	T	47	Hom
5K5_v5.1	75799	A	C	81	Het
5K5_v5.1	75801	A	T	83	Het
5K5_v5.1	75802	G	A	84	Het
5K5_v5.1	75803	C	T	85	Het
5K5_v5.1	75808	G	A	92	Het
5K5_v5.1	75831	A	G	85	Het
5K5_v5.1	75923	C	T	88	Het
5K5_v5.1	75924	T	G	88	Het
5K5_v5.1	75925	A	G	89	Het
5K5_v5.1	75926	A	G	89	Het
5K5_v5.1	75927	C	A	88	Het
5K5_v5.1	75930	A	C	89	Het
5K5_v5.1	75953	G	A	100	Het
5K5_v5.1	75955	A	C	98	Hom
5K5_v5.1	75988	G	A	80	Hom
5K5_v5.1	76314	T	G	99	Het
5K5_v5.1	76315	T	G	86	Het
5K5_v5.1	76317	G	A	86	Het
5K5_v5.1	76322	A	T	94	Het
5K5_v5.1	76323	T	A	95	Hom
5K5_v5.1	76332	A	G	100	Het
5K5_v5.1	76335	C	G	96	Hom
5K5_v5.1	76345	T	A	95	Het
5K5_v5.1	76347	A	G	94	Het
5K5_v5.1	76356	C	T	94	Het
5K5_v5.1	76359	G	T	90	Het
5K5_v5.1	76361	T	C	90	Het
5K5_v5.1	76366	A	T	84	Het
5K5_v5.1	76369	G	A	52	Hom
5K5_v5.1	76370	T	C	55	Het
5K5_v5.1	76376	C	T	56	Het
5K5_v5.1	76377	A	G	57	Het
5K5_v5.1	76382	C	T	60	Hom
5K5_v5.1	76392	A	T	69	Het
5K5_v5.1	76410	T	C	82	Hom
5K5_v5.1	76413	G	A	82	Het
5K5_v5.1	76415	G	A	82	Het
5K5_v5.1	76418	A	G	80	Het
5K5_v5.1	76419	A	G	80	Het
5K5_v5.1	76425	A	T	76	Het
5K5_v5.1	76446	C	T	7	Hom
5K5_v5.1	76449	A	G	4	Het
5K5_v5.1	76450	A	G	4	Hom
5K5_v5.1	76531	G	A	2	Hom
5K5_v5.1	76596	T	C	7	Hom
5K5_v5.1	76602	A	G	80	Hom
5K5_v5.1	76754	C	T	76	Het
5K5_v5.1	76755	G	A	42	Hom
5K5_v5.1	76758	C	A	40	Hom
5K5_v5.1	76762	C	G	40	Hom
5K5_v5.1	76764	T	C	40	Hom
5K5_v5.1	76765	G	A	40	Hom
5K5_v5.1	76767	A	G	27	Hom
5K5_v5.1	76892	C	G	81	Het
5K5_v5.1	76920	G	A	51	Hom
5K5_v5.1	77170	G	A	41	Hom
5K5_v5.1	77199	T	C	56	Hom
5K5_v5.1	77200	G	A	54	Het
5K5_v5.1	77207	G	A	23	Hom
5K5_v5.1	77213	A	G	23	Hom
5K5_v5.1	77222	C	A	23	Hom
5K5_v5.1	77224	G	A	23	Hom
5K5_v5.1	77229	G	C	23	Hom
5K5_v5.1	77242	A	T	23	Hom
5K5_v5.1	77721	C	T	18	Hom
5K5_v5.1	77723	G	A	18	Hom
5K5_v5.1	77738	A	G	28	Hom
5K5_v5.1	77782	G	C	40	Hom
5K5_v5.1	77786	G	A	38	Hom
5K5_v5.1	77809	C	A	45	Hom
5K5_v5.1	77831	G	A	48	Het
5K5_v5.1	77833	C	T	49	Het
5K5_v5.1	77835	G	C	52	Het
5K5_v5.1	77843	G	A	56	Het
5K5_v5.1	77844	A	G	56	Hom
5K5_v5.1	77848	A	C	56	Het
5K5_v5.1	77882	G	A	66	Het
5K5_v5.1	77887	T	C	67	Het
5K5_v5.1	77912	A	G	78	Het
5K5_v5.1	77917	T	C	75	Het
5K5_v5.1	77937	G	A	56	Het
5K5_v5.1	77952	G	A	78	Het
5K5_v5.1	77961	G	A	78	Het
5K5_v5.1	77962	A	G	77	Het
5K5_v5.1	77964	G	A	77	Het
5K5_v5.1	77969	G	T	81	Het
5K5_v5.1	77988	G	A	71	Het
5K5_v5.1	77998	T	C	75	Hom
5K5_v5.1	78015	G	T	83	Het
5K5_v5.1	78037	A	G	85	Hom
5K5_v5.1	78052	A	G	85	Het
5K5_v5.1	78066	C	T	81	Hom
5K5_v5.1	78152	A	T	100	Het
5K5_v5.1	78155	G	A	100	Het
5K5_v5.1	78157	C	G	99	Het
5K5_v5.1	78161	G	A	99	Het
5K5_v5.1	78168	A	G	93	Het
5K5_v5.1	78245	T	C	80	Het
5K5_v5.1	78246	A	G	81	Het
5K5_v5.1	78302	A	T	40	Hom
5K5_v5.1	78314	G	T	23	Hom
5K5_v5.1	78329	T	C	44	Het
5K5_v5.1	78337	A	G	74	Het
5K5_v5.1	78339	T	C	73	Het
5K5_v5.1	78340	T	C	73	Het
5K5_v5.1	78346	A	G	75	Het
5K5_v5.1	78354	A	C	65	Het
5K5_v5.1	78364	C	T	70	Het
5K5_v5.1	78367	G	A	69	Het
5K5_v5.1	78368	G	A	69	Het
5K5_v5.1	78383	G	A	75	Het
5K5_v5.1	78392	G	A	73	Hom
5K5_v5.1	78398	G	A	76	Het
5K5_v5.1	78407	A	G	68	Het
5K5_v5.1	78410	A	G	68	Het
5K5_v5.1	78464	T	C	61	Hom
5K5_v5.1	78473	A	G	64	Hom
5K5_v5.1	78544	A	G	76	Hom
5K5_v5.1	78688	T	C	75	Hom
5K5_v5.1	78823	T	C	62	Hom
5K5_v5.1	78873	A	C	55	Hom
5K5_v5.1	78907	A	G	90	Het
5K5_v5.1	78922	A	G	87	Het
5K5_v5.1	78925	G	A	90	Het
5K5_v5.1	78938	C	T	92	Het
5K5_v5.1	78949	G	T	91	Het
5K5_v5.1	78952	T	C	91	Het
5K5_v5.1	78962	G	A	84	Het
5K5_v5.1	79233	T	C	47	Hom
5K5_v5.1	79266	C	T	47	Hom
5K5_v5.1	79333	C	G	50	Hom
5K5_v5.1	79334	A	G	50	Hom
5K5_v5.1	79336	G	A	51	Hom
5K5_v5.1	79344	G	A	63	Hom
5K5_v5.1	79395	A	G	68	Hom
5K5_v5.1	79441	A	C	44	Hom
5K5_v5.1	79711	T	C	32	Het
5K5_v5.1	79821	C	T	49	Hom
5K5_v5.1	79862	G	C	54	Hom
5K5_v5.1	79998	T	G	35	Hom
5K5_v5.1	80121	A	G	30	Hom
5K5_v5.1	80176	T	C	35	Hom
5K5_v5.1	80180	T	C	31	Hom
5K5_v5.1	80203	T	C	30	Hom
5K5_v5.1	82499	C	G	11	Het
5K5_v5.1	82502	T	C	26	Het
5K5_v5.1	82633	A	T	100	Het
5K5_v5.1	83827	C	T	75	Het
5K5_v5.1	83835	T	G	74	Het
5K5_v5.1	83836	G	T	75	Het
5K5_v5.1	83851	T	G	84	Het
5K5_v5.1	83869	G	A	86	Het
5K5_v5.1	83870	A	G	85	Het
5K5_v5.1	83872	C	A	86	Het
5K5_v5.1	83878	A	T	84	Het
5K5_v5.1	83881	C	T	83	Het
5K5_v5.1	83882	A	T	84	Het
5K5_v5.1	83902	C	T	91	Het
5K5_v5.1	83907	T	A	89	Het
5K5_v5.1	83913	G	C	87	Het
5K5_v5.1	83927	A	G	81	Het
5K5_v5.1	83933	T	A	77	Het
5K5_v5.1	83935	G	A	77	Het
5K5_v5.1	83940	C	T	79	Het
5K5_v5.1	84272	A	G	73	Hom
5K5_v5.1	84380	A	G	95	Het
5K5_v5.1	84437	G	T	84	Het
5K5_v5.1	84438	C	A	83	Het
5K5_v5.1	84439	G	A	82	Het
5K5_v5.1	84447	T	C	79	Het
5K5_v5.1	84568	G	A	9	Hom
5K5_v5.1	84572	G	A	8	Hom
5K5_v5.1	84576	C	A	6	Hom
5K5_v5.1	84579	G	C	5	Hom
5K5_v5.1	85007	A	C	16	Hom
5K5_v5.1	85013	G	A	38	Het
5K5_v5.1	85023	T	C	52	Het
5K5_v5.1	87088	G	T	22	Hom
5K5_v5.1	87094	G	T	22	Hom
5K5_v5.1	87126	A	C	66	Het
5K5_v5.1	87288	A	G	95	Hom
5K5_v5.1	87293	C	G	87	Hom
5K5_v5.1	87479	A	G	93	Het
5K5_v5.1	87485	G	T	97	Het
5K5_v5.1	87638	C	T	98	Het
5K5_v5.1	88137	G	A	45	Hom
5K5_v5.1	88156	A	G	59	Hom
5K5_v5.1	89372	T	G	61	Het
5K5_v5.1	89374	C	T	61	Het
5K5_v5.1	89377	C	A	61	Het
5K5_v5.1	89386	C	G	57	Het
5K5_v5.1	89395	C	T	51	Het
5K5_v5.1	89399	T	G	49	Het
5K5_v5.1	89406	G	T	44	Hom
5K5_v5.1	89407	T	C	43	Hom
5K5_v5.1	89411	A	G	45	Het
5K5_v5.1	89450	C	T	65	Het
5K5_v5.1	89451	G	T	66	Het
5K5_v5.1	89459	T	C	67	Het
5K5_v5.1	89468	A	T	66	Het
5K5_v5.1	89474	T	C	68	Het
5K5_v5.1	89492	A	G	81	Het
5K5_v5.1	89495	G	T	80	Het
5K5_v5.1	89525	C	G	68	Hom
5K5_v5.1	89527	C	T	66	Hom
5K5_v5.1	89552	T	C	47	Hom
5K5_v5.1	89555	T	C	48	Hom
5K5_v5.1	89560	C	G	56	Het
5K5_v5.1	89568	G	A	63	Het
5K5_v5.1	89581	A	C	62	Het
5K5_v5.1	89585	G	T	61	Het
5K5_v5.1	89595	G	C	71	Hom
5K5_v5.1	89616	G	T	76	Het
5K5_v5.1	89622	A	G	78	Het
5K5_v5.1	89639	G	A	85	Het
5K5_v5.1	89663	T	C	51	Het
5K5_v5.1	89664	A	G	53	Het
5K5_v5.1	89677	C	T	56	Hom
5K5_v5.1	89878	G	C	45	Hom
5K5_v5.1	89903	G	A	50	Hom
5K5_v5.1	89906	A	G	49	Het
5K5_v5.1	89947	T	C	47	Hom
5K5_v5.1	89968	T	A	40	Hom
5K5_v5.1	89990	C	T	31	Het
5K5_v5.1	90014	C	T	26	Hom
5K5_v5.1	90115	C	G	9	Hom
5K5_v5.1	90121	G	T	10	Hom
5K5_v5.1	90143	T	G	23	Het
5K5_v5.1	90164	C	T	49	Hom
5K5_v5.1	90178	C	T	54	Hom
5K5_v5.1	90193	T	C	54	Hom
5K5_v5.1	90197	A	T	55	Hom
5K5_v5.1	90312	A	G	82	Het
5K5_v5.1	90327	C	T	97	Het
5K5_v5.1	90358	C	A	97	Het
5K5_v5.1	90381	A	G	67	Het
5K5_v5.1	90382	C	T	66	Het
5K5_v5.1	90389	G	T	56	Hom
5K5_v5.1	90396	T	C	46	Hom
5K5_v5.1	90400	T	C	43	Hom
5K5_v5.1	90409	T	G	29	Hom
5K5_v5.1	90411	T	C	26	Hom
5K5_v5.1	90420	A	G	21	Hom
5K5_v5.1	90426	G	A	4	Hom
5K5_v5.1	90427	G	A	3	Hom
5K5_v5.1	90613	T	A	24	Hom
5K5_v5.1	90717	A	T	51	Hom
5K5_v5.1	90733	G	A	44	Hom
5K5_v5.1	90735	T	G	26	Hom
5K5_v5.1	90741	A	C	26	Hom
5K5_v5.1	90979	G	T	58	Het
5K5_v5.1	90981	T	C	60	Het
5K5_v5.1	91022	T	C	74	Het
5K5_v5.1	91034	G	A	66	Het
5K5_v5.1	91041	G	A	62	Het
5K5_v5.1	91046	C	G	61	Het
5K5_v5.1	91092	C	T	59	Het
5K5_v5.1	91097	C	G	64	Het
5K5_v5.1	91104	T	C	68	Het
5K5_v5.1	91131	A	C	79	Het
5K5_v5.1	91380	T	A	81	Het
5K5_v5.1	91381	T	C	81	Het
5K5_v5.1	91397	T	C	100	Het
5K5_v5.1	91495	C	T	83	Het
5K5_v5.1	91497	T	G	83	Het
5K5_v5.1	91503	C	T	79	Het
5K5_v5.1	91512	C	T	74	Het
5K5_v5.1	92124	C	T	37	Het
5K5_v5.1	92138	G	C	41	Het
5K5_v5.1	92139	T	A	41	Het
5K5_v5.1	92160	G	A	95	Het
5K5_v5.1	92287	T	G	44	Hom
5K5_v5.1	92688	C	T	39	Hom
5K5_v5.1	92697	C	G	40	Hom
5K5_v5.1	92703	A	T	38	Hom
5K5_v5.1	92706	A	C	37	Hom
5K5_v5.1	92712	T	A	37	Hom
5K5_v5.1	92716	T	G	34	Hom
5K5_v5.1	92718	G	C	34	Hom
5K5_v5.1	92735	A	C	53	Hom
5K5_v5.1	92799	T	C	42	Hom
5K5_v5.1	92807	T	C	34	Hom
5K5_v5.1	92812	C	T	32	Hom
5K5_v5.1	92815	C	T	31	Hom
5K5_v5.1	92826	G	C	27	Hom
5K5_v5.1	92838	G	A	21	Hom
5K5_v5.1	92847	G	A	2	Hom
5K5_v5.1	92890	C	A	29	Hom
5K5_v5.1	92898	A	T	33	Hom
5K5_v5.1	92906	G	T	33	Hom
5K5_v5.1	92907	C	T	33	Hom
5K5_v5.1	92912	A	T	33	Hom
5K5_v5.1	92919	G	T	33	Hom
5K5_v5.1	92920	G	T	33	Hom
5K5_v5.1	92922	G	T	34	Hom
5K5_v5.1	93130	C	T	84	Het
5K5_v5.1	93261	C	G	91	Het
5K5_v5.1	93265	G	T	91	Het
5K5_v5.1	93274	C	G	86	Het
5K5_v5.1	93279	T	C	85	Het
5K5_v5.1	93311	A	G	100	Het
5K5_v5.1	93351	G	A	87	Het
5K5_v5.1	93365	A	G	78	Het
5K5_v5.1	93369	C	G	75	Het
5K5_v5.1	93374	C	T	71	Het
5K5_v5.1	93387	G	A	64	Het
5K5_v5.1	93777	T	G	95	Het
5K5_v5.1	94045	G	A	71	Het
5K5_v5.1	94188	A	C	37	Hom
5K5_v5.1	94900	T	C	40	Hom
5K5_v5.1	95630	A	G	13	Het
5K5_v5.1	95637	C	T	15	Het
5K5_v5.1	95642	T	G	18	Het
5K5_v5.1	95647	G	A	19	Het
5K5_v5.1	95671	C	T	25	Het
5K5_v5.1	95673	C	T	26	Het
5K5_v5.1	95689	T	C	33	Het
5K5_v5.1	95696	T	G	35	Hom
5K5_v5.1	95707	G	A	33	Het
5K5_v5.1	95708	A	C	33	Hom
5K5_v5.1	95734	C	T	37	Het
5K5_v5.1	95750	T	C	36	Het
5K5_v5.1	95762	C	T	37	Het
5K5_v5.1	95775	A	C	40	Het
5K5_v5.1	95778	A	T	40	Hom
5K5_v5.1	95791	A	C	41	Het
5K5_v5.1	95796	T	A	43	Het
5K5_v5.1	95797	A	T	43	Het
5K5_v5.1	95847	A	C	60	Het
5K5_v5.1	95856	T	C	66	Hom
5K5_v5.1	95863	G	A	67	Het
5K5_v5.1	95866	C	G	70	Het
5K5_v5.1	95909	C	G	98	Het
5K5_v5.1	96074	C	T	100	Het
5K5_v5.1	96078	C	T	93	Het
5K5_v5.1	96089	G	T	66	Het
5K5_v5.1	96090	C	T	64	Hom
5K5_v5.1	96093	C	A	60	Het
5K5_v5.1	96102	G	A	52	Hom
5K5_v5.1	96104	G	T	49	Hom
5K5_v5.1	96113	T	C	40	Het
5K5_v5.1	96120	G	T	10	Hom
5K5_v5.1	96121	C	T	10	Hom
5K5_v5.1	96128	C	T	12	Hom
5K5_v5.1	97479	G	A	41	Hom
5K5_v5.1	97482	A	G	43	Hom
5K5_v5.1	97500	G	C	58	Hom
5K5_v5.1	97565	T	C	67	Hom
5K5_v5.1	97587	C	G	56	Hom
5K5_v5.1	97642	G	T	19	Hom
5K5_v5.1	97648	C	G	8	Hom
5K5_v5.1	99186	G	A	20	Hom
5K5_v5.1	99533	A	C	4	Hom
5K5_v5.1	99543	C	T	20	Hom
5K5_v5.1	99547	C	G	20	Hom
5K5_v5.1	99553	G	C	22	Hom
5K5_v5.1	99558	A	G	23	Hom
5K5_v5.1	99582	C	T	24	Hom
5K5_v5.1	99589	T	G	24	Hom
5K5_v5.1	99592	G	A	24	Hom
5K5_v5.1	99611	T	C	16	Hom
5K5_v5.1	99612	C	T	16	Hom
5K5_v5.1	100067	C	G	10	Hom
5K5_v5.1	100068	A	G	11	Hom
5K5_v5.1	100089	C	T	14	Hom
5K5_v5.1	100106	T	C	4	Hom
5K5_v5.1	100110	A	C	4	Hom
5K5_v5.1	100253	T	C	10	Hom
5K5_v5.1	100258	T	C	14	Hom
5K5_v5.1	100285	T	C	27	Hom
5K5_v5.1	100286	A	T	27	Hom
5K5_v5.1	100287	G	T	27	Hom
5K5_v5.1	100299	G	C	32	Hom
5K5_v5.1	100303	A	C	32	Hom
5K5_v5.1	100306	G	C	33	Hom
5K5_v5.1	100342	A	C	43	Hom
5K5_v5.1	100367	G	C	8	Hom
5K5_v5.1	100371	T	G	6	Hom
5K5_v5.1	100372	A	C	6	Hom
5K5_v5.1	100373	C	T	6	Hom
5K5_v5.1	100376	A	C	6	Hom
5K5_v5.1	100385	T	G	6	Hom
5K5_v5.1	100396	T	A	4	Hom
5K5_v5.1	100400	T	C	2	Hom
5K5_v5.1	100401	T	A	2	Hom
5K5_v5.1	100406	G	T	2	Hom
5K5_v5.1	100646	G	T	14	Hom
5K5_v5.1	100654	G	T	14	Hom
5K5_v5.1	100655	A	C	14	Hom
5K5_v5.1	100660	T	G	15	Hom
5K5_v5.1	100674	C	T	19	Hom
5K5_v5.1	100685	C	A	19	Hom
5K5_v5.1	100695	T	C	19	Hom
5K5_v5.1	100716	A	G	17	Hom
5K5_v5.1	100720	C	T	16	Hom
5K5_v5.1	100756	A	G	4	Hom
5K5_v5.1	101530	C	T	49	Hom
5K5_v5.1	101532	G	A	51	Het
5K5_v5.1	101622	G	T	99	Het
5K5_v5.1	101635	G	C	46	Het
5K5_v5.1	101765	C	T	82	Het
5K5_v5.1	101792	G	A	78	Het
5K5_v5.1	101797	T	A	74	Het
5K5_v5.1	101801	C	T	72	Het
5K5_v5.1	101819	T	C	77	Het
5K5_v5.1	102359	A	G	30	Hom
5K5_v5.1	102363	C	G	28	Hom
5K5_v5.1	102369	C	T	27	Hom
5K5_v5.1	102381	C	T	28	Hom
5K5_v5.1	102394	G	A	29	Hom
5K5_v5.1	102429	A	C	23	Hom
5K5_v5.1	102452	A	G	11	Hom
5K5_v5.1	102458	T	C	11	Hom
5K5_v5.1	102463	C	G	11	Hom
5K5_v5.1	102464	T	C	11	Hom
5K5_v5.1	102467	A	T	11	Hom
5K5_v5.1	102478	C	T	17	Hom
5K5_v5.1	102487	T	C	17	Hom
5K5_v5.1	102509	C	A	16	Hom
5K5_v5.1	102515	G	A	14	Hom
5K5_v5.1	102518	T	C	13	Hom
5K5_v5.1	102527	C	T	9	Hom
5K5_v5.1	102528	T	A	9	Hom
5K5_v5.1	102725	C	A	15	Hom
5K5_v5.1	103131	T	C	75	Het
5K5_v5.1	103140	A	C	75	Het
5K5_v5.1	103148	G	C	74	Het
5K5_v5.1	106086	C	A	27	Hom
5K5_v5.1	106088	A	C	28	Hom
5K5_v5.1	106097	A	G	30	Hom
5K5_v5.1	106172	A	G	35	Hom
5K5_v5.1	106318	T	C	14	Hom
5K5_v5.1	106949	A	G	13	Hom
5K5_v5.1	106950	G	T	13	Hom
5K5_v5.1	106966	G	A	29	Hom
5K5_v5.1	106983	A	G	42	Hom
5K5_v5.1	106991	T	G	48	Hom
5K5_v5.1	106996	A	C	53	Hom
5K5_v5.1	107013	G	A	55	Hom
5K5_v5.1	107048	T	C	35	Hom
5K5_v5.1	107049	T	C	35	Hom
5K5_v5.1	107054	A	T	34	Hom
5K5_v5.1	107058	T	C	34	Hom
5K5_v5.1	107077	C	T	23	Hom
5K5_v5.1	107087	G	T	15	Hom
5K5_v5.1	107298	T	C	11	Hom
5K5_v5.1	107300	T	C	12	Hom
5K5_v5.1	107326	G	C	16	Hom
5K5_v5.1	107333	G	T	16	Hom
5K5_v5.1	107343	C	T	16	Hom
5K5_v5.1	107347	A	G	16	Hom
5K5_v5.1	107379	T	A	2	Hom
5K5_v5.1	107383	G	C	2	Hom
5K5_v5.1	107384	G	C	2	Hom
5K5_v5.1	107390	G	T	5	Hom
5K5_v5.1	107391	T	C	6	Hom
5K5_v5.1	107403	G	A	38	Hom
5K5_v5.1	107405	C	T	39	Hom
5K5_v5.1	107423	T	G	58	Hom
5K5_v5.1	107424	G	C	58	Hom
5K5_v5.1	107432	A	C	71	Hom
5K5_v5.1	107464	G	A	87	Hom
5K5_v5.1	107470	G	C	85	Hom
5K5_v5.1	107512	A	G	78	Hom
5K5_v5.1	107517	C	T	80	Hom
5K5_v5.1	107536	T	C	68	Hom
5K5_v5.1	107556	T	C	69	Hom
5K5_v5.1	108081	G	C	24	Hom
5K5_v5.1	108104	G	A	28	Hom
5K5_v5.1	108122	G	A	22	Hom
5K5_v5.1	108125	T	C	22	Hom
5K5_v5.1	108141	C	T	17	Hom
5K5_v5.1	108142	C	T	16	Hom
5K5_v5.1	108144	C	A	16	Hom
5K5_v5.1	108146	C	T	16	Hom
5K5_v5.1	108152	C	T	20	Hom
5K5_v5.1	108164	G	A	43	Hom
5K5_v5.1	108176	T	C	47	Hom
5K5_v5.1	108183	T	C	46	Het
5K5_v5.1	108187	C	T	43	Het
5K5_v5.1	108189	A	T	44	Het
5K5_v5.1	108200	T	A	53	Het
5K5_v5.1	108211	G	C	55	Het
5K5_v5.1	108216	C	A	55	Het
5K5_v5.1	108233	A	G	51	Het
5K5_v5.1	108236	G	T	49	Het
5K5_v5.1	108297	G	T	52	Het
5K5_v5.1	108299	T	C	51	Het
5K5_v5.1	108301	G	C	49	Het
5K5_v5.1	108310	G	T	48	Het
5K5_v5.1	108325	T	A	53	Het
5K5_v5.1	108338	G	C	52	Het
5K5_v5.1	108349	C	T	44	Het
5K5_v5.1	108369	C	A	25	Hom
5K5_v5.1	108373	T	A	24	Hom
5K5_v5.1	108393	G	C	15	Hom
5K5_v5.1	108406	T	A	11	Hom
5K5_v5.1	108410	G	A	13	Hom
5K5_v5.1	108414	A	G	13	Hom
5K5_v5.1	108570	T	C	25	Hom
5K5_v5.1	108583	T	C	29	Hom
5K5_v5.1	108591	T	G	28	Hom
5K5_v5.1	108598	T	C	26	Hom
5K5_v5.1	108601	G	C	25	Hom
5K5_v5.1	108607	T	A	24	Hom
5K5_v5.1	108613	T	G	23	Hom
5K5_v5.1	108667	C	A	58	Het
5K5_v5.1	108900	T	C	67	Hom
5K5_v5.1	108901	A	C	69	Hom
5K5_v5.1	108910	T	A	72	Het
5K5_v5.1	108912	A	G	72	Hom
5K5_v5.1	108914	G	A	72	Hom
5K5_v5.1	108940	A	C	58	Het
5K5_v5.1	108962	T	G	26	Het
5K5_v5.1	108976	A	C	33	Het
5K5_v5.1	108992	A	T	50	Het
5K5_v5.1	109003	C	T	60	Het
5K5_v5.1	109011	C	T	68	Het
5K5_v5.1	109017	A	G	72	Het
5K5_v5.1	109030	T	C	76	Het
5K5_v5.1	109055	T	C	74	Het
5K5_v5.1	109060	C	T	74	Het
5K5_v5.1	109062	T	C	76	Het
5K5_v5.1	109120	T	C	58	Hom
5K5_v5.1	109185	A	G	98	Het
5K5_v5.1	109607	C	T	96	Het
5K5_v5.1	109733	T	A	80	Het
5K5_v5.1	109745	G	T	82	Het
5K5_v5.1	109754	C	T	83	Het
5K5_v5.1	109757	C	T	83	Het
5K5_v5.1	109776	T	C	80	Het
5K5_v5.1	109777	T	G	81	Het
5K5_v5.1	109778	G	T	81	Het
5K5_v5.1	109865	T	A	100	Het
5K5_v5.1	109870	G	T	100	Het
5K5_v5.1	109871	A	C	100	Het
5K5_v5.1	109882	T	C	97	Het
5K5_v5.1	109895	T	G	89	Het
5K5_v5.1	109987	C	T	80	Het
5K5_v5.1	109994	G	T	76	Het
5K5_v5.1	109997	G	T	75	Het
5K5_v5.1	110003	A	T	78	Het
5K5_v5.1	110013	C	T	80	Het
5K5_v5.1	110016	T	C	80	Het
5K5_v5.1	110321	T	G	99	Het
5K5_v5.1	110324	C	T	96	Het
5K5_v5.1	110326	C	G	98	Het
5K5_v5.1	110339	G	T	98	Het
5K5_v5.1	110340	G	A	98	Het
5K5_v5.1	110344	C	T	97	Het
5K5_v5.1	110345	T	G	97	Het
5K5_v5.1	110419	T	C	94	Het
5K5_v5.1	110420	T	G	93	Het
5K5_v5.1	110421	C	T	93	Het
5K5_v5.1	110438	T	C	55	Het
5K5_v5.1	110451	G	C	61	Het
5K5_v5.1	110463	C	A	92	Het
5K5_v5.1	110465	G	A	95	Het
5K5_v5.1	110467	C	A	95	Het
5K5_v5.1	110656	G	A	98	Het
5K5_v5.1	110661	A	G	99	Het
5K5_v5.1	110674	C	G	66	Het
5K5_v5.1	110675	G	T	68	Het
5K5_v5.1	110679	G	C	70	Het
5K5_v5.1	110689	T	C	87	Het
5K5_v5.1	110713	A	C	50	Het
5K5_v5.1	110777	C	G	92	Het
5K5_v5.1	110938	T	A	96	Het
5K5_v5.1	110943	T	C	79	Het
5K5_v5.1	110944	A	C	80	Het
5K5_v5.1	110947	G	A	80	Het
5K5_v5.1	110949	C	T	80	Het
5K5_v5.1	110953	C	T	82	Het
5K5_v5.1	110958	C	T	94	Het
5K5_v5.1	111149	A	C	75	Het
5K5_v5.1	111153	T	C	70	Het
5K5_v5.1	111158	A	G	67	Het
5K5_v5.1	111160	G	T	68	Het
5K5_v5.1	111163	C	A	67	Het
5K5_v5.1	111166	C	T	69	Het
5K5_v5.1	111169	G	A	70	Het
5K5_v5.1	111172	T	C	71	Het
5K5_v5.1	111188	C	T	61	Het
5K5_v5.1	111191	C	T	58	Het
5K5_v5.1	111195	G	A	60	Het
5K5_v5.1	111203	A	C	77	Het
5K5_v5.1	111214	A	T	66	Het
5K5_v5.1	111215	T	C	63	Het
5K5_v5.1	111236	T	C	72	Het
5K5_v5.1	111793	C	T	85	Het
5K5_v5.1	111801	A	C	88	Het
5K5_v5.1	111834	A	G	70	Het
5K5_v5.1	111860	C	T	51	Het
5K5_v5.1	111861	T	G	51	Het
5K5_v5.1	111862	T	C	51	Het
5K5_v5.1	111865	C	T	51	Het
5K5_v5.1	111877	A	C	48	Het
5K5_v5.1	111882	T	A	45	Het
5K5_v5.1	112088	T	C	19	Het
5K5_v5.1	112089	T	G	19	Het
5K5_v5.1	112095	G	A	23	Het
5K5_v5.1	112107	A	C	26	Hom
5K5_v5.1	112141	A	T	33	Het
5K5_v5.1	112167	T	C	50	Het
5K5_v5.1	112190	T	C	61	Het
5K5_v5.1	112212	A	G	61	Het
5K5_v5.1	112227	T	G	61	Het
5K5_v5.1	112229	A	G	60	Het
5K5_v5.1	112235	A	C	62	Het
5K5_v5.1	112237	T	G	62	Het
5K5_v5.1	112251	C	T	64	Het
5K5_v5.1	112264	T	A	56	Het
5K5_v5.1	112273	A	C	51	Het
5K5_v5.1	112312	G	T	66	Het
5K5_v5.1	112319	G	A	66	Het
5K5_v5.1	112320	T	C	65	Het
5K5_v5.1	112335	T	G	74	Het
5K5_v5.1	112344	A	G	79	Het
5K5_v5.1	112354	C	T	79	Het
5K5_v5.1	112369	C	T	77	Het
5K5_v5.1	112412	C	T	67	Het
5K5_v5.1	112415	T	G	67	Het
5K5_v5.1	112540	A	T	89	Het
5K5_v5.1	112542	C	T	89	Het
5K5_v5.1	112544	T	C	90	Het
5K5_v5.1	112550	G	T	92	Het
5K5_v5.1	112554	C	G	92	Het
5K5_v5.1	112555	T	G	91	Het
5K5_v5.1	112559	T	A	87	Het
5K5_v5.1	112572	C	A	92	Het
5K5_v5.1	112579	A	G	92	Het
5K5_v5.1	112595	C	G	95	Hom
5K5_v5.1	112601	A	G	97	Hom
5K5_v5.1	112653	T	G	99	Hom
5K5_v5.1	112736	G	T	35	Hom
5K5_v5.1	112740	C	T	33	Hom
5K5_v5.1	112742	G	C	33	Het
5K5_v5.1	112744	T	C	33	Het
5K5_v5.1	112745	G	T	34	Het
5K5_v5.1	112747	G	C	36	Hom
5K5_v5.1	112773	T	C	63	Hom
5K5_v5.1	112823	C	G	89	Hom
5K5_v5.1	112828	G	C	88	Hom
5K5_v5.1	112975	T	C	68	Het
5K5_v5.1	112981	T	G	69	Het
5K5_v5.1	112994	C	T	68	Het
5K5_v5.1	112997	A	G	67	Het
5K5_v5.1	113216	T	C	96	Het
5K5_v5.1	113242	A	C	91	Het
5K5_v5.1	113249	C	T	89	Het
5K5_v5.1	113303	G	C	80	Het
5K5_v5.1	113559	C	T	90	Hom
5K5_v5.1	113804	A	T	100	Het
5K5_v5.1	113817	A	G	95	Het
5K5_v5.1	113859	A	G	78	Het
5K5_v5.1	113860	C	A	78	Het
5K5_v5.1	113864	A	G	80	Het
5K5_v5.1	113893	T	G	79	Het
5K5_v5.1	113949	C	T	66	Het
5K5_v5.1	113955	G	T	69	Het
5K5_v5.1	114258	C	A	89	Hom
5K5_v5.1	114309	T	C	59	Hom
5K5_v5.1	114319	C	G	55	Hom
5K5_v5.1	114347	A	C	46	Hom
5K5_v5.1	114352	A	C	47	Hom
5K5_v5.1	114363	A	C	74	Hom
5K5_v5.1	114839	C	T	79	Hom
5K5_v5.1	115048	G	C	94	Hom
5K5_v5.1	115081	A	G	90	Het
5K5_v5.1	115114	A	C	96	Het
5K5_v5.1	115123	T	C	93	Het
5K5_v5.1	115124	A	C	93	Het
5K5_v5.1	115391	T	C	69	Hom
5K5_v5.1	115394	T	G	68	Hom
5K5_v5.1	115410	T	C	82	Hom
5K5_v5.1	115443	T	C	91	Hom
5K5_v5.1	115460	G	A	100	Hom
5K5_v5.1	115740	C	T	99	Hom
5K5_v5.1	115745	C	T	94	Hom
5K5_v5.1	115751	A	C	84	Hom
5K5_v5.1	115796	T	G	22	Hom
5K5_v5.1	115838	T	C	17	Hom
5K5_v5.1	115899	C	T	16	Hom
5K5_v5.1	115902	T	G	21	Hom
5K5_v5.1	116199	G	A	80	Het
5K5_v5.1	116203	A	C	80	Het
5K5_v5.1	116204	C	T	80	Het
5K5_v5.1	116212	T	G	86	Het
5K5_v5.1	116214	G	A	86	Het
5K5_v5.1	116216	C	T	86	Het
5K5_v5.1	116220	G	T	89	Het
5K5_v5.1	116318	T	A	66	Het
5K5_v5.1	116319	G	A	66	Het
5K5_v5.1	116350	A	T	89	Het
5K5_v5.1	116354	C	T	87	Het
5K5_v5.1	116355	G	T	89	Het
5K5_v5.1	116361	G	A	96	Het
5K5_v5.1	116524	C	T	96	Hom
5K5_v5.1	116593	G	A	94	Het
5K5_v5.1	116599	T	G	97	Het
5K5_v5.1	116608	A	G	100	Het
5K5_v5.1	116616	G	A	96	Het
5K5_v5.1	116618	A	T	97	Het
5K5_v5.1	117244	T	C	92	Het
5K5_v5.1	118332	G	A	81	Hom
5K5_v5.1	118541	G	A	99	Het
5K5_v5.1	118547	C	T	96	Het
5K5_v5.1	118549	T	G	95	Hom
5K5_v5.1	119090	A	T	96	Het
5K5_v5.1	119094	C	T	95	Het
5K5_v5.1	119106	C	A	99	Het
5K5_v5.1	119170	C	G	100	Hom
5K5_v5.1	119184	A	G	100	Hom
5K5_v5.1	119193	G	T	98	Het
5K5_v5.1	119228	A	T	79	Het
5K5_v5.1	119243	A	G	84	Het
5K5_v5.1	119282	C	T	80	Het
5K5_v5.1	119285	C	T	78	Het
5K5_v5.1	119298	G	T	85	Hom
5K5_v5.1	119325	C	T	89	Het
5K5_v5.1	119328	T	C	93	Het
5K5_v5.1	119361	C	T	87	Het
5K5_v5.1	119376	G	A	87	Het
5K5_v5.1	119382	A	C	75	Het
5K5_v5.1	119383	G	T	74	Het
5K5_v5.1	119386	G	A	74	Het
5K5_v5.1	119389	A	C	77	Het
5K5_v5.1	119410	A	T	93	Het
5K5_v5.1	119413	T	C	93	Het
5K5_v5.1	119503	T	A	53	Hom
5K5_v5.1	119505	A	G	50	Het
5K5_v5.1	119508	T	G	49	Het
5K5_v5.1	119509	A	C	48	Het
5K5_v5.1	119513	C	T	48	Het
5K5_v5.1	119514	G	T	49	Het
5K5_v5.1	119515	T	C	49	Het
5K5_v5.1	119516	G	A	51	Het
5K5_v5.1	119521	T	C	64	Het
5K5_v5.1	119522	A	C	65	Het
5K5_v5.1	119532	T	C	84	Het
5K5_v5.1	120128	A	C	100	Het
5K5_v5.1	120139	A	C	100	Het
5K5_v5.1	120145	C	A	95	Het
5K5_v5.1	120152	G	T	79	Het
5K5_v5.1	120168	A	T	86	Het
5K5_v5.1	120171	G	T	90	Het
5K5_v5.1	120184	T	C	96	Het
5K5_v5.1	120211	T	C	87	Het
5K5_v5.1	120218	C	A	85	Het
5K5_v5.1	120222	C	T	85	Het
5K5_v5.1	120466	A	T	26	Hom
5K5_v5.1	120533	A	G	33	Hom
5K5_v5.1	120578	T	C	41	Hom
5K5_v5.1	120803	C	T	82	Het
5K5_v5.1	120804	C	T	82	Het
5K5_v5.1	120838	C	T	97	Het
5K5_v5.1	120840	C	T	98	Het
5K5_v5.1	120866	G	A	99	Het
5K5_v5.1	120868	G	T	98	Het
5K5_v5.1	120921	T	A	99	Het
5K5_v5.1	120930	G	A	94	Het
5K5_v5.1	120936	T	C	91	Het
5K5_v5.1	120951	T	C	81	Het
5K5_v5.1	120960	T	G	78	Het
5K5_v5.1	121463	C	T	77	Het
5K5_v5.1	121464	G	T	79	Het
5K5_v5.1	121476	G	T	88	Het
5K5_v5.1	121480	T	C	92	Het
5K5_v5.1	121496	C	T	94	Het
5K5_v5.1	121546	G	T	99	Het
5K5_v5.1	121557	T	C	100	Het
5K5_v5.1	121560	C	T	99	Het
5K5_v5.1	121575	T	A	96	Het
5K5_v5.1	121578	A	G	97	Het
5K5_v5.1	121582	T	A	95	Het
5K5_v5.1	121592	T	G	91	Het
5K5_v5.1	121593	G	T	90	Het
5K5_v5.1	121615	G	T	88	Het
5K5_v5.1	121619	T	C	86	Het
5K5_v5.1	121620	C	G	86	Het
5K5_v5.1	121628	G	C	89	Het
5K5_v5.1	121632	T	C	90	Het
5K5_v5.1	121645	C	G	88	Het
5K5_v5.1	121646	A	C	88	Het
5K5_v5.1	121661	T	C	88	Het
5K5_v5.1	121694	T	G	87	Het
5K5_v5.1	121703	C	A	90	Het
5K5_v5.1	121723	T	G	72	Het
5K5_v5.1	121728	C	G	66	Het
5K5_v5.1	121729	T	C	66	Het
5K5_v5.1	121731	C	A	66	Het
5K5_v5.1	121741	G	T	67	Het
5K5_v5.1	121743	G	A	69	Het
5K5_v5.1	121785	A	G	86	Het
5K5_v5.1	121854	C	T	93	Het
5K5_v5.1	121868	C	T	94	Het
5K5_v5.1	121878	A	G	95	Het
5K5_v5.1	121923	A	C	99	Het
5K5_v5.1	121934	A	C	100	Het
5K5_v5.1	121949	A	C	87	Het
5K5_v5.1	121951	G	A	86	Het
5K5_v5.1	121952	T	C	85	Het
5K5_v5.1	121954	T	G	85	Het
5K5_v5.1	121966	G	A	86	Het
5K5_v5.1	121968	A	C	86	Het
5K5_v5.1	121969	T	A	86	Het
5K5_v5.1	121991	A	T	91	Het
5K5_v5.1	122008	G	T	84	Het
5K5_v5.1	122021	T	C	62	Het
5K5_v5.1	122022	A	G	61	Het
5K5_v5.1	122025	C	T	61	Het
5K5_v5.1	122026	T	G	60	Het
5K5_v5.1	122029	A	C	59	Hom
5K5_v5.1	122038	T	C	71	Het
5K5_v5.1	122071	C	T	64	Het
5K5_v5.1	122130	G	T	64	Het
5K5_v5.1	122204	G	A	51	Het
5K5_v5.1	122233	G	T	49	Het
5K5_v5.1	122238	C	T	47	Het
5K5_v5.1	122245	T	A	43	Het
5K5_v5.1	122249	C	A	41	Het
5K5_v5.1	122251	C	T	41	Het
5K5_v5.1	122253	C	T	41	Het
5K5_v5.1	122254	T	G	42	Het
5K5_v5.1	122277	T	C	45	Het
5K5_v5.1	122296	T	C	44	Het
5K5_v5.1	122298	C	T	45	Het
5K5_v5.1	122309	A	C	68	Het
5K5_v5.1	122334	C	A	41	Hom
5K5_v5.1	122498	A	C	50	Het
5K5_v5.1	122501	G	C	53	Het
5K5_v5.1	122505	G	C	53	Het
5K5_v5.1	122506	G	A	52	Het
5K5_v5.1	122515	C	A	53	Het
5K5_v5.1	122661	G	A	55	Het
5K5_v5.1	122701	A	G	99	Het
5K5_v5.1	122912	C	T	92	Het
5K5_v5.1	123062	C	T	75	Het
5K5_v5.1	123076	G	A	65	Hom
5K5_v5.1	123085	C	G	71	Het
5K5_v5.1	123089	C	A	89	Het
5K5_v5.1	123102	T	G	91	Het
5K5_v5.1	123162	T	C	81	Het
5K5_v5.1	123163	A	C	81	Hom
5K5_v5.1	123168	C	T	86	Het
5K5_v5.1	123200	T	G	77	Hom
5K5_v5.1	123210	T	C	100	Het
5K5_v5.1	123288	C	T	98	Het
5K5_v5.1	123306	G	A	61	Het
5K5_v5.1	123326	G	A	60	Het
5K5_v5.1	123327	G	A	58	Het
5K5_v5.1	123338	G	T	52	Het
5K5_v5.1	123344	C	A	47	Het
5K5_v5.1	123358	A	G	46	Het
5K5_v5.1	123452	C	A	57	Het
5K5_v5.1	123458	A	C	57	Hom
5K5_v5.1	123478	T	C	59	Het
5K5_v5.1	123516	T	G	56	Het
5K5_v5.1	123599	T	G	53	Het
5K5_v5.1	123613	C	A	57	Het
5K5_v5.1	123617	C	G	57	Het
5K5_v5.1	123623	G	C	58	Het
5K5_v5.1	123674	A	G	62	Het
5K5_v5.1	123709	C	T	68	Het
5K5_v5.1	123740	A	G	73	Het
5K5_v5.1	123741	C	G	74	Het
5K5_v5.1	123754	C	T	77	Het
5K5_v5.1	123763	C	G	77	Het
5K5_v5.1	123782	C	T	76	Het
5K5_v5.1	123818	C	T	66	Het
5K5_v5.1	123823	G	T	66	Het
5K5_v5.1	123830	T	C	72	Het
5K5_v5.1	123839	T	G	68	Het
5K5_v5.1	123863	C	G	64	Het
5K5_v5.1	123887	C	T	58	Het
5K5_v5.1	123888	C	G	57	Het
5K5_v5.1	123895	T	C	61	Het
5K5_v5.1	123903	A	C	61	Het
5K5_v5.1	123909	T	C	60	Het
5K5_v5.1	123935	A	T	49	Hom
5K5_v5.1	123941	A	T	48	Het
5K5_v5.1	123983	T	C	40	Het
5K5_v5.1	124017	G	A	40	Het
5K5_v5.1	124019	G	T	39	Hom
5K5_v5.1	124035	C	A	31	Het
5K5_v5.1	124038	C	G	31	Het
5K5_v5.1	124040	C	A	31	Het
5K5_v5.1	124061	C	T	31	Het
5K5_v5.1	124093	A	C	26	Het
5K5_v5.1	124097	T	C	24	Het
5K5_v5.1	124111	C	A	18	Het
5K5_v5.1	124112	T	A	18	Het
5K5_v5.1	131117	C	T	11	Hom
5K5_v5.1	138304	G	T	22	Hom
5K5_v5.1	138315	C	T	23	Hom
5K5_v5.1	138319	T	C	23	Hom
5K5_v5.1	138321	T	G	23	Hom
5K5_v5.1	138322	C	G	24	Hom
5K5_v5.1	138375	A	C	40	Hom
5K5_v5.1	138381	A	C	22	Hom
5K5_v5.1	138385	A	G	21	Hom
5K5_v5.1	138390	T	C	19	Hom
5K5_v5.1	138393	C	T	19	Hom
5K5_v5.1	138397	T	G	19	Hom
5K5_v5.1	138399	G	T	19	Hom
5K5_v5.1	138405	A	G	21	Hom
5K5_v5.1	138411	C	A	94	Het
5K5_v5.1	138571	T	C	92	Het
5K5_v5.1	138574	C	T	90	Hom
5K5_v5.1	138578	G	T	89	Het
5K5_v5.1	138591	A	C	81	Het
5K5_v5.1	138592	A	G	80	Het
5K5_v5.1	138633	G	C	100	Het
5K5_v5.1	138636	C	G	98	Het
5K5_v5.1	138642	C	G	93	Het
5K5_v5.1	138643	T	C	93	Het
5K5_v5.1	138723	C	T	99	Het
5K5_v5.1	138734	G	A	95	Het
5K5_v5.1	138738	C	G	92	Het
5K5_v5.1	138743	G	T	94	Het
5K5_v5.1	138780	A	C	90	Het
5K5_v5.1	138781	A	G	91	Het
5K5_v5.1	138782	G	T	90	Het
5K5_v5.1	138786	C	A	88	Het
5K5_v5.1	138965	T	C	74	Hom
5K5_v5.1	139104	A	C	3	Hom
5K5_v5.1	139105	C	T	2	Hom
5K5_v5.1	139156	G	A	3	Hom
5K5_v5.1	139160	T	G	5	Hom
5K5_v5.1	139194	C	T	68	Hom
5K5_v5.1	139248	G	C	76	Hom
5K5_v5.1	139283	C	T	88	Het
5K5_v5.1	139284	G	T	88	Het
5K5_v5.1	139384	C	G	97	Het
5K5_v5.1	139390	G	A	91	Het
5K5_v5.1	139486	C	T	82	Het
5K5_v5.1	139489	C	A	83	Het
5K5_v5.1	139494	T	C	80	Het
5K5_v5.1	139501	G	T	83	Het
5K5_v5.1	139505	G	T	82	Het
5K5_v5.1	139509	A	C	83	Het
5K5_v5.1	139522	C	G	87	Het
5K5_v5.1	139633	A	G	99	Het
5K5_v5.1	139710	C	A	61	Het
5K5_v5.1	139727	G	C	63	Het
5K5_v5.1	139728	C	A	63	Het
5K5_v5.1	139734	C	T	64	Het
5K5_v5.1	139735	A	G	65	Het
5K5_v5.1	139738	T	C	66	Het
5K5_v5.1	139739	A	T	66	Het
5K5_v5.1	139744	A	C	67	Het
5K5_v5.1	139745	C	A	68	Het
5K5_v5.1	139891	G	C	88	Het
5K5_v5.1	139903	C	T	94	Het
5K5_v5.1	139906	C	G	93	Het
5K5_v5.1	139910	G	A	93	Het
5K5_v5.1	139922	G	T	93	Het
5K5_v5.1	139924	A	C	93	Het
5K5_v5.1	139925	A	G	95	Het
5K5_v5.1	139930	T	A	97	Het
5K5_v5.1	140324	C	T	88	Het
5K5_v5.1	140352	T	C	88	Het
5K5_v5.1	140396	G	T	82	Het
5K5_v5.1	140426	C	T	85	Het
5K5_v5.1	140429	T	G	89	Het
5K5_v5.1	140436	C	T	95	Het
5K5_v5.1	140536	C	T	85	Het
5K5_v5.1	140574	A	G	93	Het
5K5_v5.1	140577	T	G	92	Het
5K5_v5.1	140583	A	C	91	Het
5K5_v5.1	140584	A	C	91	Het
5K5_v5.1	140642	T	C	100	Het
5K5_v5.1	140645	A	C	99	Het
5K5_v5.1	140652	G	A	96	Het
5K5_v5.1	140653	A	T	96	Het
5K5_v5.1	140683	G	T	61	Het
5K5_v5.1	140688	A	G	62	Het
5K5_v5.1	140694	A	G	64	Het
5K5_v5.1	140726	A	G	63	Het
5K5_v5.1	140814	C	A	100	Het
5K5_v5.1	140819	T	G	97	Het
5K5_v5.1	140820	A	C	97	Het
5K5_v5.1	140827	A	G	95	Het
5K5_v5.1	140828	T	C	95	Het
5K5_v5.1	140833	T	A	94	Het
5K5_v5.1	140843	G	T	84	Het
5K5_v5.1	140845	T	C	83	Het
5K5_v5.1	140848	T	A	78	Het
5K5_v5.1	140850	A	G	77	Het
5K5_v5.1	140851	C	A	77	Het
5K5_v5.1	140852	A	C	77	Het
5K5_v5.1	140858	A	T	87	Het
5K5_v5.1	140859	A	T	89	Het
5K5_v5.1	140895	T	G	99	Het
5K5_v5.1	140905	G	T	90	Het
5K5_v5.1	140908	A	C	89	Het
5K5_v5.1	140909	T	G	89	Het
5K5_v5.1	140915	T	G	88	Het
5K5_v5.1	140917	C	G	90	Het
5K5_v5.1	140920	T	A	89	Het
5K5_v5.1	140923	C	A	88	Het
5K5_v5.1	140930	A	G	88	Het
5K5_v5.1	140937	C	T	79	Het
5K5_v5.1	140938	A	G	79	Het
5K5_v5.1	140943	C	T	84	Het
5K5_v5.1	140946	T	A	85	Het
5K5_v5.1	140957	C	A	78	Het
5K5_v5.1	140959	C	G	77	Het
5K5_v5.1	140974	T	C	57	Het
5K5_v5.1	140975	A	T	50	Het
5K5_v5.1	140978	A	C	49	Het
5K5_v5.1	140979	T	C	48	Hom
5K5_v5.1	140980	T	C	48	Hom
5K5_v5.1	140995	G	T	51	Het
5K5_v5.1	140997	T	C	50	Het
5K5_v5.1	140998	C	G	50	Het
5K5_v5.1	140999	T	C	51	Het
5K5_v5.1	141013	A	C	79	Het
5K5_v5.1	141017	G	A	77	Het
5K5_v5.1	141021	C	T	74	Het
5K5_v5.1	141027	T	C	78	Het
5K5_v5.1	141050	T	A	80	Het
5K5_v5.1	141064	T	G	86	Het
5K5_v5.1	141066	T	C	88	Het
5K5_v5.1	141091	T	G	58	Het
5K5_v5.1	141095	C	T	56	Het
5K5_v5.1	141096	T	G	51	Het
5K5_v5.1	141098	A	G	50	Het
5K5_v5.1	141100	A	T	51	Het
5K5_v5.1	141101	T	G	50	Het
5K5_v5.1	141107	T	C	50	Het
5K5_v5.1	141108	A	G	51	Het
5K5_v5.1	141121	G	T	77	Het
5K5_v5.1	141142	C	T	74	Het
5K5_v5.1	141160	A	G	71	Het
5K5_v5.1	141182	T	C	71	Het
5K5_v5.1	141196	T	A	74	Het
5K5_v5.1	141227	T	C	68	Het
5K5_v5.1	141271	C	T	72	Het
5K5_v5.1	141299	C	T	74	Het
5K5_v5.1	141331	G	A	74	Het
5K5_v5.1	141344	T	C	72	Het
5K5_v5.1	141392	C	G	76	Het
5K5_v5.1	141398	T	C	78	Het
5K5_v5.1	141403	A	G	77	Het
5K5_v5.1	141421	T	C	74	Het
5K5_v5.1	141424	T	G	75	Het
5K5_v5.1	141428	A	T	72	Het
5K5_v5.1	141436	G	A	70	Het
5K5_v5.1	141456	C	T	65	Het
5K5_v5.1	141469	C	T	63	Het
5K5_v5.1	141482	C	A	62	Hom
5K5_v5.1	141531	G	A	44	Het
5K5_v5.1	141557	T	C	36	Het
5K5_v5.1	141559	G	A	35	Het
5K5_v5.1	141613	G	A	28	Het
5K5_v5.1	141627	T	C	27	Het
5K5_v5.1	141628	T	C	27	Het
5K5_v5.1	141635	A	C	30	Het
5K5_v5.1	141649	G	C	31	Het
5K5_v5.1	141650	G	T	31	Het
5K5_v5.1	141652	T	C	31	Het
5K5_v5.1	141659	G	A	34	Het
5K5_v5.1	141661	C	T	34	Het
5K5_v5.1	141664	C	T	35	Het
5K5_v5.1	141685	G	A	40	Het
5K5_v5.1	141686	C	T	40	Het
5K5_v5.1	141698	C	A	43	Het
5K5_v5.1	141750	C	A	36	Het
5K5_v5.1	141751	C	T	37	Het
5K5_v5.1	141752	A	T	37	Het
5K5_v5.1	141758	T	A	37	Het
5K5_v5.1	141780	T	C	29	Het
5K5_v5.1	141783	G	A	29	Het
5K5_v5.1	141786	G	C	31	Het
5K5_v5.1	141790	C	T	30	Het
5K5_v5.1	141846	T	C	45	Het
5K5_v5.1	141852	C	G	40	Het
5K5_v5.1	141855	G	A	42	Het
5K5_v5.1	141895	T	C	90	Hom
5K5_v5.1	142158	G	A	100	Het
5K5_v5.1	142161	G	C	94	Het
5K5_v5.1	142163	C	T	96	Het
5K5_v5.1	142164	T	A	95	Het
5K5_v5.1	142406	G	A	100	Hom
5K5_v5.1	142540	C	T	83	Het
5K5_v5.1	142542	T	A	82	Het
5K5_v5.1	142543	T	C	81	Het
5K5_v5.1	142559	G	T	93	Het
5K5_v5.1	142571	C	A	85	Het
5K5_v5.1	142656	G	T	89	Het
5K5_v5.1	142657	A	T	88	Het
5K5_v5.1	142660	C	G	87	Het
5K5_v5.1	142666	A	T	92	Het
5K5_v5.1	142671	C	A	98	Het
5K5_v5.1	142706	G	A	95	Het
5K5_v5.1	142707	A	G	96	Het
5K5_v5.1	143430	T	G	98	Het
5K5_v5.1	143439	A	C	99	Het
5K5_v5.1	143494	G	A	97	Het
5K5_v5.1	143573	G	T	99	Het
5K5_v5.1	143582	C	T	96	Het
5K5_v5.1	143592	T	A	87	Het
5K5_v5.1	143596	C	T	84	Het
5K5_v5.1	143612	T	A	82	Het
5K5_v5.1	143620	T	A	77	Het
5K5_v5.1	143623	G	A	75	Het
5K5_v5.1	143630	T	C	74	Het
5K5_v5.1	143636	C	A	72	Het
5K5_v5.1	143638	T	A	72	Het
5K5_v5.1	143645	T	G	79	Het
5K5_v5.1	143673	T	C	85	Het
5K5_v5.1	143703	A	G	97	Het
5K5_v5.1	143713	A	C	99	Het
5K5_v5.1	143741	A	G	100	Het
5K5_v5.1	144064	C	T	97	Het
5K5_v5.1	144065	C	T	97	Het
5K5_v5.1	144130	G	A	68	Het
5K5_v5.1	144165	A	T	21	Het
5K5_v5.1	144188	T	G	39	Het
5K5_v5.1	144194	C	A	41	Het
5K5_v5.1	144199	A	G	45	Het
5K5_v5.1	144206	G	A	47	Het
5K5_v5.1	144207	C	A	47	Het
5K5_v5.1	144218	A	G	48	Het
5K5_v5.1	144222	A	T	67	Het
5K5_v5.1	144227	G	T	68	Het
5K5_v5.1	144231	G	A	71	Het
5K5_v5.1	144254	C	G	74	Het
5K5_v5.1	144255	A	G	73	Het
5K5_v5.1	144258	T	C	55	Het
5K5_v5.1	144284	T	C	46	Het
5K5_v5.1	144376	A	G	50	Het
5K5_v5.1	144379	A	G	52	Het
5K5_v5.1	144384	G	A	54	Het
5K5_v5.1	144444	C	G	59	Hom
5K5_v5.1	144494	G	A	82	Het
5K5_v5.1	144516	G	T	91	Hom
5K5_v5.1	144661	C	G	53	Het
5K5_v5.1	144662	T	C	53	Het
5K5_v5.1	144680	T	C	74	Het
5K5_v5.1	144697	C	T	84	Het
5K5_v5.1	144699	C	G	86	Het
5K5_v5.1	144704	A	C	87	Het
5K5_v5.1	144709	C	T	87	Het
5K5_v5.1	144712	G	T	86	Het
5K5_v5.1	144722	C	G	93	Het
5K5_v5.1	144745	C	T	100	Het
5K5_v5.1	144755	T	A	92	Het
5K5_v5.1	144757	T	A	91	Het
5K5_v5.1	144759	A	G	92	Het
5K5_v5.1	144803	A	G	95	Het
5K5_v5.1	144842	G	T	70	Het
5K5_v5.1	144843	C	T	70	Het
5K5_v5.1	144845	C	T	71	Het
5K5_v5.1	144846	G	T	70	Het
5K5_v5.1	144854	C	A	68	Het
5K5_v5.1	144855	T	G	68	Het
5K5_v5.1	144856	T	G	68	Het
5K5_v5.1	144861	C	T	66	Het
5K5_v5.1	144862	A	C	66	Het
5K5_v5.1	144867	T	G	66	Het
5K5_v5.1	144888	C	T	96	Het
5K5_v5.1	144992	C	G	100	Het
5K5_v5.1	144998	T	G	84	Het
5K5_v5.1	145000	G	C	82	Het
5K5_v5.1	145001	A	G	82	Het
5K5_v5.1	145017	T	G	54	Hom
5K5_v5.1	145293	C	A	55	Hom
5K5_v5.1	145498	C	A	60	Hom
5K5_v5.1	145532	G	T	73	Het
5K5_v5.1	145546	C	G	82	Het
5K5_v5.1	145555	C	G	84	Het
5K5_v5.1	145564	G	A	82	Het
5K5_v5.1	145566	T	C	82	Het
5K5_v5.1	145623	C	G	88	Het
5K5_v5.1	145638	T	C	86	Het
5K5_v5.1	145649	T	C	86	Het
5K5_v5.1	145657	A	G	86	Het
5K5_v5.1	145665	C	T	91	Het
5K5_v5.1	145669	G	A	88	Het
5K5_v5.1	145674	G	C	88	Het
5K5_v5.1	145681	G	A	86	Het
5K5_v5.1	145696	A	G	86	Het
5K5_v5.1	145713	T	A	83	Het
5K5_v5.1	145715	T	C	84	Het
5K5_v5.1	145722	G	T	81	Het
5K5_v5.1	145723	G	T	81	Het
5K5_v5.1	145739	C	T	89	Het
5K5_v5.1	145751	C	T	77	Het
5K5_v5.1	145753	A	G	76	Het
5K5_v5.1	145754	C	G	76	Het
5K5_v5.1	145761	C	T	82	Het
5K5_v5.1	145766	G	T	80	Het
5K5_v5.1	145767	G	A	81	Het
5K5_v5.1	145789	A	C	98	Het
5K5_v5.1	145826	C	A	82	Het
5K5_v5.1	145828	A	G	82	Het
5K5_v5.1	145836	A	T	77	Het
5K5_v5.1	145840	G	A	75	Het
5K5_v5.1	145844	G	A	74	Het
5K5_v5.1	145845	A	G	73	Het
5K5_v5.1	145884	C	T	85	Het
5K5_v5.1	145897	G	C	83	Het
5K5_v5.1	145920	G	T	82	Het
5K5_v5.1	145945	A	C	79	Het
5K5_v5.1	145953	G	A	74	Het
5K5_v5.1	145959	C	A	72	Het
5K5_v5.1	145977	T	C	65	Het
5K5_v5.1	146002	C	T	70	Het
5K5_v5.1	146019	C	T	78	Het
5K5_v5.1	146032	T	C	82	Het
5K5_v5.1	146041	G	T	85	Het
5K5_v5.1	146051	G	T	84	Het
5K5_v5.1	146073	G	T	81	Het
5K5_v5.1	146095	C	A	81	Het
5K5_v5.1	146183	A	G	69	Het
5K5_v5.1	146189	T	C	72	Het
5K5_v5.1	146216	C	T	75	Het
5K5_v5.1	146234	A	G	73	Het
5K5_v5.1	146255	T	C	74	Het
5K5_v5.1	146271	T	C	77	Het
5K5_v5.1	146274	A	C	76	Het
5K5_v5.1	146301	T	C	63	Het
5K5_v5.1	146305	G	A	66	Het
5K5_v5.1	146334	G	A	60	Het
5K5_v5.1	146371	T	C	62	Het
5K5_v5.1	146384	C	T	67	Het
5K5_v5.1	146390	G	A	64	Het
5K5_v5.1	146397	A	G	67	Het
5K5_v5.1	146411	C	A	66	Het
5K5_v5.1	146453	C	T	55	Het
5K5_v5.1	146457	G	A	52	Het
5K5_v5.1	146498	C	T	39	Hom
5K5_v5.1	146558	A	C	38	Hom
5K5_v5.1	146660	G	A	86	Het
5K5_v5.1	146777	C	T	37	Hom
5K5_v5.1	146796	A	C	35	Hom
5K5_v5.1	147121	T	G	46	Hom
5K5_v5.1	147482	C	A	50	Hom
5K5_v5.1	147645	C	T	81	Het
5K5_v5.1	147651	C	T	72	Het
5K5_v5.1	147652	A	T	73	Het
5K5_v5.1	147655	T	G	71	Het
5K5_v5.1	147656	A	G	72	Het
5K5_v5.1	147666	G	A	100	Het
5K5_v5.1	147761	C	T	67	Het
5K5_v5.1	147769	C	T	61	Het
5K5_v5.1	147781	A	T	29	Het
5K5_v5.1	147795	C	G	33	Hom
5K5_v5.1	147810	T	A	64	Het
5K5_v5.1	147893	T	C	86	Het
5K5_v5.1	147897	A	T	83	Het
5K5_v5.1	147898	A	G	82	Het
5K5_v5.1	147910	A	G	86	Het
5K5_v5.1	147916	A	C	78	Het
5K5_v5.1	147917	C	G	77	Het
5K5_v5.1	147928	T	C	77	Het
5K5_v5.1	147935	A	C	71	Het
5K5_v5.1	147936	T	C	71	Het
5K5_v5.1	147976	T	A	64	Het
5K5_v5.1	147979	G	C	68	Het
5K5_v5.1	147987	A	G	72	Het
5K5_v5.1	147988	T	A	73	Het
5K5_v5.1	148011	T	G	83	Het
5K5_v5.1	148038	T	C	93	Het
5K5_v5.1	148045	C	G	93	Het
5K5_v5.1	148436	A	C	43	Het
5K5_v5.1	148440	G	T	46	Het
5K5_v5.1	148448	A	G	50	Het
5K5_v5.1	148461	A	T	57	Het
5K5_v5.1	148462	G	T	57	Het
5K5_v5.1	148464	T	A	59	Het
5K5_v5.1	148466	T	C	59	Het
5K5_v5.1	148492	T	C	62	Het
5K5_v5.1	148493	G	A	64	Het
5K5_v5.1	148495	G	T	67	Het
5K5_v5.1	148514	C	T	79	Het
5K5_v5.1	148517	A	T	75	Het
5K5_v5.1	148519	G	A	77	Het
5K5_v5.1	148524	T	G	87	Het
5K5_v5.1	148532	A	G	70	Het
5K5_v5.1	148536	C	A	71	Het
5K5_v5.1	148556	G	A	89	Het
5K5_v5.1	148573	A	G	96	Het
5K5_v5.1	148581	G	T	100	Het
5K5_v5.1	148595	T	C	88	Het
5K5_v5.1	148601	C	A	62	Het
5K5_v5.1	148602	T	G	62	Het
5K5_v5.1	148605	G	T	63	Het
5K5_v5.1	148607	T	A	64	Het
5K5_v5.1	148614	G	A	60	Het
5K5_v5.1	148618	C	A	58	Het
5K5_v5.1	148619	C	A	57	Het
5K5_v5.1	148621	G	A	57	Het
5K5_v5.1	148631	T	G	53	Het
5K5_v5.1	148632	C	G	53	Het
5K5_v5.1	148635	A	T	54	Het
5K5_v5.1	148641	A	G	50	Het
5K5_v5.1	148643	A	G	48	Het
5K5_v5.1	148646	T	G	46	Het
5K5_v5.1	148649	A	C	44	Hom
5K5_v5.1	148657	T	C	45	Het
5K5_v5.1	148658	C	A	45	Het
5K5_v5.1	148681	C	A	94	Het
5K5_v5.1	148691	C	T	97	Het
5K5_v5.1	148815	A	G	88	Het
5K5_v5.1	148818	A	G	89	Het
5K5_v5.1	148819	T	C	89	Het
5K5_v5.1	148820	A	T	90	Het
5K5_v5.1	148985	T	G	83	Het
5K5_v5.1	149018	G	T	58	Het
5K5_v5.1	149022	T	C	58	Het
5K5_v5.1	149030	A	C	55	Het
5K5_v5.1	149032	T	G	54	Het
5K5_v5.1	149060	A	G	48	Het
5K5_v5.1	149077	C	A	79	Het
5K5_v5.1	149080	T	C	79	Het
5K5_v5.1	149108	A	G	100	Het
5K5_v5.1	149109	C	T	100	Het
5K5_v5.1	149135	T	A	81	Het
5K5_v5.1	149136	T	C	80	Het
5K5_v5.1	149142	T	C	81	Het
5K5_v5.1	149146	C	T	84	Het
5K5_v5.1	149154	C	T	92	Het
5K5_v5.1	149203	A	C	94	Het
5K5_v5.1	149221	G	A	70	Het
5K5_v5.1	149230	G	T	63	Het
5K5_v5.1	149239	A	G	53	Het
5K5_v5.1	149240	T	C	54	Het
5K5_v5.1	149241	T	C	54	Hom
5K5_v5.1	149255	G	C	59	Het
5K5_v5.1	149262	C	T	55	Hom
5K5_v5.1	149281	C	A	34	Hom
5K5_v5.1	149316	T	C	21	Hom
5K5_v5.1	149346	T	C	22	Hom
5K5_v5.1	149349	A	C	24	Het
5K5_v5.1	149350	G	A	25	Het
5K5_v5.1	149373	A	T	40	Het
5K5_v5.1	149382	G	T	49	Het
5K5_v5.1	149387	G	A	51	Het
5K5_v5.1	149409	G	A	43	Het
5K5_v5.1	149411	G	T	46	Het
5K5_v5.1	149506	T	A	92	Het
5K5_v5.1	149513	C	T	71	Hom
5K5_v5.1	149577	T	C	37	Hom
5K5_v5.1	149584	A	C	41	Hom
5K5_v5.1	149600	G	A	53	Hom
5K5_v5.1	149701	C	T	82	Het
5K5_v5.1	149984	C	T	92	Het
5K5_v5.1	149988	C	T	88	Het
5K5_v5.1	149999	C	T	85	Het
5K5_v5.1	150004	G	A	84	Het
5K5_v5.1	150005	T	C	74	Het
5K5_v5.1	150007	T	A	75	Het
5K5_v5.1	150694	A	C	83	Het
5K5_v5.1	151220	T	G	86	Het
5K5_v5.1	151221	T	C	85	Het
5K5_v5.1	151530	C	T	100	Het
5K5_v5.1	152317	G	A	95	Het
5K5_v5.1	152417	G	T	93	Het
5K5_v5.1	152434	C	T	71	Het
5K5_v5.1	152440	T	C	74	Het
5K5_v5.1	152620	A	G	99	Het
5K5_v5.1	152622	T	C	98	Het
5K5_v5.1	152637	C	T	95	Het
5K5_v5.1	152638	C	A	94	Het
5K5_v5.1	152639	T	A	94	Het
5K5_v5.1	152698	C	T	34	Het
5K5_v5.1	152728	T	A	36	Hom
5K5_v5.1	152738	A	G	37	Het
5K5_v5.1	152739	T	C	39	Het
5K5_v5.1	152749	A	G	41	Het
5K5_v5.1	152799	A	C	81	Het
5K5_v5.1	152811	A	C	89	Het
5K5_v5.1	152819	G	A	87	Het
5K5_v5.1	152821	C	T	89	Het
5K5_v5.1	152824	T	G	89	Het
5K5_v5.1	152825	T	A	76	Hom
5K5_v5.1	152826	C	T	74	Hom
5K5_v5.1	153451	C	T	98	Het
5K5_v5.1	153452	T	A	98	Het
5K5_v5.1	153540	G	A	63	Het
5K5_v5.1	153542	T	C	60	Het
5K5_v5.1	153545	C	G	47	Hom
5K5_v5.1	153546	C	T	47	Hom
5K5_v5.1	153547	C	T	60	Hom
5K5_v5.1	153551	A	G	63	Hom
5K5_v5.1	153557	C	G	69	Hom
5K5_v5.1	153563	A	T	73	Hom
5K5_v5.1	153564	C	G	75	Hom
5K5_v5.1	153610	C	T	46	Hom
5K5_v5.1	153611	T	C	46	Hom
5K5_v5.1	153617	T	C	45	Hom
5K5_v5.1	153626	C	T	37	Hom
5K5_v5.1	153630	C	T	36	Het
5K5_v5.1	153641	G	T	7	Hom
5K5_v5.1	153645	C	T	4	Hom
5K5_v5.1	153649	C	T	2	Hom
5K5_v5.1	153665	T	C	24	Hom
5K5_v5.1	153669	G	T	25	Hom
5K5_v5.1	153677	C	T	27	Hom
5K5_v5.1	153681	G	C	27	Hom
5K5_v5.1	153682	C	T	29	Hom
5K5_v5.1	153689	G	C	82	Het
5K5_v5.1	153700	T	C	98	Het
5K5_v5.1	153751	T	A	29	Hom
5K5_v5.1	153752	C	G	28	Hom
5K5_v5.1	153753	T	G	28	Hom
5K5_v5.1	153772	G	T	54	Het
5K5_v5.1	153784	G	T	56	Hom
5K5_v5.1	153786	G	T	57	Het
5K5_v5.1	153788	A	G	58	Het
5K5_v5.1	153794	T	C	97	Het
5K5_v5.1	153796	T	G	96	Het
5K5_v5.1	154636	C	A	98	Het
5K5_v5.1	154637	A	G	97	Het
5K5_v5.1	154641	G	T	95	Het
5K5_v5.1	154642	A	C	96	Het
5K5_v5.1	154645	C	G	98	Het
5K5_v5.1	154731	C	T	64	Hom
5K5_v5.1	154740	A	C	72	Hom
5K5_v5.1	154753	G	A	83	Het
5K5_v5.1	154762	G	A	89	Het
5K5_v5.1	154765	C	A	88	Het
5K5_v5.1	154771	A	G	81	Het
5K5_v5.1	154772	A	T	80	Hom
5K5_v5.1	154784	G	A	98	Het
5K5_v5.1	154790	G	A	93	Het
5K5_v5.1	156179	T	C	90	Het
5K5_v5.1	156181	T	G	89	Het
5K5_v5.1	156183	A	T	90	Het
5K5_v5.1	156186	T	G	92	Het
5K5_v5.1	156197	C	T	94	Het
5K5_v5.1	156198	T	A	96	Het
5K5_v5.1	156218	A	T	98	Het
5K5_v5.1	156231	G	T	89	Het
5K5_v5.1	156258	G	T	59	Het
5K5_v5.1	156260	A	G	61	Het
5K5_v5.1	156280	C	A	76	Het
5K5_v5.1	156282	T	C	77	Het
5K5_v5.1	156302	T	G	54	Het
5K5_v5.1	156304	C	T	53	Het
5K5_v5.1	156305	G	A	54	Het
5K5_v5.1	156309	T	G	55	Het
5K5_v5.1	156310	C	T	56	Het
5K5_v5.1	156313	A	G	61	Het
5K5_v5.1	156330	C	G	74	Hom
5K5_v5.1	156331	T	G	74	Het
5K5_v5.1	156334	T	G	72	Het
5K5_v5.1	156337	G	T	75	Het
5K5_v5.1	156354	T	G	81	Het
5K5_v5.1	156356	A	C	78	Het
5K5_v5.1	156358	G	A	74	Het
5K5_v5.1	156363	G	T	72	Het
5K5_v5.1	156364	T	C	72	Het
5K5_v5.1	156366	A	T	69	Het
5K5_v5.1	156368	G	A	68	Het
5K5_v5.1	156372	C	T	80	Het
5K5_v5.1	156797	C	A	86	Het
5K5_v5.1	156832	A	G	55	Het
5K5_v5.1	156838	T	C	71	Het
5K5_v5.1	156850	A	G	85	Het
5K5_v5.1	156855	G	T	90	Het
5K5_v5.1	156862	C	A	95	Het
5K5_v5.1	156879	C	T	100	Het
5K5_v5.1	156915	A	C	67	Het
5K5_v5.1	156916	A	C	67	Het
5K5_v5.1	156918	C	A	68	Het
5K5_v5.1	156922	T	A	66	Het
5K5_v5.1	156928	G	A	65	Het
5K5_v5.1	157694	C	A	99	Het
5K5_v5.1	157697	G	T	99	Het
5K5_v5.1	157702	T	C	100	Het
5K5_v5.1	157992	G	A	49	Het
5K5_v5.1	158000	T	C	58	Het
5K5_v5.1	158019	C	A	64	Het
5K5_v5.1	158032	A	C	69	Het
5K5_v5.1	158036	T	C	70	Het
5K5_v5.1	158057	C	T	70	Het
5K5_v5.1	158065	A	T	64	Het
5K5_v5.1	158069	G	T	59	Het
5K5_v5.1	158086	T	A	89	Het
5K5_v5.1	158389	A	C	95	Het
5K5_v5.1	158707	C	T	96	Hom
5K5_v5.1	158709	G	T	92	Het
5K5_v5.1	158713	C	T	84	Hom
5K5_v5.1	158731	G	A	65	Het
Tbrucei.chr8.100	158	G	A	48	Hom
Tbrucei.chr8.100	160	A	C	48	Hom
Tbrucei.chr8.100	1381	G	A	41	Hom
Tbrucei.chr8.100	1383	T	G	41	Hom
Tbrucei.chr8.100	1386	C	T	41	Hom
Tbrucei.chr8.100	1390	T	G	43	Hom
Tbrucei.chr8.100	1419	T	C	56	Hom
Tbrucei.chr8.100	1494	T	C	39	Hom
Tbrucei.chr8.100	1748	T	C	27	Hom
Tbrucei.chr8.100	1752	C	T	31	Hom
Tbrucei.chr8.100	1995	A	G	38	Hom
Tbrucei.chr8.100	1998	A	G	37	Hom
Tbrucei.chr8.100	2004	A	C	38	Hom
Tbrucei.chr8.100	2011	A	G	43	Hom
Tbrucei.chr8.100	2657	A	G	92	Hom
Tbrucei.chr8.100	2681	T	G	92	Hom
Tbrucei.chr8.100	2684	G	A	95	Het
Tbrucei.chr8.100	3735	A	T	89	Het
Tbrucei.chr8.100	3780	T	G	90	Het
Tbrucei.chr8.100	3921	A	G	75	Het
Tbrucei.chr8.100	4088	T	A	78	Het
Tbrucei.chr8.100	4089	C	A	79	Het
Tbrucei.chr8.100	4096	G	A	79	Het
Tbrucei.chr8.100	4097	C	G	78	Het
Tbrucei.chr8.100	4098	T	C	78	Het
Tbrucei.chr8.100	4100	A	G	77	Het
Tbrucei.chr8.100	4112	A	C	80	Het
Tbrucei.chr8.100	4132	G	A	79	Het
Tbrucei.chr8.100	4133	G	T	78	Het
Tbrucei.chr8.100	4153	C	A	69	Het
Tbrucei.chr8.100	4183	A	G	76	Het
Tbrucei.chr8.100	4318	A	T	98	Het
Tbrucei.chr8.100	4354	G	T	86	Het
Tbrucei.chr8.100	4849	A	C	99	Het
Tbrucei.chr8.100	4870	A	G	71	Het
Tbrucei.chr8.100	4873	T	A	53	Het
Tbrucei.chr8.100	4874	G	A	53	Het
Tbrucei.chr8.100	4876	T	G	54	Het
Tbrucei.chr8.100	4878	A	T	56	Het
Tbrucei.chr8.100	4882	G	C	54	Het
Tbrucei.chr8.100	4887	G	A	55	Het
Tbrucei.chr8.100	4888	C	G	55	Het
Tbrucei.chr8.100	5014	A	T	33	Hom
Tbrucei.chr8.100	5049	T	C	31	Hom
Tbrucei.chr8.100	5063	G	A	27	Hom
Tbrucei.chr8.100	5065	T	A	26	Hom
Tbrucei.chr8.100	5086	A	G	38	Hom
Tbrucei.chr8.100	5089	T	A	39	Hom
Tbrucei.chr8.100	5093	C	A	40	Hom
Tbrucei.chr8.100	5127	C	T	44	Hom
Tbrucei.chr8.100	5157	A	T	44	Hom
Tbrucei.chr8.100	6170	G	A	38	Hom
Tbrucei.chr8.100	6293	G	A	46	Hom
Tbrucei.chr8.100	9253	G	C	58	Hom
Tbrucei.chr8.100	10286	A	T	33	Het
Tbrucei.chr8.100	10292	T	C	38	Het
Tbrucei.chr8.100	10308	G	A	41	Het
Tbrucei.chr8.100	10314	A	G	44	Het
Tbrucei.chr8.100	10354	T	A	60	Het
Tbrucei.chr8.100	10360	G	A	57	Het
Tbrucei.chr8.100	10368	T	A	58	Het
Tbrucei.chr8.100	10445	T	G	43	Hom
Tbrucei.chr8.100	10557	A	G	53	Hom
Tbrucei.chr8.100	10674	T	C	60	Hom
Tbrucei.chr8.100	10958	G	C	82	Het
Tbrucei.chr8.100	10966	T	C	82	Het
Tbrucei.chr8.100	10967	T	C	82	Hom
Tbrucei.chr8.100	10995	C	T	91	Hom
Tbrucei.chr8.100	11001	G	T	91	Het
Tbrucei.chr8.100	11007	C	T	89	Het
Tbrucei.chr8.100	11110	A	G	88	Hom
Tbrucei.chr8.100	11281	C	T	40	Hom
Tbrucei.chr8.100	11393	C	A	29	Hom
Tbrucei.chr8.100	11660	G	C	50	Het
Tbrucei.chr8.100	11673	C	A	58	Het
Tbrucei.chr8.100	11704	G	A	55	Het
Tbrucei.chr8.100	11835	G	A	51	Hom
Tbrucei.chr8.100	11901	C	T	64	Het
Tbrucei.chr8.100	12011	G	A	88	Het
Tbrucei.chr8.100	12032	C	T	91	Het
Tbrucei.chr8.100	12849	A	G	52	Hom
Tbrucei.chr8.100	12856	T	C	52	Hom
Tbrucei.chr8.100	12890	T	A	65	Het
Tbrucei.chr8.100	12978	T	C	63	Het
Tbrucei.chr8.100	12998	T	G	54	Hom
Tbrucei.chr8.100	13016	T	A	51	Het
Tbrucei.chr8.100	13031	G	T	43	Het
Tbrucei.chr8.100	13040	G	A	40	Het
Tbrucei.chr8.100	13054	G	A	36	Het
Tbrucei.chr8.100	13067	T	G	39	Het
Tbrucei.chr8.100	13074	T	G	36	Het
Tbrucei.chr8.100	13116	T	C	21	Hom
Tbrucei.chr8.100	13164	C	A	31	Hom
Tbrucei.chr8.100	13181	A	G	33	Hom
Tbrucei.chr8.100	13192	C	A	35	Het
Tbrucei.chr8.100	13406	A	C	10	Hom
Tbrucei.chr8.100	13419	G	T	14	Hom
Tbrucei.chr8.100	13421	T	G	14	Hom
Tbrucei.chr8.100	13744	C	T	29	Hom
Tbrucei.chr8.100	14372	T	A	71	Het
Tbrucei.chr8.100	14404	G	T	80	Het
Tbrucei.chr8.100	14582	C	A	49	Hom
Tbrucei.chr8.100	14607	G	A	92	Het
Tbrucei.chr8.100	14845	A	T	67	Hom
Tbrucei.chr8.100	15001	T	C	98	Hom
Tbrucei.chr8.100	15075	C	G	57	Hom
Tbrucei.chr8.100	15077	A	T	58	Hom
Tbrucei.chr8.100	15352	A	G	78	Hom
Tbrucei.chr8.100	15387	G	T	89	Hom
Tbrucei.chr8.100	15428	C	A	93	Het
Tbrucei.chr8.100	15559	G	A	79	Hom
Tbrucei.chr8.100	15581	G	A	70	Hom
Tbrucei.chr8.100	15629	G	T	77	Hom
Tbrucei.chr8.100	15934	T	C	80	Hom
Tbrucei.chr8.100	15936	A	G	78	Hom
Tbrucei.chr8.100	16009	T	G	66	Hom
Tbrucei.chr8.100	16016	G	T	70	Hom
Tbrucei.chr8.100	16202	A	T	15	Hom
Tbrucei.chr8.100	16260	T	C	29	Hom
Tbrucei.chr8.100	16283	C	A	32	Hom
Tbrucei.chr8.100	16335	A	G	27	Hom
Tbrucei.chr8.100	16486	T	G	35	Hom
Tbrucei.chr8.100	16505	C	T	35	Hom
Tbrucei.chr8.100	16712	C	A	25	Hom
Tbrucei.chr8.100	17147	A	C	61	Het
Tbrucei.chr8.100	17206	G	A	42	Hom
Tbrucei.chr8.100	17366	A	C	34	Hom
Tbrucei.chr8.100	17428	T	C	33	Hom
Tbrucei.chr8.100	17601	C	A	21	Hom
Tbrucei.chr8.100	17614	A	C	25	Hom
Tbrucei.chr8.100	17700	G	A	32	Hom
Tbrucei.chr8.100	17704	A	G	32	Hom
Tbrucei.chr8.100	17735	C	T	28	Hom
Tbrucei.chr8.100	17803	A	T	23	Hom
Tbrucei.chr8.100	17842	A	G	31	Hom
Tbrucei.chr8.100	17907	T	G	78	Het
Tbrucei.chr8.100	18028	A	T	80	Het
Tbrucei.chr8.100	18046	C	T	97	Het
Tbrucei.chr8.100	18065	G	A	51	Hom
Tbrucei.chr8.100	18074	G	T	47	Hom
Tbrucei.chr8.100	18164	G	A	65	Het
Tbrucei.chr8.100	18167	G	T	63	Het
Tbrucei.chr8.100	18228	T	G	66	Hom
Tbrucei.chr8.100	18358	T	C	77	Hom
Tbrucei.chr8.100	18450	T	G	62	Hom
Tbrucei.chr8.100	18485	C	T	55	Hom
Tbrucei.chr8.100	18504	T	A	63	Hom
Tbrucei.chr8.100	18532	C	T	74	Hom
Tbrucei.chr8.100	18594	G	C	90	Hom
Tbrucei.chr8.100	18619	C	T	83	Hom
Tbrucei.chr8.100	18667	C	T	77	Hom
Tbrucei.chr8.100	18668	G	T	77	Hom
Tbrucei.chr8.100	18898	G	T	75	Hom
Tbrucei.chr8.100	19020	G	T	70	Hom
Tbrucei.chr8.100	19183	C	T	78	Hom
Tbrucei.chr8.100	19207	G	T	78	Hom
Tbrucei.chr8.100	19267	C	T	68	Hom
Tbrucei.chr8.100	19385	C	G	55	Hom
Tbrucei.chr8.100	19569	C	T	45	Hom
Tbrucei.chr8.100	19823	T	C	35	Hom
Tbrucei.chr8.100	19836	G	C	30	Hom
Tbrucei.chr8.100	19850	C	A	33	Hom
Tbrucei.chr8.100	19859	T	C	32	Hom
Tbrucei.chr8.100	19893	G	T	34	Hom
Tbrucei.chr8.100	19905	C	T	31	Hom
Tbrucei.chr8.100	19908	C	T	31	Hom
Tbrucei.chr8.100	19932	A	G	33	Hom
Tbrucei.chr8.100	19972	G	C	38	Hom
Tbrucei.chr8.100	19980	G	T	43	Hom
Tbrucei.chr8.100	20004	T	G	44	Hom
Tbrucei.chr8.100	20034	A	C	47	Hom
Tbrucei.chr8.100	20056	G	T	46	Hom
Tbrucei.chr8.100	20062	T	G	26	Hom
Tbrucei.chr8.100	20063	T	C	27	Hom
Tbrucei.chr8.100	20078	A	C	24	Hom
Tbrucei.chr8.100	20079	T	C	24	Hom
Tbrucei.chr8.100	20081	A	C	24	Hom
Tbrucei.chr8.100	20084	A	G	27	Hom
Tbrucei.chr8.100	20098	C	A	42	Hom
Tbrucei.chr8.100	20101	A	C	43	Hom
Tbrucei.chr8.100	20112	A	G	44	Hom
Tbrucei.chr8.100	20135	C	A	45	Hom
Tbrucei.chr8.100	20173	T	C	40	Hom
Tbrucei.chr8.100	20180	A	T	41	Hom
Tbrucei.chr8.100	20196	A	C	42	Hom
Tbrucei.chr8.100	20219	G	T	34	Hom
Tbrucei.chr8.100	20223	C	T	31	Hom
Tbrucei.chr8.100	20226	A	G	32	Hom
Tbrucei.chr8.100	20230	A	C	35	Hom
Tbrucei.chr8.100	20239	G	T	34	Hom
Tbrucei.chr8.100	20247	A	G	31	Hom
Tbrucei.chr8.100	20257	T	C	30	Hom
Tbrucei.chr8.100	20263	T	C	30	Hom
Tbrucei.chr8.100	20315	T	A	33	Hom
Tbrucei.chr8.100	20411	T	C	45	Hom
Tbrucei.chr8.100	20482	A	T	36	Hom
Tbrucei.chr8.100	21094	G	A	54	Het
Tbrucei.chr8.100	21110	T	A	64	Het
Tbrucei.chr8.100	21116	T	C	65	Het
Tbrucei.chr8.100	21119	C	T	65	Het
Tbrucei.chr8.100	21159	C	A	37	Hom
Tbrucei.chr8.100	21244	C	T	67	Het
Tbrucei.chr8.100	21248	A	T	69	Het
Tbrucei.chr8.100	21258	C	T	77	Het
Tbrucei.chr8.100	21262	T	C	77	Het
Tbrucei.chr8.100	21264	G	T	78	Het
Tbrucei.chr8.100	21272	T	A	85	Het
Tbrucei.chr8.100	21274	T	C	85	Het
Tbrucei.chr8.100	21276	A	C	86	Het
Tbrucei.chr8.100	21387	G	A	64	Hom
Tbrucei.chr8.100	21425	T	C	81	Het
Tbrucei.chr8.100	21427	T	C	84	Het
Tbrucei.chr8.100	21446	C	T	95	Het
Tbrucei.chr8.100	21450	T	C	97	Het
Tbrucei.chr8.100	21454	T	C	95	Het
Tbrucei.chr8.100	21471	T	G	96	Het
Tbrucei.chr8.100	21474	A	G	99	Het
Tbrucei.chr8.100	21505	G	T	81	Hom
Tbrucei.chr8.100	21506	A	C	82	Hom
Tbrucei.chr8.100	21659	C	A	75	Hom
Tbrucei.chr8.100	21713	T	C	67	Hom
Tbrucei.chr8.100	21814	C	A	68	Hom
Tbrucei.chr8.100	21863	A	G	69	Hom
Tbrucei.chr8.100	21914	T	A	81	Het
Tbrucei.chr8.100	21915	C	T	81	Het
Tbrucei.chr8.100	21977	G	A	61	Hom
Tbrucei.chr8.100	22000	C	A	67	Hom
Tbrucei.chr8.100	22094	G	A	61	Hom
Tbrucei.chr8.100	22317	G	T	81	Hom
Tbrucei.chr8.100	22437	A	G	59	Hom
Tbrucei.chr8.100	22581	T	G	88	Het
Tbrucei.chr8.100	22585	A	C	90	Het
Tbrucei.chr8.100	22586	C	T	90	Het
Tbrucei.chr8.100	22601	T	G	94	Het
Tbrucei.chr8.100	22605	T	C	93	Het
Tbrucei.chr8.100	22614	G	A	96	Het
Tbrucei.chr8.100	22662	A	C	100	Het
Tbrucei.chr8.100	22702	T	C	95	Het
Tbrucei.chr8.100	22715	G	A	92	Het
Tbrucei.chr8.100	22719	G	A	96	Het
Tbrucei.chr8.100	22725	G	T	98	Het
Tbrucei.chr8.100	22734	G	A	100	Het
Tbrucei.chr8.100	22741	C	T	97	Het
Tbrucei.chr8.100	22744	G	T	99	Het
Tbrucei.chr8.100	22763	T	C	100	Het
Tbrucei.chr8.100	22764	C	G	100	Het
Tbrucei.chr8.100	22875	C	T	94	Het
Tbrucei.chr8.100	22880	A	C	93	Het
Tbrucei.chr8.100	22891	G	T	86	Het
Tbrucei.chr8.100	23000	T	C	56	Het
Tbrucei.chr8.100	23001	C	T	57	Het
Tbrucei.chr8.100	23007	T	C	56	Het
Tbrucei.chr8.100	23008	T	G	56	Het
Tbrucei.chr8.100	23019	G	C	67	Het
Tbrucei.chr8.100	23037	G	A	81	Het
Tbrucei.chr8.100	23051	C	T	89	Het
Tbrucei.chr8.100	23058	T	G	92	Het
Tbrucei.chr8.100	23109	A	C	87	Het
Tbrucei.chr8.100	23117	T	C	83	Hom
Tbrucei.chr8.100	23155	A	C	81	Het
Tbrucei.chr8.100	23162	A	C	79	Hom
Tbrucei.chr8.100	23176	G	C	87	Het
Tbrucei.chr8.100	23202	T	G	96	Het
Tbrucei.chr8.100	23257	G	A	42	Het
Tbrucei.chr8.100	23258	A	G	42	Het
Tbrucei.chr8.100	23259	C	T	43	Het
Tbrucei.chr8.100	23269	C	T	52	Het
Tbrucei.chr8.100	23270	T	C	62	Het
Tbrucei.chr8.100	23287	C	T	98	Het
Tbrucei.chr8.100	23288	C	T	99	Het
Tbrucei.chr8.100	23700	A	T	43	Hom
Tbrucei.chr8.100	23702	A	C	43	Hom
Tbrucei.chr8.100	23706	C	T	43	Het
Tbrucei.chr8.100	23707	A	T	43	Hom
Tbrucei.chr8.100	23980	C	T	66	Het
Tbrucei.chr8.100	23981	C	T	62	Het
Tbrucei.chr8.100	24003	C	T	76	Het
Tbrucei.chr8.100	24011	T	C	83	Het
Tbrucei.chr8.100	24014	T	C	83	Het
Tbrucei.chr8.100	24018	T	C	86	Het
Tbrucei.chr8.100	24113	G	A	85	Het
Tbrucei.chr8.100	24124	T	C	88	Het
Tbrucei.chr8.100	24127	T	G	87	Hom
Tbrucei.chr8.100	24131	A	C	88	Het
Tbrucei.chr8.100	24150	G	A	91	Het
Tbrucei.chr8.100	24351	A	G	92	Het
Tbrucei.chr8.100	24359	C	A	92	Het
Tbrucei.chr8.100	24367	A	G	89	Het
Tbrucei.chr8.100	24371	T	A	91	Het
Tbrucei.chr8.100	24372	T	C	91	Het
Tbrucei.chr8.100	24373	C	T	90	Het
Tbrucei.chr8.100	24385	A	T	89	Het
Tbrucei.chr8.100	24387	G	A	90	Het
Tbrucei.chr8.100	24408	T	G	92	Het
Tbrucei.chr8.100	24419	A	G	94	Het
Tbrucei.chr8.100	24431	A	G	96	Het
Tbrucei.chr8.100	24435	G	A	94	Het
Tbrucei.chr8.100	24436	A	G	95	Het
Tbrucei.chr8.100	24443	C	A	97	Het
Tbrucei.chr8.100	24446	G	T	93	Het
Tbrucei.chr8.100	24447	C	T	93	Het
Tbrucei.chr8.100	24470	A	G	93	Het
Tbrucei.chr8.100	24475	A	G	90	Het
Tbrucei.chr8.100	24479	A	C	87	Het
Tbrucei.chr8.100	24487	A	C	88	Het
Tbrucei.chr8.100	24490	A	G	86	Het
Tbrucei.chr8.100	24495	G	A	84	Het
Tbrucei.chr8.100	24511	T	G	71	Het
Tbrucei.chr8.100	24544	A	G	47	Het
Tbrucei.chr8.100	24635	A	G	18	Het
Tbrucei.chr8.100	24677	T	C	33	Hom
Tbrucei.chr8.100	24920	C	T	90	Het
Tbrucei.chr8.100	24946	A	G	86	Hom
Tbrucei.chr8.100	24960	G	A	84	Het
Tbrucei.chr8.100	24965	A	C	82	Het
Tbrucei.chr8.100	24974	A	C	83	Het
Tbrucei.chr8.100	24990	A	T	80	Het
Tbrucei.chr8.100	24996	A	T	78	Het
Tbrucei.chr8.100	25003	G	T	79	Het
Tbrucei.chr8.100	25114	T	C	55	Hom
Tbrucei.chr8.100	25210	T	C	66	Hom
Tbrucei.chr8.100	25247	C	T	70	Het
Tbrucei.chr8.100	25261	C	T	74	Het
Tbrucei.chr8.100	25330	T	C	83	Het
Tbrucei.chr8.100	25390	G	T	98	Het
Tbrucei.chr8.100	25484	C	T	99	Het
Tbrucei.chr8.100	25500	C	A	98	Het
Tbrucei.chr8.100	25509	C	T	98	Het
Tbrucei.chr8.100	25531	T	A	98	Het
Tbrucei.chr8.100	25542	T	C	97	Het
[truncated: 63,536 more rows]

## Sheet: indels LW024
Chromosome	Position	TREU927	LW024	Read depth	Vartype
11L3_v3	2844	CAC	CACCTAC	22	Hom
11L3_v3	3825	AGG	AGGG	23	Hom
11L3_v3	7474	GAAAAAAAAA	GAAAAAAAAAAAA	16	Hom
11L3_v3	7619	TAAAAA	TAAAAAAAA	9	Hom
11L3_v3	10466	CAAAAAA	CAAAAAAA	32	Hom
11L3_v3	11055	CAAAAAAAAAAA	CAACAAAAAAAAAAAAAAA	45	Hom
11L3_v3	16152	CTTTTTTTTT	CTTTTTTTTTT	27	Hom
11L3_v3	17200	GAAAAAAAAAAAA	GAAAAAAAAAAA	44	Hom
11L3_v3	22901	GAAAAATAAAAA	GAAAAA	19	Hom
11L3_v3	23986	ATTTTTTT	ATTTTTT	33	Hom
11L3_v3	25974	CTTTTTTT	CTTTT	38	Hom
11L3_v3	28911	CTTTTTTTT	CTTTTTTTTT	33	Hom
11L3_v3	33730	ATTGTTGTTGTTGTTGTTGTTGTTGTT	ATTGTTGTTGTTGTTGTTGTT	91	Hom
11L3_v3	34430	TTCTCTCTCTC	TTCTCTCTC	44	Hom
11L3_v3	34712	ATTTTTTTTT	ATTTTTTTTTTTT,ATTTTTTTTTTT	38	Hom
11L3_v3	37304	GTTGTTTT	GTTT,GTT	46	Hom
11L3_v3	42953	GAAAAAAAAAAAA	GAAAAA	20	Hom
11L3_v3	44458	CT	CTCTT	63	Hom
11L3_v3	44733	CATATATAT	CATATATATATAT,CATATATATAT	45	Hom
11L3_v3	47646	GAAAAAAAAAAAAAA	GAAAAAAAAAAAAAAAA	81	Hom
5K5_v5.1	479	TCACC	TCACCACC	86	Hom
5K5_v5.1	1547	GAAAAAAAAAA	GGAAAAAAAAAAA	92	Het
5K5_v5.1	2208	ACAC	AAC	39	Het
5K5_v5.1	3048	A	ACGAAAG	37	Hom
5K5_v5.1	3641	CTTTTTTTTTTTT	CTTTTTTTTT	17	Hom
5K5_v5.1	3766	GTTTTT	GTTTT	40	Hom
5K5_v5.1	4392	GTTTTTT	GTTTTTTT	42	Hom
5K5_v5.1	4452	GAAAAAAAA	GAAAAAAAAA	24	Hom
5K5_v5.1	7435	AA	AAGA	27	Hom
5K5_v5.1	10864	CAAAAAA	CAAAAA	14	Hom
5K5_v5.1	34932	ATATATATATATGTGTATAT	ATATAT	25	Hom
5K5_v5.1	48662	CTTTTTTTT	CTTTTTTTTTTTT	66	Het
5K5_v5.1	48779	TC	T	85	Het
5K5_v5.1	48828	TT	TTTAAT	71	Hom
5K5_v5.1	48931	A	AT	47	Hom
5K5_v5.1	55786	CCTTCTTC	CCTTCTTCTTC	44	Hom
5K5_v5.1	57642	CTTTTTTTTT	CTTTTT	30	Hom
5K5_v5.1	71838	TCCCCCCCCCCC	TCCCCCCC	55	Hom
5K5_v5.1	74658	GAA	G	76	Het
5K5_v5.1	75449	CA	CAA	90	Hom
5K5_v5.1	75980	ACC	ACCC	91	Hom
5K5_v5.1	76882	AAAG	AAAGAAG	72	Het
5K5_v5.1	78848	TGAGAG	TGAGAGAG	62	Hom
5K5_v5.1	78879	AG	ACGG	53	Hom
5K5_v5.1	84387	CAA	CAAA	95	Het
5K5_v5.1	87915	CATTTAT	CAT	32	Hom
5K5_v5.1	94425	CAAAAAAAAAA	CAAAAAAAAAAAA,CAAAAAA,CAAAAAAAAAAAAA	89	Hom
5K5_v5.1	94893	A	ATG	46	Hom
5K5_v5.1	95924	GAAAAAAAA	GAAAAAAA	83	Hom
5K5_v5.1	110026	ATTTT	ATTTTT	78	Hom
5K5_v5.1	110477	T	TA	94	Hom
5K5_v5.1	111954	CAAAAAAA	CAAAAAAAA	17	Hom
5K5_v5.1	112152	TTTT	TTTTATAAACTTT	36	Het
5K5_v5.1	116323	CTAT	CT	67	Hom
5K5_v5.1	123298	A	ATT	61	Hom
5K5_v5.1	124151	TTTATTATTATTATTATTATTATTATTATTATTATT	TTTATTATTATTATTATTATTATTATT	10	Hom
5K5_v5.1	139209	T	TTTAGC	3	Hom
5K5_v5.1	140517	CTTTTTTTTT	CTTTTTTTTTTT	60	Hom
5K5_v5.1	140672	TAAAAAAA	TAAAAAA	96	Hom
5K5_v5.1	142415	GTTTTTTT	GTTTTTTTTT	81	Hom
5K5_v5.1	143455	CG	C	94	Het
5K5_v5.1	143661	GCC	GCCC	76	Hom
5K5_v5.1	143695	TAA	TA	95	Het
5K5_v5.1	144105	ATT	AT	82	Het
5K5_v5.1	145587	TT	TTCT	89	Het
5K5_v5.1	146136	ATTTTT	ATTTT	68	Het
5K5_v5.1	148541	AC	A	68	Het
5K5_v5.1	148991	CCTGCTGCTG	CCTGCTG	75	Het
5K5_v5.1	149422	TTG	T	72	Het
5K5_v5.1	154711	CTTT	CTTTT	97	Hom
5K5_v5.1	156237	TTATATATATATAT	TTATATATATATATAT	83	Hom
Tbrucei.chr8.100	1437	CTTTTTTT	CTTTTTT	44	Hom
Tbrucei.chr8.100	1815	GGTTTTGTTTT	GGTTTT	55	Hom
Tbrucei.chr8.100	3739	GTTTTTTTT	GTTTTTTT	89	Hom
Tbrucei.chr8.100	9311	GAAAAAAAA	GAAAAAAAAAAAAA	36	Hom
Tbrucei.chr8.100	9481	CGAAGAGGATGAAGAGGATGAAGAGGATGA	CGAAGAGGATGAAGAGGATGA	52	Hom
Tbrucei.chr8.100	12868	CTTTT	CTTTTT	53	Hom
Tbrucei.chr8.100	13097	GAAAAAA	GAAAAAAA	27	Hom
Tbrucei.chr8.100	14110	CAAAAAAA	CAAAAAAAA	16	Hom
Tbrucei.chr8.100	16207	TAAAAAAAAAA	TAAAAAAAAA,TAAAAAAAA	17	Hom
Tbrucei.chr8.100	20021	T	TC	48	Hom
Tbrucei.chr8.100	20301	TCTCCTCCT	TCTCCT	30	Hom
Tbrucei.chr8.100	20812	TAAAAAA	TAAAAAAA	24	Hom
Tbrucei.chr8.100	23210	TCC	TC	95	Het
Tbrucei.chr8.100	23986	ACTTC	ACTTCTTC	62	Het
Tbrucei.chr8.100	24736	CAAA	CAA	42	Het
Tbrucei.chr8.100	25156	CTTTTTT	CTTTTT	58	Het
Tbrucei.chr8.100	26628	GC	G	69	Het
Tbrucei.chr8.100	29706	CTTTTTTTT	CTTTTTTTTTT	81	Hom
Tbrucei.chr8.100	30126	ATT	ATTT	54	Hom
Tbrucei.chr8.100	30525	CATTATTATTATTATTA	CATTATTATTATTA	34	Hom
Tbrucei.chr8.100	33244	AATAATATAATATAATAT	AATAATATAATAT	74	Het
Tbrucei.chr8.100	33621	GTCTCTCT	GTCTCTCTCTCT	57	Het
Tbrucei.chr8.100	40764	TAAAAAAAA	TAAAAAAAAA	9	Hom
Tbrucei.chr8.100	41784	GTTT	GT	78	Hom
Tbrucei.chr8.100	43429	ATTTTT	ATTTT	77	Hom
Tbrucei.chr8.100	43921	TAAAAAAA	TAAAAAA	81	Hom
Tbrucei.chr8.100	44344	CTATTACTATTACTATT	CTATTACTATTACTATTATTACTATTACTATT	20	Hom
Tbrucei.chr8.100	44680	ATTTTTT	ATTTTTTT	34	Hom
Tbrucei.chr8.100	47498	TCC	TC	38	Hom
Tbrucei.chr8.100	47929	CTATTATTATTATTATTAT	CTATTATTATTAT	19	Hom
Tbrucei.chr8.100	48118	AT	ATT	64	Hom
Tbrucei.chr8.100	51357	ATATTATTATTAT	ATATTATTAT	84	Hom
Tbrucei.chr8.100	53333	AC	A	92	Hom
Tbrucei.chr8.100	54925	G	GCAAAAC	81	Hom
Tbrucei.chr8.100	55291	AC	A	74	Hom
Tbrucei.chr8.100	57496	CTT	CTTT	72	Hom
Tbrucei.chr8.100	58549	CTTTTTTT	CTTTTTT	88	Hom
Tbrucei.chr8.100	58829	TACACACAC	TACACAC	37	Hom
Tbrucei.chr8.100	58852	AATTATTATTATTATTATTATT	AATTATTATTATT	36	Hom
Tbrucei.chr8.100	58972	TA	T	45	Hom
Tbrucei.chr8.100	65239	ATTTT	ATTT	72	Hom
Tbrucei.chr8.100	68235	AT	ATATCT	99	Hom
Tbrucei.chr8.100	71936	GAA	GA	86	Het
Tbrucei.chr8.100	73037	CTATTATTATTATTATT	CTATTATTATTATTATTATT	40	Het
Tbrucei.chr8.100	73163	ATTT	ATTTT	44	Hom
Tbrucei.chr8.100	73298	TAAAATTAAGAAAATTAAGAAAATTAAGAAAA	TAAAATTAAGAAAATTAAGAAAA	53	Het
Tbrucei.chr8.100	82617	TGCCCGCCCGCCCGCCC	TGCCCGCCCGCCC	86	Hom
Tbrucei.chr8.100	84704	ATT	AT	17	Hom
Tbrucei.chr8.100	85283	ATCTTCTTC	ATCTTC	51	Hom
Tbrucei.chr8.100	89629	GT	G	20	Hom
Tbrucei.chr8.100	90332	GCCACC	GCC	100	Hom
Tbrucei.chr8.100	91264	CG	C	43	Hom
Tbrucei.chr8.100	91282	T	TC	59	Hom
Tbrucei.chr8.100	91322	AG	A	60	Het
Tbrucei.chr8.100	95023	TTATATATAT	TTATATATATATATAT	17	Hom
Tbrucei.chr8.100	98096	T	TATC	82	Hom
Tbrucei.chr8.100	102416	TT	TTGT	28	Hom
Tbrucei.chr8.100	102434	G	GA	19	Hom
Tbrucei.chr8.100	104765	ATTTTTT	ATTTTTTT,ATTTTTTTT	98	Hom
Tbrucei.chr8.100	105246	ATTTTTT	ATTTTT	54	Hom
Tbrucei.chr8.100	105304	TTTCTTCTTCTT	TTTCTTCTT	56	Het
Tbrucei.chr8.100	105472	GTTTTT	GTTTT	58	Het
Tbrucei.chr8.100	105650	TC	T	71	Het
Tbrucei.chr8.100	105702	GTT	G	39	Hom
Tbrucei.chr8.100	105880	TAGCATCATCA	TA	25	Hom
Tbrucei.chr8.100	105911	ATTATTATTATTGTTATTATTATT	ATTATTATTATT	24	Hom
Tbrucei.chr8.100	106475	ATTTTTTTT	ATTTTTT	74	Hom
Tbrucei.chr8.100	106658	CAAAAAAAAA	CAAAAAAAA	33	Hom
Tbrucei.chr8.100	106718	GGAAATA	G	24	Hom
Tbrucei.chr8.100	106916	TAAAAA	TAAAAAA	18	Hom
Tbrucei.chr8.100	106985	TGGGGG	TGGGG	15	Hom
Tbrucei.chr8.100	108867	GAT	G	80	Hom
Tbrucei.chr8.100	109168	T	TTTA	87	Hom
Tbrucei.chr8.100	109595	ATTTT	ATTTTT	73	Hom
Tbrucei.chr8.100	109753	TACTCAC	TAC	44	Het
Tbrucei.chr8.100	110095	GCAT	G	26	Hom
Tbrucei.chr8.100	110984	T	TG	75	Hom
Tbrucei.chr8.100	111150	T	TGA	72	Hom
Tbrucei.chr8.100	112397	TTGT	TT	98	Hom
Tbrucei.chr8.100	113184	CACT	CACTTACT	71	Hom
Tbrucei.chr8.100	113341	C	CA	65	Het
Tbrucei.chr8.100	113433	CAAAAAA	CAAAAA	64	Het
Tbrucei.chr8.100	113470	CAAAAAA	CAAAAA	54	Het
Tbrucei.chr8.100	113579	AAA	AAATAA	67	Hom
Tbrucei.chr8.100	113716	ATTTT	ATTTTT	36	Hom
Tbrucei.chr8.100	114008	GTTTTT	GTTTTTT	91	Hom
Tbrucei.chr8.100	114227	CTTTTTT	CTTTTT	77	Hom
Tbrucei.chr8.100	115270	T	TG	38	Hom
Tbrucei.chr8.100	115560	ACCCCCC	ACCCCC	66	Hom
Tbrucei.chr8.100	115738	TAA	TA	32	Hom
Tbrucei.chr8.100	115819	AC	A	33	Hom
Tbrucei.chr8.100	115872	CTTTTTT	CTTTTTTT	33	Hom
Tbrucei.chr8.100	116793	GTTTT	GTTT	53	Hom
Tbrucei.chr8.100	118911	T	TA	30	Hom
Tbrucei.chr8.100	122074	A	ACTC	19	Hom
Tbrucei.chr8.100	122615	T	TC,TCAA	69	Hom
Tbrucei.chr8.100	123710	TAAAAAA	TAAAAAAA	35	Het
Tbrucei.chr8.100	123795	TTA	TTACTA	50	Hom
Tbrucei.chr8.100	124008	GA	GAA	61	Het
Tbrucei.chr8.100	125081	AG	A	73	Hom
Tbrucei.chr8.100	125873	ATTCTTCTTCT	ATTCTTCT	41	Het
Tbrucei.chr8.100	125907	CATCT	C	40	Het
Tbrucei.chr8.100	125955	GC	GCC	49	Het
Tbrucei.chr8.100	128607	GTTT	G	44	Hom
Tbrucei.chr8.100	129869	T	TG	34	Hom
Tbrucei.chr8.100	132282	AT	A	21	Hom
Tbrucei.chr8.100	132697	TAAAA	TAAA	60	Het
Tbrucei.chr8.100	133713	ATTTTTT	ATTTTTTT	27	Het
Tbrucei.chr8.100	135830	TTCTCTCT	TTCTCTCTCT	83	Hom
Tbrucei.chr8.100	136147	C	CTT	60	Het
Tbrucei.chr8.100	138047	CTT	CTTT	56	Hom
Tbrucei.chr8.100	138280	ATTTTTTTTT	ATTTTTTTTTTT	49	Hom
Tbrucei.chr8.100	139134	CTT	CTTT	68	Het
Tbrucei.chr8.100	139598	TAAAAAA	TAAAAA	49	Hom
Tbrucei.chr8.100	141740	CTTTTTTTTTTTT	CTTTTTT	83	Hom
Tbrucei.chr8.100	143809	CTATTATTATTATTATTATT	CTATTATTATTATTATTATTATT	36	Hom
Tbrucei.chr8.100	144005	ATATTTAT	ATAT	93	Het
Tbrucei.chr8.100	144105	GC	G	93	Het
TP26M21-2a10.p1k_v5.1	5431	CATATATATATATATATA	CATATATATATATATA	17	Hom
TP26M21-2a10.p1k_v5.1	5791	TTGTGTGTGTGTGT	TTGTGTGTGTGTGTGT	15	Het
TP26M21-2a10.p1k_v5.1	16836	AG	AGG	28	Hom
TP26M21-2a10.p1k_v5.1	31421	CTTTTTTT	CTTTTT	35	Het
TP26M21-2a10.p1k_v5.1	31483	TAAA	TAA	28	Hom
TP26M21-2a10.p1k_v5.1	31705	AT	A	5	Hom
TP26M21-2a10.p1k_v5.1	31997	CTTTTTTT	CTTTT	10	Hom
TP26M21-2a10.p1k_v5.1	34439	CTGTTGTTGTTGT	CTGTTGTTGTTGTTGT	18	Hom
TP26M21-2a10.p1k_v5.1	34478	TAATTCAATTCAATT	TAATTCAATT	13	Hom
TP26M21-2a10.p1k_v5.1	37220	TTA	T	23	Hom
TP26P4-1a02.q1ka	4981	ATTTTTTT	ATTTTTT	63	Hom
TP26P4-1a02.q1ka	14253	GAAAAAAAAAAA	GAAAAAAAAAA,GAAAAAAAAA	70	Hom
TP26P4-3b07.q1k	4365	TC	TGC	78	Hom
TP26P4-3b07.q1k	4961	CTATTATTATTATTATTAT	CTATTATTATTATTAT	43	Hom
TP26P4-3b07.q1k	5220	TAAAA	TAAAAA	61	Het
TP26P4-3b07.q1k	5629	T	TC	54	Hom
TP26P4-3b07.q1k	6082	ATTTTT	ATTTT	90	Het
TP26P4-3b07.q1k	7930	CAAAAAAA	CAAAAAA	29	Hom
TP26P4-3b07.q1k	7984	C	CCT	34	Het
TP26P4-3b07.q1k	8186	GAAAAAA	GAAAAA	58	Hom
TP26P4-3b07.q1k	10246	GC	G	34	Hom
TP26P4-3b07.q1k	15918	A	AG	15	Hom
TP26P4-3b07.q1k	16463	T	TAA	34	Hom
TP26P4-3b07.q1k	17108	CTTTTTT	CTTTTTTT,CTTTTTTTT	100	Hom
TP26P4-3b07.q1k	24162	GTTTT	GTTT	20	Hom
TP26P4-3b07.q1k	27514	ATC	ATCTTC	27	Hom
TP26P4-3b07.q1k	29191	GAA	GA	62	Het
TP26P4-3b07.q1k	30380	T	TG	94	Hom
TP26P4-3b07.q1k	30524	GT	G	93	Hom
TP26P4-3b07.q1k	30747	TC	T	87	Hom
TP26P4-3b07.q1k	30798	CTTTTTTTTTTT	CTTTTTTTTTT	84	Hom
TP26P4-3b07.q1k	31088	ATTTT	ATTTTT	82	Hom
TP26P4-3b07.q1k	31177	C	CG	61	Hom
TP26P4-3b07.q1k	33458	CCGCTGCTTCCGCGCTGCTT	CCGCTGCTT	88	Het
TP26P4-3b07.q1k	33844	CAAAAAAA	CAAAAAA	43	Hom
TP26P4-3b07.q1k	43615	TG	T	77	Hom
TP26P4-3b07.q1k	46249	ATTTTT	ATTTTTT	27	Het
TP26P4-5g04.p1k	4889	CTTTT	CTTTTT	44	Hom
TP26P4-5g04.p1k	5096	TAAAAA	TAAAAAA	76	Hom
TP26P4-5g04.p1k	5938	TTCT	TT	56	Hom
TP26P4-5g04.p1k	8380	ATT	A	13	Hom
TP26P4-5g04.p1k	9343	AT	A	4	Hom
TP26P4-6c09.p1k	5516	GAAAAAAAAA	GAAAAAAAA	20	Hom
TP26P4-6c09.p1k	8993	AGG	AGGG	80	Hom
TP26P4-6c09.p1k	12213	AA	AAGCCACA	28	Hom
TP26P4-6c09.p1k	12538	CTGT	CT	7	Hom
TP26P4-6c09.p1k	13970	TG	T	57	Het
TP26P4-6c09.p1k	17127	T	TG	21	Hom
TP26P4-6c09.p1k	18135	GAAA	GAAAA	33	Hom
TP26P4-6c09.p1k	21361	AAGA	AA	36	Hom
TP26P4-6c09.p1k	22919	AGACGA	AGA	46	Hom
TP26P4-6c09.p1k	24078	A	AT	63	Hom
TP3F6-6f06.p1k	3478	TTTAAA	T	58	Hom
TP3F6-6f06.p1k	4587	GAAAAAAA	GAAAAAAAA	32	Hom
TP3F6-6f06.p1k	4650	GAATATAAGAAA	GAA	36	Hom
TP3F6-6f06.p1k	4700	CATATATATATATATATATATATAT	CATATATATATATATATATATAT	22	Hom
TP3F6-6h01.p1k	3400	TC	TCC	93	Hom
TPB1C9-1a08.q1k	10754	CAAAAAA	CAAAAAAA	52	Hom
Tp_ends-40b06.q1k	81	CT	C	75	Hom
Tp_ends-40b06.q1k	1579	TTTCTT	TTT	15	Hom
tryp_IXb-1c10.p1c	548	GATAATAATAATAATAAT	GATAATAATAAT	39	Hom
tryp_IXb-1c10.p1c	4060	T	TA,TAA	21	Hom
tryp_IXb-1c10.p1c	4213	TAACAACA	TAACA	14	Hom
tryp_IXb-1c10.p1c	13260	GCCC	GCCCC	82	Hom
tryp_IXb-217g08.q1c	2011	AT	A	44	Hom
tryp_IXb-217g08.q1c	2228	GA	GAA	70	Hom
tryp_IXb-217g08.q1c	8170	AA	AAAAGA	66	Hom
tryp_IXb-217g08.q1c	8377	A	AC	26	Hom
tryp_IXb-217g08.q1c	19736	AG	A	53	Het
tryp_IXb-217g08.q1c	20078	A	AAG	58	Het
tryp_IXb-217g08.q1c	20261	AAA	ACAA,AAACAA,AACAA	54	Hom
tryp_IXb-217g08.q1c	20361	GA	G	57	Hom
tryp_IXb-217g08.q1c	23225	GAAAAAAAA	GAAAAAAAAA	54	Hom
tryp_IXb-217g08.q1c	24166	GGAGAGA	GGAGA	40	Hom
tryp_IXb-217g08.q1c	24448	TAAAAA	TAAAAAA	10	Hom
tryp_IXb-217g08.q1c	25701	CATA	CA	57	Hom
tryp_IXb-217g08.q1c	25849	ATTTTTT	ATTTTTTT	64	Hom
tryp_IXb-217g08.q1c	27427	TTAAATAA	TTAA	55	Het
tryp_IXb-217g08.q1c	30927	C	CA	28	Hom
tryp_IXb-217g08.q1c	36133	TAAAAAA	TAAAAAAA	13	Hom
tryp_IXb-217g08.q1c	38394	GA	GAAA	13	Hom
tryp_IXb-217g08.q1c	38424	ATTTTT	ATTTTTT	13	Hom
tryp_IXb-217g08.q1c	38460	CAAAA	CAAA	14	Hom
tryp_IXb-217g08.q1c	39694	GAAAAAAA	GAAAAAA	84	Het
tryp_IXb-217g08.q1c	39965	TGGG	TGG	99	Het
tryp_IXb-217g08.q1c	45353	A	AG	84	Hom
tryp_IXb-217g08.q1c	45958	GAAAA	GAAA	56	Hom
tryp_IXb-217g08.q1c	53456	CATAT	CAT	80	Het
tryp_IXb-217g08.q1c	53510	TTT	TTTGTT	42	Hom
tryp_IXb-217g08.q1c	59858	TAA	TA	56	Het
tryp_IXb-217g08.q1c	60005	TGGGG	TGGG	77	Het
tryp_IXb-217g08.q1c	61512	GGAA	G	24	Hom
tryp_IXb-217g08.q1c	61596	TAAAAAAA	TAAAAAA	29	Hom
tryp_IXb-217g08.q1c	63139	TC	T	36	Hom
tryp_IXb-217g08.q1c	63648	ATTTTTTTT	ATTTTTT	5	Hom
tryp_IXb-217g08.q1c	65885	CA	CAA	98	Hom
tryp_IXb-217g08.q1c	68531	GCA	GCACA	93	Hom
tryp_IXb-217g08.q1c	69316	AC	A	26	Hom
tryp_IXb-314f06.q1c	737	C	CAAG	34	Hom
tryp_IXb-314f06.q1c	1333	TG	TGAGAGG	48	Hom
tryp_IXb-314f06.q1c	4092	AGG	AGGG	63	Hom
tryp_IXb-314f06.q1c	5218	AATT	A	77	Hom
tryp_IXb-314f06.q1c	6591	TAAAA	TAAA	33	Hom
tryp_IXb-314f06.q1c	9228	AATCA	AA	21	Hom
tryp_IXb-314f06.q1c	9290	GATA	GATACATA	33	Hom
tryp_IXb-314f06.q1c	13545	GAAAAAAAA	GAAAAAAA	92	Hom
tryp_IXb-314f06.q1c	14917	AGT	AGTGT	78	Het
tryp_IXb-314f06.q1c	14954	CTTT	CT	85	Het
tryp_IXb-314f06.q1c	15037	TTTT	TTTTATTTTATTT	64	Het
tryp_IXb-314f06.q1c	16303	TTTTTTTCTTTT	TTTTT	93	Het
tryp_IXb-314f06.q1c	19699	TGGGG	TGGG	57	Hom
tryp_IXb-314f06.q1c	20802	CG	C	85	Hom
tryp_IXb-314f06.q1c	24121	T	TCG	78	Hom
tryp_IXb-68a05.p2k3050	61836	CGG	CG	16	Hom
tryp_IXb-68a05.p2k3050	62010	CTTTT	CTTTTT	9	Hom
tryp_IXb-68a05.p2k3050	62126	A	ACT	7	Hom
tryp_IXb-68a05.p2k3050	63819	TAAAAAAA	TAAAAAA	58	Hom
tryp_IXb-68a05.p2k3050	65875	ATTT	ATTTT	19	Hom
tryp_IXb-68a05.p2k3050	66704	AAA	AAAGAA	73	Hom
tryp_IXb-86g11.p1c	2312	AC	A	68	Het
tryp_IXb-86g11.p1c	4470	TAAAAA	TCAAAAAAA	75	Hom
tryp_IXb-86g11.p1c	4610	TAAAAAAA	TAAAAAA	19	Hom
tryp_IXb-86g11.p1c	4660	GAAAAAAAAA	GAAAAAAAA	24	Hom
tryp_IXb-86g11.p1c	4946	TTTCTT	TTT	11	Hom
tryp_IXb-86g11.p1c	9109	TAAAA	TAAA	98	Hom
tryp_IXb-86g11.p1c	12022	CTT	CT	45	Het
tryp_IXb-86g11.p1c	13180	AGTGTGT	AGTGTGTGT	22	Hom
tryp_IXb-86g11.p1c	13472	AATTAT	AAT	37	Het
tryp_X-149c07.p1c	123	TAAAAAAAA	TAAAAAAA	51	Hom
tryp_X-149c07.p1c	648	GTTT	GTTTT	53	Hom
tryp_X-149c07.p1c	700	GAA	GA	34	Hom
tryp_X-149c07.p1c	2163	TCC	TCCC	98	Hom
tryp_X-149c07.p1c	2770	T	TG	57	Hom
tryp_X-149c07.p1c	4127	GCC	GCCC	63	Hom
tryp_X-149c07.p1c	7294	G	GC	29	Hom
tryp_X-155h05.q1c	3253	CAAAAAAAAA	CAAAAAAAAAAA	79	Het
tryp_X-155h05.q1c	6725	CAAAAAAA	CAAAAAAAA	42	Hom
tryp_X-155h05.q1c	9636	TAAAAAA	TAAAAAAA	24	Het
tryp_X-155h05.q1c	9810	TAAAAAAA	TAAAAAA	43	Het
tryp_X-155h05.q1c	9997	CAAAAAAAAAAAA	CAAAAAAAAAA	19	Hom
tryp_X-155h05.q1c	10854	AAAAGTAACAAATCAAGTTGACGGTGCAGGTGAAAGTAA	AAAAGTAA	41	Hom
tryp_X-155h05.q1c	10942	TAAAAAAAA	TAAAAAAAAA,TAAAAAAAAAA	39	Hom
tryp_X-155h05.q1c	11087	GAAAAAA	GAAAAA	58	Het
tryp_X-155h05.q1c	11136	CAAAAAAAA	CAAAAAA	76	Het
tryp_X-155h05.q1c	13973	CT	CTT	43	Hom
tryp_X-155h05.q1c	14076	GTATATA	GTATATATA	18	Hom
tryp_X-155h05.q1c	14149	GT	GTTT	33	Hom
tryp_X-155h05.q1c	16962	T	TC	93	Het
tryp_X-155h05.q1c	17767	A	AT	3	Hom
tryp_X-174f04.q1c	4587	GTTTTT	GTTTT	28	Hom
tryp_X-174f04.q1c	17905	TTC	TTTCTC,TTCTC	38	Hom
tryp_X-179b07.p1c	958	TCCCCCC	TCCCCC	42	Hom
tryp_X-179b07.p1c	1772	GTTTTTTTT	GTTTTTT	36	Hom
tryp_X-179b07.p1c	6125	TAAAAA	TAAAAAA	64	Hom
tryp_X-179b07.p1c	6930	AGGG	AG	98	Hom
tryp_X-179b07.p1c	7209	CTTTTTT	CTTTTTTT	33	Hom
tryp_X-179b07.p1c	12870	CAAA	CAA	59	Hom
tryp_X-179b07.p1c	15825	TTTACTT	TTT	17	Hom
tryp_X-179b07.p1c	15965	C	CA	36	Hom
tryp_X-179b07.p1c	18761	GTCT	GT	45	Hom
tryp_X-188b09.p2kB601	425	TC	T	20	Hom
tryp_X-188b09.p2kB601	2120	CA	CATA	71	Het
tryp_X-188b09.p2kB601	5359	TA	T	52	Het
tryp_X-188b09.p2kB601	5848	AGGGGG	AGGGG	83	Het
tryp_X-188b09.p2kB601	6079	TAAAAAAAA	TAAAAAAA	29	Hom
tryp_X-188b09.p2kB601	6124	CAAAAAAAAA	CAAAAAAAA	37	Hom
tryp_X-188b09.p2kB601	8488	GAAAAAAAAA	GAAAAAAAA	70	Hom
tryp_X-188b09.p2kB601	9305	CTGTGT	CTGTGTGT	27	Het
tryp_X-188b09.p2kB601	10669	CAAAAAAAAA	CAAAAAAA	46	Hom
tryp_X-188b09.p2kB601	14923	TGC	T	52	Hom
tryp_X-188b09.p2kB601	15010	AATAGTATG	A	86	Hom
tryp_X-188b09.p2kB601	15244	GAAAAAAAA	GAAAAAAA	30	Hom
tryp_X-188b09.p2kB601	17335	GAAAAAAAAA	GAAAAAAAA	32	Hom
tryp_X-188b09.p2kB601	18089	AAGAGAGAGAGAGAGAGA	AAGAGAGAGAGAGA	77	Het
tryp_X-188b09.p2kB601	20961	TTTCTT	TTT	46	Het
tryp_X-188b09.p2kB601	21017	AATAATAATGATAATAAT	AATAATAAT	23	Het
tryp_X-188b09.p2kB601	25176	GC	G	34	Het
tryp_X-188b09.p2kB601	25522	GTTTTTTT	GTTTTTTTTT	48	Het
tryp_X-188b09.p2kB601	26016	AGG	AG	45	Het
tryp_X-206a03.p1c	493	T	TAA	31	Hom
tryp_X-206a03.p1c	6419	TT	TTCT	19	Hom
tryp_X-206a03.p1c	6500	TT	TTGT	27	Hom
tryp_X-206a03.p1c	8238	TTA	TTACTA	26	Hom
tryp_X-206a03.p1c	8431	TAAAAAAA	TAAAAAA	80	Hom
tryp_X-206a03.p1c	8893	CTT	CT	44	Hom
tryp_X-206a03.p1c	10580	CTTCTTT	CTT	17	Hom
tryp_X-206a03.p1c	10699	CTTTTTTTT	CTTTTTTTTTTT,CTTTTTTTTTT	68	Hom
tryp_X-206a03.p1c	13846	TACA	TACAAACA	9	Hom
tryp_X-206a03.p1c	14682	CTTTTTT	CTTTTTTTTT	36	Hom
tryp_X-206a03.p1c	17134	TC	T	79	Hom
tryp_X-206a03.p1c	17872	AT	ATT	38	Hom
tryp_X-206a03.p1c	23419	CTT	CT	85	Hom
tryp_X-220a01.q1c	734	TGA	T	45	Hom
tryp_X-220a01.q1c	2061	AT	A	32	Hom
tryp_X-220a01.q1c	2455	ATTTTTTTT	ATTTTTTT	21	Hom
tryp_X-220a01.q1c	9385	CAAAA	CAAA	92	Het
tryp_X-220a01.q1c	13465	TAAAAAAAAAA	TAAAAAAAAA	38	Hom
tryp_X-220a01.q1c	14338	T	TTC	72	Hom
tryp_X-220a01.q1c	15794	ATTTTTTT	ATTTTTTTT	75	Hom
tryp_X-220a01.q1c	34231	AT	A	98	Het
tryp_X-220a01.q1c	34443	GTAATAATAATAATAATAATA	GTAATAATAATAATAATA	31	Het
tryp_X-220a01.q1c	36682	CCA	CCACA	66	Hom
tryp_X-220a01.q1c	36968	ATTTTTTTTT	ATTTTTTTT	41	Het
tryp_X-220a01.q1c	37880	GTTTTTTTT	GTTTTTTT	45	Hom
tryp_X-232f09.q1c	387	A	AAT	45	Het
tryp_X-232f09.q1c	449	ATAAAG	A	8	Hom
tryp_X-232f09.q1c	498	CAAAAAAAAA	CAAAAAAAA,CAAAAAAA	33	Hom
tryp_X-232f09.q1c	1074	GAAA	GAAAAA	72	Het
tryp_X-232f09.q1c	1092	GAAAAAAAAAA	GAAAAAAAAA	67	Hom
tryp_X-232f09.q1c	1315	C	CTT	82	Het
tryp_X-232f09.q1c	1633	G	GA	34	Hom
tryp_X-232f09.q1c	4115	AT	A	54	Hom
tryp_X-232f09.q1c	4266	A	AT	42	Hom
tryp_X-232f09.q1c	5784	CAAAAAA	CAAAAA	18	Hom
tryp_X-232f09.q1c	7105	AACA	AA	86	Hom
tryp_X-232f09.q1c	7360	CAAAAAAA	CAAAAAA	73	Hom
tryp_X-232f09.q1c	9182	GTT	GT	79	Het
tryp_X-232f09.q1c	9749	AGGG	AGG	29	Hom
tryp_X-232f09.q1c	9927	TAAGAAAGAAAGAAAGAAA	TAAGAAAGAAAGAAA	40	Hom
tryp_X-232f09.q1c	11430	A	AG	50	Hom
tryp_X-254c10.q1c	17405	CTCTTTTT	CT,CTT	15	Hom
tryp_X-254c10.q1c	18203	CAAAA	CAAAAA	24	Hom
tryp_X-254c10.q1c	22415	T	TTCTTGG	41	Hom
tryp_X-254c10.q1c	32022	CTTT	CTTTT	51	Hom
tryp_X-254c10.q1c	32916	T	TC	16	Hom
tryp_X-254c10.q1c	36692	T	TC	33	Hom
tryp_X-254c10.q1c	37662	CA	CAGA	22	Hom
tryp_X-254c10.q1c	37752	C	CT	45	Hom
tryp_X-254c10.q1c	43812	TC	T	12	Hom
tryp_X-254c10.q1c	43876	TAAAAAAA	TAAAAAAAA	18	Hom
tryp_X-254c10.q1c	45397	TC	T	25	Hom
tryp_X-254c10.q1c	45443	ATTTTTT	ATTTTTTT	21	Hom
tryp_X-254c10.q1c	45471	GTTT	GTTTT	18	Hom
tryp_X-254c10.q1c	45566	AT	ATCT	21	Hom
tryp_X-254c10.q1c	45641	ATTTTTT	ATTTT	27	Hom
tryp_X-254c10.q1c	47892	ATTTT	ATTTTT	39	Hom
tryp_X-254c10.q1c	54892	ACTGCTAT	A,ATAT	13	Hom
tryp_X-254c10.q1c	54937	CAAAA	CAAAAA	43	Hom
tryp_X-254c10.q1c	55504	T	TTG	38	Hom
tryp_X-254c10.q1c	55578	CTTTTTTTTT	CTTTTTTT	65	Het
tryp_X-254c10.q1c	59579	AT	ATGT	8	Hom
tryp_X-254c10.q1c	61593	GTTTTTTT	GTTTTTT	34	Hom
tryp_X-264e11.p1c	7944	AATATATA	AATATATATA	76	Het
tryp_X-264e11.p1c	8121	GACAC	GACACAC	74	Het
tryp_X-264e11.p1c	8772	CCTCTCT	CCTCT	47	Hom
tryp_X-264e11.p1c	9356	CAA	CAAAA	40	Het
tryp_X-264e11.p1c	10142	GATATATATATATATATATATA	GATATATATATATATATA	29	Hom
tryp_X-276b11.q1c	128	CAAAAA	CAAAAAA	50	Hom
tryp_X-276b11.q1c	1954	C	CG	59	Hom
tryp_X-276b11.q1c	1965	GAAAAAAAA	GAAAAAAA	57	Hom
tryp_X-276b11.q1c	5308	ACT	A	3	Hom
tryp_X-276b11.q1c	6118	TAAAA	TAAA	61	Hom
tryp_X-276b11.q1c	6628	TAAAAAA	TTAAAAAAA,TAAAAAAA	27	Hom
tryp_X-276b11.q1c	13401	GTTTTTT	GTTTTTTT	34	Het
tryp_X-276b11.q1c	13491	AATATATATATATATAT	AATATATATATATATATAT	4	Hom
tryp_X-276b11.q1c	16708	ATTTTTTTT	ATTTTTTT	33	Hom
tryp_X-276b11.q1c	16727	TAAAAA	TAAAAAA	30	Het
tryp_X-276b11.q1c	17038	AG	A	63	Het
tryp_X-276b11.q1c	17675	AG	AGG	69	Hom
tryp_X-276b11.q1c	17933	CAAAAAAA	CAAAAAA	90	Het
tryp_X-276b11.q1c	20269	GTTT	GTTTTTT	62	Het
tryp_X-276b11.q1c	20288	ATT	ATTTTT	63	Het
tryp_X-276b11.q1c	21138	CAAAAA	CAAAA	48	Het
tryp_X-276b11.q1c	22305	A	AG	97	Hom
tryp_X-276b11.q1c	29984	CAAAAAA	CAAAAAAA	75	Hom
tryp_X-276b11.q1c	30437	TTGTG	TTG	95	Het
tryp_X-276b11.q1c	30688	TTTT	TTTTATTT	100	Het
tryp_X-302f11.q1ca	35396	TAAAAAA	TAAAAAAA	31	Hom
tryp_X-302f11.q1ca	35865	GAAAAAAAA	GAAAAAAA	77	Hom
tryp_X-302f11.q1ca	36994	ATTTTTTT	ATTTTTTTT	97	Het
tryp_X-302f11.q1ca	37114	CAAAAA	CAAAA	51	Hom
tryp_X-302f11.q1ca	40139	TAAAAAAA	TAAAAAA	38	Hom
tryp_X-302f11.q1ca	40414	ATTTT	ATTT	55	Het
tryp_X-302f11.q1ca	42297	GTTTTTTT	GTTTTTT	99	Het
tryp_X-302f11.q1ca	43214	GTTTT	GTTTTT	82	Hom
tryp_X-302f11.q1ca	43650	TTTCCATTG	TTTCCATTGAACGAGTTCCATTG	69	Het
tryp_X-302f11.q1ca	46304	CTTTTTT	CTTTTTTTT	84	Hom
tryp_X-302f11.q1ca	47046	ATTAT	ATTATCATTAATGCTCTTAT	12	Het
tryp_X-302f11.q1ca	49825	AGG	AG	90	Het
tryp_X-302f11.q1ca	53673	TACA	TACACA	41	Het
tryp_X-302f11.q1ca	56162	TC	T	68	Het
tryp_X-302f11.q1ca	61778	TG	T	18	Hom
tryp_X-302f11.q1ca	62297	G	GGA	11	Hom
tryp_X-302f11.q1ca	62704	TTA	T	33	Hom
tryp_X-302f11.q1ca	63107	A	AAAT	38	Hom
tryp_X-302f11.q1ca	63300	TAA	TAAA	80	Hom
tryp_X-313e04.q2kB520	579	CT	CTAAT	11	Hom
tryp_X-313e04.q2kB520	634	T	TA	61	Hom
tryp_X-313e04.q2kB520	5183	A	AT	18	Hom
tryp_X-313e04.q2kB520	9394	T	TG	65	Hom
tryp_X-313e04.q2kB520	14941	GTTTTTTTT	GTTTTTTTTTT,GTTTTTTTTT	77	Hom
tryp_X-324h11.p1k	3647	GAG	GAGAAG	68	Het
tryp_X-324h11.p1k	4051	ATTTTTTTT	ATTTTTTT	32	Hom
tryp_X-324h11.p1k	8190	AAAAGTG	AAAAGTGTGTTTGAAAGTG	71	Het
tryp_X-324h11.p1k	9226	CG	C	75	Het
tryp_X-324h11.p1k	9436	GATATATATATATA	GATATATATATATATA	24	Hom
tryp_X-324h11.p1k	9645	CAAAAAAAAA	CAAAAAAAA	68	Hom
tryp_X-324h11.p1k	11868	GAAAAAAA	GAAAAAA	40	Hom
tryp_X-324h11.p1k	13592	C	CA	5	Hom
tryp_X-324h11.p1k	14454	A	AC	28	Hom
tryp_X-324h11.p1k	15033	T	TG	55	Hom
tryp_X-324h11.p1k	15743	AC	A	64	Het
tryp_X-324h11.p1k	16617	A	ACGC	65	Hom
tryp_X-324h11.p1k	16842	CAAAA	CAAA	77	Het
tryp_X-324h11.p1k	17415	GCC	GC	43	Hom
tryp_X-324h11.p1k	18463	TG	T	72	Het
tryp_X-324h11.p1k	18622	TAAA	TAA	77	Hom
tryp_X-324h11.p1k	20272	TAAAAAA	TAAAAA,TAAAA	10	Hom
tryp_X-324h11.p1k	21472	ATTTTTT	ATTTTT,ATTTTTTT	76	Hom
tryp_X-324h11.p1k	22199	CG	CGG	82	Hom
tryp_X-324h11.p1k	22906	TGAGGAGGAGG	TGAGGAGG	86	Het
tryp_X-324h11.p1k	23253	TTTTGTTT	TTTT	40	Het
tryp_X-324h11.p1k	23488	A	AG	38	Het
tryp_X-324h11.p1k	23666	CAAAAAAA	CAAAAAAAAA	65	Het
tryp_X-324h11.p1k	25502	CT	CTT	91	Hom
tryp_X-324h11.p1k	25807	ACAGGAGCAGGAGCAGGAG	ACAGGAGCAGGAGCAGGAGCAGGAG	80	Hom
tryp_X-324h11.p1k	26182	ATT	AT	33	Hom
tryp_X-324h11.p1k	26479	ATTTTTTTTTT	ATTTTTTTTT	70	Hom
tryp_X-324h11.p1k	27256	ATTT	AT	27	Hom
tryp_X-324h11.p1k	28565	TGGGGGG	TGGGGGGGGG	32	Hom
tryp_X-324h11.p1k	29464	CAAAAAA	CAAAAAAA	71	Hom
tryp_X-324h11.p1k	30220	AAAG	AAAGAAG	100	Hom
tryp_X-324h11.p1k	32003	TAACAA	TAA	8	Hom
tryp_X-324h11.p1k	34438	CAAAAAAAAA	CAAAAAAAA	50	Hom
tryp_X-324h11.p1k	37790	TG	T	72	Het
tryp_X-324h11.p1k	37827	AAGA	AA	77	Hom
tryp_X-324h11.p1k	40088	TAA	T	70	Het
tryp_X-324h11.p1k	40293	G	GT	90	Het
tryp_X-324h11.p1k	50498	GG	GGCTG	38	Hom
tryp_X-324h11.p1k	54892	GAAAAAA	GAAAAA	75	Hom
tryp_X-324h11.p1k	57962	C	CA	33	Hom
tryp_X-324h11.p1k	58098	TC	T	73	Hom
tryp_X-324h11.p1k	58377	CT	CTCGT	8	Hom
tryp_X-324h11.p1k	59918	A	AC	52	Hom
tryp_X-324h11.p1k	66111	TC	T	29	Hom
tryp_X-324h11.p1k	70419	A	AG	85	Het
tryp_X-324h11.p1k	70797	AATAATACTGATATAATA	AGTGATAATACTGATATAATA,AATAATA	50	Hom
tryp_X-324h11.p1k	73399	TGAGAATTCGA	TGA	20	Hom
tryp_X-324h11.p1k	73449	AAAG	AAAGAAG	17	Hom
tryp_X-324h11.p1k	77428	AG	A	7	Hom
tryp_X-324h11.p1k	78092	GAAAAAAAA	GAAAAAAA	58	Hom
tryp_X-324h11.p1k	79936	CAAAAAAA	CAAAAAA	26	Hom
tryp_X-324h11.p1k	80446	TAAAAA	TAAAA	25	Hom
tryp_X-324h11.p1k	81217	TAAAAAAA	TAAAAAA	52	Hom
tryp_X-324h11.p1k	81418	TAAAAAAAA	TAAAAAAA	32	Hom
tryp_X-324h11.p1k	86391	C	CA	27	Hom
tryp_X-324h11.p1k	86683	A	ATT	28	Hom
tryp_X-324h11.p1k	88261	CTA	CTATA	61	Hom
tryp_X-36a02.p1c	4845	TCTGCTGCT	TCTGCT	9	Hom
tryp_X-36a02.p1c	4934	ATTTTTT	ATTTTT	56	Het
tryp_X-36a02.p1c	5225	AATAATGATA	AATA	69	Het
tryp_X-36a02.p1c	5555	CAAAAA	CAAAA	90	Hom
tryp_X-36a02.p1c	9095	G	GC	50	Hom
tryp_X-36a02.p1c	9286	GTTTTTTT	GTTTTTT	44	Hom
tryp_X-36a02.p1c	10337	TAA	TA	15	Het
tryp_X-36a02.p1c	10478	A	ATT	67	Hom
tryp_X-36a02.p1c	10634	AA	AAGA	95	Hom
tryp_X-36a02.p1c	11742	AC	ACC	50	Hom
tryp_X-36a02.p1c	12876	CGA	C	98	Het
tryp_X-36a02.p1c	13963	ACC	AC	90	Hom
tryp_X-36a02.p1c	14574	GGTTT	G	61	Hom
tryp_X-423d07.p2kB114	2829	GAAAAAAAA	GAAAAAAA	45	Hom
tryp_X-423d07.p2kB114	2905	CTTTTTTT	CTTTTTT	15	Hom
tryp_X-423d07.p2kB114	3311	TAA	TA	61	Het
tryp_X-423d07.p2kB114	3887	TAT	TATCAT	42	Het
tryp_X-423d07.p2kB114	5058	TAAAAAAAAAAAAAAA	TAAAAAAAA	68	Hom
tryp_X-423d07.p2kB114	5120	AAGA	AA	31	Het
tryp_X-423d07.p2kB114	5232	T	TCA	12	Hom
tryp_X-423d07.p2kB114	5396	A	AAG	41	Het
tryp_X-423d07.p2kB114	5446	GT	GTAT	11	Hom
tryp_X-423d07.p2kB114	5741	AAAGAAG	AAAG	31	Hom
tryp_X-423d07.p2kB114	5910	AACAGGA	AAGGA	42	Hom
tryp_X-423d07.p2kB114	6041	AAGGA	AA	95	Hom
tryp_X-423d07.p2kB114	13852	CTG	C	77	Het
tryp_X-423d07.p2kB114	14587	GTTCTTCTTCTT	GTTCTTCTT	33	Hom
tryp_X-423d07.p2kB114	14712	AC	A	9	Hom
tryp_X-448g06.q1c	39	ATTTTTT	ATTTTT	94	Het
tryp_X-448g06.q1c	187	AT	A	34	Hom
tryp_X-448g06.q1c	8525	CAAAA	CAAAAA	28	Hom
tryp_X-448g06.q1c	14051	CT	C	94	Het
tryp_X-448g06.q1c	16698	CAAGA	CAAGAAAGA	94	Hom
tryp_X-448g06.q1c	17007	AAGTGGTAGTAGT	AAGT	48	Het
tryp_X-448g06.q1c	17141	TTGT	TT	84	Het
tryp_X-448g06.q1c	17818	ATTT	ATT	64	Hom
tryp_X-448g06.q1c	18511	TCCC	TCCCC	47	Hom
tryp_X-448g06.q1c	20183	TCCGT	TCCGTTTTGAGCATCCCCTTACCGT	84	Het
tryp_X-448g06.q1c	24720	GTTTTTTTTTTTT	GTTTTTTTTTT	49	Hom
tryp_X-448g06.q1c	24829	TAA	TAAA	47	Hom
tryp_X-448g06.q1c	24877	ATT	ATTT	55	Hom
tryp_X-448g06.q1c	26848	AAAAT	AAAATAAAT	25	Hom
tryp_X-448g06.q1c	26876	ATTAATTTAA	ATTAA	30	Hom
tryp_X-448g06.q1c	27278	ACCC	ACC	42	Hom
tryp_X-448g06.q1c	28168	CAAA	CAA	64	Hom
tryp_X-448g06.q1c	28565	ATTCTT	ATTCTTCTT	45	Hom
tryp_X-448g06.q1c	28612	CAAAAAAAAAAAAA	CAAAAAAAAAAA,CAAAAAAAAAAAA	36	Hom
tryp_X-448g06.q1c	28692	ATTTTTTT	ATTTTTTTT	34	Hom
tryp_X-448g06.q1c	30042	A	ATACACCTCCGCTGGT	83	Het
tryp_X-448g06.q1c	34188	TAAAAAAAAAA	TAAAAAAAAAAA,TAAAAAAAAAAAA	51	Hom
tryp_X-448g06.q1c	34412	CAAAAAAAAA	CAAAAAAAAAA	47	Hom
tryp_X-448g06.q1c	34716	CAAAAAA	CAAAA	77	Het
tryp_X-448g06.q1c	40993	T	TC	29	Hom
tryp_X-448g06.q1c	41630	ATTTTT	ATTTTTT	48	Het
tryp_X-448g06.q1c	44901	G	GT	16	Hom
tryp_X-48f04.q1c	3741	GCC	GC	67	Hom
tryp_X-48f04.q1c	3900	TC	T	91	Het
tryp_X-48f04.q1c	3967	TATACA	TA	28	Hom
tryp_X-48f04.q1c	10744	GAAAAAA	GAAAAAAA	65	Hom
tryp_X-48f04.q1c	11987	AG	A	86	Het
tryp_X-48f04.q1c	12126	GTTTT	GTTTTTT	88	Het
tryp_X-76f06.p1c	317	AC	A	38	Hom
tryp_X-76f06.p1c	5837	A	ATGATT	12	Hom
tryp_X-76f06.p1c	7399	AAGA	AA	85	Het
tryp_X-76f06.p1c	11162	AGGGGG	AGGGGGG	84	Hom
tryp_X-76f06.p1c	13137	CGGGG	CGGGGGG	59	Hom
tryp_X-76f06.p1c	15594	CAAAAAAA	CAAAAAA	38	Hom
tryp_X-76f06.p1c	32968	GATATATAT	GATAT	43	Hom
tryp_X-76f06.p1c	40945	GC	G	40	Hom
tryp_X-76f06.p1c	43683	ACCCCCCTCCCCC	ACCCCC	32	Het
tryp_XI-1036e06.p1k	27551	CTTTTTTTTTT	CTTTTTTTTTTTTT,CTTTTTTTTTTT,CTTTTTTTTTTTT	59	Hom
tryp_XI-1036e06.p1k	30951	GTTTTTTTTT	GTTTTTTTT	34	Hom
tryp_X-50f09.p2kB193	4193	TAAAAA	TAAAA	36	Hom
tryp_X-50f09.p2kB193	4694	ACCCT	ACCT	65	Hom
tryp_X-50f09.p2kB193	5766	G	GA	35	Hom
tryp_X-50f09.p2kB193	6243	G	GC	63	Hom
tryp_X-50f09.p2kB193	6505	TC	T	95	Het
tryp_X-50f09.p2kB193	6912	AT	A	100	Hom
tryp_X-50f09.p2kB193	7279	GTCTCTCTC	GTCTCTCTCTC	84	Het
tryp_X-50f09.p2kB193	8755	GAAAA	GAAAAA	45	Hom
tryp_X-50f09.p2kB193	9048	GAAAAAAA	GAAAAAA	56	Hom
tryp_X-50f09.p2kB193	9104	CCTGCTTCTGCTTC	CCTGCTTCTGCTTCTGCTTC	65	Hom
tryp_X-50f09.p2kB193	10256	ACCC	ACC	67	Hom
tryp_X-50f09.p2kB193	10346	TC	T	48	Hom
tryp_X-50f09.p2kB193	10951	ATATTAT	ATATTATTAT	7	Hom
tryp_X-50f09.p2kB193	14114	AT	ATT	87	Het
tryp_X-50f09.p2kB193	17048	TTCT	TT	28	Hom
tryp_X-50f09.p2kB193	17334	ATA	ATAGTA	85	Hom
tryp_X-50f09.p2kB193	17348	AATA	AATAATGATA	86	Hom
tryp_X-50f09.p2kB193	20784	AC	A	5	Hom
tryp_X-50f09.p2kB193	21006	AATG	A	57	Het
tryp_X-50f09.p2kB193	21129	A	AG	71	Hom
tryp_X-50f09.p2kB193	21406	TAAAAAA	TAAAAA	78	Hom
tryp_X-50f09.p2kB193	21783	CAAAAAA	CAAAAA	66	Het
tryp_X-50f09.p2kB193	23424	G	GCAA	96	Het
tryp_X-50f09.p2kB193	23780	AG	AGGG	43	Het
tryp_X-50f09.p2kB193	23900	AGG	AG	77	Hom
tryp_X-50f09.p2kB193	24887	TC	T	83	Het
tryp_X-50f09.p2kB193	25269	GTG	GTGAACCGAGATG	31	Hom
tryp_X-50f09.p2kB193	27524	GAAAAAAA	GAAAAAA,GAAAAA	49	Hom
tryp_X-50f09.p2kB193	27586	AATATATA	AATATATATA	50	Het
tryp_X-50f09.p2kB193	27648	ATGTGT	ATGT	52	Het
tryp_X-50f09.p2kB193	28247	C	CT	90	Het
tryp_XI-976e03.p2kA567	6584	AT	ATT	24	Hom
tryp_XI-983f02.p1k	3276	TG	T	83	Hom
tryp_XI-983f02.p1k	5359	ACC	AC	58	Hom
tryp_XI-983f02.p1k	6936	TN	T	14	Hom
Tb927_04_v5.1	5123	CAA	CAATAA	45	Hom
Tb927_04_v5.1	5788	AC	A	14	Hom
Tb927_04_v5.1	26301	CTTTTTTT	CTTTTTTTT	63	Hom
Tb927_04_v5.1	30636	TAAA	TAA	51	Het
Tb927_04_v5.1	36988	ATTT	ATT	27	Het
Tb927_04_v5.1	42325	TAA	TA	91	Hom
Tb927_04_v5.1	42461	AAA	AAATAA	82	Hom
Tb927_04_v5.1	42825	ATTTT	ATTT	51	Hom
Tb927_04_v5.1	48914	GAAAA	GAAAAAA	77	Hom
Tb927_04_v5.1	51581	A	AGCAAAT	16	Hom
Tb927_04_v5.1	79101	CTTATTATTATTATT	CTTATTATTATTATTATTATT	21	Hom
Tb927_04_v5.1	79173	ACAT	ACATTCAT	35	Hom
Tb927_04_v5.1	79878	ATTTTTTTTT	ATTTTTTTT	91	Hom
Tb927_04_v5.1	80371	CTTTTTTTTTT	CTTTTTTTTTTTT,CTTTTTTTTTTT	70	Hom
Tb927_04_v5.1	80517	TGGGGGGGG	TTCTGGGGGGGGGGG,TTCCGGGGGGGGGGGGG,TTCTGGGGGGGGGGGG	29	Hom
Tb927_04_v5.1	105357	TCTC	TCTCGCTC	100	Het
Tb927_04_v5.1	107813	C	CAT	14	Het
Tb927_04_v5.1	107829	TATATATA	TATATATACATATATA	9	Het
Tb927_04_v5.1	108003	CATATATATATATATATATATATATA	CATATATATATATATATA	34	Hom
Tb927_04_v5.1	108064	CTTTTTTTT	CTTTTTTT,CTTTTTT	48	Hom
Tb927_04_v5.1	109023	ATTTTCTTTT	ATTTTCTTTTCTTTT	74	Hom
Tb927_04_v5.1	109181	TAAA	TAA	61	Het
Tb927_04_v5.1	109576	ATTTTTTT	ATTTTTTTT	61	Hom
Tb927_04_v5.1	109627	TAAAAAAA	TAAAAAAAA	62	Hom
Tb927_04_v5.1	109661	AGG	AG	62	Hom
Tb927_04_v5.1	114712	GAAAAAAA	GAAAA	45	Hom
Tb927_04_v5.1	114771	CAAAAAAA	CAAAAAAAA	71	Hom
Tb927_04_v5.1	114868	GAAAAAAAA	GAAAAAAAAA,GAAAAAAAAAA	67	Hom
Tb927_04_v5.1	114982	T	TTA,TTAA,TTAAAA	62	Hom
Tb927_04_v5.1	115257	A	ACTT,ACT	17	Hom
Tb927_04_v5.1	115444	ATTTT	ATTT	49	Het
Tb927_04_v5.1	127172	AGGGGGGGGGG	AGGGGGG	91	Hom
Tb927_04_v5.1	127582	GAAAGATTTTTAAAAAAA	GAAA	66	Hom
Tb927_04_v5.1	127727	CAAAAAAAAAAA	CAAAAAAAAAAAAAAA,CAAAAAAAAAAAAAA	59	Hom
Tb927_04_v5.1	127845	CTTCTTT	CTTCTTTTTCTTT	90	Hom
Tb927_04_v5.1	127872	CCTTTTCTTCTTTTCTTCTTT	CCTTTTCTTCTTT	79	Hom
Tb927_04_v5.1	127929	GTTTTTTTT	GTTTTTTTTT,GTTTTTTTTTT	94	Hom
Tb927_04_v5.1	128786	ATAT	ATATGTAT	16	Het
Tb927_04_v5.1	129242	AAAA	AAAATAAA	76	Het
Tb927_04_v5.1	129484	AAGTAGGGGAGCAAATATA	AA	41	Hom
Tb927_04_v5.1	129596	AAATGAATGAATGAATGAATGAATG	AAATGAATGAATGAATGAATG	68	Hom
Tb927_04_v5.1	129662	TTTATT	TTTATTATT	68	Hom
Tb927_04_v5.1	130169	TAAAAAAAAAA	TAAAAAAAAA	57	Hom
Tb927_04_v5.1	130220	ACAC	ACACACACACACACACGCAC,ACACACACACACGCAC	47	Hom
Tb927_04_v5.1	130250	AA	AAAGA	53	Hom
Tb927_04_v5.1	130397	TTCT	TT	55	Het
Tb927_04_v5.1	130539	CTTTTTTTTT	CTTTTTTTTTTTT	53	Hom
Tb927_04_v5.1	130678	TACACACACACAAACACACACACA	TACACACACACA	67	Het
Tb927_04_v5.1	130944	ATTTTTTTTTTT	ATTTTTTTTTTTTT	21	Hom
Tb927_04_v5.1	130980	GATATATATATAT	GATATATATATATATAT,GATATATATATATATATAT	8	Hom
Tb927_04_v5.1	131159	TTTATTA	TTTATTATTA,TTTATTATTATTATTATTA	16	Hom
Tb927_04_v5.1	131197	GAAAAAA	GAAAAAAA,GAAAAAAAA	25	Hom
Tb927_04_v5.1	134848	A	AT	54	Hom
Tb927_04_v5.1	136319	TTAAATAAA	TTAAATAAATAAA	48	Hom
Tb927_04_v5.1	137579	ACC	ACCCCC	89	Het
Tb927_04_v5.1	138330	TACA	TA	41	Hom
Tb927_04_v5.1	139135	TT	TTAT	47	Hom
Tb927_04_v5.1	139522	CGGGG	CGGG	97	Hom
Tb927_04_v5.1	139559	ATTTTTTTTTTT	ATTTTTTTTTT,ATTTTTTTTT	92	Hom
Tb927_04_v5.1	141694	GAAAAAAAAAA	GAAAAAAAAAAAA	58	Hom
Tb927_04_v5.1	141734	TAATTTCA	TAATTTCAATTTCA	66	Hom
Tb927_04_v5.1	141855	ATTTTT	ATTTTTTTTT	45	Hom
Tb927_04_v5.1	141914	GAAAAAAAAAA	GAAAAAAAA	51	Hom
Tb927_04_v5.1	142009	CA	CACATA	69	Hom
Tb927_04_v5.1	142289	CTTT	CTTTTTT	83	Hom
Tb927_04_v5.1	145871	ACCCCCCCCCC	ACCCCCCCCCCC,ACCCCCCCCCCCC	79	Hom
Tb927_04_v5.1	147788	TCCCCCCCCC	TCCCCCCCCCC,TCCCCCCCCCCC	92	Hom
Tb927_04_v5.1	147971	CTTAT	CTTATATTAT	63	Hom
Tb927_04_v5.1	148636	GAATAATAATAATAATAA	GAATAATAATAATAATAATAATAA	46	Het
Tb927_04_v5.1	150425	AGGGGGGGGGG	AGGGGGGGG	99	Hom
Tb927_04_v5.1	150541	GAAAAAAA	GAAAAAAAA	80	Hom
Tb927_04_v5.1	150653	CAAAAAAAA	CAAAAAAAAA	90	Hom
Tb927_04_v5.1	150686	CTTTTTTTT	CTTTTTTTTT	92	Het
Tb927_04_v5.1	151314	GTAAA	G	84	Hom
Tb927_04_v5.1	151478	CCCCACCTCCC	CCCC	57	Hom
Tb927_04_v5.1	164485	GTTTTTTTT	GTTTTTTTTT	82	Hom
Tb927_04_v5.1	164681	GAAAAAAAAA	GAAAAAAAAAA	72	Hom
Tb927_04_v5.1	165103	GAAAAAAAAAAA	GAAAAAAAAAAAA,GAAAAAAAAAAAAA	90	Hom
Tb927_04_v5.1	166945	AAGA	AA	78	Hom
Tb927_04_v5.1	167002	CAAAAAAAA	CAAAAAAAAAAAAAAAA,CAAAAAAAAAAAAAAAAA,CAAAAAAAAAAAAAAAAAA	42	Hom
Tb927_04_v5.1	168708	TC	TTTCC	88	Hom
Tb927_04_v5.1	171662	ACC	ACCC	65	Hom
Tb927_04_v5.1	173361	GAAAAAAAA	GAAAAAAAAAA,GAAAAAAAAAAA	98	Hom
Tb927_04_v5.1	173514	AAAG	AAAGTAAG	98	Het
Tb927_04_v5.1	173820	TTTTC	T	100	Hom
Tb927_04_v5.1	173872	TAAAAAAAAAA	TAAAAAAAA	87	Hom
Tb927_04_v5.1	175778	TCCCCCCCCCCCCC	TCCCCCCCCC	36	Hom
Tb927_04_v5.1	183501	GAAAAAA	GAAAAAAA	47	Hom
Tb927_04_v5.1	184790	CAAAAAAAAAA	CAAAAAAAAA,CAAAAAAAA	92	Hom
Tb927_04_v5.1	187819	CA	CACATATATATA	36	Hom
Tb927_04_v5.1	191244	GATATA	GATATATA	88	Het
Tb927_04_v5.1	196786	AATGCG	AATGCGTCACATGCG	100	Hom
Tb927_04_v5.1	197650	CACAACAACAACAACAACAACAA	CACAACAACAACAACAACAA	62	Het
Tb927_04_v5.1	197796	AGCTTAGGCTTAGGCTTAG	AGCTTAGGCTTAGGCTTAGGCTTAG	44	Hom
Tb927_04_v5.1	197960	TAAATATAAA	TA	27	Hom
Tb927_04_v5.1	198015	CAAAAAAA	CAAAAAAAAA	27	Hom
Tb927_04_v5.1	198255	CAAAAAAAAA	CAAAAAAAA	49	Hom
Tb927_04_v5.1	198499	CTTTTTTTT	CTTTTTTTTTT,CTTTTTTTTTTT	65	Hom
Tb927_04_v5.1	198613	CTTTTTTTTTTT	CTTTTTTTTT	42	Hom
Tb927_04_v5.1	198660	TAAAAAAAAAAAA	TAAAAAAAAAAAAAAAAA,TAAAAAAAAAAAAAAAAAA	22	Het
Tb927_04_v5.1	198868	ATT	ATTT	12	Hom
Tb927_04_v5.1	198887	TAAAAAAAA	TAAAAAAAAAA	12	Hom
Tb927_04_v5.1	198973	TAAAAAAAAAA	TAAAAAAAAAAAAA,TAAAAAAAAAAAAAA,TAAAAAAAAAAAA	30	Hom
Tb927_04_v5.1	199111	TAAAAAAAA	TAAAAAAAAAA,TAAAAAAAAA	49	Hom
Tb927_04_v5.1	199138	A	AG	58	Hom
Tb927_04_v5.1	199159	AT	A	59	Het
Tb927_04_v5.1	199258	ATTTTT	ATTTTTTT	40	Hom
Tb927_04_v5.1	199313	GAAAAAAAA	GAAAAAAAAAA	36	Hom
Tb927_04_v5.1	199517	A	AT	29	Hom
Tb927_04_v5.1	205228	GGA	G	92	Hom
Tb927_04_v5.1	206879	CCTCTCTCTCTCTCT	CCTCTCTCTCTCTCTCT	88	Hom
Tb927_04_v5.1	207254	GTTTTTTTTTT	GTTTTTTTTTTTTT,GTTTTTTTTTTTT	83	Hom
Tb927_04_v5.1	207305	GAAAAAAAAAAAA	GAAAAAAAAAA,GAAAAAAAAA	84	Hom
Tb927_04_v5.1	207906	GTTTTTTTTTTT	GTTTTTTTTTTTTT,GTTTTTTTTTTTTTT,GTTTTTTTTTTTTTTT	70	Hom
Tb927_04_v5.1	208173	TTCT	TT	58	Het
Tb927_04_v5.1	208305	ATT	AT	79	Hom
Tb927_04_v5.1	211377	TATA	TATACAATA	77	Hom
Tb927_04_v5.1	211464	ACA	ACAGCA	90	Het
Tb927_04_v5.1	211554	TAAAAAAAA	TAAAAAAA	88	Hom
Tb927_04_v5.1	211694	GAAAAAAAAAA	GAAAAAAAAAAAA,GAAAAAAAAAAA,GAAAAAAAAAAAAA	81	Hom
Tb927_04_v5.1	211846	GTTTTTT	GTTTTT	91	Hom
Tb927_04_v5.1	211960	TCCCC	TCCCCC	87	Hom
Tb927_04_v5.1	212083	GAA	GA	81	Hom
Tb927_04_v5.1	216242	GAAAAAAAA	GAAAAAAAAA	60	Hom
Tb927_04_v5.1	216444	AACACACACACACACACACACA	AACACACACACACACACACA	81	Het
Tb927_04_v5.1	216549	GTAATAATAATAATAATAATAAT	GTAATAATAATAAT	79	Hom
Tb927_04_v5.1	216990	GAAATAAAATAAAATAAAATAAAA	GAAATAAAATAAAATAAAA	68	Het
Tb927_04_v5.1	217088	TC	TTCC	63	Het
Tb927_04_v5.1	217345	CAAAAAAAAAAA	CAAAAAAAAAA	62	Hom
Tb927_04_v5.1	217500	TG	T	66	Hom
Tb927_04_v5.1	217541	GAAAAAA	GAAAAAAA	65	Hom
Tb927_04_v5.1	217884	CTAAAAAGAA	CAAAGAA	70	Hom
Tb927_04_v5.1	218090	GAAAAAAAAAAA	GAAAAAAAAAAAAA	68	Het
Tb927_04_v5.1	219153	GAAAAAAA	GAAAAAAAA	55	Het
Tb927_04_v5.1	219405	TTTCTTCTTCTT	TTTCTTCTT	80	Hom
Tb927_04_v5.1	219596	TTCTCTCTCTCTCTCT	TTCTCTCTCTCTCTCTCT	62	Het
Tb927_04_v5.1	219652	TAAAAAAAAA	TAAAAAAAAAAA,TAAAAAAAAAA	75	Hom
Tb927_04_v5.1	219793	GAAAAAAAA	GAAAAAAAAAA	85	Hom
Tb927_04_v5.1	220056	AAAAGAAAGAAA	AAAAGAAA	97	Het
Tb927_04_v5.1	220104	GAAAAAAAAAAA	GAAAAAAAAA,GAAAAAAAAAA	91	Hom
Tb927_04_v5.1	220167	CTTTTTTTTT	CTTTTTTTTTTT	94	Het
Tb927_04_v5.1	220284	GAAAAAAAAA	GAAAAAAA	82	Hom
Tb927_04_v5.1	230415	GGGGTGGG	GGGG	90	Hom
Tb927_04_v5.1	230554	TAC	T	90	Het
Tb927_04_v5.1	230614	CAAAAAAAAA	CAAAAAAAAAAAAAA	77	Het
Tb927_04_v5.1	230774	ACCCCCCCCCC	ACCCCCCCCC,ACCCCCCCC	86	Hom
Tb927_04_v5.1	232134	TCCCCCCCCCC	TCCCCCCCCCCC	94	Hom
Tb927_04_v5.1	232483	CAAAAAAAAA	CAAAAAAA,CAAAAAAAA	93	Hom
Tb927_04_v5.1	254457	GAAAAAAAAA	GAAAAAAAAAA	93	Het
Tb927_04_v5.1	254612	GA	GAA	84	Hom
Tb927_04_v5.1	254658	TAAAAAAAAAAAA	TAAAAAAAAAA	76	Hom
Tb927_04_v5.1	254745	CAAAAAAAAA	CAAAAAAAAAAAA,CAAAAAAAAAA	92	Hom
Tb927_04_v5.1	255727	TTTCTT	TTT	98	Het
Tb927_04_v5.1	256382	GC	GCCC	83	Het
Tb927_04_v5.1	260292	CAAAAAAAAAAAAAA	CAAAAAAAAAAAA	93	Hom
Tb927_04_v5.1	260988	GATAAATATGTATGTATA	GATA	31	Hom
Tb927_04_v5.1	261186	GGG	GGGAGG	76	Hom
Tb927_04_v5.1	269822	ACCCCCCCCC	ACCCCCCCC,ACCCCC	35	Hom
Tb927_04_v5.1	270011	A	AT	87	Het
Tb927_04_v5.1	271381	AAGA	AA	78	Het
Tb927_04_v5.1	271426	CAAAAAAAAAAA	CAAAAAAAAAAAAAA,CAAAAAAAAAAAAAAA,CAAAAAAAAAAAAA	55	Hom
Tb927_04_v5.1	271549	GAAAAATAAAAATAAAAATA	GAAAAATAAAAATAAAAATAAAAATA	53	Het
Tb927_04_v5.1	271592	GAAAAAAA	GAAAAAA	58	Hom
Tb927_04_v5.1	271676	CTTTTTTTTTTT	CTTTTTTTTTTTTTTT	52	Hom
Tb927_04_v5.1	271786	CT	C	54	Hom
Tb927_04_v5.1	272149	GTGTTGTTGTT	GTGTTGTTGTTGTT	56	Hom
Tb927_04_v5.1	272299	AGGG	AG	63	Hom
Tb927_04_v5.1	272365	AAAAGAAA	AAAA	66	Het
Tb927_04_v5.1	272544	AAAAAAGAAAAGAAAA	AAAAA	66	Het
Tb927_04_v5.1	272694	CTTTTTTT	CTTTTTTTT	77	Hom
Tb927_04_v5.1	273142	AAGA	AA	34	Het
Tb927_04_v5.1	273287	AAGAAAAT	A	29	Het
Tb927_04_v5.1	273382	TT	TTATTGT	29	Het
Tb927_04_v5.1	273471	GAAAAAAAAAAAAA	GAAAAAAAAAA,GAAAAAAAAAAAA	30	Hom
Tb927_04_v5.1	273501	TCAACAACAACAACAA	TCAACAACAACAACAACAACAA	41	Het
Tb927_04_v5.1	273707	A	AG	20	Hom
Tb927_04_v5.1	273904	AATTTATTTATTTATTT	AATTTATTTATTTATTTATTT	43	Hom
Tb927_04_v5.1	273988	TT	TTTAT	45	Hom
Tb927_04_v5.1	274050	TAAAAA	TAAAAAA	50	Hom
Tb927_04_v5.1	274292	ATTCTTTC	ATTC	60	Het
Tb927_04_v5.1	274343	TAATAAATAAATAAATAAA	TAATAAATAAATAAA	50	Hom
Tb927_04_v5.1	274524	CAAAAAAAAAAAAA	CAAAAAAAAAAAAAAA,CAAAAAAAAAAAA,CAAAAAAAAAAA	47	Hom
Tb927_04_v5.1	274640	ATTTTTTTTTT	ATTTTTTTTTTTT,ATTTTTTTTTTT	41	Hom
Tb927_04_v5.1	274929	GAAAAAAAAAAAA	GAAAAAAAA	61	Hom
Tb927_04_v5.1	275817	GAAATA	GA	76	Het
Tb927_04_v5.1	275943	ATTTTTTTTT	ATTTTTTTT	85	Het
Tb927_04_v5.1	276191	GAAAAAAA	GAAAAAAAAA	88	Hom
Tb927_04_v5.1	276491	CATA	CATACACACACATATA	60	Het
Tb927_04_v5.1	279854	GAAAAAAAAAA	GAAAAAAAAAAAAA,GAAAAAAAAAAAAAA	73	Hom
Tb927_04_v5.1	279992	CAAAAAAAAA	CAAAAAAAAAA	44	Hom
Tb927_04_v5.1	280173	CA	CAAATATATATATATA,CAAATATATATA,CAAATATATA	18	Hom
Tb927_04_v5.1	286104	AG	AGG	66	Het
Tb927_04_v5.1	286314	AAAAAAGAAAAA	AAAAAAGAAAAAGAAAAA	89	Het
Tb927_04_v5.1	287045	ATATATATATTTATATATAT	ATATATATAT	18	Hom
Tb927_04_v5.1	287751	TAAAAAAAA	TAAAAAAA	91	Hom
Tb927_04_v5.1	287905	GAAAAAAA	GAAAAAAAAA	72	Het
Tb927_04_v5.1	287954	GAAAAAAAAAA	GAAAAAAAA,GAAAAAAAAA	79	Hom
Tb927_04_v5.1	290008	TAAAAAAAAA	TAAAAAAAAAAAAAA	100	Het
Tb927_04_v5.1	290532	CTTTTT	CTTTTTT	94	Het
Tb927_04_v5.1	290624	G	GA	95	Het
Tb927_04_v5.1	292632	GTATATATATATATATAT	GTATATATATATATATATATATATAT	11	Hom
Tb927_04_v5.1	299340	CT	C	61	Hom
Tb927_04_v5.1	302076	ATT	ATTT	98	Hom
Tb927_04_v5.1	313260	CAAATAAATAAATAAA	CAAATAAATAAA	94	Hom
Tb927_04_v5.1	314843	GAAAAAAAAA	GAAAAAAAA	95	Hom
Tb927_04_v5.1	321688	T	TG	83	Hom
Tb927_04_v5.1	322148	TAAAAAAAAAAAAAAA	TAAAAAAAAAAAAAAAA,TAAAAAAAAAAAAAAAAA	81	Hom
Tb927_04_v5.1	322178	GTTTTTTTTT	GTTTTTTTT	79	Hom
Tb927_04_v5.1	323400	TCCCCCCCCCCCC	TCCCCCCCCC,TCCCCCCCCCC	96	Hom
Tb927_04_v5.1	325237	CTTTTTTTTTTTTT	CTTTTTTTTTTTTTTTTT,CTTTTTTTTTTTTTTTTTT,CTTTTTTTTTTTTTTTT	52	Hom
Tb927_04_v5.1	325384	GAAAAAAAAAAAA	GAAAAAAAAAA	74	Hom
Tb927_04_v5.1	325677	AACCCCAC	A	90	Het
Tb927_04_v5.1	326289	ATTGTTA	ATTGTTAGCTTGTTA	97	Hom
Tb927_04_v5.1	327943	GTTTTTTTTT	GTTTTTTTTTTT	86	Het
Tb927_04_v5.1	328021	ATTCTTTTCTTTTCTTTTC	ATTCTTTTCTTTTC	78	Hom
Tb927_04_v5.1	329221	TTGTGTGTGTGTGTGTG	TATATATGTGTGTGTGTGTGTG,TTGTGTGTGTGTGTG	16	Hom
Tb927_04_v5.1	330530	CTTTTTTTTTTT	CTTTTTTTTTT,CTTTTTTTTT	77	Hom
Tb927_04_v5.1	330723	TCCCCCC	TCCCCC	100	Het
Tb927_04_v5.1	331174	ATTTTTTTT	ATTTTTTTTTT	89	Het
Tb927_04_v5.1	331384	T	TC	88	Het
Tb927_04_v5.1	331690	CAAAAAAAAA	CAAAAAAAAAAAA,CAAAAAAAAAAAAA	79	Hom
Tb927_04_v5.1	336100	GAAA	GAAAAAAA	44	Hom
Tb927_04_v5.1	342808	CAAAAAAAAA	CAAAAAAAA	86	Hom
Tb927_04_v5.1	343068	ACACAC	ACACACTCACAC	91	Het
Tb927_04_v5.1	348997	AAA	AAATGAA	93	Het
Tb927_04_v5.1	351456	GAAAAAAAAAA	GAAAAAAAAA	100	Het
Tb927_04_v5.1	351546	CAAAAAAAAAAAAA	CAAAAAAAAAAAAAAA,CAAAAAAAAAAAAAA	65	Hom
Tb927_04_v5.1	351716	TTATTAT	TT	52	Het
Tb927_04_v5.1	351759	GAACAACAACAACAACAACAA	GAACAACAACAACAACAA	70	Het
Tb927_04_v5.1	357649	GTTTTTTTTTTTT	GTTTTTTTTTTT	80	Hom
Tb927_04_v5.1	359515	AATATATATATATATATA	AATATATATATATA	53	Hom
Tb927_04_v5.1	360145	GAAA	GAAAA	95	Het
Tb927_04_v5.1	375593	CTTTTTTT	CTTTTTTTT	92	Hom
Tb927_04_v5.1	388446	CTTTTTTTTT	CTTTTTTTTTT	88	Hom
Tb927_04_v5.1	388468	CGAGAGAGAGAGAGAG	CGAGAGAGAGAGAGAGAG	89	Hom
Tb927_04_v5.1	392414	CGGGGGGGGGGGGG	CGGGGGGGGGG,CGGGGGGGGG	82	Hom
Tb927_04_v5.1	393248	AAAAAT	AAAATAAAAT	98	Hom
Tb927_04_v5.1	396577	ATCTCTCTCTCTCTC	ATCTCTCTCTC	71	Hom
Tb927_04_v5.1	396771	GAAAAAAAAAAA	GAAAAAAAAAA,GAAAAAAAAA	87	Hom
Tb927_04_v5.1	396839	AGCAGCAGCTTCCCGTAAGGACAAAACGCGGCAGCAGC	AGCAGCAGC	50	Hom
Tb927_04_v5.1	396897	CAAAAAAAAAAAAAA	CAAAAAAAAAAAAAAAAAA,CAAAAAAAAAAAAAAAA,CAAAAAAAAAAAAAAAAA	50	Hom
Tb927_04_v5.1	397280	GAAAAAAAAA	GAAAAAAAA	58	Hom
Tb927_04_v5.1	397403	ATG	ATATGTG	14	Hom
Tb927_04_v5.1	397555	CAAAAAAAAAAA	CAAAAAAAAAAAAAA,CAAAAAAAAAAAAAAA,CAAAAAAAAAAAAA	30	Hom
Tb927_04_v5.1	397821	CTTTTTTTTTT	CTTTTTTTT	49	Hom
Tb927_04_v5.1	398137	GTTTTTTTTTT	GTTTTTTTTT	69	Hom
Tb927_04_v5.1	398508	CCACACACA	CCACACA	67	Het
Tb927_04_v5.1	400331	AATATATATATATAT	AATATATATATATATAT	24	Hom
Tb927_04_v5.1	400736	TC	TCC	55	Hom
Tb927_04_v5.1	400951	CTTTTTTTTT	CTTTTTTTTTTT	56	Hom
Tb927_04_v5.1	401085	A	AAAAG	90	Het
Tb927_04_v5.1	401275	ATGTGTGTGTG	ATGTGTGTGTGTG	89	Hom
Tb927_04_v5.1	401324	TAAA	TA	88	Het
Tb927_04_v5.1	401421	GAAAAAAAA	GAAAAAAAAAA	77	Hom
Tb927_04_v5.1	401948	GAAAAAAAAAA	GAAAAAAAA,GAAAAAAAAA	94	Hom
Tb927_04_v5.1	413439	GTATATATATATATATATATATAT	GTATATATATATATATATATAT	24	Het
Tb927_04_v5.1	413560	AGGGGGGGGGG	AGGGGGGGGGGG,AGGGGGGGGGGGG	58	Hom
Tb927_04_v5.1	413978	TGTTTCGTTTCGTTTCGTTTCGT	TGTTTCGTTTCGTTTCGTTTCGTTTCGT	95	Het
Tb927_04_v5.1	415844	TATATATATAA	T	58	Het
Tb927_04_v5.1	420447	AAG	A	66	Het
Tb927_04_v5.1	421057	CAAAAAAAA	CAAAAAAAAA,CAAAAAAAAAA	31	Hom
Tb927_04_v5.1	421128	TACA	TA	8	Het
Tb927_04_v5.1	421310	GTATATATATATATATATATAT	GTATATATATATATATATAT	13	Het
Tb927_04_v5.1	421689	TACACACACACACACACA	TACACACACACACACA	80	Hom
Tb927_04_v5.1	421757	GTTTTTTTTT	GTTTTTTTT	90	Hom
Tb927_04_v5.1	423605	CTTTTTTTTTTT	CTTTTTTTTTT,CTTTTTTTT	56	Hom
Tb927_04_v5.1	423777	GTTCTTTCTTTCTTTCTT	GTTCTTTCTTTCTT	40	Het
Tb927_04_v5.1	423867	GTATATATATATATATATATATATATATATATATATAT	GTATATATATATATAT,GTATATATATATATATATATATATATATAT	11	Hom
Tb927_04_v5.1	424184	CTTTTTTTTTTTTT	CTTTTTTTTTTTTTTT,CTTTTTTTTTTTTTT	39	Hom
Tb927_04_v5.1	424280	GAA	GAAA	31	Hom
Tb927_04_v5.1	424371	ATTTATTTTATTTTATTTTATTTTATTTT	ATTTATTTTATTTTATTTTATTTTATTTTATTTT	23	Het
Tb927_04_v5.1	424441	CCTT	CCTTCTT	38	Hom
Tb927_04_v5.1	424652	GCACACACACACA	GCACACACACACACACACA	53	Hom
Tb927_04_v5.1	424685	AAAGAA	AAA	50	Hom
Tb927_04_v5.1	424713	AAGGAGGAGGAGGA	AAGGAGGAGGAGGAGGA	53	Hom
Tb927_04_v5.1	425038	AAA	AAAGAA	51	Het
Tb927_04_v5.1	425123	GC	G	55	Het
Tb927_04_v5.1	427489	TTATATATATATATATATATATATATAT	TTATATATATATATATATAT	19	Hom
Tb927_04_v5.1	427553	GTGT	GTGTGTATGT	18	Hom
Tb927_04_v5.1	427997	GAATAATAATAATAATAATAATAATAA	GAATAATAATAATAATAATAATAA	37	Het
Tb927_04_v5.1	428270	TCACACAC	TCACAC	72	Hom
Tb927_04_v5.1	428293	CAAAAAAAAAAAA	CAAAAAAAAAAAAAA,CAAAAAAAAAAA	68	Hom
Tb927_04_v5.1	429207	CAAAAAAAAA	CAAAAAAAAAAA	90	Het
Tb927_04_v5.1	429346	CACACAAACACA	CACACA	67	Hom
Tb927_04_v5.1	431109	GAAAAAAAAAAAA	GAAAAAAAAAAAAA,GAAAAAAAAAAAAAA,GAAAAAAAAAAAAAAA	73	Hom
Tb927_04_v5.1	436856	CAAAAAAAAAAAA	CAAAAAAAAAAA,CAAAAAAAAAA	83	Hom
Tb927_04_v5.1	439682	GGGTG	GG	76	Het
Tb927_04_v5.1	439759	TTCCC	T	76	Het
Tb927_04_v5.1	441258	TAAAAAAAAAAAAA	TAAAAAAAAAAA,TAAAAAAAAAAAA,TAAAAAAAAAA	94	Hom
Tb927_04_v5.1	444398	TAAAAAAAA	TAAAAAAAAAAAAA,TAAAAAAAAAAA	64	Hom
Tb927_04_v5.1	444593	GTATATATATATA	GTATATATATATATA	34	Het
Tb927_04_v5.1	444840	AGGGGGGGGGG	AGGGGGGGGG	76	Hom
Tb927_04_v5.1	446558	GAAAAAAAAA	GAAAAAAAAAA,GAAAAAAAAAAA	85	Hom
Tb927_04_v5.1	452297	TAAAAAAAAAAAA	TAAAAAAAAAAAAAA,TAAAAAAAAAAAAA	96	Hom
Tb927_04_v5.1	452956	ATGTGTGTGTG	ATGTGTGTGTGTGTGTGTG	61	Hom
Tb927_04_v5.1	455406	CAACAA	CAACAAAAACAA	91	Het
Tb927_04_v5.1	456242	CGTGTG	CGTGTGTG	28	Hom
Tb927_04_v5.1	456425	CATATATATATATATATATAT	CATATATATATATATAT	48	Het
Tb927_04_v5.1	456610	CAAA	CAAAAAAA	70	Hom
Tb927_04_v5.1	456648	TAGAGAGAGAGAG	TAGAGAGAGAG	70	Hom
Tb927_04_v5.1	456736	AAACACGAACAC	AAACACGAACACGAACAC	65	Het
Tb927_04_v5.1	457153	TT	TTATTGT	36	Hom
Tb927_04_v5.1	457457	CAAAAAAAAAAA	CAAAAAAAAA	34	Hom
Tb927_04_v5.1	457688	CTTTTTTTTTTT	CTTTTTTTTTTTTT	48	Het
Tb927_04_v5.1	457811	GAAAAAAAAA	GAAAAAAAAAA	53	Het
Tb927_04_v5.1	457883	ATTTTTT	ATTTTTTT	43	Hom
Tb927_04_v5.1	457979	GAAAAAAAA	GAAAAAAAAA	50	Hom
Tb927_04_v5.1	458207	AAAAAAAAAG	A	61	Het
Tb927_04_v5.1	458462	GAAAAAAAAA	GAAAAAAAAAA	43	Hom
Tb927_04_v5.1	458820	GAAACCAAACCAAACCAAACCAA	GAAACCAAACCAAACCAAACCAAACCAA	27	Hom
Tb927_04_v5.1	458927	CTTTTTTTTTT	CTTTTTTTTTTT,CTTTTTTTTTTTT	57	Hom
Tb927_04_v5.1	459334	CA	CAA	41	Hom
Tb927_04_v5.1	459349	GCACCACCACCACCAC	GCACCACCACCACCACCAC	33	Hom
Tb927_04_v5.1	459399	ATAATAATAATAGTAATAATAATA	ATAATAATAATA	37	Hom
Tb927_04_v5.1	462049	GAAAAAAAAAAAAA	GAAAAAAAAAAAAAAA,GAAAAAAAAAAAAAAAA,GAAAAAAAAAAAAAA	64	Hom
Tb927_04_v5.1	462394	TAAAAAAAAAAA	TAAAAAAAAAA,TAAAAAAAAA	90	Hom
Tb927_04_v5.1	462516	GTTTTTTTTTTTT	GTTTTTTTTT	87	Hom
Tb927_04_v5.1	464604	CAAAAAAAAAAA	CAAAAAAAAAAAAA,CAAAAAAAAAAAAAA	57	Hom
Tb927_04_v5.1	464832	AAGAGAGAGAGAGAGA	AAGAGAGAGAGAGA	77	Hom
Tb927_04_v5.1	464957	TTTCTTCTTCTTCT	TTTCTTCTTCT	75	Het
Tb927_04_v5.1	465554	ATTTTTTT	ATTTTTTTT	57	Hom
Tb927_04_v5.1	465623	CTTTT	CTTTTTTTTT	25	Hom
Tb927_04_v5.1	465667	AAAAAAACAAACAAA	AAAA	9	Hom
Tb927_04_v5.1	465726	GATATATATATATATATAT	GATATATATATATATATATATAT	6	Hom
Tb927_04_v5.1	466200	A	AAAAT	9	Hom
Tb927_04_v5.1	466303	TTGTGTGTGTGTG	TTGTGTGTGTGTGTG	18	Het
Tb927_04_v5.1	466404	GATTATTATTATT	GATTATTATTATTATT	12	Hom
Tb927_04_v5.1	466691	ATATTTTTTTT	AT	7	Hom
Tb927_04_v5.1	466819	T	TTTCCC,TTTTCCC	12	Hom
Tb927_04_v5.1	466908	C	CTCCCCCT	16	Hom
Tb927_04_v5.1	467031	TATATA	TAAATATA,TATATAAATATA	4	Hom
Tb927_04_v5.1	467172	AAGCAATAGCAATAGCAATAGCAAT	AAGCAATAGCAATAGCAAT	29	Het
Tb927_04_v5.1	467317	GTT	GTTATT	55	Het
Tb927_04_v5.1	467472	GGA	G	30	Hom
Tb927_04_v5.1	467499	GAAAAAAAAAAAAA	GAAAAAAAAAAA,GAAAAAAAAAAAAAA,GAAAAAAAAAAAAAAA	48	Hom
Tb927_04_v5.1	467596	T	TA,TAA	28	Hom
Tb927_04_v5.1	467640	TCCCCACCCCACCCCACCCCACC	TCCCCACCCCACCCCACC	35	Hom
Tb927_04_v5.1	467772	AAAAAAAAAAATTAAAAAAAA	AAAAAAAAA	31	Hom
Tb927_04_v5.1	468072	CCTTCTCTTCTCTTCTCTTCTCTTCTCTT	CCTTCTCTTCTCTTCTCTTCTCTT	42	Het
Tb927_04_v5.1	469543	AATATATATATATATATATATATATATA	AATATATATATATATATATA,AATATATATATATATATA	22	Hom
Tb927_04_v5.1	470035	AAGAGAGAGAGAGAGA	AAGAGAGAGAGAGA	50	Hom
Tb927_04_v5.1	470396	CTTTTTTTTTT	CTTTTTTTTT,CTTTTTTTTTTT	40	Hom
Tb927_04_v5.1	470444	AAA	AAAAAGAA	40	Het
Tb927_04_v5.1	470609	CAAAAAAA	CAAAAAAAAAAAA	13	Hom
Tb927_04_v5.1	470794	CCC	CCCCTTTTCCTCC	44	Het
Tb927_04_v5.1	470812	ATTTTTTTTT	ATTTTTTTTTT	44	Hom
Tb927_04_v5.1	470909	AAAAACAACAA	AAA	29	Het
Tb927_04_v5.1	470987	GAAAAAAAAAA	GAAAAAAAAAAAA,GAAAAAAAAAAA	26	Hom
Tb927_04_v5.1	471056	CAAAAAAAAAAA	CAAAAAAAAAAAAAAA,CAAAAAAAAA,CAAAAAAAAAAAAAA	28	Hom
Tb927_04_v5.1	471097	CTTTTTCGTTTTCTTTTTGTTTTTC	CTTTTTC	22	Hom
Tb927_04_v5.1	471199	TAATAAGAATAA	TAATAA	21	Hom
Tb927_04_v5.1	471286	TAAAAGAAA	TAAA	14	Hom
Tb927_04_v5.1	471314	TAAAAAAAAAA	TAAAAAAAAAAAAAA,TAAAAAAAAAAAAA	25	Hom
Tb927_04_v5.1	471336	GAAAAAAAAA	GAAAAAAAA	33	Hom
Tb927_04_v5.1	471437	CGTTGTTGTTGTTGTTGTTGTT	CGTTGTTGTTGTTGTT	50	Hom
Tb927_04_v5.1	471521	GAAAAA	GAAAAAA	49	Hom
Tb927_04_v5.1	471543	GAAAAAAAA	GAAAAAAA	51	Hom
Tb927_04_v5.1	471642	TTTTA	T	48	Hom
Tb927_04_v5.1	471667	CATTATTATTATTATTATTATTATT	CATTATTATTATTATTATT	41	Hom
Tb927_04_v5.1	471702	TG	T	33	Hom
Tb927_04_v5.1	471749	CTTTTTTTTT	CTTTTTTTTTTT,CTTTTTTTTTT	30	Hom
Tb927_04_v5.1	471813	TCCCCCCCC	TCCCCCC	40	Hom
Tb927_04_v5.1	471887	TCTCCGCCTCACTTCACTTCACTTCACT	TCT	31	Hom
Tb927_04_v5.1	471947	TTTTCTTTTTCTTT	TTTT	22	Hom
Tb927_04_v5.1	472033	AAAAAGAAAAGAAAAGAAAAGAAAAGA	AAAAAGAAAAGAAAAGAAAAGA	35	Het
Tb927_04_v5.1	472092	ATTTTTTTTTTT	ATTTTTTTT	41	Hom
Tb927_04_v5.1	472119	AG	A	21	Hom
Tb927_04_v5.1	472178	CTGC	CTGCGTGTGCATGTGC	33	Hom
Tb927_04_v5.1	472218	AAGA	AA	33	Hom
Tb927_04_v5.1	472260	AAAATAAATAAATAAATA	AAAATAAATAAATAAATAAATA	32	Hom
Tb927_04_v5.1	472417	GAAAAAAAAAGAAAAAAGAAAAAAGAAAAAAAA	GAAAAAAA	49	Hom
Tb927_04_v5.1	472607	CCTCCCCTC	CC	43	Hom
Tb927_04_v5.1	472708	CTTTTCTTTTTCTTTTTCTTTT	CTTTTCTTTT	44	Het
Tb927_04_v5.1	472941	T	TC	59	Hom
Tb927_04_v5.1	473048	GAAAAAAAAA	GAAAAAAAA	75	Hom
Tb927_04_v5.1	474146	ATATATATGTGTGTGTGTGT	AT	6	Het
Tb927_04_v5.1	474278	CAAAAAA	CAAAAAAA	44	Het
Tb927_04_v5.1	475444	AATATATATATATA	AATATATATATATATATATA	20	Hom
Tb927_04_v5.1	475489	TTATATATATATATATATATATA	TTATATATATATATATA	17	Hom
Tb927_04_v5.1	476430	CCTTCTTCTTCT	CCTTCTTCTTCTTCT	94	Hom
Tb927_04_v5.1	476936	ATCATTCTCATTCTCATTCTCATT	ATCATTCTCATTCTCATTCTCATTCTCATT	96	Het
Tb927_04_v5.1	477405	CCCCCCCCTC	CC	80	Hom
Tb927_04_v5.1	477440	CT	CTT	80	Hom
Tb927_04_v5.1	477504	AAACAACA	AAACA	56	Hom
Tb927_04_v5.1	477577	ACCCCCCC	ACCCCCC	48	Hom
Tb927_04_v5.1	477679	AA	AAGA	53	Hom
Tb927_04_v5.1	478256	GCACAC	GCAC	61	Hom
Tb927_04_v5.1	478351	T	TC	52	Het
Tb927_04_v5.1	478373	CTTTTTTTTTTTT	CTTTTTTTT	42	Hom
Tb927_04_v5.1	478514	CTTT	CTTTGTTTTTT	20	Hom
Tb927_04_v5.1	478572	CTAATAATAATAATAAT	CTAATAATAATAAT	9	Het
Tb927_04_v5.1	478600	TTAATA	TTA	12	Hom
Tb927_04_v5.1	478630	ACATCATCATCATCATCATCA	ACATCA	10	Hom
Tb927_04_v5.1	478682	CTTTT	CTTT	8	Hom
Tb927_04_v5.1	478702	TTTTTTCTTTTTCTTTTT	TTTTTT	4	Hom
Tb927_04_v5.1	478830	TC	TCC	8	Hom
Tb927_04_v5.1	478946	TCCCC	TCCCCC	14	Hom
Tb927_04_v5.1	479060	T	TG	19	Hom
Tb927_04_v5.1	479163	TT	TTCT	18	Hom
Tb927_04_v5.1	479303	CGTGTGT	CGTGT	33	Hom
Tb927_04_v5.1	479355	ACAAAC	A	37	Hom
Tb927_04_v5.1	479503	TT	TTTTCT	25	Hom
Tb927_04_v5.1	479569	TAT	TATCAT	29	Hom
Tb927_04_v5.1	479610	ATCTCTCTCTCTC	ATCTCTCTCTCTCTC	27	Hom
Tb927_04_v5.1	479678	G	GAAAAGTGAAAAA	23	Hom
Tb927_04_v5.1	479778	CAAAAAAAA	CAAAAAAAAA	39	Het
Tb927_04_v5.1	479853	AG	A	43	Hom
Tb927_04_v5.1	479952	TAAAAAAAAAAAAAA	TAAAAAAAAAAAAAAAAAA,TAAAAAAAAAAAAAAA	34	Hom
Tb927_04_v5.1	480003	CTTTCTTTTTT	CTTT	38	Hom
Tb927_04_v5.1	480081	TCTCTC	TTC	25	Hom
Tb927_04_v5.1	480374	CCTTCCCTTCGCTT	CCTTCCCTTCGCTTCCCTTCGCTT	16	Hom
Tb927_04_v5.1	480692	GTATATATATATATATATATATATA	GTATATATATATATATATATA,GTATATATATATATATATA	3	Hom
Tb927_04_v5.1	480880	CAAAAAAAAAA	CAAAAAAAAA	6	Hom
Tb927_04_v5.1	481091	GAAAAAAAAA	GAAAAAAAAAA	11	Hom
Tb927_04_v5.1	481170	CCTTTTTTT	CCTTTTTTTTATCTTTTTCTTTTTTT	20	Hom
Tb927_04_v5.1	481268	CAAATAAAA	CAAA	14	Hom
Tb927_04_v5.1	481304	CAAAAAAA	CAAAAAAAAA	9	Hom
Tb927_04_v5.1	481507	GAAAAA	GAAAAAAA,GAAAAAA	14	Hom
Tb927_04_v5.1	481563	CAAAAAA	CAAAAA	25	Hom
Tb927_04_v5.1	481655	AC	ACATCTC	18	Hom
Tb927_04_v5.1	481673	CCTTTTCCT	C	13	Hom
Tb927_04_v5.1	481763	GTTATTATTATTATTAT	GTTATTATTATTATTATTAT	25	Hom
Tb927_04_v5.1	481799	CTTTTTTTTTTT	CTTTTTTTTTTTTTT,CTTTTTTTTTTTTT	19	Hom
Tb927_04_v5.1	481879	GTTTTTTTTT	GTTTTTTTTTT	17	Hom
Tb927_04_v5.1	481950	CA	C	18	Het
Tb927_04_v5.1	482020	CAATAATGATAATAATAATAATAATAATAATAATAATAATAATAATAATAATAA	CAATAATAATAATAATAATAA	18	Hom
Tb927_04_v5.1	482282	TT	TTTTTTGT	14	Hom
Tb927_04_v5.1	482461	TCTCCCCTCCCCT	TCTCCCCT	15	Hom
Tb927_04_v5.1	482522	TT	TTCT	11	Hom
Tb927_04_v5.1	482670	TAAAAAAAAAAA	TAAAAAAAA	9	Hom
Tb927_04_v5.1	482798	ATTTTTTTT	ATTTTTTT	6	Hom
Tb927_04_v5.1	482857	GAAAAAAAAA	GAAAAAAAAAA	17	Hom
Tb927_04_v5.1	482919	GAAGAAAGAAAG	GAAGAAAG	20	Hom
Tb927_04_v5.1	482981	GAAGAAGAAA	GAA	23	Hom
Tb927_04_v5.1	483115	AAAACAATAAACAA	AAAACAA	30	Hom
Tb927_04_v5.1	483156	TAACAACAACAACAA	TAACAACAACAACAACAA	35	Hom
Tb927_04_v5.1	483294	AC	ACGC	51	Hom
Tb927_04_v5.1	483307	CA	CATA	38	Hom
Tb927_04_v5.1	483373	AATAAT	AATAATAATCATAAT	39	Hom
Tb927_04_v5.1	483415	GAAAAAAAAA	GAAAAAAAAAA	38	Hom
Tb927_04_v5.1	483588	CTTTTTTTTTT	CTTTTTTTT,CTTTTTTT	33	Hom
Tb927_04_v5.1	483664	CTGTT	CTGTTGTT	51	Hom
Tb927_04_v5.1	483716	TAAACAAACAAACAAACAAA	TAAACAAACAAACAAACAAACAAA	54	Hom
Tb927_04_v5.1	483783	G	GGGAAAAA,GGGAAA	41	Hom
Tb927_04_v5.1	483987	TCCC	TC	48	Hom
Tb927_04_v5.1	484015	CACCAT	CACCATTACCAT	66	Het
Tb927_04_v5.1	484085	CTTTTTTTTT	CTTTTTTTT	44	Hom
Tb927_04_v5.1	484438	CTTTTTTTTT	CTTTTTTTTTTT,CTTTTTTTTTT	33	Hom
Tb927_04_v5.1	484720	G	GGTGA	11	Hom
Tb927_04_v5.1	484834	TCC	TCCGCC	30	Het
Tb927_04_v5.1	485226	GAAAAAAAA	GAAAAAAAAA	17	Hom
Tb927_04_v5.1	485665	AGAG	AAG,A	54	Hom
Tb927_04_v5.1	485686	AAGAG	AAGAGAG	58	Hom
Tb927_04_v5.1	485724	AACA	AA	60	Hom
Tb927_04_v5.1	487006	AGGGGGGGG	AGGGGGGG	86	Hom
Tb927_04_v5.1	489915	CT	C	62	Hom
Tb927_04_v5.1	491276	GTTTTTTTTTTTTT	GTTTTTTTTTTT,GTTTTTTTTTT	83	Hom
Tb927_04_v5.1	493655	CATATATATATAT	CATATATATATATATATAT	28	Hom
Tb927_04_v5.1	493691	CAAAAA	CAAAA	29	Hom
Tb927_04_v5.1	495811	AATAAATATATATA	AATA	20	Hom
Tb927_04_v5.1	495840	AATA	AA	32	Hom
Tb927_04_v5.1	499261	TGGGGGGGGG	TGGGGGGGGGG,TGGGGGGGGGGG	87	Hom
Tb927_04_v5.1	499490	GTATATATATAT	GTATATATATATAT	89	Hom
Tb927_04_v5.1	499838	CTTTTTTTTTTT	CTTTTTTTTTT	95	Hom
Tb927_04_v5.1	502630	CTTT	CTTTTT	66	Hom
Tb927_04_v5.1	509550	TAAAAAAAAAA	TAAAAAAAAAAAAA	81	Hom
Tb927_04_v5.1	509977	GTTTTTTTTT	GTTTTTTTT	88	Hom
Tb927_04_v5.1	510340	GAAAAAAAAA	GAAAAAAAAAA,GAAAAAAAAAAA	99	Hom
Tb927_04_v5.1	511269	TAAAAAAAA	TAAAAAAAAAA	65	Hom
Tb927_04_v5.1	516559	GTATTATTATTATTATT	GTATTATTATTATTATTATT	68	Hom
Tb927_04_v5.1	516754	CAAAAAA	CAAAAAAAA	90	Hom
Tb927_04_v5.1	517079	CAAAAAAA	CAAAAAA	95	Hom
Tb927_04_v5.1	530838	CTTTT	CTTTTT	95	Hom
Tb927_04_v5.1	531707	TTCCCCCCCCCCCGCTCCCC	TTCCCC	94	Hom
Tb927_04_v5.1	532512	TATATA	TATATAAATATA	31	Het
Tb927_04_v5.1	535394	CAAAAAAA	CAAAAAAAA,CAAAAAAAAA	77	Hom
Tb927_04_v5.1	535417	TAAAAA	TAAAAAA	76	Hom
Tb927_04_v5.1	535983	CAAAAAAAAA	CAAAAAAAA	91	Hom
Tb927_04_v5.1	536211	GAAAAAAAA	GAAAAAAA	92	Hom
Tb927_04_v5.1	536984	AC	ACCCC,ACCC	27	Hom
Tb927_04_v5.1	538403	ATTTTTTTTT	ATTTTTTTTTTT,ATTTTTTTTTTTT	80	Hom
Tb927_04_v5.1	541323	CGGGGGG	CGGGGGGGGGG	42	Hom
Tb927_04_v5.1	544227	CTTTTTT	CTTTTT	98	Hom
Tb927_04_v5.1	544720	TC	T	66	Hom
Tb927_04_v5.1	545827	TGGGGGGGGGG	TTTTGGGGGGGGGGGG	48	Hom
Tb927_04_v5.1	545984	ATTTTTTTTTTTT	ATTTTTTTTTTTTT,ATTTTTTTTTTTTTTT,ATTTTTTTTTTTTTT	88	Hom
Tb927_04_v5.1	546397	ATTTTTTTTTTT	ATTTTTTTTTTTT,ATTTTTTTTTTTTT	84	Hom
Tb927_04_v5.1	548243	CAAAAAAAAAA	CAAAAAAAAAAAAAAAA	71	Hom
Tb927_04_v5.1	548609	GGAGAG	GGAGAGAG	92	Hom
Tb927_04_v5.1	549706	GAAAAAAAAA	GAAAAAAAAAA	86	Hom
Tb927_04_v5.1	549829	CTTTTTTT	CTTTTTT	67	Hom
Tb927_04_v5.1	549962	CCTT	CCTTCTT	39	Hom
Tb927_04_v5.1	550489	AATATATATATATATATATATATATATA	AATATATATATATATATATATATA	22	Hom
Tb927_04_v5.1	572132	CAGA	CA	55	Hom
Tb927_04_v5.1	573286	CTATATATATATATATATA	CTATATATATATATATATATA	37	Het
Tb927_04_v5.1	573471	GTTTTTTTTTTT	GTTTTTTTTTTTT,GTTTTTTTTTTTTT	79	Hom
Tb927_04_v5.1	574197	AA	AAAATA	91	Het
Tb927_04_v5.1	576917	AAGTGT	AGT	83	Het
Tb927_04_v5.1	576934	TGTGAGAG	TG	78	Hom
Tb927_04_v5.1	577205	CATATATAT	CATATATATAT	71	Hom
Tb927_04_v5.1	577322	CAAAAAAAAAAAAA	CAAAAAAAAAAAAAAAAAAAAA	57	Hom
Tb927_04_v5.1	577367	TT	TTCTTTCT	61	Hom
Tb927_04_v5.1	577437	TAAAAAAAAAAAA	TTAAAAAAAAAAAAA	83	Het
Tb927_04_v5.1	577574	TAAAA	TAAA	86	Het
Tb927_04_v5.1	577627	CTTTCCATTTCC	CTTTCCATTTCCATTTCC	91	Het
Tb927_04_v5.1	577674	CTTTTTTTT	CTTTTTTTTTT	91	Hom
Tb927_04_v5.1	577930	TA	T	73	Het
Tb927_04_v5.1	578015	GGAG	GG	69	Hom
Tb927_04_v5.1	578098	ACTCTCTCT	ACTCTCT	71	Het
Tb927_04_v5.1	578154	T	TC	73	Hom
Tb927_04_v5.1	578240	CTTTTTTTTT	CTTTTTTTTTTT,CTTTTTTTTTTTT	56	Hom
Tb927_04_v5.1	578315	CTTTTTTTTTT	CTTTTTTTTTTT	56	Hom
Tb927_04_v5.1	578399	CTGTTTTTTGTTTTT	CTGTTTTT	53	Hom
Tb927_04_v5.1	578521	GGTGTG	GGTGTGTG	51	Het
Tb927_04_v5.1	578610	AAAATAAATAAATAAATAA	AAAATAAATAAATAA	48	Het
Tb927_04_v5.1	578772	GAAAAAAAAA	GAGAAAAAAAAAAAA	51	Hom
Tb927_04_v5.1	578816	A	AGT	46	Hom
Tb927_04_v5.1	578845	GAAAAAAAAA	GAAAAAAAAAAA,GAAAAAAAAAA	70	Hom
Tb927_04_v5.1	582695	GG	GGCG	70	Het
Tb927_04_v5.1	582721	TTTTTTA	T	64	Het
Tb927_04_v5.1	582755	TCCCCC	TCCCCCC	70	Het
Tb927_04_v5.1	582887	GGAG	GG	79	Het
Tb927_04_v5.1	583066	AATAT	AAT	71	Het
Tb927_04_v5.1	584456	CTTTTTTTTT	CTTTTTTTTTTT,CTTTTTTTTTTTT,CTTTTTTTTTT	98	Hom
Tb927_04_v5.1	584882	CCACACACACACAC	CCACACACACACACACACACACACACACACAC	49	Hom
Tb927_04_v5.1	584931	CTTTTTTTTTTTTT	CTTTTTTTTTTTT,CTTTTTTTTTTT	78	Hom
Tb927_04_v5.1	586016	ATATATTTATTTATTTAT	ATAT	7	Hom
Tb927_04_v5.1	586129	TCCCCCC	TCCCCC,TCCC	37	Hom
Tb927_04_v5.1	586240	GC	G	66	Het
Tb927_04_v5.1	586278	TTTC	T	79	Hom
Tb927_04_v5.1	586625	TTCCTCCTCCTCCT	TTCCTCCTCCT	100	Hom
Tb927_04_v5.1	586669	TTG	TGTG	82	Hom
Tb927_04_v5.1	587041	GAAAA	GAAAAA	62	Het
Tb927_04_v5.1	587452	CTTTTTTTTTTTTT	CTTTTTTTTTTTTTTT,CTTTTTTTTTTTTTTTTT,CTTTTTTTTTTTTTTTT	62	Hom
Tb927_04_v5.1	587904	TATAATAATAATAATA	TATAATAATAATAATAATA	45	Hom
Tb927_04_v5.1	588065	CGGGGGGGGG	CGGGGGAGGGGGGGGG	55	Het
Tb927_04_v5.1	588085	AAAGAA	AAAGAAGAA	52	Hom
Tb927_04_v5.1	588169	GTTTTTTTT	GTTTTTTTTTT,GTTTTTTTTT	57	Hom
Tb927_04_v5.1	588283	TAT	TATGAAT	52	Hom
Tb927_04_v5.1	588323	GTAAATAAATAAATAAAT	GTAAATAAATAAAT	42	Hom
Tb927_04_v5.1	588358	GTTTTT	GTTTTTT	48	Het
Tb927_04_v5.1	588404	GAAAAAAAAAA	GAAAAAAAAA	36	Hom
Tb927_04_v5.1	588488	CTTTTTTTTTT	CTTCTTTTTTTTTTTT	37	Hom
Tb927_04_v5.1	588528	TTT	TTTACTT,TACTT	36	Hom
Tb927_04_v5.1	588579	ATTTTTTTTTTTT	ATTTTTTTTTTT	24	Hom
Tb927_04_v5.1	588668	TGGTGGTGG	T	15	Hom
Tb927_04_v5.1	588747	ATTTT	ATTTTTTT	31	Hom
Tb927_04_v5.1	588830	TCC	TCCCCCC	25	Het
Tb927_04_v5.1	589028	CTTCTTTCTTTCTTTCTTTCTT	CTTCTTTCTTTCTTTCTT	22	Het
Tb927_04_v5.1	589155	AAATAATAATAATA	AAATAATAATAATAATA	14	Het
Tb927_04_v5.1	589279	CGT	CGTGT	27	Hom
Tb927_04_v5.1	589342	AATA	AA	31	Het
Tb927_04_v5.1	589563	TACA	TA	7	Het
Tb927_04_v5.1	589629	TTTGCGGATCGGTAATATATATATATATATATATAT	TT	14	Hom
Tb927_04_v5.1	589833	ATTTATTTT	ATTT	25	Hom
Tb927_04_v5.1	589994	CCACACACACACACA	CCACACACACACACACACA	6	Het
Tb927_04_v5.1	590245	CTTTTTTTTTTTTTTT	CTTTTTTTTTTTT,CTTTTTTTTTTTTTT	59	Hom
Tb927_04_v5.1	590356	GTTTTTT	GTTTTT	55	Hom
Tb927_04_v5.1	590460	CTTTTTTTTTTTTT	CTTTTTTTTTTTTTTTTTTTT	42	Hom
Tb927_04_v5.1	590591	GTTTTTTTTT	GTTTTTTTTTTTT,GTTTTTTTTTT,GTTTTTTTTTTT	43	Hom
Tb927_04_v5.1	590680	TT	TTCT	45	Het
Tb927_04_v5.1	590868	CTTT	CTT	38	Hom
Tb927_04_v5.1	590888	GAAAA	GAAAAA	38	Hom
Tb927_04_v5.1	591345	CTTTT	CTTTTCGTTTT	48	Hom
Tb927_04_v5.1	591395	CAAAAAAAAAAAA	CAAAAAAAAAA	50	Hom
Tb927_04_v5.1	591432	AAAACAA	AAA	59	Het
Tb927_04_v5.1	591810	GAATAA	GAA	93	Het
Tb927_04_v5.1	593002	T	TCTC	52	Hom
Tb927_04_v5.1	594544	GTTTTTTTTTT	GTTTTTTTTTTTTTT,GTTTTTTTTTTTTTTT	51	Hom
Tb927_04_v5.1	594565	A	AG	51	Het
Tb927_04_v5.1	594700	CTTTTTTTTTTTT	CTTTTTTTTTTTTTTT,CTTTTTTTTTTTTTT	44	Hom
Tb927_04_v5.1	594945	GTTTTTTTTTT	GTTTTTTTTT	87	Hom
Tb927_04_v5.1	595164	CAAAAA	CAAAA	98	Hom
Tb927_04_v5.1	595216	GTTT	GTTTTT	79	Het
Tb927_04_v5.1	597041	TC	T	56	Hom
Tb927_04_v5.1	597634	CATATATATATATATTTATATATATAT	CATATATATATATTTATATATATAT	17	Het
Tb927_04_v5.1	600112	GTTTTTTTT	GTTTTTTTTT	95	Hom
Tb927_04_v5.1	600505	CTTTTTT	CTTTTTTTTTT	83	Hom
Tb927_04_v5.1	600568	TCCCCCCCCCC	TCCCCCCC	88	Hom
Tb927_04_v5.1	600925	CGTGTGTGTGTGT	CGTGTGTGTGT	89	Hom
Tb927_04_v5.1	603294	AGGGGGGGGG	AGGGGGGGG,AGGGGGGGGGG	34	Hom
Tb927_04_v5.1	603326	ATATATATAT	ATATATATATGTGTATATATAT	20	Hom
Tb927_04_v5.1	603709	CGTGTGTGTGTGTGTGTGT	CGTGTGTGTGTGTGTGTGTGTGTGTGT	76	Hom
Tb927_04_v5.1	603836	TTTTTGTTTTGTTTTGTT	TTTTTGTTTTGTTTTGTTTTGTT	92	Het
Tb927_04_v5.1	604096	TTTA	T	40	Het
Tb927_04_v5.1	604318	CATATATATATATATA	CATATATATATATATATATATATATATA	8	Hom
Tb927_04_v5.1	604376	ATTTTTTTT	ATTTTTTTTTT,ATTTTTTTTT	31	Hom
Tb927_04_v5.1	604548	ATTTTTTTT	ATTTTTTT	62	Hom
Tb927_04_v5.1	606053	AAACACAACA	AAACACAACAAAGAACACAACA	98	Hom
Tb927_04_v5.1	608722	TTTATT	TTT	91	Het
Tb927_04_v5.1	611511	AATATATATATATATAT	AATATATATATAT	62	Hom
Tb927_04_v5.1	611562	TTTTGGGGT	TT	70	Hom
Tb927_04_v5.1	616249	TTGT	TT	60	Het
Tb927_04_v5.1	616308	CTTTTTTTT	CTTTTTTTTT	46	Hom
Tb927_04_v5.1	616360	ATTTTTTTTTT	ATTATTATTTTTTTTTTT	25	Hom
Tb927_04_v5.1	616522	CAAAAAA	CAAAAAAA	74	Het
Tb927_04_v5.1	624259	CAAATAAGAAATAAG	CAAATAAGAAATAAGAAATAAG	77	Het
Tb927_04_v5.1	624551	GAAAAAAAAAA	GAAAAAAAA,GAAAAAAAAA	90	Hom
Tb927_04_v5.1	628079	G	GGA	99	Het
Tb927_04_v5.1	628159	CC	CCCTC	68	Hom
Tb927_04_v5.1	628304	AAGA	AA	86	Hom
Tb927_04_v5.1	628348	TGGAG	TGGAGGGAG	90	Het
Tb927_04_v5.1	628364	GA	GAGAGATA	97	Het
Tb927_04_v5.1	628659	C	CGAA	96	Hom
Tb927_04_v5.1	629116	CTTTTTTT	CTTTTTTTT	74	Hom
Tb927_04_v5.1	629407	GCCCCCCCCCCCC	GCCCCCCCCC,GCCCCCCCCCC	62	Hom
Tb927_04_v5.1	629551	TTGTGTGT	TTGTGT	66	Hom
Tb927_04_v5.1	629597	TCCCCC	TCC	61	Hom
Tb927_04_v5.1	629712	CATTTATTTATTT	CATTTATTTATTTATTT	77	Het
Tb927_04_v5.1	629776	TCATTCCATTCCATTCCATT	TCATTCCATTCCATTCCATTCCATT	65	Hom
Tb927_04_v5.1	630054	TTTATT	TTT	33	Het
Tb927_04_v5.1	630140	T	TTGGGG	30	Het
Tb927_04_v5.1	630202	AGTATAT	A	15	Hom
Tb927_04_v5.1	630245	A	ATT,AT	27	Hom
Tb927_04_v5.1	630288	GTTTTTTTTTT	GTTTTTTTTTTTT,GTTTTTTTTT,GTTTTTTTTTTTTT	36	Hom
Tb927_04_v5.1	630440	AATTATTATTATTATT	AATTATTATTATTATTATTATT	56	Het
Tb927_04_v5.1	630583	CTTCCTTCTTTTTTCCTTTCCTTCTTTTTTCCTTTCCTT	CTTCCTTCTTTTTTCCTTTCCTT	79	Het
Tb927_04_v5.1	631622	TCACACACACACACACACAC	TCACACACACACACACACACAC	34	Hom
Tb927_04_v5.1	634647	TT	TTCT	94	Het
Tb927_04_v5.1	634705	T	TTTTTG,TTTTTGG,TTGG	45	Hom
Tb927_04_v5.1	634754	GAAAAAAA	GAAAAAA	94	Hom
Tb927_04_v5.1	636672	GAAAAAAA	GAAAAAA	81	Hom
Tb927_04_v5.1	638341	AG	AGG	94	Hom
Tb927_04_v5.1	638391	CCACACACACACACAC	CCACACACACACACACACACACACACACAC,CCACACACACACACACACACACACACAC	78	Hom
Tb927_04_v5.1	638895	CT	CTTTT	82	Hom
Tb927_04_v5.1	638913	ATTTTTTTTTT	ATTTTTTTTTTTTT,ATTTTTTTTTTTT,ATTTTTTTTTTTTTT	81	Hom
Tb927_04_v5.1	639147	T	TC	97	Hom
Tb927_04_v5.1	639262	GAAGAAAG	GAAGAAAGAAAG	88	Hom
Tb927_04_v5.1	643369	ATAT	ATATTTATTTATTTAT	14	Hom
Tb927_04_v5.1	643449	G	GC	31	Hom
Tb927_04_v5.1	643782	TATAAAAATA	TATA	22	Hom
Tb927_04_v5.1	643962	CA	CATATA,CATATATA	8	Hom
Tb927_04_v5.1	643988	CGTGTGTGTGTGTGTGTGTGTGTGTGTGTGTGT	CGTGTGTGTGTGTGTGTGTGTGTGT,CGTGTGTGTGTGTGTGTGTGTGTGTGTGT	8	Hom
Tb927_04_v5.1	644096	GTTTTT	GTTTTTT	40	Hom
Tb927_04_v5.1	644153	ACCCCCCC	ACCCCCCCCCCC	35	Hom
Tb927_04_v5.1	644437	GTATATATATA	GTATATA	56	Hom
Tb927_04_v5.1	644561	GTTTTTTTTTTTTT	GTTTTTTTT	73	Hom
Tb927_04_v5.1	645190	C	CACA	57	Het
Tb927_04_v5.1	645531	TGGGGG	TGGGGGGGG,TGGGGGGG	29	Hom
Tb927_04_v5.1	645716	ATATATATATATATATATATTTATTTATTTAT	ATAT	12	Hom
Tb927_04_v5.1	650521	GTTTTTTT	GTTTTTTTT	89	Hom
Tb927_04_v5.1	655038	AATATATATATATATATATATATAT	AATATATATATATATATATATATATATAT	15	Het
Tb927_04_v5.1	655430	ATTTTTTTTTT	ATTTTTTTTT	84	Hom
Tb927_04_v5.1	655745	CTTTTTTTTTTT	CTTTTTTTTTTTT,CTTTTTTTTTTTTT	87	Hom
Tb927_04_v5.1	655848	TCGCG	TCG	92	Hom
Tb927_04_v5.1	658972	TTCT	TTCTCT	72	Hom
Tb927_04_v5.1	659167	TCCC	TCCCC	54	Het
Tb927_04_v5.1	659215	GTTTT	GTTTTT	47	Hom
Tb927_04_v5.1	659286	AATTATTATTATTATTATTATTATT	AATTATTATTATTATTATTATT	18	Hom
Tb927_04_v5.1	659345	CATATATATATATATATATATAT	CATATATATATATATAT	15	Hom
Tb927_04_v5.1	659458	TTGTGTG	TTGTG	41	Het
Tb927_04_v5.1	659598	TTTCTT	TTT	68	Hom
Tb927_04_v5.1	659731	AGAG	AGAGGAG	59	Hom
Tb927_04_v5.1	659811	TTCTCTCTCT	TTCTCTCTCTCT	54	Het
Tb927_04_v5.1	660005	AATATATATATATATATATATA	AATATATATATATA	32	Het
Tb927_04_v5.1	660103	TTTTTAAAAA	T	46	Het
Tb927_04_v5.1	660436	CATATATATATATATATATATATATATATAT	CATATATATATATATATAT,CATATATATATATATAT	41	Hom
Tb927_04_v5.1	660482	TATAAATAAATA	TATAAATA	40	Hom
Tb927_04_v5.1	660576	TTTGTTGTTGTTGTTGT	TTTGTTGTTGTTGT	41	Hom
Tb927_04_v5.1	660952	TCCCCC	TCCCCCCC	79	Het
Tb927_04_v5.1	661159	TAAAAAAA	TAAAAAAAA	80	Hom
Tb927_04_v5.1	668374	TAGAGAGAGAGAGA	TAGAGAGAGAGAGAGAGAGAGAGA	81	Hom
Tb927_04_v5.1	668510	TTTTTCTTTTCTTTTCTTTT	TTTTTCTTTT	86	Het
Tb927_04_v5.1	668618	GCCCCCC	GCCCCCCCCC	59	Hom
Tb927_04_v5.1	668825	ATT	ATATTT,AT	53	Hom
Tb927_04_v5.1	668852	ATTTTTTTTTTT	ATTTTTTT	45	Hom
Tb927_04_v5.1	669051	GAAAAAAAAA	GAAAAAAAAAAAA,GAAAAAAAAAA,GAAAAAAAAAAA	60	Hom
Tb927_04_v5.1	669177	CAAAAAAAA	CAAAAAAAAAAA	70	Hom
Tb927_04_v5.1	669262	TAAAAAAAAA	TAAAAAAAA,TAAAAAAAAAA	71	Hom
Tb927_04_v5.1	669304	ATTTT	ATTT	67	Hom
Tb927_04_v5.1	669785	T	TCA,TCATATA	35	Hom
Tb927_04_v5.1	669799	ATGTGTGTGTGTGTGTGTGTGTGTGTGTGTGTGT	ATGTGTGTGTGTGTGTGTGT,ATGTGTGTGTGTGTGTGTGTGTGT	32	Hom
Tb927_04_v5.1	669854	CTTTTTT	CTTT	41	Hom
Tb927_04_v5.1	669879	TTTCTT	TTT	42	Het
Tb927_04_v5.1	670171	ATATTTATTTATTTATT	ATATTTATTTATTTATTTATTTATTTATTTATT,ATATATTTATTTATTTATTTATTTATTTATT	14	Hom
Tb927_04_v5.1	670763	GTATATATATATATATATAT	GTATATATATATATATAT	51	Het
Tb927_04_v5.1	670876	GAAAAAAAAA	GAAAAAAAAAAAA	76	Het
Tb927_04_v5.1	672474	AGGGGGGG	AGGGGGGGGG,AGGGGGGGGGG	96	Hom
Tb927_04_v5.1	684129	GAAAAAA	GAAAAAAA	35	Hom
Tb927_04_v5.1	692376	TTTTTT	TTTTTTGTTTTT	78	Hom
Tb927_04_v5.1	692951	TAAAAAAA	TAAAAAAAAA	81	Het
Tb927_04_v5.1	697451	CTTTTTTTTT	CTTTTTTTT	89	Hom
Tb927_04_v5.1	697769	TA	T	35	Hom
Tb927_04_v5.1	697877	CAAAAAAAAAAA	CAAAAAAAAA,CAAAAAAAAAA	90	Hom
Tb927_04_v5.1	702117	AGGGGGG	AGGGGGGG	74	Hom
Tb927_04_v5.1	704428	T	TC	97	Hom
Tb927_04_v5.1	704616	ATTTTTTTT	ATTTTTTTTTT,ATTTTTTTTT,ATTTTTTTTTTT	49	Hom
Tb927_04_v5.1	705013	ATTTTTTT	ATTTTTTTTTT,ATTTTTTTTT	30	Hom
Tb927_04_v5.1	705141	CAAAAAAAAAA	CAAAAAAAAAAAAA	32	Het
Tb927_04_v5.1	705181	ATTTTTTTT	ATTTTTTTTT	37	Hom
Tb927_04_v5.1	705204	CTTTTTTT	CTTTTTTTT	34	Hom
Tb927_04_v5.1	705260	AGGGGGGG	AGGGGGG	39	Het
Tb927_04_v5.1	705314	TAAA	TAAAAAA	36	Het
Tb927_04_v5.1	705467	GTATATATAGATATATATATATATATATATATATATA	GTATATATATATATATATATATA	13	Hom
Tb927_04_v5.1	705521	GTGTATGTGTGTGTATGT	GTGT	8	Hom
Tb927_04_v5.1	705592	CGATGATGATGATGATGA	CGATGATGATGATGATGATGA	39	Het
Tb927_04_v5.1	705911	GAAAA	GAAA	73	Het
Tb927_04_v5.1	705946	GAAAAAAAA	GAAAAAAA	71	Hom
Tb927_04_v5.1	705980	GAAAAAAAA	GAAAAAAA	67	Hom
Tb927_04_v5.1	706053	GG	GGAG	76	Het
Tb927_04_v5.1	706120	GC	G	63	Het
Tb927_04_v5.1	706212	TAAAAAAAA	TAAAAAAA	55	Hom
Tb927_04_v5.1	706253	CAAAAAAAA	CAAAAAAAAAAA,CAAAAAAAAA,CAAAAAAAAAAAA	44	Hom
Tb927_04_v5.1	706298	CATATATATATATATATATATATATATAT	CATATATATATATATATAT	33	Hom
Tb927_04_v5.1	708477	TT	TTAT	83	Hom
Tb927_04_v5.1	708639	CTGTTGTTGTT	CTGTTGTTGTTGTT	86	Hom
Tb927_04_v5.1	711011	ATTGTTGTTGTTGTT	ATTGTTGTTGTT	77	Hom
Tb927_04_v5.1	711194	TATTATCATTAT	TATTAT	38	Hom
Tb927_04_v5.1	711443	TTTTGTTTGTTTGTTTGTT	TTTTGTTTGTTTGTT	81	Het
Tb927_04_v5.1	711779	TC	T	52	Hom
Tb927_04_v5.1	711972	TTGTTTGTGTGTT	TTGTTTGTGTGTTTGTGTGTT	63	Hom
Tb927_04_v5.1	712422	TTTTCCC	TC	27	Het
Tb927_04_v5.1	712484	CTTTTT	CTTTTTT	40	Hom
Tb927_04_v5.1	712557	AACACACACACACACAC	AACACACACACACAC	50	Het
Tb927_04_v5.1	712754	GTTTTTTTTT	GTTTTTTTTTT,GTTTTTTTTTTT	78	Hom
Tb927_04_v5.1	712802	ATTTTTTTTT	ATTTTTTTTTT	91	Hom
Tb927_04_v5.1	714149	TGG	TG	87	Hom
Tb927_04_v5.1	714204	TCCCCCCCCCCCCCC	TCCCCCCCCCCCC,TCCCCCCCCCCCCCCCC	74	Hom
Tb927_04_v5.1	714438	AC	A	86	Het
Tb927_04_v5.1	715116	TACACACACACACACACACACACACA	TACACACACACACACACACACA	80	Het
Tb927_04_v5.1	715687	CAAAAAAAAAAAA	CAAAAAAAAAAAAAA,CAAAAAAAAAAAAAAA	48	Hom
Tb927_04_v5.1	716016	TA	T	88	Hom
Tb927_04_v5.1	716292	ATTTTTTTTTTT	ATTTTTTTT	58	Hom
Tb927_04_v5.1	716433	GAG	GAGCAG	79	Hom
Tb927_04_v5.1	718964	CGGGGGGG	CGGGGGGGG	79	Hom
Tb927_04_v5.1	719184	CTTTTTTTT	CTTTTTTTTT,CTTTTTTTTTT	79	Hom
Tb927_04_v5.1	722175	TGAGAGAGAGAGAGAG	TGAGAGAGAGAGAG	96	Hom
Tb927_04_v5.1	722300	TTTATTATTATTATTATTATT	TTTATTATTATTATTATTATTATTATT	51	Het
Tb927_04_v5.1	722407	TC	T	31	Hom
Tb927_04_v5.1	722677	CA	CAAATATACATA	15	Hom
Tb927_04_v5.1	722710	GAA	GAAA	17	Hom
Tb927_04_v5.1	722842	CTTTTTTTTTTT	CTTTTTTTTTTTTTTT	28	Hom
Tb927_04_v5.1	723023	GAAAAAAAAAA	GAAAAAAAA,GAAAAAAAAA	67	Hom
Tb927_04_v5.1	723618	CAAA	CAAAA	20	Hom
Tb927_04_v5.1	723675	TAAGAAA	TAA	31	Hom
Tb927_04_v5.1	723738	GAAAAAAAAAAA	GAAAAAAAAAAAA	51	Hom
Tb927_04_v5.1	723868	GAAAAAAAAA	GAAAAAAAAAAAA,GAAAAAAAAAAA	45	Hom
Tb927_04_v5.1	724075	GTTT	GTTTATTT	69	Het
Tb927_04_v5.1	724307	AAAAAGGGAAAAGG	AAAAAGG	64	Hom
Tb927_04_v5.1	724341	GACA	G	71	Hom
Tb927_04_v5.1	724363	AAAGAAGAAGAA	AAAGAAGAA	68	Hom
Tb927_04_v5.1	724407	AATCATTATCATTATCATT	AATCATTATCATTATCATTATCATT	69	Het
Tb927_04_v5.1	724459	GTTTTTTTTTT	GTTTTTTTT	61	Hom
Tb927_04_v5.1	724644	ATTT	ATTTTT	48	Hom
Tb927_04_v5.1	724776	TTTTTCTTTTCTTTT	TTTTTCTTTTCTTTTATTTTTTCTTTTCTTTTCTTTT	38	Het
Tb927_04_v5.1	724874	AATAAATATATATATATATATATATATA	AATATATATATATATA	5	Hom
Tb927_04_v5.1	724933	ATGTGTGTGTGTGTGTG	ATGTGTGTGTGTG,ATGTGTGTGTGTGTGTGTGTGTG,ATGTGTGTGTGTGTGTGTGTGTGTG	13	Hom
Tb927_04_v5.1	725050	CTTTTTTTTTTTTTT	CTTTTTTTTTTT,CTTTTTTTTTT	9	Hom
Tb927_04_v5.1	725152	AATATATATATATATAT	AATATATATATATATATAT,AATATATATATATATATATATATATAT	4	Hom
Tb927_04_v5.1	725901	AATATATATATATATATA	AATATATATATATATA	10	Hom
Tb927_04_v5.1	726002	AC	ACC	25	Het
Tb927_04_v5.1	726257	CAAAAAAAAAAAA	CAAAAAAAAAAAAA	27	Hom
Tb927_04_v5.1	726313	AATATATATATATATATATATATATATATATATA	AATATATATATATATA	11	Hom
Tb927_04_v5.1	726395	AAAGAA	AAA	31	Het
Tb927_04_v5.1	727399	GA	GAAAGAAA	71	Hom
Tb927_04_v5.1	727486	CATATATATATATATATATA	CATATATATATATATATA	32	Het
Tb927_04_v5.1	727590	TGGA	T	67	Het
Tb927_04_v5.1	727776	GAAAA	GAAAAA	91	Het
Tb927_04_v5.1	727864	TGTTGTTTGTTTGGTTGGTTGGTTG	TGTTG	70	Het
Tb927_04_v5.1	727972	GAAAAAAAAA	GAAAAAAAA	75	Hom
Tb927_04_v5.1	728113	CTTTTTTTTT	CTTTT	73	Hom
Tb927_04_v5.1	728155	GTTTTTTTTTTTTTTT	GTTTTTTTTTTTT,GTTTTTTTTTTT	72	Hom
Tb927_04_v5.1	728317	TTGTGTGTG	TTGTGTG	60	Het
Tb927_04_v5.1	728557	AAA	AAAAGAA	59	Het
Tb927_04_v5.1	728716	TCC	TCCCC	26	Hom
Tb927_04_v5.1	728859	GTTTGTTTTT	GTTT	53	Hom
Tb927_04_v5.1	728920	C	CACGCACACAT	57	Hom
Tb927_04_v5.1	729048	TTTTATTA	T	49	Het
Tb927_04_v5.1	729220	TTTGTT	TTT	37	Het
Tb927_04_v5.1	729566	GTATATATAT	GTATATATATATAT,GTATATATATATATAT	9	Hom
Tb927_04_v5.1	729740	CTTTTTTTTTT	CTTTTTTTTT,CTTTTTTTTTTT	36	Hom
Tb927_04_v5.1	730269	AATATATATATATATATATATAT	AATATATATATATATAT	20	Het
Tb927_04_v5.1	730478	ATGTTTTGTTGTTGTTTTGTTG	ATGTTTTGTTG	51	Hom
Tb927_04_v5.1	730660	CACA	CACACAAACA	59	Hom
Tb927_04_v5.1	730674	GAGAAAAGAAAAGAA	GAGAAAAGAAAAGAAAAGAAAAGAA	53	Hom
Tb927_04_v5.1	730782	CTTTTTT	CTTTTTTT	63	Hom
Tb927_04_v5.1	731050	CTGCA	CTGCATGTGTTTATGTGGGTGTGCA	70	Hom
Tb927_04_v5.1	731072	TG	T	45	Hom
Tb927_04_v5.1	731092	ATTTTTTTTT	ATTTTTTTTTTT,ATTTTTTTTTTTT,ATTTTTTTTTT	54	Hom
Tb927_04_v5.1	731184	AA	AACAAAACA	60	Het
Tb927_04_v5.1	731313	GAAAAAAAA	GAAAAAAAAA	72	Hom
Tb927_04_v5.1	731376	TTTCTT	TTT	77	Het
Tb927_04_v5.1	733679	T	TA	72	Het
Tb927_04_v5.1	733722	T	TG	68	Hom
Tb927_04_v5.1	733842	TAAAAAAAAAAA	TAAAAAAAAAAAAA,TAAAAAAAAAAAA	66	Hom
Tb927_04_v5.1	734095	CTTTATTTTAT	CTTTAT	61	Het
Tb927_04_v5.1	734191	GCACCGCCACCG	GCACCGCCACCGCCACCG	75	Het
Tb927_04_v5.1	734248	ATAAT	A	22	Hom
Tb927_04_v5.1	735477	GAAAAAAAA	GAAAAAAA,GAAAAAAAAA	95	Hom
Tb927_04_v5.1	735562	GAAAA	GAAAAA	94	Hom
Tb927_04_v5.1	742817	GTTTTTTTTTTTT	GTTTTTTTTTT	58	Het
Tb927_04_v5.1	742928	GTTTTTTT	GTTTTTTTT	85	Hom
Tb927_04_v5.1	743028	GTTTTTTTTTT	GTTTTTTTTTTTTT,GTTTTTTTTTTTTTT	73	Het
Tb927_04_v5.1	743061	ACCCC	ACCCCCCCC	74	Het
Tb927_04_v5.1	743223	TAAA	TAA	81	Het
Tb927_04_v5.1	743961	CATATATATACATTTATAATATATATATATATATATATA	CATATATATATA	30	Het
Tb927_04_v5.1	744078	AGAGGAAGAGGAGG	AG	45	Het
Tb927_04_v5.1	744104	GAAAAAAA	GAAAAA	61	Het
Tb927_04_v5.1	744376	CAAA	CAAAAAAA	55	Hom
Tb927_04_v5.1	744467	AAAGGAA	AAA	47	Hom
Tb927_04_v5.1	744520	CAAAAAAAAAAAA	CAAAAAAAAAAAAAAA,CAAAAAAAAAAA,CAAAAAAAAAAAAAA	57	Hom
Tb927_04_v5.1	745158	A	AC	54	Hom
Tb927_04_v5.1	745295	CATATATATATATATATATATATA	CATATATATATATATATATATA	18	Hom
Tb927_04_v5.1	748544	AAGAGAGAGA	AAGAGAGA	95	Het
Tb927_04_v5.1	748942	GCCCCCCCCC	GCCCCCCCCCCC,GCCCCCCCCCCCCC,GCCCCCCCCCCCC	75	Hom
Tb927_04_v5.1	751356	CAAAAAAAA	CAAAAAAAAA	86	Hom
Tb927_04_v5.1	751725	ACATTGGTGGA	ACATTGGTGGAATAGAATAATAGTTCCCATTGGTGGA	79	Hom
Tb927_04_v5.1	752348	CG	C	83	Hom
Tb927_04_v5.1	754907	CAAAAAAAAAA	CAAAAAAAAAAAAAAA	82	Hom
Tb927_04_v5.1	755180	T	TC	84	Hom
Tb927_04_v5.1	758114	GTGTTTGTTT	GTGTTT	100	Het
Tb927_04_v5.1	764820	ATTTTTTTTTTT	ATTTTTTTTT,ATTTTTTTTTT	90	Hom
Tb927_04_v5.1	767215	TGGGGGGG	TGGGGGGGGGG	96	Hom
Tb927_04_v5.1	774353	CAAAAAAAAAAA	CAAAAAAAAAAAAA,CAAAAAAAAAAAA,CAAAAAAAAAAAAAA	94	Hom
Tb927_04_v5.1	827779	G	GCGGA,GCGGATATATA,GCGGATA	14	Hom
Tb927_04_v5.1	833562	TTGAATGAATGAATGAATGAATGAA	TTGAATGAATGAA	40	Het
Tb927_04_v5.1	833646	TAA	TAAA	45	Hom
Tb927_04_v5.1	833732	CTTTTTTT	CTTTTTT	34	Het
Tb927_04_v5.1	834544	AG	A	74	Hom
Tb927_04_v5.1	834718	AAAAAAAGAGAAGA	AA	73	Het
Tb927_04_v5.1	834966	ATTTTTTTTT	ATTTTT	35	Hom
Tb927_04_v5.1	835059	AGGGGGG	AGGGGG	49	Hom
Tb927_04_v5.1	835147	AAAAA	AAAAAAAAAGAAAA,AGAAAA	51	Hom
Tb927_04_v5.1	837910	CTTTGTTTTGTTTTGTTTTGTTTT	CTTTGTTTTGTTTTGTTTT	90	Het
Tb927_04_v5.1	838124	ATTTTTTTTT	ATTTTTTTTTT	79	Hom
Tb927_04_v5.1	838528	TTATTAATA	TTA	41	Het
Tb927_04_v5.1	838773	CTTTTTTTTTTTTTT	CTTTTTTTTTTTT,CTTTTTTTTTTT	67	Hom
Tb927_04_v5.1	838841	TTTTCTTT	TTTT	12	Hom
Tb927_04_v5.1	838969	TTTGTTGTTGTTGTTGTTGTTGTTGT	TTTGTTGTTGTTGTTGTTGTTGT	67	Hom
Tb927_04_v5.1	839021	GAAAAAAA	GAAAAAAAA	74	Hom
Tb927_04_v5.1	840553	TAAAAAAAAAAAAAA	TAAAAAAAA	93	Hom
Tb927_04_v5.1	843763	CTTTTTTTTT	CTTTTTTTTTTT,CTTTTTTTTTT,CTTTTTTTTTTTT	78	Hom
Tb927_04_v5.1	859946	TAAAAAAA	TAAAAA	79	Hom
Tb927_04_v5.1	860048	CAAAAAA	CAAAAA	91	Hom
Tb927_04_v5.1	861674	AGG	AGGG	66	Hom
Tb927_04_v5.1	861711	CTTTTTTTT	CTTTTTTTTT	88	Het
Tb927_04_v5.1	862384	AT	A	32	Het
Tb927_04_v5.1	867324	A	AGAGAGAG	51	Hom
Tb927_04_v5.1	867339	GAAAAAAAAAAA	GAAAAAAAAAA	62	Hom
Tb927_04_v5.1	867499	TACACACACACACACACAC	TACACACACACACAC	58	Hom
Tb927_04_v5.1	867585	CTTTTTTTTT	CTTTTTTTTTT	61	Hom
Tb927_04_v5.1	867850	TA	T	26	Hom
Tb927_04_v5.1	867930	CGGGGG	CGGGGGG	37	Het
Tb927_04_v5.1	868275	ATTT	ATTTTTTTTTT,ATTTTTTTTT	33	Hom
Tb927_04_v5.1	868548	AGGGGGGG	AGGGGGG	38	Hom
Tb927_04_v5.1	868582	TAAAAAAAAAA	TAAAAAAAAAAA,TAAAAAAAAAAAA	35	Hom
Tb927_04_v5.1	868644	GAAAAAAAAA	GAAAAAAAA	33	Hom
Tb927_04_v5.1	868705	AGGAGGAATGGAG	AGGAGGAATGGAGGAATGGAG	33	Hom
Tb927_04_v5.1	868774	T	TC	30	Hom
Tb927_04_v5.1	868864	TATAT	TATATATATATATAGACATAT,TATATATATATATATAGACATAT	2	Hom
Tb927_04_v5.1	869074	TTTTGGG	T	19	Hom
Tb927_04_v5.1	869275	TTTTATTTATT	TTTTATTTATTTATT	5	Hom
Tb927_04_v5.1	871644	GAGAAG	GAG	53	Het
Tb927_04_v5.1	871712	CATATATATATATATAT	CATATATATATATATATAT	22	Hom
Tb927_04_v5.1	872163	TAAAAAAAAAAA	TAAAAAAAAAAAAA,TAAAAAAAAAAAA,TAAAAAAAAAAAAAA	90	Hom
Tb927_04_v5.1	879882	GCACACACACACACACACACACACACA	GCACACACACACACACACACACACACACACACACACACA	64	Hom
Tb927_04_v5.1	883877	GAAAAAAAAA	GAAAAAAAAAA	96	Het
Tb927_04_v5.1	886129	TAAAAAAAAAA	TAAAAAAAAA,TAAAAAAAA	96	Hom
Tb927_04_v5.1	886383	CAAAAAAA	CAAAAAAAA,CAAAAAAAAA	83	Hom
Tb927_04_v5.1	886576	GAAAAAAAAAA	GAAAAAAAAAAAAA,GAAAAAAAAAAAAAA	87	Hom
Tb927_04_v5.1	888501	GCAAATA	G	62	Hom
Tb927_04_v5.1	888850	TCAA	T	87	Het
Tb927_04_v5.1	892256	ACACATC	A	33	Het
Tb927_04_v5.1	902036	CATATATATATATATATAT	CATATATATATATATATATATATAT	20	Hom
Tb927_04_v5.1	902404	CACAACTCAAAAA	C	85	Het
Tb927_04_v5.1	904097	GAAAAAAAAAAAA	GAAAAAAAAAAA,GAAAAAAAAAA	88	Hom
Tb927_04_v5.1	919327	GAAAAAAAAAAAA	GAAAAAAAAAAAAAA,GAAAAAAAAAAAAAAAA,GAAAAAAAAAAAAAAA	91	Hom
Tb927_04_v5.1	919832	GAAAAAAAAAAA	GAAAAAAAAAAAAA,GAAAAAAAAAAAAAA	96	Het
Tb927_04_v5.1	920141	CTTTTTTT	CTTTTTTTT,CTTTTTTTTT	78	Hom
Tb927_04_v5.1	920225	ATATATG	ATATATGTATATG	52	Het
Tb927_04_v5.1	920559	CAAAAAAAAAA	CAAAAAAAAA	91	Hom
Tb927_04_v5.1	932615	GTTTTTTTT	GTTTTTTTTT,GTTTTTTTTTT	92	Hom
Tb927_04_v5.1	945882	CAAAAAAAAAAAA	CAAAAAAAAAAAAA,CAAAAAAAAAAAAAA	93	Hom
Tb927_04_v5.1	948093	ATTTATTTTTT	ATTT	70	Hom
Tb927_04_v5.1	948216	AAAT	AAATTATAAT	42	Hom
Tb927_04_v5.1	954076	A	AAC	84	Hom
Tb927_04_v5.1	957894	ATTTTT	ATTTTTT	71	Hom
Tb927_04_v5.1	965708	TCT	TCTACT	99	Hom
Tb927_04_v5.1	966383	GAAAAAAAAAA	GAAAAAAAAAAA,GAAAAAAAAAAAA	100	Hom
Tb927_04_v5.1	969469	AT	ATGTGTGTGTGT	80	Hom
Tb927_04_v5.1	969575	AAAAAATAAAAA	AAAAAA	82	Hom
Tb927_04_v5.1	969748	CTGCTG	CTGCTGGCCATCTTGTGTGGTGCTG	36	Hom
Tb927_04_v5.1	970356	TC	T	15	Hom
Tb927_04_v5.1	972021	TCAAAA	TA	77	Het
Tb927_04_v5.1	978233	GGAGAG	GG	44	Hom
Tb927_04_v5.1	978249	GG	GAGGGAAGAG,GGGAGGGAAGAG,GAAGAG	41	Hom
Tb927_04_v5.1	978325	TGGGGGGG	TGGGGGGGGGGG	99	Hom
Tb927_04_v5.1	978744	AAATAATAAT	AAATAATAATAAT	61	Hom
Tb927_04_v5.1	979684	CAT	CTAT	54	Het
Tb927_04_v5.1	980537	AAACAACAACA	AAACAACAACAACA	22	Hom
Tb927_04_v5.1	980682	AATATATATATATATATATATAT	AATATATATATATATATATAT,AATATATATATATATATATATATAT	9	Het
Tb927_04_v5.1	980815	GTTTTTT	GTTTTTTTT	25	Hom
Tb927_04_v5.1	981118	A	AACAAC	29	Hom
Tb927_04_v5.1	981258	ATGT	AT	18	Hom
Tb927_04_v5.1	981774	ATGATG	ATGATGATGATGATGATGATGTTGATG,ATGATGATGATGATGATGATGATGTTGATG	63	Hom
Tb927_04_v5.1	982093	GTTATTATTATTATTATTA	GTTATTATTATTA	39	Hom
Tb927_04_v5.1	983003	AATATATATATATATATAT	AATATATATATATATATATAT	5	Hom
Tb927_04_v5.1	983118	AAAA	AAAAAAGAAA	13	Hom
Tb927_04_v5.1	983195	TATA	TATACAATA	14	Hom
Tb927_04_v5.1	983275	AATATATATA	AATATA	20	Hom
Tb927_04_v5.1	983335	C	CTAT,CTA,CT	20	Hom
Tb927_04_v5.1	983361	AC	A	14	Hom
Tb927_04_v5.1	983523	G	GT	36	Hom
Tb927_04_v5.1	983545	GAAAAAAAAAAAA	GAAAAAAAAAAAAAA,GAAAAAAAAAAA	36	Hom
Tb927_04_v5.1	983604	ATAAATATTAAA	ATAAA	33	Hom
Tb927_04_v5.1	983639	C	CG	54	Hom
Tb927_04_v5.1	983825	CTTTTTTTTTT	CTTTTTTTTTTTT,CTTTTTTTTTTT	33	Hom
Tb927_04_v5.1	983881	GAAAAATAAAAATAAAAA	GAAAAATAAAAA	40	Hom
Tb927_04_v5.1	983963	GAAATATAAATATA	GAAATATA	40	Het
Tb927_04_v5.1	984043	AC	A	21	Hom
Tb927_04_v5.1	984065	CTTTTTCTTTCTTTCTTCATTTTTCTTTCTTTCTT	CTTTTTCTTTCTTTCTT	18	Hom
Tb927_04_v5.1	984138	AAAATAATACATAATAAATAATACATAATAAATA	AAAATAATACATAATAAATA	21	Het
Tb927_04_v5.1	986553	TCCC	TCCCC,TTCCCC	44	Hom
Tb927_04_v5.1	988332	A	AATAATG	33	Hom
Tb927_04_v5.1	988430	GGAGA	GGA	46	Het
Tb927_04_v5.1	988604	CTTTTTTTTTT	CTTTTTTT	54	Hom
Tb927_04_v5.1	988739	CAAAAAAAAA	CAAAAAAAAAAAA,CAAAAAAAAAAA	42	Hom
Tb927_04_v5.1	988776	AATATATATATA	AATATATATATATATATA	35	Hom
Tb927_04_v5.1	989635	TATAAATATATAAATATAAATA	TATA	5	Hom
Tb927_04_v5.1	990274	CAAAAAAAAA	CAAAAAAAA,CCAAAAAAAAAA,CCAAAAAAAAAAA	50	Hom
Tb927_04_v5.1	990484	GTTTCCTTTCTTCTTTCCTT	GTTTCCTTTCTTCTTTCCTTTCTTCTTTCCTT	74	Het
Tb927_04_v5.1	990519	CTTTTTTTTT	CTTTTTTTTTTT,CTTTTTTTTTTTT,CTTTTTTTTTT	73	Hom
Tb927_04_v5.1	991994	TTCTTTTTCT	TT	61	Het
Tb927_04_v5.1	992272	CAAAAAAAAAAA	CAAAAAAAAA	39	Hom
Tb927_04_v5.1	992462	GAAAAAAAA	GAAAAAAAAA	40	Hom
Tb927_04_v5.1	994441	CTTTTTTTTTTT	CTTTTTTTTTTTT	89	Hom
Tb927_04_v5.1	994549	GGGGGAA	GA	74	Het
Tb927_04_v5.1	998419	TGG	TG	52	Hom
Tb927_04_v5.1	999407	TCCCCC	TCCCCCC	96	Hom
Tb927_04_v5.1	999487	TCC	TCCC	98	Hom
Tb927_04_v5.1	1000992	AGGGGGG	AGGGGGGG	91	Het
Tb927_04_v5.1	1001050	CATATATATATATAT	CATATATATAT	93	Hom
Tb927_04_v5.1	1006206	TAAAGAAA	TAAA	63	Hom
Tb927_04_v5.1	1006271	AAAAACAA	AAAAACAAAACAA	49	Hom
Tb927_04_v5.1	1006334	ATT	AT	45	Hom
Tb927_04_v5.1	1022561	TAAAAA	TA	84	Het
Tb927_04_v5.1	1022591	ATTTT	ATTTTT	99	Het
Tb927_04_v5.1	1028736	GAAAAAA	GAAAAAAA	77	Het
Tb927_04_v5.1	1028987	TGGGGGGGGGG	TGGGGGGGGGGGG,TGGGGGGGGG	75	Hom
Tb927_04_v5.1	1029650	AAACAACAACAA	AAACAACAACAACAA	94	Hom
Tb927_04_v5.1	1029796	TGAGAGA	TGAGA	81	Het
Tb927_04_v5.1	1029854	AAAC	AAACGACAACAACAAC	56	Hom
Tb927_04_v5.1	1032745	TGTACATCGTA	TGTACATCGTACATCGTA	87	Het
Tb927_04_v5.1	1033217	CTTTTTTTT	CTTTTTTTTT	79	Hom
Tb927_04_v5.1	1033647	TAAA	T	77	Het
Tb927_04_v5.1	1033751	ACCCCCCC	ACCCCCCCCC	81	Hom
Tb927_04_v5.1	1037163	AATAATAATAATATATATATATATATATATA	AATA,AATATATATATATA	8	Hom
Tb927_04_v5.1	1038080	AACATA	AATA	47	Het
Tb927_04_v5.1	1040427	TATATATATATATACATATA	TATATA	40	Hom
Tb927_04_v5.1	1040674	CAAAAAAAAA	CAAAAAAAA,CAAAAAAAAAA,CAAAAAAAAAAA	88	Hom
Tb927_04_v5.1	1043486	CAAAAAAAAAA	CAAAAAAAAAAAAAA,CAAAAAAAAAAA,CAAAAAAAAAAAAA	71	Hom
Tb927_04_v5.1	1043748	C	CGGG	64	Hom
Tb927_04_v5.1	1043815	T	TTACTCA	55	Het
Tb927_04_v5.1	1044349	ATTTTTT	ATTTTTTTT	75	Het
Tb927_04_v5.1	1044592	CAAAAAA	CAAAAA	45	Hom
Tb927_04_v5.1	1044634	AAAA	AAAAACAAACAAACAAA	41	Hom
Tb927_04_v5.1	1044669	TAAAAAAA	TAAAAAA	58	Hom
Tb927_04_v5.1	1044901	AAACAACAAC	AAACAAC	73	Hom
Tb927_04_v5.1	1045309	TTTTTTGTTT	TTTT	69	Hom
Tb927_04_v5.1	1045492	TTTTTTTCTTTTTT	TTTTTTT	81	Hom
Tb927_04_v5.1	1045698	A	AC	83	Hom
Tb927_04_v5.1	1045867	CTTTTTCTTTTTTTT	CTTTTT	84	Het
Tb927_04_v5.1	1048799	AT	ATTTTTT	62	Het
Tb927_04_v5.1	1049384	CA	CACATATATA	19	Het
Tb927_04_v5.1	1050115	C	CGAATAA	24	Hom
Tb927_04_v5.1	1050132	ATATAT	A	11	Hom
Tb927_04_v5.1	1050594	ATTTTTTTT	ATTTTTTTTTT	51	Hom
Tb927_04_v5.1	1050615	TC	T	27	Het
Tb927_04_v5.1	1050749	AATATATATATAT	AATATATATAT	21	Hom
Tb927_04_v5.1	1050800	G	GT	28	Hom
Tb927_04_v5.1	1051406	AAAGA	AA	26	Het
Tb927_04_v5.1	1051479	GAAAAAAAAAAA	GAAAAAAAA,GAAAAAAAAA	27	Hom
Tb927_04_v5.1	1051622	AATGATGATGATGATGATGA	AATGATGATGATGA	35	Het
Tb927_04_v5.1	1051690	GAAAAAAAAAA	GAAAAAAAAA	45	Hom
Tb927_04_v5.1	1051779	GTTTTTTT	GTTTTTTTT	43	Het
Tb927_04_v5.1	1051814	GAAAAAAAA	GAAAAAAAAAAAAAA	47	Hom
Tb927_04_v5.1	1051855	TAAAAAAAAAAA	TAAAAAAAAA	62	Het
Tb927_04_v5.1	1051971	GTTTTTTT	GTTTTTTTTTT	58	Hom
Tb927_04_v5.1	1052069	CTTTTTT	CTTTTTTT	62	Het
Tb927_04_v5.1	1052315	CAAAAAAAAA	CAAAAAAAAAAA	36	Het
Tb927_04_v5.1	1052383	ATTTTTTTTTTT	ATTTTTTTTTTTT,ATTTTTTTTTTTTTT	32	Hom
Tb927_04_v5.1	1052554	ATGGTGGTGGTGGTGGTGG	ATGGTGGTGG	32	Hom
Tb927_04_v5.1	1052743	GGTGTGTGTGTGTGTGTGTG	GGTGTGTGTGTG	26	Hom
Tb927_04_v5.1	1052899	CTTTTTTTTTTTTTT	CTTTTTTTTTTT,CTTTTTTTTTTTT,CTTTTTTTTTTTTT	44	Hom
Tb927_04_v5.1	1053236	CAAATAAATAAATA	CAAATAAATA	31	Het
Tb927_04_v5.1	1053413	AAACAACAACAACAA	AAACAACAACAACAACAA	55	Hom
Tb927_04_v5.1	1053454	TGGGGGGGGGG	TGGGGGGGGG	57	Hom
Tb927_04_v5.1	1053533	GAAAAAAAAAA	GAAAAAAAA	58	Het
Tb927_04_v5.1	1053659	TTTTATTTA	TTTTA	52	Hom
Tb927_04_v5.1	1054021	ACCCCCCC	ACCCCCCCCC	39	Hom
Tb927_04_v5.1	1054063	CAAAAAAAAAA	CACAAAAAAAAAAAAAA,CAAAAAAAAAAAAAA,CACAAAAAAAAAAAAA	30	Hom
Tb927_04_v5.1	1054295	AAACAACAACAACAACAACAA	AAACAACAACAACAACAACAACAA	46	Hom
Tb927_04_v5.1	1056039	AAGA	AA	86	Het
Tb927_04_v5.1	1056263	AGGGGGGG	AGGGGGGGGGG,AGGGGGGGGGGG	58	Hom
Tb927_04_v5.1	1058236	AGAGG	AGAGGAGG	54	Hom
Tb927_04_v5.1	1058423	GAAAAAAAAA	GAAAAAAAA,GAAAAAAA	77	Hom
Tb927_04_v5.1	1058897	CAGAAA	CAA	60	Hom
Tb927_04_v5.1	1073023	TTATATATAT	TTATATATATATAT,TTATATATATATATAT	10	Hom
Tb927_04_v5.1	1073050	GTATATATATATATATA	GTATATATATATATATATATA	3	Hom
Tb927_04_v5.1	1075260	T	TTC	96	Het
Tb927_04_v5.1	1077812	CATATA	CATATATATATATA	40	Hom
Tb927_04_v5.1	1081505	TAAAAAAAAAA	TAAAAAAAAA	99	Het
Tb927_04_v5.1	1081673	TCCCCCCCC	TCCCCCCC	58	Hom
Tb927_04_v5.1	1081947	AT	A	85	Het
Tb927_04_v5.1	1084460	TTATATATAT	TTATATATATAT	32	Hom
Tb927_04_v5.1	1084540	CTATAT	CTATATCTATATAT	27	Het
Tb927_04_v5.1	1093870	ATATGTAT	ATAT	42	Hom
Tb927_04_v5.1	1094694	ACC	ACCC	69	Hom
Tb927_04_v5.1	1100698	AAAAATAAAATAAAATAA	AAAAATAAAATAA	68	Hom
Tb927_04_v5.1	1100805	C	CA	67	Hom
Tb927_04_v5.1	1105380	GATATATATATA	GATATATATATATATATA	18	Hom
Tb927_04_v5.1	1109009	CAAA	CA	97	Het
Tb927_04_v5.1	1114829	TTGGTGGTGGTGGT	TTGGTGGTGGTGGTGGT	94	Hom
Tb927_04_v5.1	1114912	AAAAAAGAAAAA	AAAAAA	62	Het
Tb927_04_v5.1	1114965	AATAAA	AATAAACATAAA	75	Hom
Tb927_04_v5.1	1115152	GAAAAAAAA	GAAAAAAAAA,GAAAAAAAAAA	77	Hom
Tb927_04_v5.1	1115398	GTTTTTTTT	GTTTTTTTTTTT	67	Hom
Tb927_04_v5.1	1115501	GAAAAAAAAAA	GAAAAAAAA,GAAAAAAA	41	Hom
Tb927_04_v5.1	1115579	ACAAC	ACAACCAAC	98	Het
Tb927_04_v5.1	1115823	GAAAAAAAA	GAAAAAAAAA	78	Het
Tb927_04_v5.1	1116050	AAAT	AAATGAAT	58	Het
Tb927_04_v5.1	1116114	CAAAAAAAAAAA	CAAAAAAAAA,CAAAAAAAAAA	75	Hom
Tb927_04_v5.1	1116318	AAACAACAACAACAACAACAAC	AAACAACAACAACAACAAC	83	Het
Tb927_04_v5.1	1118799	GAAAAAAAAA	GAAAAAAAA,GAAAAAAAAAA	79	Hom
Tb927_04_v5.1	1118858	CTTTTTTTTTTTTTT	CTTTTTTTTTTT,CTTTTTTTTTTTT,CTTTTTTTTTT	69	Hom
Tb927_04_v5.1	1119852	GAGAG	GAGAGAGAAAGAG	50	Het
Tb927_04_v5.1	1119982	TAAA	TAAAAA	43	Het
Tb927_04_v5.1	1120259	AAAGAAAGAA	AAA	51	Hom
Tb927_04_v5.1	1120327	CAAATAAAATAAAATAAAAT	CAAATAAAATAAAATAAAATAAAAT	61	Het
Tb927_04_v5.1	1120373	TGGTGGTGGTGGTGG	TGGTGGTGGTGGTGGGGGTGGTGGTGGTGG	56	Het
Tb927_04_v5.1	1120479	CGTGTGTGT	CGTGTGT	68	Het
Tb927_04_v5.1	1120540	AAAAGAAAGAAAGAAA	AAAAGAAAGAAAGAAAGAAA	55	Het
Tb927_04_v5.1	1120750	AAAAAAGGAAAA	AAAAA	53	Hom
Tb927_04_v5.1	1121149	ACCCCC	ACCCCCC	54	Het
Tb927_04_v5.1	1121234	CATATATATATATATATATATAT	CATATATATATATATATATATATATAT,CATATATATATATATATATATATAT,CATATATATATATATATATAT	12	Hom
Tb927_04_v5.1	1121429	TT	TTCCT	45	Het
Tb927_04_v5.1	1121620	CATACATA	CATACATATATACATA	19	Het
Tb927_04_v5.1	1121662	TATATATAAATAT	TATAT	6	Hom
Tb927_04_v5.1	1124804	A	AAAG	79	Het
Tb927_04_v5.1	1124929	TAAAAAA	TAAAAA	78	Hom
Tb927_04_v5.1	1143405	AGGGGGGGG	AGGGGGGGGG	56	Hom
Tb927_04_v5.1	1149105	CTTTTTTTTTTTT	CTTTTTTTTTTTTT,CTTTTTTTTTTTTTT	87	Hom
Tb927_04_v5.1	1149261	GAAAAAAA	GAAAAAA	84	Hom
Tb927_04_v5.1	1149485	GACAACAACATCAACAACAACATCAACAA	GACAACAACATCAACAA	89	Hom
Tb927_04_v5.1	1150626	CATATATATATATATATA	CATATATATATATATATATA	37	Het
Tb927_04_v5.1	1150734	GAAAAAA	GAAAAA	70	Het
Tb927_04_v5.1	1151047	CCCC	CCCCTCCC	92	Hom
Tb927_04_v5.1	1151172	AAAGA	AAAGAAGA	76	Hom
Tb927_04_v5.1	1151302	AGCAGC	A	34	Het
Tb927_04_v5.1	1154051	T	TATATATA	32	Hom
Tb927_04_v5.1	1154483	TTTCCCC	TC	97	Hom
Tb927_04_v5.1	1158797	AATATATATATATATA	AATATATATATATATATA	30	Hom
Tb927_04_v5.1	1160488	TTTTG	T	15	Hom
Tb927_04_v5.1	1160647	TAAAAAAAAAA	TAAAAAAAAAAA	38	Hom
Tb927_04_v5.1	1160785	ATATATATATTTTT	AT	20	Hom
Tb927_04_v5.1	1160876	GAAAAAAAAAA	GAAAAAAAAA	50	Hom
Tb927_04_v5.1	1161302	GAAAAAAAA	GAAAAAAAAAA,GAAAAAAAAA,GAAAAAAAAAAA	76	Hom
Tb927_04_v5.1	1167856	GAAAAAAAAAA	GAAAAAAAA,GAAAAAAAAA	57	Hom
Tb927_04_v5.1	1172899	TAAAAAAAAAA	TAAAAAAAAA	29	Hom
Tb927_04_v5.1	1177762	GG	GGATAG	52	Het
Tb927_04_v5.1	1200376	TAAAA	TAAA	42	Hom
Tb927_04_v5.1	1201186	ATTTTTTT	ATTTTTTTT	75	Hom
Tb927_04_v5.1	1201204	GTTTTTTTTT	GTTTTTTTTTT	81	Het
Tb927_04_v5.1	1201642	TCAACAA	TCAA	85	Het
Tb927_04_v5.1	1201917	AGGGGGGGGGG	AGGGGGGGG,AGGGGGGGGG	76	Hom
Tb927_04_v5.1	1202129	TAAAAAAAAAA	TAAAAAAAAA	66	Hom
Tb927_04_v5.1	1202182	GAAAAAA	GAAAAAAAAA	72	Hom
Tb927_04_v5.1	1202434	CAAAAAAAAAA	CAAAAAAA	68	Hom
Tb927_04_v5.1	1202555	CATATATATATATATATATATAT	CATATATATATATATAT	36	Hom
Tb927_04_v5.1	1202605	ACTTCCTTCC	ACTTCC	60	Hom
Tb927_04_v5.1	1202729	GAAAAAAA	GAAAAAA	70	Hom
Tb927_04_v5.1	1203005	T	TCTGTGTGTGC	78	Hom
Tb927_04_v5.1	1214553	TTT	TTTATT	81	Hom
Tb927_04_v5.1	1215552	CAAAAAAAAA	CAAAAAAAAAAAA,CAAAAAAAAAAA,CAAAAAAAAAAAAA	24	Hom
Tb927_04_v5.1	1215586	CCCGCACAC	CCAC,CC	32	Hom
Tb927_04_v5.1	1215877	ATAT	ATATTTAT	27	Het
Tb927_04_v5.1	1216265	CCTCCCCCTC	CC	93	Het
Tb927_04_v5.1	1216542	GAAAAAAAAAAA	GAAAAAAAAA,GAAAAAAAAAA,GAAAAAAAA	78	Hom
Tb927_04_v5.1	1220356	AT	A	45	Hom
Tb927_04_v5.1	1220524	TGGGG	TGGG	73	Hom
Tb927_04_v5.1	1220549	TAAAAAAAAAA	TAAAAAAAAA	65	Hom
Tb927_04_v5.1	1220605	TCCCCCCC	TCCCCCCCCCC	71	Hom
Tb927_04_v5.1	1221147	GATATATATATATATATATATATATATATAT	GATATATATATATATATAT,GATATATATATATATATATATATAT	7	Hom
Tb927_04_v5.1	1221312	GAAAAAAAAA	GAAAAA	43	Het
Tb927_04_v5.1	1221433	GGAGAGAGA	GGAGAGA	43	Hom
Tb927_04_v5.1	1221612	AACAAACAAACAAACACACAAACA	AACAAACA	81	Het
Tb927_04_v5.1	1221981	GAAAAAAAAAA	GAAAAAAAAA,GAAAAAAAA	81	Hom
Tb927_04_v5.1	1222154	CTTTTTTT	CTTTTTTTT	59	Hom
Tb927_04_v5.1	1222320	ATTCTTCTTCTTC	ATTCTTCTTC	9	Hom
Tb927_04_v5.1	1222407	TCCCCC	TCCCCCCC	49	Hom
Tb927_04_v5.1	1222496	AGGGGAGGGGG	AGGGG	53	Hom
Tb927_04_v5.1	1222520	CAAAAAAAAAAA	CAAAAAAAAA	67	Het
Tb927_04_v5.1	1227954	TA	TATATAAA	2	Hom
Tb927_04_v5.1	1228368	AT	ATT	69	Hom
Tb927_04_v5.1	1228422	TTCCC	T	49	Hom
Tb927_04_v5.1	1228488	CACAC	CACACACACAGACAC	50	Het
Tb927_04_v5.1	1228814	ATT	A	14	Het
Tb927_04_v5.1	1228848	TAAAAAAA	TAAAAAA	12	Hom
Tb927_04_v5.1	1228988	TGATGG	TGATGGCGATGG	42	Het
Tb927_04_v5.1	1229084	GAAAAATAAAAATAAAAATAAAA	GAAAAATAAAAATAAAA	39	Hom
Tb927_04_v5.1	1229155	GTTTTTTTTTTTT	GTTTTTTTTTT,GTTTTTTTTTTT,GTTTTTTTTT	35	Hom
Tb927_04_v5.1	1229214	TAAAAAA	TAAAAAAA	24	Hom
Tb927_04_v5.1	1229689	GAGGAA	GA	28	Hom
Tb927_04_v5.1	1229729	AA	AGAGA,AAGAGA	37	Hom
Tb927_04_v5.1	1229780	CTTT	CTTTT	51	Hom
Tb927_04_v5.1	1229881	AAACAACAACAACAACAACA	AAACAACAACAACAACAACAACAACA	34	Hom
Tb927_04_v5.1	1229928	GG	GGTG	34	Hom
Tb927_04_v5.1	1229950	GG	GGTG	11	Hom
Tb927_04_v5.1	1229975	GGAAAGTGATAGAAAGTGATAGAAAG	GGAAAGTGATAGAAAG	44	Hom
Tb927_04_v5.1	1230082	TATATG	TATATGCATATG	59	Het
Tb927_04_v5.1	1230142	TT	TTGTTGT	42	Hom
Tb927_04_v5.1	1230268	TTTTCGT	TT,TTATTTTATTTCGT	32	Hom
Tb927_04_v5.1	1230424	CTTTTTTTTTTT	CTTTTTTTT,CTTTTTTTTTT,CTTTTTTTTT	31	Hom
Tb927_04_v5.1	1230522	GGAG	GG	29	Hom
Tb927_04_v5.1	1230587	ACAAAAGCAAAA	ACAAAA	37	Hom
Tb927_04_v5.1	1230614	T	TTA	45	Hom
Tb927_04_v5.1	1230747	TATTGTTA	T	35	Het
Tb927_04_v5.1	1230808	TT	TTCT	35	Hom
Tb927_04_v5.1	1230898	A	AG	34	Hom
Tb927_04_v5.1	1231082	CAATAATAATAATAATA	CAATAATAATAATAATAATA	35	Het
Tb927_04_v5.1	1231228	AA	AACA	29	Hom
Tb927_04_v5.1	1231442	A	AAG	20	Hom
Tb927_04_v5.1	1231454	GAAAACAAAA	GAAAACAAAAACAAAA	21	Hom
Tb927_04_v5.1	1231668	GTTTTTTTTT	GTTTTTTTT	18	Hom
Tb927_04_v5.1	1231720	AG	A	8	Hom
Tb927_04_v5.1	1231761	TATA	TATAAATA	8	Hom
Tb927_04_v5.1	1231955	CCTCTCTCTCTCTCTCTCT	CCTCTCTCTCTCTCTCTCTCTCT	13	Hom
Tb927_04_v5.1	1232064	CA	CAGAATAA	6	Hom
Tb927_04_v5.1	1232083	ATTTTT	ATTTTTTT,ATAATAATAATTTTTTT	7	Hom
Tb927_04_v5.1	1232126	TAAAAAAAAAAAA	TAAAAAAAAA,TAAAAAAAAAA	12	Hom
Tb927_04_v5.1	1232172	AACAATGATGATGA	AA	11	Hom
Tb927_04_v5.1	1232239	TTGT	TT	22	Het
Tb927_04_v5.1	1232267	ATTTTTTTTT	ATTTTTTTTTT	23	Hom
Tb927_04_v5.1	1232513	TA	T	19	Hom
Tb927_04_v5.1	1232606	CTCTCTTCTCTT	CTCTCTTCTCTTCTCTTCTCTT	19	Hom
Tb927_04_v5.1	1232662	GTTTTTTT	GTTTTTT	16	Hom
Tb927_04_v5.1	1232705	AG	AGG	21	Hom
Tb927_04_v5.1	1232815	GTATATATATATATAT	GTATATATATATATATATAT	11	Hom
Tb927_04_v5.1	1232864	CAA	CAAAAAAAAAA,CAAAAAAAAAAA	13	Hom
Tb927_04_v5.1	1232981	TTTT	TTTTTCTTT	20	Hom
Tb927_04_v5.1	1233058	CTTTTTTTTT	CTTTTTTTTTT	17	Hom
Tb927_04_v5.1	1233279	CAAAAAAAAAA	CAAAAAAAAAAA	10	Hom
Tb927_04_v5.1	1233326	ATTTTTTT	ATTTTTT	11	Hom
Tb927_04_v5.1	1233489	CATAATAATAAT	CATAATAAT	11	Het
Tb927_04_v5.1	1233613	CCT	CCTTCT	15	Hom
Tb927_04_v5.1	1233739	A	ATAATGTCTT	9	Hom
Tb927_04_v5.1	1233904	AAT	AATTAT	15	Hom
Tb927_04_v5.1	1234079	GAAAAAAA	GAAAAAAAA	11	Hom
Tb927_04_v5.1	1234139	ATT	ATTTTT,ATTTTTTTT	6	Hom
Tb927_04_v5.1	1234403	AAACAACAACAACA	AAACAACAACA	16	Hom
Tb927_04_v5.1	1234434	A	ACACAATAC	28	Het
Tb927_04_v5.1	1234616	TTTTCCTTTCCTTTCCTTTCCTTTC	TTTTCCTTTCCTTTC	22	Hom
Tb927_04_v5.1	1234661	TTACA	T	16	Hom
Tb927_04_v5.1	1234682	ATTTT	ATTTTT	20	Het
Tb927_04_v5.1	1234944	GA	G	17	Hom
Tb927_04_v5.1	1235224	AA	AATAATAATA,AATAATAATAATA	17	Hom
Tb927_04_v5.1	1235334	AAAGAA	AAA	19	Hom
Tb927_04_v5.1	1235394	GAAAA	GAGAAAAA,GAGAAAAAAA	16	Hom
Tb927_04_v5.1	1235570	TTGTAT	TT	4	Hom
Tb927_04_v5.1	1235883	TCCCC	TCCCCC	21	Hom
Tb927_04_v5.1	1236041	AAACAA	AAA	31	Hom
Tb927_04_v5.1	1236154	GAAAGAAAAAA	GAAA	28	Het
Tb927_04_v5.1	1236300	AAAGAA	AAA	22	Hom
Tb927_04_v5.1	1236369	AAACACACACACACACA	AA	37	Hom
Tb927_04_v5.1	1236403	CTTTTTTTTTT	CTTTTTTTTT,CTTTTTTTT	35	Hom
Tb927_04_v5.1	1236596	T	TTC	16	Het
Tb927_04_v5.1	1236676	TTTTCTTT	TTTT	9	Hom
Tb927_04_v5.1	1236726	CTTATTTATTTATT	CTTATTTATTTATTTATT	19	Hom
Tb927_04_v5.1	1236820	TTTTA	T	9	Hom
Tb927_04_v5.1	1237023	TT	TTCT	10	Hom
Tb927_04_v5.1	1237050	CAAAAAA	CAAAAAAA	10	Hom
Tb927_04_v5.1	1237118	AA	AATA	15	Het
Tb927_04_v5.1	1237133	TAA	TTAAAAAA,TAATAATAATTAAAAAA	18	Hom
Tb927_04_v5.1	1237190	TAAAAAAAA	TAAAAAAA	27	Hom
Tb927_04_v5.1	1237302	GAAAAAAAAA	GAAAAAAAAAA,GAAAAAAAAAAA	27	Hom
Tb927_04_v5.1	1237355	A	AG	22	Hom
Tb927_04_v5.1	1237455	ATTTTTT	ATTTTTTT	20	Hom
Tb927_04_v5.1	1237722	CAAAAAAA	CAAAAAAAA	24	Hom
Tb927_04_v5.1	1237788	TAAATAA	T	37	Hom
Tb927_04_v5.1	1237821	GAAAAAAA	GAAAAAAAA	42	Hom
Tb927_04_v5.1	1237877	TAAAAAAAAAAA	TAAAAAAAAAAAAA,TAAAAAAAAAAAA	41	Hom
Tb927_04_v5.1	1238022	CCC	CCCCCTCTCC	50	Hom
Tb927_04_v5.1	1238128	CAAAAAAAA	CAAAAAAAAA	62	Het
Tb927_04_v5.1	1238327	TTTTCCTTTCCTTTCCTTTCCTTT	TTTTCCTTTCCTTTCCTTT	47	Hom
Tb927_04_v5.1	1238478	ATTTTT	ATTTT	23	Hom
Tb927_04_v5.1	1238542	ACTC	AC	19	Het
Tb927_04_v5.1	1238785	TGGG	TGGGGGGAGGGGGAGGGGG	29	Hom
Tb927_04_v5.1	1240611	GTTTTTTTTT	GTTTTTTTTTT	97	Het
Tb927_04_v5.1	1240697	CTTTTTTT	CTTTTTTTT	83	Hom
Tb927_04_v5.1	1247082	GAAAA	GAAAAA,GAAAAAA	88	Hom
Tb927_04_v5.1	1248474	TTT	TTTATT	98	Het
Tb927_04_v5.1	1248969	TAAAAA	TAAAA	87	Het
Tb927_04_v5.1	1249334	CTG	CTGTG	71	Hom
Tb927_04_v5.1	1249428	CAAAAAAAA	CACAAAAAAAAA	78	Hom
Tb927_04_v5.1	1249793	ATAT	ATATTTATTTAT	9	Hom
Tb927_04_v5.1	1249913	T	TGTCTGTCC	65	Het
Tb927_04_v5.1	1249980	TAATAATAACAATAATAATAATAATAACAAT	TAATAATAATAATAATAACAAT	54	Hom
Tb927_04_v5.1	1252771	CCTCTCTCTCTCTCTCTCTCTCTCTCTCTCTCTCTCT	CCTCTCTCTCTCTCTCTCT	87	Hom
Tb927_04_v5.1	1252961	CAAAAAAAAA	CAAAAAAAAAAA,CAAAAAAAAAA	79	Hom
Tb927_04_v5.1	1253097	TAAA	TAAATCAAA	71	Hom
Tb927_04_v5.1	1253753	CACAAACAAACAAACAAACAAACA	CACAAACAAACA	68	Hom
Tb927_04_v5.1	1253805	CTCT	CTCTCTTTCT	73	Hom
Tb927_04_v5.1	1254161	GAAAAAAAAAAA	GAAAAAAAAAAAAAAA	76	Hom
Tb927_04_v5.1	1258641	AC	A	46	Hom
Tb927_04_v5.1	1262432	TCCCCCCC	TCCCCCC	60	Het
Tb927_04_v5.1	1262528	TCCCCCCCC	TCCCCCCCCCC	66	Hom
Tb927_04_v5.1	1263281	AAAGAA	AAA	84	Hom
Tb927_04_v5.1	1263728	CTTTTTTTTTTTT	CTTTTTTTTTT,CTTTTTTTTTTT	79	Hom
Tb927_04_v5.1	1267757	ATTTTT	ATTTTTT	71	Het
Tb927_04_v5.1	1267881	CTTTTTTTTT	CTTTTTTTTTT,CTTTTTTTTTTT	79	Hom
Tb927_04_v5.1	1267938	TCCCCCCCC	TCCCCCCC,TCCCCCCCCC	75	Hom
Tb927_04_v5.1	1268148	ATTTTTTTT	ATTTTTTTTT	77	Het
Tb927_04_v5.1	1268472	TTTTCC	T,TCCTTTCC	66	Hom
Tb927_04_v5.1	1268528	TTCCTCCT	TTCCT	69	Het
Tb927_04_v5.1	1268898	TTGTTGTCGT	TT	26	Het
Tb927_04_v5.1	1268968	GATATATATATATATATATATATATAT	GATATATATATATATATATAT,GATATATATATATATATAT	12	Hom
Tb927_04_v5.1	1269312	GAAAAAAA	GAAAAAAAA	73	Hom
Tb927_04_v5.1	1269352	AGGGG	AG	81	Het
Tb927_04_v5.1	1269562	CAAAAAAAAA	CAAAAAAAA	92	Het
Tb927_04_v5.1	1270215	CATATA	CATA	79	Het
Tb927_04_v5.1	1270477	GTAT	GTATAT	37	Het
Tb927_04_v5.1	1271205	CTTTTTTTTTTT	CTTTTTTT	95	Hom
Tb927_04_v5.1	1277101	ATTTTTTT	ATTTTTTTT	95	Hom
Tb927_04_v5.1	1282881	CTTTTTTT	CTTTTTTTT	100	Het
Tb927_04_v5.1	1283577	CAAAAAAAA	CAAAAAAAAAAAAAAAAAAA,CAAAAAAAAAAAAAAAAAA	71	Hom
Tb927_04_v5.1	1283850	GCCCCC	GCCCCCC	85	Hom
Tb927_04_v5.1	1285018	TAGAGAGAGA	TAGAGAGA	75	Hom
Tb927_04_v5.1	1285282	ATAT	ATATTAT	50	Hom
Tb927_04_v5.1	1286670	CTTTTTTTT	CTTTTTTTTTT,CTTTTTTTTT	77	Hom
Tb927_04_v5.1	1286701	GGTT	GGTTGTT	85	Het
Tb927_04_v5.1	1287286	CAGAAGAA	CAGAA	97	Het
Tb927_04_v5.1	1287920	CGGGGGGGGGG	CGGGGGGGGG	92	Het
Tb927_04_v5.1	1288551	CAAAA	CAAAAA	81	Het
Tb927_04_v5.1	1289034	TAAAAAAAA	TAAAAAAAAA	72	Hom
Tb927_04_v5.1	1289280	TGC	T	99	Het
Tb927_04_v5.1	1289561	CCCCTCCC	CCCC	64	Het
Tb927_04_v5.1	1291264	AG	AAAAGG	84	Het
Tb927_04_v5.1	1291294	AC	ACGCCCCCCCCC	90	Het
Tb927_04_v5.1	1292173	GAAAAAAAAAA	GAAAAAAAAA	82	Hom
Tb927_04_v5.1	1293166	GTTTTTTTT	GTTTTTTT	91	Hom
Tb927_04_v5.1	1294889	AAA	AAAGAA	99	Hom
Tb927_04_v5.1	1300012	GTA	GA,G,GATA	40	Hom
Tb927_04_v5.1	1300095	TATAT	TATATAAATAT	6	Het
Tb927_04_v5.1	1300305	TAAAAAA	TAAAAAAA	65	Hom
Tb927_04_v5.1	1300362	A	AG	73	Hom
Tb927_04_v5.1	1300429	TTTCTT	TTT	82	Hom
Tb927_04_v5.1	1300584	GAAAAAAAAA	GAAAAAAAA,GAAAAAAAAAA	84	Hom
Tb927_04_v5.1	1302419	GAAAAAAAA	GAAAAAAAAA	98	Het
Tb927_04_v5.1	1302821	CTT	CT	81	Het
Tb927_04_v5.1	1302956	GTTTTTTT	GTTTTTTTT	87	Hom
Tb927_04_v5.1	1303175	AAGA	AA	65	Hom
Tb927_04_v5.1	1303393	AAACAACAACAACAACAA	AAACAACAACAACAA	70	Hom
Tb927_04_v5.1	1303563	ATT	ATTT	35	Hom
Tb927_04_v5.1	1303663	A	AAACC	76	Het
Tb927_04_v5.1	1305146	CTTTTTTTTT	CTTTTTTTTTTT,CTTTTTTTTTTTT,CTTTTTTTTTT	99	Hom
Tb927_04_v5.1	1306707	CAAAAAAAAAAA	CAAAAAAAAAAAA	97	Hom
Tb927_04_v5.1	1312140	ATTTTTTTT	ATTTTTTT	55	Hom
Tb927_04_v5.1	1312240	AAACAAAAACAA	AAA	67	Het
Tb927_04_v5.1	1312596	CATA	CATATATA	28	Hom
Tb927_04_v5.1	1312669	ATTTT	ATT	15	Hom
Tb927_04_v5.1	1312762	AGG	AGGG	57	Hom
Tb927_04_v5.1	1312974	GAAAAAAAAAA	GAAAAAAAA	57	Hom
Tb927_04_v5.1	1312996	AGGGGGG	AGGGAAAAAAAAAAGGGGGGGGGGG	60	Hom
Tb927_04_v5.1	1313193	CCCTTCCTTCCTTC	CCCTTCCTTC	82	Hom
Tb927_04_v5.1	1313272	AGAAG	AAAG	61	Het
Tb927_04_v5.1	1313331	AAACAAACAAC	AAAC	80	Hom
Tb927_04_v5.1	1313411	GTTTTTTTTTTTT	GTTTTTTTTTTTTTTT	70	Hom
Tb927_04_v5.1	1314175	CTTTTTTTT	CTTTTTTT	85	Hom
Tb927_04_v5.1	1314465	G	GCAA	27	Hom
Tb927_04_v5.1	1316303	TAACAA	TAA	19	Hom
Tb927_04_v5.1	1316791	T	TAAAA	42	Hom
Tb927_04_v5.1	1317733	GAAAAAAAA	GAAAAAAA	90	Het
Tb927_04_v5.1	1319019	ATATATATA	ATATATATAATGATGTATATATA	12	Hom
Tb927_04_v5.1	1319131	CAAAAAA	CAAAAAAA	39	Het
Tb927_04_v5.1	1319174	CAAAAAAAAAAAA	CAAAAAAAA	48	Hom
Tb927_04_v5.1	1330978	AGTGTGTGTGTGTGTGTGTGTGTGT	AGTGTGTGTGTGT	43	Hom
Tb927_04_v5.1	1331090	TTTCATAT	TT	28	Het
Tb927_04_v5.1	1331404	GTATATATATATATATA	GTATGTATATATATATATATATA	15	Het
Tb927_04_v5.1	1331624	GTTTTTTTT	GTTTTTTTTT,GTTTTTTTTTT	65	Hom
Tb927_04_v5.1	1331689	CGGGGGGGGG	CGGGGGG	63	Hom
Tb927_04_v5.1	1331711	TAAAAAAAAAAAAA	TAAAAAAAAA,TAAAAAAAAAAAA	60	Hom
Tb927_04_v5.1	1331810	GACACACACACACACACA	GACACACACACACACACACACACACACA	85	Het
Tb927_04_v5.1	1332468	CT	C	88	Hom
Tb927_04_v5.1	1332498	TTTA	T	74	Hom
Tb927_04_v5.1	1332611	CTTTTTTT	CTTTTTTTT,CTTTTTTTTT	93	Hom
Tb927_04_v5.1	1335242	TC	T	76	Het
Tb927_04_v5.1	1335368	GTATATATATATATATATATATAT	GTATATATATATATAT	30	Hom
Tb927_04_v5.1	1336557	A	ACACACACACACACAC	57	Het
Tb927_04_v5.1	1337169	AGG	AGGG	83	Hom
Tb927_04_v5.1	1337384	AAAGAA	AAA	84	Het
Tb927_04_v5.1	1339829	TCC	TTCCC	100	Het
Tb927_04_v5.1	1339862	C	CT	82	Het
Tb927_04_v5.1	1340161	CTTTTTTTTTT	CTTTTTTTTTTTT	57	Het
Tb927_04_v5.1	1340303	GTTTTTTTT	GTTTTTTTTT	63	Het
Tb927_04_v5.1	1340523	AATATATATATATATATATATATATA	AATATATATATATATATATATA,AATATATATATATATATATATATA	12	Hom
Tb927_04_v5.1	1340851	CTTTTTTTTTTT	CTTTTTTTTTTTT,CTTTTTTTTTTTTT	60	Hom
Tb927_04_v5.1	1341215	CTTTTTTTTT	CTTTTTTTTTTTT,CTTTTTTTTTT	57	Hom
Tb927_04_v5.1	1341243	ATC	ATCTC	55	Het
Tb927_04_v5.1	1341259	GTAATAATAATAAT	GTAATAATAATAATAAT	48	Het
Tb927_04_v5.1	1343432	AGGGGGGGGGG	AGGGGGGGGG,AGGGGGGGGGGG	99	Hom
Tb927_04_v5.1	1346334	AGGGGGGGGG	AGGGGGGGGGGG,AGGGGGGGGGG	84	Hom
Tb927_04_v5.1	1354024	GTTTTTTTT	GTTTTTTTTT	46	Hom
Tb927_04_v5.1	1354095	CTTTTTT	CTTTTT	30	Hom
Tb927_04_v5.1	1354251	TTTATTATTATTA	TTTATTATTATTATTA	8	Het
Tb927_04_v5.1	1354345	CTTTT	CTTT	35	Hom
Tb927_04_v5.1	1354361	CAAAAAAAAAA	CAAAAAAAA	40	Hom
Tb927_04_v5.1	1354497	GAAAAAA	GAAAAAAA	58	Hom
Tb927_04_v5.1	1354720	ATTTTTTTTT	ATTTTTTT	47	Hom
Tb927_04_v5.1	1354799	TATCATAA	TA	58	Het
Tb927_04_v5.1	1354840	GAAAAAAAAA	GAAAAAAA,GAAAAAAAA	61	Hom
Tb927_04_v5.1	1355411	CTTTTTTTTTTT	CTTTTTTTTT,CTTTTTTTT	56	Hom
Tb927_04_v5.1	1355520	TAAAAAAAAAAAA	TAAAAAAAAA,TAAAAAAAAAA	56	Hom
Tb927_04_v5.1	1355784	GTTTTTTTT	GTTTTTTTTT	77	Hom
Tb927_04_v5.1	1356104	CTTTTTTTTTTTT	CTTTTTTTTTT,CTTTTTTTTTTT,CTTTTTTTTT	82	Hom
Tb927_04_v5.1	1356756	CTG	CTGCTGTTGTTGTTG	95	Hom
Tb927_04_v5.1	1358313	GAAAAAAAA	GAAAAAAAAA,GAAAAAAAAAA	91	Hom
Tb927_04_v5.1	1360571	GTTTTTTTTT	GTTTTTTTT	90	Het
Tb927_04_v5.1	1360696	AAAAAACAAAAACAAAAACAAAAACAA	AAAAAACAAAAACAAAAACAAAAACAAAAACAA	84	Het
Tb927_04_v5.1	1361033	TTC	T	90	Het
Tb927_04_v5.1	1361410	ATTTTTTTTT	ATTTTTTTTTTT	95	Het
Tb927_04_v5.1	1363057	A	AGAG	51	Hom
Tb927_04_v5.1	1363149	GAAAAAAAA	GAAAAAAAAA	93	Hom
Tb927_04_v5.1	1363414	ATTTTTTTTTTT	ATTTTTTTTTTTTTT,ATTTTTTTTTTTT,ATTTTTTTTTTTTT	70	Hom
Tb927_04_v5.1	1366591	CAAAAAAAAAAAA	CAAAAAAAAA	83	Het
Tb927_04_v5.1	1367003	GAAAAAAAA	GAAAAAAAAA	93	Hom
Tb927_04_v5.1	1367281	ATTTTTTT	ATTTTTTTTT,ATTTTTTTTTTT	73	Hom
Tb927_04_v5.1	1367530	CTTTTTTTTTTTT	CTTTTTTTTTTTTTT,CTTTTTTTTTTTTTTT	99	Hom
Tb927_04_v5.1	1379710	TACACACACACACACACACA	TACACACACACACA,TACACACACACA	38	Hom
Tb927_04_v5.1	1379787	CAAAA	CAA	56	Hom
Tb927_04_v5.1	1379978	GGA	G	90	Hom
Tb927_04_v5.1	1386752	GCCCCCCCCCC	GCCCCCCCC,GCCCCCCCCC	87	Hom
Tb927_04_v5.1	1386828	GACAACAA	GACAA	98	Het
Tb927_04_v5.1	1387248	AT	ATT	91	Hom
Tb927_04_v5.1	1390892	AAGAGAGAGAGA	AAGAGAGAGA	99	Hom
Tb927_04_v5.1	1391670	TT	TTAT	94	Het
Tb927_04_v5.1	1394081	CAAAAAAAAA	CAAAAAAAAAA	93	Hom
Tb927_04_v5.1	1395278	TCCCCCCCC	TCCCCCCCCCCC	78	Hom
Tb927_04_v5.1	1395623	GA	G	92	Hom
Tb927_04_v5.1	1404480	TCTCCC	TCTCCCCGCGTAGGGACGGAGGCTCCC	96	Het
Tb927_04_v5.1	1405967	TG	TGG	94	Hom
Tb927_04_v5.1	1416540	GAAAAAAAAA	GAAAAAAAAAA	79	Het
Tb927_04_v5.1	1421365	TCCCCCCC	TCCCCCCCC	28	Het
Tb927_04_v5.1	1421393	AATATATATATATATATATAT	AATATATATATATATATATATAT,AATATATATATATATATATATATAT	15	Het
Tb927_04_v5.1	1422702	GTAATAATAATAATA	GTAATAATAATAATAATA	34	Het
Tb927_04_v5.1	1423872	GAAAAAAAA	GAAAAAA	74	Het
Tb927_04_v5.1	1423999	CAAAAAAAA	CAAAAAAAAAAA	74	Hom
Tb927_04_v5.1	1424210	TT	TTAT	82	Het
Tb927_04_v5.1	1424630	TTAATAA	TTAA	81	Het
Tb927_04_v5.1	1425111	CAAAAAAAAAA	CAAAAAAAAAAAA,CAAAAAAAAAAAAA	68	Hom
Tb927_04_v5.1	1425248	GAC	GAAC	72	Hom
Tb927_04_v5.1	1436891	TAAAAAAAAAAA	TAAAAAAAAAAAAAAA,TAAAAAAAAAAAA	80	Hom
Tb927_04_v5.1	1437060	GTT	GTTT	79	Het
Tb927_04_v5.1	1437149	ATTTTTTTT	ATTTTTTTTTT,ATTTTTTTTT	62	Hom
Tb927_04_v5.1	1437457	CTTTTTTTT	CTTTTTT,CTTTT,CTTT	35	Hom
Tb927_04_v5.1	1437806	GCGTG	GCGTGTCGTG	40	Het
[truncated: 23,089 more rows]

## Sheet: SNPs LW031
Chromosome	Position	TREU927	LW031	Read depth	Vartype
11L3_v3	3166	T	C	22	Hom
11L3_v3	3855	C	G	7	Hom
11L3_v3	4626	C	T	7	Hom
11L3_v3	4641	G	A	5	Hom
11L3_v3	4643	C	T	4	Hom
11L3_v3	7079	G	T	10	Hom
11L3_v3	7679	C	T	9	Hom
11L3_v3	10504	A	G	42	Hom
11L3_v3	10523	T	C	46	Hom
11L3_v3	10556	A	C	44	Hom
11L3_v3	10957	T	C	38	Hom
11L3_v3	16693	A	G	34	Hom
11L3_v3	16861	G	A	29	Hom
11L3_v3	22634	T	C	40	Hom
11L3_v3	22686	C	T	20	Hom
11L3_v3	22842	T	A	28	Hom
11L3_v3	23896	C	T	18	Hom
11L3_v3	23898	T	G	18	Hom
11L3_v3	23921	A	C	25	Hom
11L3_v3	24023	G	T	21	Hom
11L3_v3	28505	C	T	46	Hom
11L3_v3	28900	C	T	12	Hom
11L3_v3	28906	C	T	12	Hom
11L3_v3	33714	C	A	73	Hom
11L3_v3	37197	G	A	53	Hom
11L3_v3	37247	T	A	50	Hom
11L3_v3	37265	T	A	44	Hom
11L3_v3	37398	A	C	14	Hom
11L3_v3	37453	G	A	35	Hom
11L3_v3	43251	G	A	30	Hom
11L3_v3	43266	C	T	35	Hom
11L3_v3	43334	T	C	52	Hom
11L3_v3	43898	A	G	79	Hom
11L3_v3	44368	C	T	36	Hom
11L3_v3	47669	A	G	49	Hom
11L3_v3	47687	T	C	44	Hom
11L3_v3	48389	T	C	30	Hom
11L3_v3	50214	A	C	11	Hom
11L3_v3	54071	C	A	25	Hom
5K5_v5.1	1503	C	T	56	Het
5K5_v5.1	2313	T	C	28	Het
5K5_v5.1	2314	A	T	29	Het
5K5_v5.1	2431	A	T	13	Het
5K5_v5.1	2460	G	A	18	Het
5K5_v5.1	3024	A	G	20	Het
5K5_v5.1	3084	A	G	22	Hom
5K5_v5.1	3098	C	T	16	Hom
5K5_v5.1	3559	G	T	32	Hom
5K5_v5.1	3630	T	C	15	Hom
5K5_v5.1	3659	T	C	10	Hom
5K5_v5.1	3677	A	G	15	Hom
5K5_v5.1	3703	C	G	23	Hom
5K5_v5.1	3759	C	T	30	Hom
5K5_v5.1	4304	A	C	10	Hom
5K5_v5.1	4309	C	T	13	Hom
5K5_v5.1	4432	C	T	7	Hom
5K5_v5.1	5279	C	T	36	Hom
5K5_v5.1	5342	C	G	59	Hom
5K5_v5.1	5361	G	A	48	Hom
5K5_v5.1	5362	T	C	48	Hom
5K5_v5.1	5366	T	C	49	Hom
5K5_v5.1	10896	T	C	16	Hom
5K5_v5.1	10926	T	C	23	Hom
5K5_v5.1	16144	G	A	46	Hom
5K5_v5.1	21138	T	C	100	Hom
5K5_v5.1	21547	T	G	80	Het
5K5_v5.1	21911	T	A	76	Het
5K5_v5.1	22019	G	C	47	Het
5K5_v5.1	35158	G	A	57	Hom
5K5_v5.1	35254	C	A	60	Hom
5K5_v5.1	38164	A	G	80	Hom
5K5_v5.1	38211	C	T	93	Hom
5K5_v5.1	38226	T	C	87	Hom
5K5_v5.1	38269	A	G	3	Hom
5K5_v5.1	48643	A	G	48	Het
5K5_v5.1	48684	C	A	78	Het
5K5_v5.1	48718	A	G	93	Hom
5K5_v5.1	48726	G	T	92	Hom
5K5_v5.1	48756	A	G	88	Hom
5K5_v5.1	48801	C	T	82	Het
5K5_v5.1	48890	T	C	28	Hom
5K5_v5.1	48985	A	G	36	Hom
5K5_v5.1	55156	A	G	62	Hom
5K5_v5.1	55187	A	G	83	Het
5K5_v5.1	55199	C	G	90	Het
5K5_v5.1	55245	G	A	71	Hom
5K5_v5.1	55295	G	A	66	Het
5K5_v5.1	55306	T	C	69	Het
5K5_v5.1	55311	G	A	70	Het
5K5_v5.1	55434	T	G	54	Hom
5K5_v5.1	57744	A	G	37	Het
5K5_v5.1	57952	T	G	27	Hom
5K5_v5.1	66694	A	G	71	Hom
5K5_v5.1	69623	A	G	20	Hom
5K5_v5.1	71793	T	C	30	Hom
5K5_v5.1	71801	C	T	31	Hom
5K5_v5.1	72027	T	C	8	Hom
5K5_v5.1	72309	T	G	19	Hom
5K5_v5.1	72324	A	T	17	Hom
5K5_v5.1	72393	C	T	16	Hom
5K5_v5.1	72425	C	T	8	Hom
5K5_v5.1	72575	A	G	10	Hom
5K5_v5.1	72582	T	C	12	Hom
5K5_v5.1	72606	T	C	17	Hom
5K5_v5.1	72613	C	T	18	Hom
5K5_v5.1	72670	T	C	12	Hom
5K5_v5.1	73043	A	T	9	Hom
5K5_v5.1	73070	A	G	7	Hom
5K5_v5.1	73116	C	T	34	Het
5K5_v5.1	73117	C	T	34	Het
5K5_v5.1	73119	G	T	35	Het
5K5_v5.1	73143	G	A	47	Het
5K5_v5.1	73144	G	T	47	Het
5K5_v5.1	73155	T	C	48	Het
5K5_v5.1	73165	G	A	53	Het
5K5_v5.1	73167	C	A	52	Het
5K5_v5.1	73174	A	G	52	Het
5K5_v5.1	73186	T	C	48	Het
5K5_v5.1	73204	T	C	40	Het
5K5_v5.1	73934	G	A	96	Het
5K5_v5.1	73948	A	G	99	Het
5K5_v5.1	73965	G	A	92	Het
5K5_v5.1	73967	C	A	91	Het
5K5_v5.1	73973	G	T	82	Het
5K5_v5.1	73979	G	A	53	Het
5K5_v5.1	73980	A	G	51	Het
5K5_v5.1	73981	G	C	50	Het
5K5_v5.1	74032	A	C	21	Hom
5K5_v5.1	74142	G	A	20	Hom
5K5_v5.1	74143	A	C	21	Hom
5K5_v5.1	74156	A	G	40	Het
5K5_v5.1	74176	T	C	57	Het
5K5_v5.1	74185	G	A	65	Het
5K5_v5.1	74190	A	G	66	Het
5K5_v5.1	74193	G	A	67	Het
5K5_v5.1	74300	T	C	72	Het
5K5_v5.1	74385	T	G	37	Hom
5K5_v5.1	74396	A	G	52	Het
5K5_v5.1	74398	C	T	54	Het
5K5_v5.1	74401	G	A	55	Het
5K5_v5.1	74402	G	A	55	Hom
5K5_v5.1	74455	T	C	68	Het
5K5_v5.1	74488	G	A	12	Hom
5K5_v5.1	74503	G	A	43	Hom
5K5_v5.1	74511	C	T	49	Het
5K5_v5.1	74513	C	T	51	Het
5K5_v5.1	74518	A	G	57	Het
5K5_v5.1	74533	A	G	63	Het
5K5_v5.1	74538	T	C	68	Het
5K5_v5.1	74544	T	A	70	Het
5K5_v5.1	74665	A	G	74	Het
5K5_v5.1	74676	G	A	61	Hom
5K5_v5.1	74684	A	G	59	Hom
5K5_v5.1	74685	C	T	59	Het
5K5_v5.1	74728	T	C	68	Het
5K5_v5.1	74733	G	A	67	Het
5K5_v5.1	74738	G	A	65	Hom
5K5_v5.1	74772	G	C	81	Hom
5K5_v5.1	74809	C	A	91	Het
5K5_v5.1	74813	T	A	92	Het
5K5_v5.1	74821	C	G	95	Het
5K5_v5.1	74883	T	G	87	Het
5K5_v5.1	75048	T	G	31	Hom
5K5_v5.1	75088	C	G	55	Hom
5K5_v5.1	75121	G	T	77	Hom
5K5_v5.1	75122	G	T	78	Het
5K5_v5.1	75130	T	A	83	Hom
5K5_v5.1	75262	T	A	94	Het
5K5_v5.1	75285	C	T	59	Hom
5K5_v5.1	75286	A	G	52	Het
5K5_v5.1	75289	C	G	50	Het
5K5_v5.1	75291	T	C	49	Het
5K5_v5.1	75379	G	A	37	Hom
5K5_v5.1	75388	G	A	43	Hom
5K5_v5.1	75396	T	C	53	Hom
5K5_v5.1	75445	T	C	75	Het
5K5_v5.1	75464	T	C	77	Het
5K5_v5.1	75471	C	A	72	Hom
5K5_v5.1	75472	G	A	72	Hom
5K5_v5.1	75498	A	C	49	Hom
5K5_v5.1	75518	C	T	62	Het
5K5_v5.1	75553	G	A	58	Het
5K5_v5.1	75557	A	G	55	Hom
5K5_v5.1	75589	C	T	31	Hom
5K5_v5.1	75593	T	C	30	Hom
5K5_v5.1	75596	T	C	30	Hom
5K5_v5.1	75611	T	C	37	Het
5K5_v5.1	75618	A	G	33	Het
5K5_v5.1	75624	C	T	31	Het
5K5_v5.1	75625	C	T	30	Het
5K5_v5.1	75629	G	A	29	Hom
5K5_v5.1	75644	C	T	21	Hom
5K5_v5.1	75653	G	T	16	Hom
5K5_v5.1	75655	G	A	15	Hom
5K5_v5.1	75657	A	T	15	Hom
5K5_v5.1	75660	C	T	15	Hom
5K5_v5.1	75692	A	T	33	Hom
5K5_v5.1	75758	G	A	16	Hom
5K5_v5.1	75770	T	A	20	Hom
5K5_v5.1	75777	T	C	33	Hom
5K5_v5.1	75783	T	C	33	Hom
5K5_v5.1	75790	G	A	38	Hom
5K5_v5.1	75799	A	C	44	Het
5K5_v5.1	75801	A	T	44	Het
5K5_v5.1	75803	C	T	71	Het
5K5_v5.1	75808	G	A	77	Het
5K5_v5.1	75831	A	G	69	Het
5K5_v5.1	75837	A	C	90	Het
5K5_v5.1	75918	C	T	92	Het
5K5_v5.1	75923	C	T	84	Het
5K5_v5.1	75924	T	G	83	Het
5K5_v5.1	75925	A	G	82	Het
5K5_v5.1	75926	A	G	83	Het
5K5_v5.1	75927	C	A	83	Het
5K5_v5.1	75930	A	C	79	Het
5K5_v5.1	75953	G	A	76	Het
5K5_v5.1	75955	A	C	74	Hom
5K5_v5.1	75988	G	A	65	Hom
5K5_v5.1	76010	G	A	89	Hom
5K5_v5.1	76013	G	A	88	Het
5K5_v5.1	76267	G	A	88	Het
5K5_v5.1	76287	C	T	96	Het
5K5_v5.1	76296	A	G	97	Het
5K5_v5.1	76308	A	G	86	Het
5K5_v5.1	76314	T	G	72	Het
5K5_v5.1	76315	T	G	64	Het
5K5_v5.1	76317	G	A	66	Het
5K5_v5.1	76322	A	T	69	Het
5K5_v5.1	76323	T	A	68	Hom
5K5_v5.1	76332	A	G	60	Het
5K5_v5.1	76335	C	G	58	Hom
5K5_v5.1	76345	T	A	54	Het
5K5_v5.1	76347	A	G	55	Het
5K5_v5.1	76356	C	T	44	Het
5K5_v5.1	76359	G	T	44	Het
5K5_v5.1	76361	T	C	44	Het
5K5_v5.1	76366	A	T	44	Het
5K5_v5.1	76369	G	A	26	Hom
5K5_v5.1	76370	T	C	31	Het
5K5_v5.1	76376	C	T	31	Het
5K5_v5.1	76377	A	G	31	Het
5K5_v5.1	76382	C	T	33	Hom
5K5_v5.1	76392	A	T	44	Het
5K5_v5.1	76410	T	C	60	Hom
5K5_v5.1	76413	G	A	61	Het
5K5_v5.1	76415	G	A	63	Het
5K5_v5.1	76418	A	G	65	Het
5K5_v5.1	76419	A	G	65	Het
5K5_v5.1	76425	A	T	62	Het
5K5_v5.1	76446	C	T	4	Hom
5K5_v5.1	76596	T	C	10	Hom
5K5_v5.1	76602	A	G	87	Hom
5K5_v5.1	76755	G	A	62	Hom
5K5_v5.1	76758	C	A	59	Hom
5K5_v5.1	76762	C	G	56	Hom
5K5_v5.1	76764	T	C	56	Hom
5K5_v5.1	76765	G	A	56	Hom
5K5_v5.1	76767	A	G	51	Hom
5K5_v5.1	76892	C	G	83	Het
5K5_v5.1	76920	G	A	61	Het
5K5_v5.1	76966	A	T	41	Hom
5K5_v5.1	76975	A	G	39	Hom
5K5_v5.1	77004	T	A	37	Hom
5K5_v5.1	77005	G	C	35	Hom
5K5_v5.1	77006	G	A	36	Hom
5K5_v5.1	77170	G	A	62	Het
5K5_v5.1	77199	T	C	78	Het
5K5_v5.1	77224	G	A	52	Het
5K5_v5.1	77242	A	T	47	Het
5K5_v5.1	77272	C	G	27	Hom
5K5_v5.1	77431	G	A	23	Hom
5K5_v5.1	77721	C	T	16	Hom
5K5_v5.1	77723	G	A	18	Hom
5K5_v5.1	77738	A	G	26	Hom
5K5_v5.1	77782	G	C	32	Hom
5K5_v5.1	77786	G	A	32	Hom
5K5_v5.1	77809	C	A	34	Hom
5K5_v5.1	77831	G	A	34	Het
5K5_v5.1	77833	C	T	33	Het
5K5_v5.1	77835	G	C	33	Het
5K5_v5.1	77843	G	A	34	Het
5K5_v5.1	77844	A	G	35	Hom
5K5_v5.1	77848	A	C	35	Het
5K5_v5.1	77882	G	A	34	Het
5K5_v5.1	77887	T	C	37	Het
5K5_v5.1	77912	A	G	37	Het
5K5_v5.1	77917	T	C	37	Het
5K5_v5.1	77923	T	C	34	Het
5K5_v5.1	77937	G	A	28	Het
5K5_v5.1	77952	G	A	49	Het
5K5_v5.1	77961	G	A	50	Het
5K5_v5.1	77962	A	G	51	Het
5K5_v5.1	77964	G	A	52	Het
5K5_v5.1	77988	G	A	52	Het
5K5_v5.1	77998	T	C	60	Hom
5K5_v5.1	78015	G	T	65	Het
5K5_v5.1	78037	A	G	58	Hom
5K5_v5.1	78052	A	G	58	Het
5K5_v5.1	78066	C	T	56	Hom
5K5_v5.1	78157	C	G	73	Het
5K5_v5.1	78161	G	A	74	Het
5K5_v5.1	78168	A	G	68	Het
5K5_v5.1	78228	C	A	99	Het
5K5_v5.1	78234	T	C	100	Het
5K5_v5.1	78245	T	C	57	Het
5K5_v5.1	78246	A	G	56	Het
5K5_v5.1	78287	G	A	92	Het
5K5_v5.1	78288	C	T	92	Het
5K5_v5.1	78302	A	T	48	Hom
5K5_v5.1	78329	T	C	40	Het
5K5_v5.1	78339	T	C	65	Het
5K5_v5.1	78346	A	G	67	Het
5K5_v5.1	78354	A	C	53	Het
5K5_v5.1	78383	G	A	64	Het
5K5_v5.1	78392	G	A	58	Hom
5K5_v5.1	78398	G	A	56	Het
5K5_v5.1	78407	A	G	54	Het
5K5_v5.1	78410	A	G	53	Het
5K5_v5.1	78464	T	C	42	Hom
5K5_v5.1	78473	A	G	39	Hom
5K5_v5.1	78544	A	G	61	Hom
5K5_v5.1	78688	T	C	65	Hom
5K5_v5.1	78823	T	C	62	Hom
5K5_v5.1	78873	A	C	50	Hom
5K5_v5.1	78907	A	G	65	Het
5K5_v5.1	78938	C	T	71	Het
5K5_v5.1	78949	G	T	71	Het
5K5_v5.1	78952	T	A	71	Het
5K5_v5.1	78984	C	T	75	Het
5K5_v5.1	78992	G	A	74	Het
5K5_v5.1	79266	C	T	39	Hom
5K5_v5.1	79333	C	G	30	Hom
5K5_v5.1	79334	A	G	29	Hom
5K5_v5.1	79336	G	A	31	Hom
5K5_v5.1	79344	G	A	41	Hom
5K5_v5.1	79395	A	G	44	Hom
5K5_v5.1	79441	A	C	35	Hom
5K5_v5.1	79711	T	C	36	Het
5K5_v5.1	79821	C	T	41	Hom
5K5_v5.1	79862	G	C	43	Hom
5K5_v5.1	79998	T	G	26	Hom
5K5_v5.1	80121	A	G	16	Hom
5K5_v5.1	80176	T	C	18	Hom
5K5_v5.1	80203	T	C	22	Hom
5K5_v5.1	82497	G	A	14	Het
5K5_v5.1	82498	G	A	14	Het
5K5_v5.1	82633	A	T	96	Het
5K5_v5.1	83812	C	G	49	Het
5K5_v5.1	83851	T	G	81	Het
5K5_v5.1	83869	G	A	88	Het
5K5_v5.1	83870	A	G	88	Het
5K5_v5.1	83872	C	A	87	Het
5K5_v5.1	83878	A	T	84	Het
5K5_v5.1	83881	C	T	83	Het
5K5_v5.1	83882	A	T	84	Het
5K5_v5.1	83902	C	T	95	Het
5K5_v5.1	83907	T	A	94	Het
5K5_v5.1	83913	G	C	92	Het
5K5_v5.1	84246	T	C	80	Het
5K5_v5.1	84272	A	G	79	Het
5K5_v5.1	84291	C	T	83	Het
5K5_v5.1	84417	C	A	96	Het
5K5_v5.1	84439	G	A	79	Het
5K5_v5.1	84447	T	C	78	Het
5K5_v5.1	85075	A	G	89	Het
5K5_v5.1	85622	A	C	26	Hom
5K5_v5.1	86673	T	C	80	Hom
5K5_v5.1	87088	G	T	30	Hom
5K5_v5.1	87094	G	T	31	Hom
5K5_v5.1	87126	A	C	73	Het
5K5_v5.1	87313	T	C	93	Het
5K5_v5.1	87317	T	G	91	Het
5K5_v5.1	87407	A	T	85	Het
5K5_v5.1	87412	G	C	85	Het
5K5_v5.1	87414	A	G	86	Het
5K5_v5.1	87423	T	C	86	Het
5K5_v5.1	87427	A	T	86	Het
5K5_v5.1	87443	T	C	82	Het
5K5_v5.1	87444	A	G	82	Het
5K5_v5.1	87449	A	G	78	Het
5K5_v5.1	87460	A	G	70	Het
5K5_v5.1	87468	G	T	48	Het
5K5_v5.1	87479	A	G	97	Het
5K5_v5.1	87554	T	C	82	Het
5K5_v5.1	87556	C	T	83	Het
5K5_v5.1	87570	G	A	96	Het
5K5_v5.1	87704	G	A	49	Het
5K5_v5.1	87716	G	A	47	Het
5K5_v5.1	87721	T	G	44	Het
5K5_v5.1	87940	G	C	45	Het
5K5_v5.1	87997	C	T	45	Het
5K5_v5.1	88043	T	C	32	Het
5K5_v5.1	88054	A	G	32	Het
5K5_v5.1	88056	C	T	31	Het
5K5_v5.1	88059	A	T	31	Het
5K5_v5.1	88100	C	T	43	Het
5K5_v5.1	88128	A	G	43	Het
5K5_v5.1	88129	T	A	43	Het
5K5_v5.1	88137	G	A	47	Het
5K5_v5.1	88156	A	G	72	Het
5K5_v5.1	88905	A	G	25	Het
5K5_v5.1	88928	T	A	23	Het
5K5_v5.1	88940	G	A	9	Hom
5K5_v5.1	88949	A	G	5	Hom
5K5_v5.1	88951	T	G	4	Hom
5K5_v5.1	88958	T	C	6	Hom
5K5_v5.1	88959	T	G	7	Hom
5K5_v5.1	89017	T	G	52	Hom
5K5_v5.1	89372	T	G	47	Het
5K5_v5.1	89374	C	T	46	Het
5K5_v5.1	89377	C	A	45	Het
5K5_v5.1	89386	C	G	43	Het
5K5_v5.1	89395	C	T	40	Het
5K5_v5.1	89399	T	G	40	Het
5K5_v5.1	89406	G	T	36	Hom
5K5_v5.1	89407	T	C	36	Hom
5K5_v5.1	89411	A	G	39	Het
5K5_v5.1	89450	C	T	58	Het
5K5_v5.1	89451	G	T	57	Het
5K5_v5.1	89459	T	C	64	Het
5K5_v5.1	89468	A	T	60	Het
5K5_v5.1	89471	A	T	62	Het
5K5_v5.1	89472	G	T	62	Het
5K5_v5.1	89474	T	C	65	Het
5K5_v5.1	89492	A	G	72	Het
5K5_v5.1	89495	G	T	70	Het
5K5_v5.1	89525	C	G	69	Het
5K5_v5.1	89527	C	T	68	Het
5K5_v5.1	89555	T	C	55	Hom
5K5_v5.1	89560	C	G	66	Het
5K5_v5.1	89576	T	G	74	Het
5K5_v5.1	89595	G	C	84	Het
5K5_v5.1	89657	C	T	67	Het
5K5_v5.1	89663	T	C	58	Het
5K5_v5.1	89664	A	G	58	Hom
5K5_v5.1	89677	C	T	57	Hom
5K5_v5.1	89862	T	C	38	Het
5K5_v5.1	89878	G	C	45	Hom
5K5_v5.1	89903	G	A	49	Het
5K5_v5.1	89906	A	G	50	Het
5K5_v5.1	89947	T	C	49	Het
5K5_v5.1	89959	G	T	45	Het
5K5_v5.1	89968	T	A	36	Het
5K5_v5.1	90014	C	T	41	Het
5K5_v5.1	90312	A	G	72	Het
5K5_v5.1	90327	C	T	86	Het
5K5_v5.1	90340	G	A	90	Het
5K5_v5.1	90381	A	G	59	Het
5K5_v5.1	90382	C	T	58	Het
5K5_v5.1	90389	G	T	54	Het
5K5_v5.1	90396	T	C	49	Het
5K5_v5.1	90400	T	C	46	Het
5K5_v5.1	90409	T	G	36	Het
5K5_v5.1	90411	T	C	36	Het
5K5_v5.1	90420	A	G	35	Het
5K5_v5.1	90613	T	A	12	Hom
5K5_v5.1	90733	G	A	33	Hom
5K5_v5.1	90735	T	G	17	Hom
5K5_v5.1	90741	A	C	21	Hom
5K5_v5.1	90979	G	T	48	Het
5K5_v5.1	90981	T	C	50	Het
5K5_v5.1	91014	G	A	60	Het
5K5_v5.1	91022	T	C	60	Het
5K5_v5.1	91034	G	A	52	Het
5K5_v5.1	91041	G	A	49	Het
5K5_v5.1	91046	C	G	48	Het
5K5_v5.1	91087	T	C	35	Het
5K5_v5.1	91092	C	T	38	Het
5K5_v5.1	91097	C	G	42	Het
5K5_v5.1	91104	T	C	46	Het
5K5_v5.1	91131	A	C	56	Het
5K5_v5.1	91380	T	A	63	Het
5K5_v5.1	91397	T	C	71	Het
5K5_v5.1	91403	T	G	74	Het
5K5_v5.1	91418	T	A	84	Het
5K5_v5.1	91425	T	C	86	Het
5K5_v5.1	91433	T	C	90	Het
5K5_v5.1	91438	C	T	94	Het
5K5_v5.1	91460	G	A	83	Het
5K5_v5.1	91462	C	A	84	Het
5K5_v5.1	91465	G	A	82	Het
5K5_v5.1	91466	A	G	81	Het
5K5_v5.1	91473	C	T	77	Het
5K5_v5.1	91480	C	G	77	Het
5K5_v5.1	91483	C	G	75	Het
5K5_v5.1	91495	C	T	66	Het
5K5_v5.1	91497	T	G	65	Het
5K5_v5.1	91503	C	T	63	Het
5K5_v5.1	91522	C	A	47	Het
5K5_v5.1	92124	C	T	27	Het
5K5_v5.1	92138	G	C	30	Het
5K5_v5.1	92139	T	A	28	Het
5K5_v5.1	92160	G	A	58	Het
5K5_v5.1	92166	T	C	66	Het
5K5_v5.1	92169	T	C	68	Het
5K5_v5.1	92181	G	A	85	Het
5K5_v5.1	92182	C	T	87	Het
5K5_v5.1	92185	T	G	97	Het
5K5_v5.1	92211	A	T	100	Het
5K5_v5.1	92258	C	A	94	Het
5K5_v5.1	92287	T	G	32	Hom
5K5_v5.1	92688	C	T	34	Hom
5K5_v5.1	92697	C	G	36	Hom
5K5_v5.1	92703	A	T	34	Hom
5K5_v5.1	92706	A	C	33	Hom
5K5_v5.1	92712	T	A	35	Hom
5K5_v5.1	92716	T	G	35	Hom
5K5_v5.1	92718	G	C	37	Hom
5K5_v5.1	92735	A	C	54	Hom
5K5_v5.1	92799	T	C	40	Hom
5K5_v5.1	92807	T	C	34	Hom
5K5_v5.1	92812	C	T	30	Hom
5K5_v5.1	92815	C	T	30	Hom
5K5_v5.1	92826	G	C	25	Hom
5K5_v5.1	92838	G	A	17	Hom
5K5_v5.1	92847	G	A	2	Hom
5K5_v5.1	92890	C	A	20	Hom
5K5_v5.1	92898	A	T	20	Hom
5K5_v5.1	92906	G	T	20	Hom
5K5_v5.1	92907	C	T	21	Hom
5K5_v5.1	92912	A	T	21	Hom
5K5_v5.1	92919	G	T	21	Hom
5K5_v5.1	92920	G	T	21	Hom
5K5_v5.1	92922	G	T	23	Hom
5K5_v5.1	93142	G	A	80	Het
5K5_v5.1	93144	T	G	79	Het
5K5_v5.1	93261	C	G	57	Het
5K5_v5.1	93265	G	T	56	Het
5K5_v5.1	93311	A	G	67	Het
5K5_v5.1	93351	G	A	67	Het
5K5_v5.1	93365	A	G	58	Het
5K5_v5.1	93369	C	G	56	Het
5K5_v5.1	93374	C	T	55	Het
5K5_v5.1	93387	G	A	49	Het
5K5_v5.1	93653	G	A	66	Het
5K5_v5.1	93715	G	A	78	Het
5K5_v5.1	93724	T	C	79	Het
5K5_v5.1	93736	T	C	83	Het
5K5_v5.1	93742	A	T	82	Het
5K5_v5.1	93777	T	G	64	Het
5K5_v5.1	93802	T	C	55	Het
5K5_v5.1	93815	A	G	56	Het
5K5_v5.1	93819	A	C	56	Het
5K5_v5.1	93825	C	A	59	Het
5K5_v5.1	93827	T	G	56	Het
5K5_v5.1	93854	T	C	56	Het
5K5_v5.1	94045	G	A	45	Het
5K5_v5.1	94188	A	C	41	Het
5K5_v5.1	94223	T	G	44	Het
5K5_v5.1	94254	T	C	40	Het
5K5_v5.1	94900	T	C	29	Hom
5K5_v5.1	95616	A	C	8	Het
5K5_v5.1	95630	A	G	12	Het
5K5_v5.1	95637	C	T	12	Het
5K5_v5.1	95642	T	G	13	Het
5K5_v5.1	95647	G	A	16	Het
5K5_v5.1	95671	C	T	16	Het
5K5_v5.1	95673	C	T	16	Het
5K5_v5.1	95689	T	C	16	Het
5K5_v5.1	95696	T	G	17	Hom
5K5_v5.1	95707	G	A	12	Het
5K5_v5.1	95708	A	C	13	Hom
5K5_v5.1	95734	C	T	13	Het
5K5_v5.1	95750	T	C	13	Het
5K5_v5.1	95762	C	T	14	Het
5K5_v5.1	95775	A	C	18	Het
5K5_v5.1	95778	A	T	21	Hom
5K5_v5.1	95791	A	C	28	Het
5K5_v5.1	95796	T	A	28	Het
5K5_v5.1	95797	A	T	27	Het
5K5_v5.1	95847	A	C	45	Het
5K5_v5.1	95856	T	C	52	Hom
5K5_v5.1	95863	G	A	57	Het
5K5_v5.1	95866	C	G	61	Het
5K5_v5.1	95909	C	G	62	Het
5K5_v5.1	95944	C	A	77	Het
5K5_v5.1	95953	C	A	74	Het
5K5_v5.1	95955	T	C	75	Het
5K5_v5.1	95966	C	G	74	Hom
5K5_v5.1	95977	C	A	78	Het
5K5_v5.1	95989	T	C	72	Hom
5K5_v5.1	96005	A	G	76	Het
5K5_v5.1	96014	A	G	83	Hom
5K5_v5.1	96021	G	T	83	Het
5K5_v5.1	96023	C	T	85	Het
5K5_v5.1	96067	C	A	73	Het
5K5_v5.1	96071	A	T	69	Hom
5K5_v5.1	96078	C	T	63	Het
5K5_v5.1	96089	G	T	49	Het
5K5_v5.1	96090	C	T	48	Hom
5K5_v5.1	96093	C	A	46	Het
5K5_v5.1	96102	G	A	38	Hom
5K5_v5.1	96104	G	T	38	Hom
5K5_v5.1	96113	T	C	30	Het
5K5_v5.1	96120	G	T	9	Hom
5K5_v5.1	96121	C	T	8	Hom
5K5_v5.1	96271	C	T	15	Hom
5K5_v5.1	96297	T	C	15	Hom
5K5_v5.1	97479	G	A	29	Hom
5K5_v5.1	97482	A	G	31	Hom
5K5_v5.1	97500	G	C	43	Hom
5K5_v5.1	97565	T	C	43	Hom
5K5_v5.1	97587	C	G	35	Hom
5K5_v5.1	97642	G	T	13	Hom
5K5_v5.1	97648	C	G	8	Hom
5K5_v5.1	97651	C	G	8	Hom
5K5_v5.1	97652	T	C	8	Hom
5K5_v5.1	99558	A	G	14	Hom
5K5_v5.1	99582	C	T	15	Hom
5K5_v5.1	99589	T	G	15	Hom
5K5_v5.1	99592	G	A	15	Hom
5K5_v5.1	99611	T	C	11	Hom
5K5_v5.1	99612	C	T	11	Hom
5K5_v5.1	100067	C	G	4	Hom
5K5_v5.1	100068	A	G	4	Hom
5K5_v5.1	100089	C	T	5	Hom
5K5_v5.1	100106	T	C	2	Hom
5K5_v5.1	100253	T	C	4	Hom
5K5_v5.1	100258	T	C	5	Hom
5K5_v5.1	100285	T	C	11	Hom
5K5_v5.1	100286	A	T	11	Hom
5K5_v5.1	100287	G	T	12	Hom
5K5_v5.1	100299	G	C	15	Hom
5K5_v5.1	100303	A	C	15	Hom
5K5_v5.1	100306	G	C	15	Hom
5K5_v5.1	100342	A	C	15	Hom
5K5_v5.1	100367	G	C	5	Hom
5K5_v5.1	100371	T	G	4	Hom
5K5_v5.1	100372	A	C	4	Hom
5K5_v5.1	100373	C	T	4	Hom
5K5_v5.1	100376	A	C	4	Hom
5K5_v5.1	100385	T	G	4	Hom
5K5_v5.1	100646	G	T	7	Hom
5K5_v5.1	100654	G	T	7	Hom
5K5_v5.1	100655	A	C	8	Hom
5K5_v5.1	100660	T	G	9	Hom
5K5_v5.1	100674	C	T	11	Hom
5K5_v5.1	100685	C	A	11	Hom
5K5_v5.1	100695	T	C	11	Hom
5K5_v5.1	100716	A	G	8	Hom
5K5_v5.1	100720	C	T	8	Hom
5K5_v5.1	101530	C	T	43	Hom
5K5_v5.1	101532	G	A	45	Het
5K5_v5.1	101585	T	C	99	Het
5K5_v5.1	101588	T	G	86	Het
5K5_v5.1	101590	G	T	92	Het
5K5_v5.1	101622	G	T	82	Het
5K5_v5.1	101635	G	C	47	Het
5K5_v5.1	101643	A	T	5	Hom
5K5_v5.1	101753	A	T	48	Het
5K5_v5.1	101765	C	T	65	Het
5K5_v5.1	101792	G	A	57	Het
5K5_v5.1	101797	T	A	57	Het
5K5_v5.1	101800	T	G	53	Het
5K5_v5.1	101801	C	T	55	Het
5K5_v5.1	101810	T	G	61	Het
5K5_v5.1	101819	T	C	55	Het
5K5_v5.1	102075	T	C	10	Hom
5K5_v5.1	102429	A	C	16	Hom
5K5_v5.1	102452	A	G	6	Hom
5K5_v5.1	102458	T	C	6	Hom
5K5_v5.1	102463	C	G	6	Hom
5K5_v5.1	102464	T	C	6	Hom
5K5_v5.1	102467	A	T	6	Hom
5K5_v5.1	102478	C	T	8	Hom
5K5_v5.1	102487	T	C	8	Hom
5K5_v5.1	102509	C	A	8	Hom
5K5_v5.1	102515	G	A	8	Hom
5K5_v5.1	102518	T	C	7	Hom
5K5_v5.1	102527	C	T	5	Hom
5K5_v5.1	102528	T	A	4	Hom
5K5_v5.1	102725	C	A	20	Hom
5K5_v5.1	102760	T	C	19	Hom
5K5_v5.1	102764	G	T	17	Hom
5K5_v5.1	102772	A	G	19	Hom
5K5_v5.1	102773	A	G	19	Hom
5K5_v5.1	102788	T	G	16	Hom
5K5_v5.1	102801	G	T	10	Hom
5K5_v5.1	103083	C	T	2	Hom
5K5_v5.1	103100	T	C	9	Hom
5K5_v5.1	103101	G	A	10	Hom
5K5_v5.1	103123	G	A	88	Het
5K5_v5.1	103131	T	C	89	Het
5K5_v5.1	103148	G	C	88	Het
5K5_v5.1	106086	C	A	16	Hom
5K5_v5.1	106088	A	C	18	Hom
5K5_v5.1	106097	A	G	21	Hom
5K5_v5.1	106172	A	G	34	Hom
5K5_v5.1	106949	A	G	14	Hom
5K5_v5.1	106950	G	T	14	Hom
5K5_v5.1	106966	G	A	21	Hom
5K5_v5.1	106983	A	G	28	Hom
5K5_v5.1	106991	T	G	31	Hom
5K5_v5.1	106996	A	C	36	Hom
5K5_v5.1	107013	G	A	38	Hom
5K5_v5.1	107048	T	C	24	Hom
5K5_v5.1	107049	T	C	23	Hom
5K5_v5.1	107054	A	T	22	Hom
5K5_v5.1	107058	T	C	22	Hom
5K5_v5.1	107077	C	T	19	Hom
5K5_v5.1	107087	G	T	14	Hom
5K5_v5.1	107298	T	C	8	Hom
5K5_v5.1	107300	T	C	8	Hom
5K5_v5.1	107326	G	C	10	Hom
5K5_v5.1	107333	G	T	10	Hom
5K5_v5.1	107343	C	T	10	Hom
5K5_v5.1	107347	A	G	10	Hom
5K5_v5.1	107403	G	A	19	Hom
5K5_v5.1	107405	C	T	20	Hom
5K5_v5.1	107423	T	G	33	Hom
5K5_v5.1	107424	G	C	34	Hom
5K5_v5.1	107432	A	C	37	Hom
5K5_v5.1	107464	G	A	44	Hom
5K5_v5.1	107470	G	C	47	Hom
5K5_v5.1	107512	A	G	50	Hom
5K5_v5.1	107517	C	T	49	Hom
5K5_v5.1	107536	T	C	52	Hom
5K5_v5.1	107556	T	C	46	Hom
5K5_v5.1	107607	C	G	24	Hom
5K5_v5.1	107651	C	G	5	Hom
5K5_v5.1	107675	A	G	2	Hom
5K5_v5.1	108081	G	C	9	Hom
5K5_v5.1	108104	G	A	9	Hom
5K5_v5.1	108122	G	A	10	Hom
5K5_v5.1	108125	T	C	10	Hom
5K5_v5.1	108141	C	T	7	Hom
5K5_v5.1	108142	C	T	7	Hom
5K5_v5.1	108144	C	A	7	Hom
5K5_v5.1	108146	C	T	8	Hom
5K5_v5.1	108152	C	T	15	Hom
5K5_v5.1	108164	G	A	21	Hom
5K5_v5.1	108176	T	C	23	Hom
5K5_v5.1	108183	T	C	23	Het
5K5_v5.1	108187	C	T	23	Het
5K5_v5.1	108189	A	T	23	Het
5K5_v5.1	108200	T	A	26	Het
5K5_v5.1	108211	G	C	27	Het
5K5_v5.1	108216	C	A	27	Het
5K5_v5.1	108233	A	G	26	Het
5K5_v5.1	108236	G	T	26	Het
5K5_v5.1	108248	T	G	17	Hom
5K5_v5.1	108259	A	G	23	Hom
5K5_v5.1	108297	G	T	35	Hom
5K5_v5.1	108310	G	T	36	Hom
5K5_v5.1	108325	T	A	40	Hom
5K5_v5.1	108338	G	C	39	Hom
5K5_v5.1	108349	C	T	34	Hom
5K5_v5.1	108369	C	A	21	Hom
5K5_v5.1	108373	T	A	19	Hom
5K5_v5.1	108393	G	C	11	Hom
5K5_v5.1	108406	T	A	9	Hom
5K5_v5.1	108410	G	A	8	Hom
5K5_v5.1	108414	A	G	7	Hom
5K5_v5.1	108570	T	C	18	Hom
5K5_v5.1	108583	T	C	18	Hom
5K5_v5.1	108591	T	G	17	Hom
5K5_v5.1	108598	T	C	12	Hom
5K5_v5.1	108601	G	C	12	Hom
5K5_v5.1	108607	T	A	12	Hom
5K5_v5.1	108613	T	G	12	Hom
5K5_v5.1	108664	T	A	28	Het
5K5_v5.1	108667	C	A	28	Het
5K5_v5.1	108669	A	T	27	Het
5K5_v5.1	108900	T	C	55	Hom
5K5_v5.1	108901	A	C	55	Hom
5K5_v5.1	108912	A	G	56	Hom
5K5_v5.1	108914	G	A	56	Hom
5K5_v5.1	108940	A	C	49	Het
5K5_v5.1	108962	T	G	20	Het
5K5_v5.1	108976	A	C	27	Het
5K5_v5.1	108992	A	T	36	Het
5K5_v5.1	109003	C	T	43	Het
5K5_v5.1	109011	C	T	48	Het
5K5_v5.1	109017	A	G	49	Het
5K5_v5.1	109030	T	C	50	Het
5K5_v5.1	109055	T	C	48	Het
5K5_v5.1	109060	C	T	47	Het
5K5_v5.1	109062	T	C	48	Het
5K5_v5.1	109120	T	C	29	Hom
5K5_v5.1	109185	A	G	75	Het
5K5_v5.1	109385	A	G	84	Het
5K5_v5.1	109404	C	T	91	Het
5K5_v5.1	109434	T	A	98	Het
5K5_v5.1	109435	G	A	97	Het
5K5_v5.1	109496	C	T	100	Het
5K5_v5.1	109508	T	G	97	Het
5K5_v5.1	109520	G	C	93	Het
5K5_v5.1	109524	C	T	93	Het
5K5_v5.1	109534	C	T	87	Het
5K5_v5.1	109537	T	G	87	Het
5K5_v5.1	109559	T	G	74	Het
5K5_v5.1	109560	T	G	73	Het
5K5_v5.1	109565	G	T	74	Het
5K5_v5.1	109576	G	C	71	Het
5K5_v5.1	109577	C	T	71	Het
5K5_v5.1	109591	C	T	73	Het
5K5_v5.1	109607	C	T	70	Het
5K5_v5.1	109733	T	A	65	Het
5K5_v5.1	109745	G	T	70	Het
5K5_v5.1	109754	C	T	71	Het
5K5_v5.1	109757	C	T	74	Het
5K5_v5.1	109776	T	C	80	Het
5K5_v5.1	109777	T	G	80	Het
5K5_v5.1	109778	G	T	81	Het
5K5_v5.1	109865	T	A	96	Het
5K5_v5.1	109870	G	T	94	Het
5K5_v5.1	109871	A	C	91	Het
5K5_v5.1	109882	T	C	87	Het
5K5_v5.1	109895	T	G	80	Het
5K5_v5.1	110117	C	T	95	Het
5K5_v5.1	110321	T	G	85	Het
5K5_v5.1	110324	C	T	85	Het
5K5_v5.1	110326	C	G	87	Het
5K5_v5.1	110332	C	T	89	Het
5K5_v5.1	110339	G	T	88	Het
5K5_v5.1	110340	G	A	89	Het
5K5_v5.1	110344	C	T	87	Het
5K5_v5.1	110345	T	G	88	Het
5K5_v5.1	110410	C	T	98	Het
5K5_v5.1	110419	T	C	71	Het
5K5_v5.1	110420	T	G	69	Het
5K5_v5.1	110421	C	T	69	Het
5K5_v5.1	110435	C	G	52	Het
5K5_v5.1	110438	T	C	45	Het
5K5_v5.1	110444	T	G	41	Het
5K5_v5.1	110447	A	G	46	Het
5K5_v5.1	110449	T	A	46	Het
5K5_v5.1	110451	G	C	47	Het
5K5_v5.1	110463	C	A	71	Het
5K5_v5.1	110465	G	A	75	Het
5K5_v5.1	110467	C	A	75	Het
5K5_v5.1	110496	T	G	91	Het
5K5_v5.1	110500	T	G	94	Het
5K5_v5.1	110501	T	G	95	Het
5K5_v5.1	110505	G	C	99	Het
5K5_v5.1	110534	T	C	98	Het
5K5_v5.1	110539	G	T	91	Het
5K5_v5.1	110540	G	T	90	Het
5K5_v5.1	110546	A	C	90	Het
5K5_v5.1	110550	A	G	90	Het
5K5_v5.1	110551	G	C	88	Het
5K5_v5.1	110636	G	T	93	Het
5K5_v5.1	110656	G	A	84	Het
5K5_v5.1	110661	A	G	81	Het
5K5_v5.1	110674	C	G	60	Het
5K5_v5.1	110675	G	T	59	Het
5K5_v5.1	110679	G	C	58	Het
5K5_v5.1	110689	T	C	81	Het
5K5_v5.1	110713	A	C	40	Het
5K5_v5.1	110720	G	A	82	Het
5K5_v5.1	110721	G	A	82	Het
5K5_v5.1	110737	G	T	95	Het
5K5_v5.1	110740	T	G	97	Het
5K5_v5.1	110741	C	T	98	Het
5K5_v5.1	110752	C	A	99	Het
5K5_v5.1	110754	C	A	99	Het
5K5_v5.1	110777	C	G	76	Het
5K5_v5.1	110790	C	T	86	Het
5K5_v5.1	110792	G	C	84	Het
5K5_v5.1	110794	G	T	85	Het
5K5_v5.1	110802	G	C	85	Het
5K5_v5.1	110803	T	A	87	Het
5K5_v5.1	110849	C	T	100	Het
5K5_v5.1	110865	C	T	98	Het
5K5_v5.1	110867	T	G	95	Het
5K5_v5.1	110871	C	T	94	Het
5K5_v5.1	110884	G	A	90	Het
5K5_v5.1	110887	T	C	91	Het
5K5_v5.1	110906	C	A	88	Het
5K5_v5.1	110922	T	C	81	Het
5K5_v5.1	110923	T	C	74	Het
5K5_v5.1	110924	G	T	75	Het
5K5_v5.1	110930	T	G	77	Het
5K5_v5.1	110931	T	G	76	Het
5K5_v5.1	110938	T	A	73	Het
5K5_v5.1	110943	T	C	65	Het
5K5_v5.1	110944	A	C	64	Het
5K5_v5.1	110947	G	A	64	Het
5K5_v5.1	110949	C	T	64	Het
5K5_v5.1	110953	C	T	66	Het
5K5_v5.1	110958	C	T	74	Het
5K5_v5.1	110986	T	A	95	Het
5K5_v5.1	110989	T	C	97	Het
5K5_v5.1	111004	T	A	93	Het
5K5_v5.1	111007	C	T	93	Het
5K5_v5.1	111009	A	C	93	Het
5K5_v5.1	111015	A	G	91	Het
5K5_v5.1	111016	G	A	89	Het
5K5_v5.1	111027	C	T	95	Het
5K5_v5.1	111029	A	G	95	Het
5K5_v5.1	111033	G	T	93	Het
5K5_v5.1	111042	C	T	93	Het
5K5_v5.1	111043	T	A	93	Het
5K5_v5.1	111052	C	A	89	Het
5K5_v5.1	111058	T	C	89	Het
5K5_v5.1	111065	C	T	89	Het
5K5_v5.1	111068	C	T	86	Het
5K5_v5.1	111071	C	T	86	Het
5K5_v5.1	111081	C	A	89	Het
5K5_v5.1	111100	T	G	93	Hom
5K5_v5.1	111104	T	A	91	Het
5K5_v5.1	111128	G	T	82	Het
5K5_v5.1	111133	C	T	81	Het
5K5_v5.1	111142	A	G	72	Het
5K5_v5.1	111149	A	C	47	Het
5K5_v5.1	111153	T	C	43	Het
5K5_v5.1	111158	A	G	41	Het
5K5_v5.1	111160	G	T	42	Het
5K5_v5.1	111163	C	A	41	Het
5K5_v5.1	111166	C	T	39	Het
5K5_v5.1	111169	G	A	40	Het
5K5_v5.1	111172	T	C	40	Het
5K5_v5.1	111188	C	T	37	Het
5K5_v5.1	111191	C	T	34	Het
5K5_v5.1	111195	G	A	35	Het
5K5_v5.1	111203	A	C	47	Het
5K5_v5.1	111214	A	T	41	Het
5K5_v5.1	111215	T	C	39	Het
5K5_v5.1	111236	T	C	45	Het
5K5_v5.1	111274	T	C	64	Het
5K5_v5.1	111277	G	A	65	Het
5K5_v5.1	111279	A	G	64	Het
5K5_v5.1	111311	A	G	84	Het
5K5_v5.1	111312	C	T	85	Het
5K5_v5.1	111354	C	T	68	Het
5K5_v5.1	111356	G	T	65	Het
5K5_v5.1	111357	A	G	65	Het
5K5_v5.1	111362	G	T	65	Het
5K5_v5.1	111363	T	G	65	Het
5K5_v5.1	111365	T	C	66	Het
5K5_v5.1	111377	A	G	70	Het
5K5_v5.1	111383	T	G	75	Het
5K5_v5.1	111392	A	G	80	Het
5K5_v5.1	111394	T	C	76	Het
5K5_v5.1	111398	A	G	75	Het
5K5_v5.1	111401	T	C	75	Het
5K5_v5.1	111411	A	G	78	Het
5K5_v5.1	111416	A	C	79	Het
5K5_v5.1	111423	A	G	78	Het
5K5_v5.1	111438	T	C	90	Het
5K5_v5.1	111443	G	A	96	Het
5K5_v5.1	111448	G	A	99	Het
5K5_v5.1	111493	C	A	98	Het
5K5_v5.1	111502	G	A	99	Het
5K5_v5.1	111507	C	T	100	Het
5K5_v5.1	111510	A	T	99	Het
5K5_v5.1	111522	T	G	94	Het
5K5_v5.1	111523	C	T	96	Het
5K5_v5.1	111538	C	T	97	Het
5K5_v5.1	111554	T	G	94	Het
5K5_v5.1	111556	G	T	92	Het
5K5_v5.1	111572	T	G	96	Het
5K5_v5.1	111581	A	G	95	Het
5K5_v5.1	111596	C	T	98	Het
5K5_v5.1	111608	C	A	85	Het
5K5_v5.1	111611	T	C	83	Het
5K5_v5.1	111618	G	A	82	Het
5K5_v5.1	111620	G	A	83	Het
5K5_v5.1	111624	T	G	80	Het
5K5_v5.1	111625	C	T	79	Het
5K5_v5.1	111626	G	A	79	Het
5K5_v5.1	111627	C	T	80	Het
5K5_v5.1	111638	C	T	91	Het
5K5_v5.1	111639	T	C	89	Het
5K5_v5.1	111647	C	T	89	Het
5K5_v5.1	111648	C	A	91	Het
5K5_v5.1	111661	C	T	96	Het
5K5_v5.1	111665	T	C	96	Het
5K5_v5.1	111671	G	A	97	Het
5K5_v5.1	111677	C	T	94	Het
5K5_v5.1	111679	A	G	94	Het
5K5_v5.1	111687	C	T	95	Het
5K5_v5.1	111688	A	C	94	Het
5K5_v5.1	111702	C	T	92	Het
5K5_v5.1	111720	G	T	89	Het
5K5_v5.1	111721	C	T	89	Het
5K5_v5.1	111733	T	C	84	Het
5K5_v5.1	111735	C	T	83	Het
5K5_v5.1	111742	A	C	79	Het
5K5_v5.1	111755	A	G	67	Het
5K5_v5.1	111793	C	T	49	Het
5K5_v5.1	111801	A	C	47	Het
5K5_v5.1	111834	A	G	37	Het
5K5_v5.1	111860	C	T	21	Het
5K5_v5.1	111861	T	G	21	Het
5K5_v5.1	111862	T	C	21	Het
5K5_v5.1	111865	C	T	22	Het
5K5_v5.1	111877	A	C	21	Het
5K5_v5.1	111882	T	A	17	Het
5K5_v5.1	112088	T	C	10	Het
5K5_v5.1	112089	T	G	10	Het
5K5_v5.1	112095	G	A	10	Het
5K5_v5.1	112105	A	T	9	Het
5K5_v5.1	112107	A	C	9	Hom
5K5_v5.1	112141	A	T	12	Het
5K5_v5.1	112151	T	C	13	Het
5K5_v5.1	112156	T	A	13	Het
5K5_v5.1	112157	A	T	14	Het
5K5_v5.1	112161	T	C	18	Het
5K5_v5.1	112165	C	T	19	Het
5K5_v5.1	112212	A	G	27	Het
5K5_v5.1	112227	T	G	26	Het
5K5_v5.1	112235	A	C	26	Het
5K5_v5.1	112237	T	G	27	Het
5K5_v5.1	112251	C	T	26	Het
5K5_v5.1	112319	G	A	30	Het
5K5_v5.1	112320	T	C	30	Het
5K5_v5.1	112335	T	G	38	Het
5K5_v5.1	112354	C	T	40	Het
5K5_v5.1	112412	C	T	53	Het
5K5_v5.1	112415	T	G	53	Het
5K5_v5.1	112595	C	G	66	Hom
5K5_v5.1	112601	A	G	72	Hom
5K5_v5.1	112653	T	G	77	Hom
5K5_v5.1	112664	C	G	76	Hom
5K5_v5.1	112733	T	G	11	Hom
5K5_v5.1	112736	G	T	7	Hom
5K5_v5.1	112740	C	T	6	Hom
5K5_v5.1	112742	G	C	6	Hom
5K5_v5.1	112744	T	C	6	Hom
5K5_v5.1	112747	G	C	8	Hom
5K5_v5.1	112773	T	C	30	Hom
5K5_v5.1	112823	C	G	51	Hom
5K5_v5.1	112828	G	C	52	Hom
5K5_v5.1	112928	A	G	71	Het
5K5_v5.1	112938	G	T	76	Het
5K5_v5.1	112975	T	C	75	Het
5K5_v5.1	112981	T	G	77	Het
5K5_v5.1	113027	T	A	94	Het
5K5_v5.1	113035	T	G	92	Het
5K5_v5.1	113037	C	A	92	Het
5K5_v5.1	113052	T	G	89	Het
5K5_v5.1	113097	T	G	94	Het
5K5_v5.1	113110	C	G	90	Het
5K5_v5.1	113216	T	C	75	Het
5K5_v5.1	113242	A	C	65	Het
5K5_v5.1	113249	C	T	59	Het
5K5_v5.1	113267	T	C	41	Het
5K5_v5.1	113272	C	T	40	Het
5K5_v5.1	113273	C	T	41	Het
5K5_v5.1	113274	A	G	41	Het
5K5_v5.1	113279	G	C	40	Het
5K5_v5.1	113283	G	T	41	Het
5K5_v5.1	113288	G	T	43	Het
5K5_v5.1	113290	G	C	43	Het
5K5_v5.1	113295	T	C	46	Het
5K5_v5.1	113303	G	C	51	Het
5K5_v5.1	113608	C	A	61	Het
5K5_v5.1	113701	G	T	60	Het
5K5_v5.1	113717	A	G	63	Het
5K5_v5.1	113718	T	A	62	Het
5K5_v5.1	113733	G	T	66	Het
5K5_v5.1	113742	G	T	68	Het
5K5_v5.1	113760	G	A	62	Het
5K5_v5.1	113804	A	T	57	Het
5K5_v5.1	113859	A	G	48	Het
5K5_v5.1	113860	C	A	48	Het
5K5_v5.1	113864	A	G	52	Het
5K5_v5.1	113893	T	G	60	Het
5K5_v5.1	113949	C	T	62	Het
5K5_v5.1	113955	G	T	59	Het
5K5_v5.1	114086	C	T	82	Het
5K5_v5.1	114103	T	C	86	Het
5K5_v5.1	114104	C	A	86	Het
5K5_v5.1	114258	C	A	83	Hom
5K5_v5.1	114309	T	C	42	Hom
5K5_v5.1	114319	C	G	39	Hom
5K5_v5.1	114347	A	C	27	Hom
5K5_v5.1	114352	A	C	31	Hom
5K5_v5.1	114363	A	C	53	Hom
5K5_v5.1	114510	C	A	93	Het
5K5_v5.1	114512	T	C	94	Het
5K5_v5.1	114825	C	T	58	Hom
5K5_v5.1	114839	C	T	77	Hom
5K5_v5.1	115048	G	C	61	Hom
5K5_v5.1	115081	A	G	57	Het
5K5_v5.1	115114	A	C	79	Het
5K5_v5.1	115123	T	C	79	Het
5K5_v5.1	115124	A	C	79	Het
5K5_v5.1	115170	A	G	97	Hom
5K5_v5.1	115343	G	A	94	Het
5K5_v5.1	115391	T	C	55	Hom
5K5_v5.1	115394	T	G	52	Hom
5K5_v5.1	115406	C	T	55	Het
5K5_v5.1	115410	T	C	55	Hom
5K5_v5.1	115443	T	C	66	Hom
5K5_v5.1	115460	G	A	73	Hom
5K5_v5.1	115728	G	A	98	Hom
5K5_v5.1	115745	C	T	81	Hom
5K5_v5.1	115751	A	C	74	Hom
5K5_v5.1	115796	T	G	12	Het
5K5_v5.1	115899	C	T	15	Hom
5K5_v5.1	115902	T	G	21	Hom
5K5_v5.1	115911	A	G	49	Het
5K5_v5.1	115938	G	A	65	Het
5K5_v5.1	115943	T	C	67	Het
5K5_v5.1	115947	G	A	68	Het
5K5_v5.1	115962	A	C	80	Hom
5K5_v5.1	115965	A	G	95	Het
5K5_v5.1	115967	C	A	99	Het
5K5_v5.1	115992	G	A	94	Het
5K5_v5.1	116005	G	T	89	Het
5K5_v5.1	116008	A	C	78	Het
5K5_v5.1	116012	T	G	81	Het
5K5_v5.1	116024	G	T	82	Het
5K5_v5.1	116026	G	T	82	Het
5K5_v5.1	116032	C	A	85	Het
5K5_v5.1	116102	G	A	61	Het
5K5_v5.1	116174	G	T	73	Het
5K5_v5.1	116199	G	A	58	Het
5K5_v5.1	116203	A	C	55	Het
5K5_v5.1	116204	C	T	55	Het
5K5_v5.1	116212	T	G	55	Het
5K5_v5.1	116214	G	A	56	Het
5K5_v5.1	116216	C	T	57	Het
5K5_v5.1	116220	G	T	59	Het
5K5_v5.1	116226	A	G	79	Hom
5K5_v5.1	116235	C	T	90	Het
5K5_v5.1	116301	G	T	90	Het
5K5_v5.1	116312	T	G	87	Het
5K5_v5.1	116318	T	C	54	Het
5K5_v5.1	116319	G	A	52	Het
5K5_v5.1	116350	A	T	65	Het
5K5_v5.1	116354	C	T	67	Het
5K5_v5.1	116355	G	T	68	Het
5K5_v5.1	116361	G	A	72	Het
5K5_v5.1	116524	C	T	90	Hom
5K5_v5.1	116593	G	A	73	Het
5K5_v5.1	116599	T	G	74	Het
5K5_v5.1	116608	A	G	74	Het
5K5_v5.1	116616	G	A	77	Het
5K5_v5.1	116618	A	T	77	Het
5K5_v5.1	116622	C	T	77	Het
5K5_v5.1	116624	C	A	78	Het
5K5_v5.1	116627	C	G	85	Het
5K5_v5.1	116650	G	T	98	Het
5K5_v5.1	117235	G	T	83	Het
5K5_v5.1	117244	T	C	67	Het
5K5_v5.1	117254	G	T	76	Het
5K5_v5.1	117265	T	C	75	Het
5K5_v5.1	117277	A	G	69	Het
5K5_v5.1	117290	A	C	74	Het
5K5_v5.1	117296	G	A	74	Het
5K5_v5.1	117305	C	T	62	Het
5K5_v5.1	117323	G	T	95	Het
5K5_v5.1	117467	C	T	100	Het
5K5_v5.1	117481	C	T	99	Het
5K5_v5.1	117489	A	C	84	Het
5K5_v5.1	117509	A	T	89	Het
5K5_v5.1	117518	A	T	93	Het
5K5_v5.1	117521	T	A	95	Het
5K5_v5.1	117526	G	T	95	Het
5K5_v5.1	117539	A	G	88	Het
5K5_v5.1	117550	C	G	79	Het
5K5_v5.1	117553	C	A	75	Het
5K5_v5.1	117556	C	T	70	Het
5K5_v5.1	117578	T	G	62	Het
5K5_v5.1	117582	C	T	63	Het
5K5_v5.1	117631	T	G	80	Het
5K5_v5.1	117636	T	A	79	Het
5K5_v5.1	117647	T	G	81	Het
5K5_v5.1	117648	A	G	81	Het
5K5_v5.1	117655	C	A	87	Het
5K5_v5.1	117669	C	A	86	Het
5K5_v5.1	117714	G	T	98	Het
5K5_v5.1	117730	G	T	87	Het
5K5_v5.1	117901	T	C	97	Het
5K5_v5.1	117963	G	T	93	Het
5K5_v5.1	117980	C	T	92	Het
5K5_v5.1	117987	G	C	92	Het
5K5_v5.1	118031	C	T	98	Het
5K5_v5.1	118071	G	T	94	Het
5K5_v5.1	118142	A	G	93	Het
5K5_v5.1	118197	G	T	92	Het
5K5_v5.1	118332	G	A	77	Hom
5K5_v5.1	118505	C	T	100	Het
5K5_v5.1	118522	C	A	85	Het
5K5_v5.1	118524	C	A	85	Het
5K5_v5.1	118541	G	A	73	Het
5K5_v5.1	118547	C	T	71	Het
5K5_v5.1	118549	T	G	70	Hom
5K5_v5.1	118590	G	T	76	Het
5K5_v5.1	118595	C	T	77	Het
5K5_v5.1	118611	A	G	80	Het
5K5_v5.1	118628	G	A	81	Het
5K5_v5.1	118631	G	T	80	Het
5K5_v5.1	118633	C	G	78	Het
5K5_v5.1	118651	C	A	86	Het
5K5_v5.1	118652	G	A	86	Het
5K5_v5.1	118660	T	G	88	Het
5K5_v5.1	118663	A	T	89	Het
5K5_v5.1	118667	G	T	89	Het
5K5_v5.1	118673	G	T	84	Het
5K5_v5.1	118674	C	T	85	Het
5K5_v5.1	118678	A	T	85	Het
5K5_v5.1	118684	G	A	84	Het
5K5_v5.1	118690	G	T	82	Het
5K5_v5.1	118691	T	C	81	Het
5K5_v5.1	118692	A	C	81	Het
5K5_v5.1	118710	C	A	75	Het
5K5_v5.1	118754	G	A	64	Hom
5K5_v5.1	118757	T	C	65	Hom
5K5_v5.1	118766	C	A	76	Het
5K5_v5.1	118779	G	T	78	Het
5K5_v5.1	118789	C	A	83	Het
5K5_v5.1	118828	C	G	89	Hom
5K5_v5.1	118873	G	A	91	Het
5K5_v5.1	118886	C	G	87	Het
5K5_v5.1	118899	G	A	88	Het
5K5_v5.1	118912	C	T	86	Het
5K5_v5.1	118934	T	G	85	Het
5K5_v5.1	118935	C	T	85	Het
5K5_v5.1	118948	C	A	83	Het
5K5_v5.1	118956	T	G	77	Het
5K5_v5.1	118959	G	A	77	Hom
5K5_v5.1	118963	A	G	77	Het
5K5_v5.1	118969	C	T	79	Het
5K5_v5.1	118982	A	C	80	Het
5K5_v5.1	119013	C	T	85	Het
5K5_v5.1	119052	C	T	79	Het
5K5_v5.1	119062	C	A	77	Het
5K5_v5.1	119090	A	T	75	Het
5K5_v5.1	119094	C	T	75	Het
5K5_v5.1	119106	C	A	80	Het
5K5_v5.1	119150	G	C	71	Het
5K5_v5.1	119156	C	A	69	Het
5K5_v5.1	119170	C	G	68	Hom
5K5_v5.1	119184	A	G	66	Hom
5K5_v5.1	119193	G	T	65	Het
5K5_v5.1	119228	A	T	64	Het
5K5_v5.1	119243	A	G	66	Het
5K5_v5.1	119282	C	T	60	Het
5K5_v5.1	119285	C	T	59	Het
5K5_v5.1	119298	G	T	58	Hom
5K5_v5.1	119325	C	T	56	Het
5K5_v5.1	119328	T	C	56	Het
5K5_v5.1	119361	C	T	51	Het
5K5_v5.1	119376	G	A	51	Het
5K5_v5.1	119382	A	C	46	Het
5K5_v5.1	119383	G	T	45	Het
5K5_v5.1	119386	G	A	45	Het
5K5_v5.1	119389	A	C	48	Het
5K5_v5.1	119410	A	T	54	Het
5K5_v5.1	119413	T	C	54	Het
5K5_v5.1	119432	T	G	61	Hom
5K5_v5.1	119435	G	A	63	Het
5K5_v5.1	119455	A	T	72	Het
5K5_v5.1	119472	C	T	72	Het
5K5_v5.1	119503	T	A	41	Hom
5K5_v5.1	119505	A	G	40	Het
5K5_v5.1	119508	T	G	41	Het
5K5_v5.1	119509	A	C	41	Het
5K5_v5.1	119513	C	T	39	Het
5K5_v5.1	119514	G	T	40	Het
5K5_v5.1	119515	T	C	39	Het
5K5_v5.1	119516	G	A	39	Het
5K5_v5.1	119521	T	C	53	Het
5K5_v5.1	119522	A	C	53	Het
5K5_v5.1	119532	T	C	60	Het
5K5_v5.1	119558	T	C	87	Het
5K5_v5.1	119560	T	G	89	Het
5K5_v5.1	119563	G	T	89	Het
5K5_v5.1	119567	T	G	93	Het
5K5_v5.1	119574	T	A	95	Het
5K5_v5.1	119588	G	T	88	Het
5K5_v5.1	119601	C	A	93	Het
5K5_v5.1	119616	T	C	92	Het
5K5_v5.1	119648	G	A	88	Het
5K5_v5.1	119652	A	C	88	Het
5K5_v5.1	119655	C	T	88	Het
5K5_v5.1	119690	T	A	80	Het
5K5_v5.1	119693	C	A	75	Het
5K5_v5.1	119694	A	G	74	Het
5K5_v5.1	119697	C	T	76	Het
5K5_v5.1	119723	C	G	89	Het
5K5_v5.1	119737	T	G	91	Het
5K5_v5.1	119913	T	C	83	Het
5K5_v5.1	119946	G	T	93	Het
5K5_v5.1	119964	A	G	97	Het
5K5_v5.1	119971	G	T	100	Het
5K5_v5.1	120026	G	T	98	Het
5K5_v5.1	120048	T	C	95	Het
5K5_v5.1	120052	A	C	93	Het
5K5_v5.1	120056	T	C	95	Het
5K5_v5.1	120057	C	T	94	Het
5K5_v5.1	120066	C	T	91	Het
5K5_v5.1	120076	T	G	82	Het
5K5_v5.1	120097	A	G	78	Het
5K5_v5.1	120120	C	T	71	Het
5K5_v5.1	120128	A	C	65	Het
5K5_v5.1	120139	A	C	58	Het
5K5_v5.1	120145	C	A	51	Het
5K5_v5.1	120152	G	T	42	Het
5K5_v5.1	120168	A	T	43	Het
5K5_v5.1	120171	G	T	45	Het
5K5_v5.1	120184	T	C	48	Het
5K5_v5.1	120211	T	C	44	Het
5K5_v5.1	120218	C	A	45	Het
5K5_v5.1	120222	C	T	46	Het
5K5_v5.1	120299	C	T	29	Het
5K5_v5.1	120304	G	A	32	Het
5K5_v5.1	120444	T	C	26	Het
5K5_v5.1	120459	A	G	29	Het
5K5_v5.1	120466	A	T	30	Hom
5K5_v5.1	120467	A	C	30	Het
5K5_v5.1	120473	A	G	35	Het
5K5_v5.1	120482	A	C	35	Het
5K5_v5.1	120519	T	C	41	Het
5K5_v5.1	120521	G	A	41	Het
5K5_v5.1	120533	A	G	37	Hom
5K5_v5.1	120534	A	G	37	Het
5K5_v5.1	120537	T	C	39	Het
5K5_v5.1	120542	C	T	38	Het
5K5_v5.1	120578	T	C	40	Hom
5K5_v5.1	120596	C	T	41	Het
5K5_v5.1	120755	C	A	38	Het
5K5_v5.1	120791	T	G	39	Het
5K5_v5.1	120792	G	A	39	Het
5K5_v5.1	120795	A	G	39	Het
5K5_v5.1	120812	C	T	43	Het
5K5_v5.1	120814	A	T	43	Het
5K5_v5.1	120840	C	T	57	Het
5K5_v5.1	120866	G	A	64	Het
5K5_v5.1	120904	G	A	67	Het
5K5_v5.1	120954	T	G	60	Het
5K5_v5.1	120957	A	T	58	Het
5K5_v5.1	120960	T	A	57	Het
5K5_v5.1	120962	C	T	57	Het
5K5_v5.1	120969	A	G	59	Het
5K5_v5.1	120985	C	T	57	Het
5K5_v5.1	121284	G	C	85	Het
5K5_v5.1	121318	C	T	84	Het
5K5_v5.1	121370	C	G	89	Het
5K5_v5.1	121371	A	G	90	Het
5K5_v5.1	121417	G	A	99	Het
5K5_v5.1	121423	C	T	97	Het
5K5_v5.1	121431	G	A	97	Het
5K5_v5.1	121437	T	C	96	Het
5K5_v5.1	121544	C	T	84	Het
5K5_v5.1	121561	G	A	75	Het
5K5_v5.1	121565	G	T	74	Het
5K5_v5.1	121575	T	A	62	Het
5K5_v5.1	121578	A	G	61	Het
5K5_v5.1	121582	T	A	60	Het
5K5_v5.1	121584	T	G	61	Het
5K5_v5.1	121593	G	T	75	Het
5K5_v5.1	121601	A	G	78	Het
5K5_v5.1	121613	C	G	70	Het
5K5_v5.1	121615	G	T	70	Het
5K5_v5.1	121619	T	C	71	Het
5K5_v5.1	121628	G	T	67	Het
5K5_v5.1	121629	C	T	68	Het
5K5_v5.1	121630	G	T	68	Het
5K5_v5.1	121646	A	C	69	Het
5K5_v5.1	121671	A	T	66	Het
5K5_v5.1	121683	C	T	61	Het
5K5_v5.1	121694	T	G	52	Het
5K5_v5.1	121703	C	A	45	Hom
5K5_v5.1	121705	C	T	44	Het
5K5_v5.1	121718	A	T	42	Het
5K5_v5.1	121723	T	G	45	Het
5K5_v5.1	121730	C	T	48	Het
5K5_v5.1	121742	C	T	50	Het
5K5_v5.1	121750	T	A	48	Het
5K5_v5.1	121757	G	T	50	Het
5K5_v5.1	121763	T	C	51	Het
5K5_v5.1	121767	C	T	50	Het
5K5_v5.1	121785	A	G	56	Het
5K5_v5.1	121797	T	G	57	Het
5K5_v5.1	121867	C	T	49	Het
5K5_v5.1	121868	C	A	49	Het
5K5_v5.1	122008	G	T	49	Het
5K5_v5.1	122021	T	C	46	Het
5K5_v5.1	122022	A	G	47	Het
5K5_v5.1	122029	A	C	49	Hom
5K5_v5.1	122033	T	C	47	Het
5K5_v5.1	122071	C	T	43	Het
5K5_v5.1	122097	T	G	37	Het
5K5_v5.1	122099	A	G	37	Het
5K5_v5.1	122130	G	T	47	Het
5K5_v5.1	122204	G	A	42	Het
5K5_v5.1	122211	A	G	39	Het
5K5_v5.1	122232	G	T	37	Het
5K5_v5.1	122238	C	T	37	Het
5K5_v5.1	122245	T	A	31	Het
5K5_v5.1	122249	C	A	28	Het
5K5_v5.1	122251	C	T	27	Het
5K5_v5.1	122253	C	T	27	Het
5K5_v5.1	122277	T	C	31	Het
5K5_v5.1	122278	A	C	30	Het
5K5_v5.1	122279	C	A	30	Het
5K5_v5.1	122283	T	G	28	Het
5K5_v5.1	122309	A	T	43	Het
5K5_v5.1	122330	A	G	34	Het
5K5_v5.1	122334	C	A	25	Hom
5K5_v5.1	122498	A	C	32	Het
5K5_v5.1	122501	G	C	31	Het
5K5_v5.1	122505	G	C	33	Het
5K5_v5.1	122506	G	A	33	Het
5K5_v5.1	122515	C	A	40	Het
5K5_v5.1	122661	G	A	58	Het
5K5_v5.1	122688	C	T	92	Het
5K5_v5.1	122893	G	T	100	Het
5K5_v5.1	122912	C	T	90	Het
5K5_v5.1	123041	T	G	83	Het
5K5_v5.1	123062	C	T	47	Het
5K5_v5.1	123076	G	A	48	Hom
5K5_v5.1	123085	C	G	60	Hom
5K5_v5.1	123102	T	G	86	Het
5K5_v5.1	123162	T	C	62	Het
5K5_v5.1	123163	A	C	61	Hom
5K5_v5.1	123168	C	T	63	Het
5K5_v5.1	123200	T	G	52	Hom
5K5_v5.1	123219	C	T	78	Het
5K5_v5.1	123222	A	C	80	Het
5K5_v5.1	123229	T	A	82	Het
5K5_v5.1	123232	A	C	83	Het
5K5_v5.1	123263	A	C	82	Het
5K5_v5.1	123264	A	C	81	Het
5K5_v5.1	123268	A	C	78	Het
5K5_v5.1	123272	C	T	75	Het
5K5_v5.1	123273	A	G	75	Het
5K5_v5.1	123306	G	A	38	Het
5K5_v5.1	123326	G	A	33	Het
5K5_v5.1	123327	G	A	32	Het
5K5_v5.1	123338	G	T	32	Het
5K5_v5.1	123344	C	A	29	Het
5K5_v5.1	123358	A	G	29	Het
5K5_v5.1	123452	C	A	37	Het
5K5_v5.1	123458	A	C	37	Hom
5K5_v5.1	123478	T	C	39	Het
5K5_v5.1	123516	T	G	42	Het
5K5_v5.1	123599	T	G	46	Het
5K5_v5.1	123613	C	A	47	Het
5K5_v5.1	123617	C	G	51	Het
5K5_v5.1	123623	G	C	47	Het
5K5_v5.1	123674	A	G	37	Het
5K5_v5.1	123709	C	T	39	Het
5K5_v5.1	123740	A	G	42	Het
5K5_v5.1	123741	C	G	42	Het
5K5_v5.1	123754	C	T	48	Het
5K5_v5.1	123763	C	G	51	Het
5K5_v5.1	123782	C	T	53	Het
5K5_v5.1	123818	C	T	54	Het
5K5_v5.1	123823	G	T	53	Het
5K5_v5.1	123830	T	C	54	Het
5K5_v5.1	123839	T	G	53	Het
5K5_v5.1	123863	C	G	48	Het
5K5_v5.1	123887	C	T	41	Het
5K5_v5.1	123888	C	G	41	Het
5K5_v5.1	123895	T	C	41	Het
5K5_v5.1	123903	A	C	38	Het
5K5_v5.1	123909	T	C	37	Het
5K5_v5.1	123935	A	T	28	Hom
5K5_v5.1	123941	A	T	30	Het
5K5_v5.1	123950	T	G	20	Het
5K5_v5.1	123983	T	C	31	Het
5K5_v5.1	124017	G	A	33	Het
5K5_v5.1	124019	G	T	34	Hom
5K5_v5.1	124035	C	A	29	Het
5K5_v5.1	124038	C	G	29	Het
5K5_v5.1	124040	C	A	30	Het
5K5_v5.1	124061	C	T	29	Het
5K5_v5.1	124093	A	C	17	Het
5K5_v5.1	124097	T	C	15	Het
5K5_v5.1	131117	C	T	11	Hom
5K5_v5.1	138191	T	G	20	Hom
5K5_v5.1	138304	G	T	28	Het
5K5_v5.1	138315	C	T	29	Het
5K5_v5.1	138319	T	C	31	Het
5K5_v5.1	138321	T	G	32	Het
5K5_v5.1	138322	C	G	33	Het
5K5_v5.1	138375	A	C	52	Het
5K5_v5.1	138381	A	C	46	Het
5K5_v5.1	138385	A	G	42	Het
5K5_v5.1	138390	T	C	39	Het
5K5_v5.1	138393	C	T	38	Het
5K5_v5.1	138411	C	A	75	Het
5K5_v5.1	138431	C	A	93	Het
5K5_v5.1	138437	T	C	91	Het
5K5_v5.1	138442	C	A	95	Het
5K5_v5.1	138451	C	A	99	Het
5K5_v5.1	138591	A	G	97	Het
5K5_v5.1	138592	A	G	95	Het
5K5_v5.1	138723	C	T	100	Het
5K5_v5.1	138727	T	C	99	Het
5K5_v5.1	138734	G	A	99	Het
5K5_v5.1	138743	G	T	98	Het
5K5_v5.1	138780	A	C	57	Het
5K5_v5.1	138781	A	G	58	Het
5K5_v5.1	138782	G	T	58	Het
5K5_v5.1	138786	C	A	64	Het
5K5_v5.1	138904	T	C	89	Het
5K5_v5.1	138906	T	C	88	Het
5K5_v5.1	138965	T	C	57	Hom
5K5_v5.1	139035	G	A	92	Het
5K5_v5.1	139042	A	G	99	Het
5K5_v5.1	139090	C	T	100	Het
5K5_v5.1	139093	C	G	97	Het
5K5_v5.1	139248	G	C	46	Hom
5K5_v5.1	139282	C	G	66	Het
5K5_v5.1	139283	C	T	65	Het
5K5_v5.1	139284	G	T	66	Het
5K5_v5.1	139285	G	C	66	Het
5K5_v5.1	139286	G	T	67	Het
5K5_v5.1	139486	C	T	56	Het
5K5_v5.1	139489	C	A	58	Het
5K5_v5.1	139494	T	C	56	Het
5K5_v5.1	139501	G	T	59	Het
5K5_v5.1	139505	G	T	59	Het
5K5_v5.1	139509	A	C	62	Het
5K5_v5.1	139516	C	T	67	Het
5K5_v5.1	139522	C	G	73	Het
5K5_v5.1	139527	C	T	99	Het
5K5_v5.1	139710	C	A	47	Het
5K5_v5.1	139727	G	C	43	Het
5K5_v5.1	139728	C	A	43	Het
5K5_v5.1	139734	C	T	41	Het
5K5_v5.1	139735	A	G	41	Het
5K5_v5.1	139738	T	C	41	Het
5K5_v5.1	139739	A	T	40	Het
5K5_v5.1	139744	A	C	42	Het
5K5_v5.1	139745	C	A	41	Het
5K5_v5.1	139794	G	T	84	Het
5K5_v5.1	139796	G	A	83	Het
5K5_v5.1	139798	C	G	82	Het
5K5_v5.1	139799	G	C	81	Het
5K5_v5.1	139800	G	C	81	Het
5K5_v5.1	139803	A	G	83	Het
5K5_v5.1	139806	A	T	82	Het
5K5_v5.1	139807	G	T	83	Het
5K5_v5.1	139810	A	G	86	Het
5K5_v5.1	139812	A	G	86	Het
5K5_v5.1	139816	G	A	89	Het
5K5_v5.1	139853	C	T	96	Het
5K5_v5.1	139869	C	T	86	Het
5K5_v5.1	139872	T	G	82	Het
5K5_v5.1	139873	A	C	81	Het
5K5_v5.1	139882	T	C	79	Het
5K5_v5.1	139891	G	C	71	Het
5K5_v5.1	139894	C	A	70	Het
5K5_v5.1	139903	C	T	78	Het
5K5_v5.1	139906	C	G	77	Het
5K5_v5.1	139910	G	A	73	Het
5K5_v5.1	139922	G	T	68	Het
5K5_v5.1	139924	A	C	69	Het
5K5_v5.1	139925	A	G	70	Het
5K5_v5.1	139930	T	A	73	Het
5K5_v5.1	139939	C	G	94	Het
5K5_v5.1	139946	T	G	93	Het
5K5_v5.1	139956	A	C	96	Het
5K5_v5.1	139961	G	A	97	Het
5K5_v5.1	139962	G	A	97	Het
5K5_v5.1	140115	C	T	98	Het
5K5_v5.1	140124	G	T	92	Het
5K5_v5.1	140125	G	T	92	Het
5K5_v5.1	140129	T	G	93	Het
5K5_v5.1	140186	T	C	95	Het
5K5_v5.1	140240	C	T	97	Het
5K5_v5.1	140244	C	G	94	Het
5K5_v5.1	140246	G	C	92	Het
5K5_v5.1	140253	A	T	98	Het
5K5_v5.1	140256	T	C	97	Het
5K5_v5.1	140261	T	G	99	Het
5K5_v5.1	140266	C	A	96	Het
5K5_v5.1	140280	C	T	85	Het
5K5_v5.1	140324	C	T	76	Het
5K5_v5.1	140337	C	G	73	Het
5K5_v5.1	140339	C	T	70	Het
5K5_v5.1	140352	T	C	74	Het
5K5_v5.1	140396	G	T	44	Het
5K5_v5.1	140409	T	C	94	Het
5K5_v5.1	140426	C	T	87	Het
5K5_v5.1	140429	T	G	90	Het
5K5_v5.1	140430	T	C	93	Het
5K5_v5.1	140436	C	T	96	Het
5K5_v5.1	140443	T	G	95	Het
5K5_v5.1	140461	C	A	99	Het
5K5_v5.1	140491	G	C	95	Het
5K5_v5.1	140493	T	C	94	Het
5K5_v5.1	140511	C	T	83	Het
5K5_v5.1	140536	C	T	69	Het
5K5_v5.1	140543	T	C	75	Het
5K5_v5.1	140546	G	T	86	Het
5K5_v5.1	140557	C	T	91	Het
5K5_v5.1	140560	C	A	88	Het
5K5_v5.1	140566	A	T	89	Het
5K5_v5.1	140574	A	G	83	Het
5K5_v5.1	140577	T	G	80	Het
5K5_v5.1	140583	A	T	75	Het
5K5_v5.1	140584	A	C	78	Het
5K5_v5.1	140604	T	C	84	Het
5K5_v5.1	140608	A	C	81	Het
5K5_v5.1	140609	C	T	81	Het
5K5_v5.1	140613	C	A	81	Het
5K5_v5.1	140618	A	T	84	Het
5K5_v5.1	140642	T	C	77	Het
5K5_v5.1	140645	A	C	74	Het
5K5_v5.1	140652	G	A	71	Het
5K5_v5.1	140653	A	T	70	Het
5K5_v5.1	140683	G	T	53	Het
5K5_v5.1	140688	A	G	51	Het
5K5_v5.1	140694	A	G	50	Het
5K5_v5.1	140698	G	C	49	Het
5K5_v5.1	140726	A	G	52	Het
5K5_v5.1	140753	A	C	85	Het
5K5_v5.1	140759	C	T	84	Het
5K5_v5.1	140767	G	T	83	Het
5K5_v5.1	140787	A	T	88	Het
5K5_v5.1	140789	G	A	87	Het
5K5_v5.1	140800	A	C	84	Het
5K5_v5.1	140801	T	A	85	Het
5K5_v5.1	140804	G	T	86	Het
5K5_v5.1	140809	G	A	83	Het
5K5_v5.1	140814	C	A	81	Het
5K5_v5.1	140819	T	G	80	Het
5K5_v5.1	140820	A	C	81	Het
5K5_v5.1	140824	C	A	83	Het
5K5_v5.1	140827	A	G	83	Het
5K5_v5.1	140828	T	C	84	Het
5K5_v5.1	140833	T	A	83	Het
5K5_v5.1	140848	T	A	67	Het
5K5_v5.1	140850	A	G	66	Het
5K5_v5.1	140851	C	A	66	Het
5K5_v5.1	140852	A	C	67	Het
5K5_v5.1	140858	A	T	81	Het
5K5_v5.1	140859	A	T	83	Het
5K5_v5.1	140870	A	C	90	Het
5K5_v5.1	140873	G	A	93	Het
5K5_v5.1	140878	G	T	96	Het
5K5_v5.1	140879	G	A	96	Het
5K5_v5.1	140886	A	C	97	Het
5K5_v5.1	140895	T	G	97	Het
5K5_v5.1	140905	G	T	89	Het
5K5_v5.1	140908	A	C	87	Het
5K5_v5.1	140909	T	G	87	Het
5K5_v5.1	140915	T	G	82	Het
5K5_v5.1	140917	C	G	82	Het
5K5_v5.1	140920	T	A	79	Het
5K5_v5.1	140923	C	A	77	Het
5K5_v5.1	140930	A	G	73	Het
5K5_v5.1	140937	C	T	66	Het
5K5_v5.1	140938	A	G	64	Het
5K5_v5.1	140943	C	T	68	Het
5K5_v5.1	140946	T	A	70	Het
5K5_v5.1	140957	C	A	68	Het
5K5_v5.1	140974	T	C	48	Het
5K5_v5.1	140975	A	C	45	Het
5K5_v5.1	140978	A	C	43	Het
5K5_v5.1	140979	T	C	41	Het
5K5_v5.1	140980	T	C	41	Hom
5K5_v5.1	140982	C	T	47	Het
5K5_v5.1	140997	T	C	46	Het
5K5_v5.1	140998	C	G	46	Het
5K5_v5.1	140999	T	C	45	Het
5K5_v5.1	141013	A	C	75	Het
5K5_v5.1	141017	G	A	77	Het
5K5_v5.1	141021	C	T	70	Het
5K5_v5.1	141027	T	C	73	Het
5K5_v5.1	141049	G	C	68	Het
5K5_v5.1	141050	T	A	69	Het
5K5_v5.1	141060	C	G	74	Het
5K5_v5.1	141066	T	C	74	Het
5K5_v5.1	141069	G	A	73	Het
5K5_v5.1	141073	T	C	63	Het
5K5_v5.1	141074	G	A	63	Het
5K5_v5.1	141091	T	G	55	Het
5K5_v5.1	141095	C	T	54	Het
5K5_v5.1	141096	T	G	52	Het
5K5_v5.1	141098	A	G	52	Het
5K5_v5.1	141100	A	T	51	Het
5K5_v5.1	141101	T	G	52	Het
5K5_v5.1	141107	T	C	52	Het
5K5_v5.1	141108	A	G	53	Het
5K5_v5.1	141121	G	T	76	Het
5K5_v5.1	141130	A	G	78	Het
5K5_v5.1	141132	C	T	77	Het
5K5_v5.1	141142	C	T	81	Het
5K5_v5.1	141160	A	G	78	Het
5K5_v5.1	141170	G	A	81	Het
5K5_v5.1	141182	T	C	79	Het
5K5_v5.1	141195	C	T	78	Het
5K5_v5.1	141196	T	A	80	Het
5K5_v5.1	141204	G	T	82	Het
5K5_v5.1	141211	C	A	82	Het
5K5_v5.1	141227	T	C	79	Het
5K5_v5.1	141229	C	A	80	Het
5K5_v5.1	141271	C	T	72	Het
5K5_v5.1	141299	C	T	63	Het
5K5_v5.1	141331	G	A	61	Het
5K5_v5.1	141338	C	T	62	Het
5K5_v5.1	141341	T	C	63	Het
5K5_v5.1	141344	T	C	60	Het
5K5_v5.1	141392	C	G	52	Het
5K5_v5.1	141398	T	C	54	Het
5K5_v5.1	141403	A	G	65	Het
5K5_v5.1	141421	T	C	64	Het
5K5_v5.1	141424	T	G	64	Het
5K5_v5.1	141428	A	T	65	Het
5K5_v5.1	141436	G	A	66	Het
5K5_v5.1	141456	C	T	64	Het
5K5_v5.1	141469	C	T	62	Het
5K5_v5.1	141482	C	A	61	Hom
5K5_v5.1	141514	C	T	48	Het
5K5_v5.1	141531	G	A	42	Het
5K5_v5.1	141557	T	C	43	Het
5K5_v5.1	141559	G	A	41	Het
5K5_v5.1	141580	A	T	30	Het
5K5_v5.1	141613	G	A	36	Het
5K5_v5.1	141635	A	C	34	Het
5K5_v5.1	141649	G	C	29	Het
5K5_v5.1	141650	G	T	29	Het
5K5_v5.1	141652	T	C	30	Het
5K5_v5.1	141659	G	A	30	Het
5K5_v5.1	141661	C	T	30	Het
5K5_v5.1	141664	C	T	31	Het
5K5_v5.1	141685	G	A	38	Het
5K5_v5.1	141686	C	T	38	Het
5K5_v5.1	141698	C	A	40	Het
5K5_v5.1	141747	A	T	31	Het
5K5_v5.1	141750	C	A	31	Het
5K5_v5.1	141751	C	T	31	Het
5K5_v5.1	141752	A	T	31	Het
5K5_v5.1	141758	T	A	29	Het
5K5_v5.1	141783	G	T	24	Het
5K5_v5.1	141846	T	C	38	Het
5K5_v5.1	141852	C	G	40	Het
5K5_v5.1	141854	C	G	41	Het
5K5_v5.1	141855	G	A	42	Het
5K5_v5.1	141857	G	A	60	Het
5K5_v5.1	141870	C	T	66	Het
5K5_v5.1	141872	T	A	69	Het
5K5_v5.1	141882	T	C	70	Het
5K5_v5.1	141895	T	C	71	Hom
5K5_v5.1	141988	T	C	99	Het
5K5_v5.1	142032	C	A	72	Het
5K5_v5.1	142091	C	A	88	Het
5K5_v5.1	142112	G	T	90	Het
5K5_v5.1	142123	C	T	92	Het
5K5_v5.1	142131	A	C	69	Het
5K5_v5.1	142158	G	A	90	Het
5K5_v5.1	142161	G	C	85	Het
5K5_v5.1	142163	C	T	86	Het
5K5_v5.1	142164	T	A	86	Het
5K5_v5.1	142182	C	T	89	Het
5K5_v5.1	142189	C	T	88	Hom
5K5_v5.1	142200	A	G	88	Het
5K5_v5.1	142221	G	A	88	Het
5K5_v5.1	142247	C	G	96	Het
5K5_v5.1	142277	C	G	99	Het
5K5_v5.1	142484	A	G	100	Het
5K5_v5.1	142487	T	G	95	Het
5K5_v5.1	142489	C	G	95	Het
5K5_v5.1	142490	G	T	96	Het
5K5_v5.1	142491	C	G	98	Het
5K5_v5.1	142540	C	T	90	Het
5K5_v5.1	142542	T	A	90	Het
5K5_v5.1	142543	T	C	91	Het
5K5_v5.1	142553	T	C	100	Het
5K5_v5.1	142656	G	T	98	Het
5K5_v5.1	142657	A	T	97	Het
5K5_v5.1	142660	C	G	98	Het
5K5_v5.1	142663	A	C	99	Het
5K5_v5.1	142666	A	T	99	Het
5K5_v5.1	142863	G	C	99	Het
5K5_v5.1	142864	G	T	99	Het
5K5_v5.1	142865	G	C	98	Het
5K5_v5.1	142868	T	G	97	Het
5K5_v5.1	142869	G	C	98	Het
5K5_v5.1	142879	A	G	99	Het
5K5_v5.1	143235	T	C	96	Het
5K5_v5.1	143247	C	T	92	Het
5K5_v5.1	143248	G	A	92	Het
5K5_v5.1	143261	C	A	90	Het
5K5_v5.1	143262	G	T	90	Het
5K5_v5.1	143296	A	C	90	Het
5K5_v5.1	143298	A	T	90	Het
5K5_v5.1	143300	A	T	88	Het
5K5_v5.1	143343	C	T	92	Het
5K5_v5.1	143372	A	G	89	Het
5K5_v5.1	143430	T	G	83	Het
5K5_v5.1	143439	A	C	81	Het
5K5_v5.1	143494	G	A	86	Het
5K5_v5.1	143521	G	T	87	Het
5K5_v5.1	143530	G	A	83	Het
5K5_v5.1	143542	T	G	82	Het
5K5_v5.1	143548	A	G	84	Het
5K5_v5.1	143573	G	T	76	Het
5K5_v5.1	143582	C	T	72	Het
5K5_v5.1	143592	T	A	64	Het
5K5_v5.1	143596	C	T	64	Het
5K5_v5.1	143612	T	A	62	Het
5K5_v5.1	143620	T	A	63	Het
5K5_v5.1	143623	G	A	62	Het
5K5_v5.1	143630	T	C	62	Het
5K5_v5.1	143631	G	T	64	Het
5K5_v5.1	143636	C	A	65	Het
5K5_v5.1	143638	T	A	65	Het
5K5_v5.1	143645	T	G	70	Het
5K5_v5.1	143673	T	C	75	Het
5K5_v5.1	143703	A	G	86	Het
5K5_v5.1	143713	A	C	89	Het
5K5_v5.1	143741	A	G	90	Het
5K5_v5.1	143759	A	G	88	Het
5K5_v5.1	143785	A	C	82	Het
5K5_v5.1	143815	C	T	80	Het
5K5_v5.1	143817	T	C	80	Het
5K5_v5.1	143836	T	C	76	Het
5K5_v5.1	143838	G	T	76	Het
5K5_v5.1	143863	C	T	83	Het
5K5_v5.1	143874	T	C	82	Het
5K5_v5.1	143927	T	G	68	Het
5K5_v5.1	143934	A	G	66	Het
5K5_v5.1	143937	G	A	67	Het
5K5_v5.1	143958	A	C	61	Het
5K5_v5.1	143962	A	G	57	Het
5K5_v5.1	143964	C	A	65	Het
5K5_v5.1	143997	G	T	62	Het
5K5_v5.1	144004	T	C	63	Het
5K5_v5.1	144006	A	C	64	Het
5K5_v5.1	144014	A	T	68	Het
5K5_v5.1	144024	C	T	63	Het
5K5_v5.1	144064	C	T	65	Het
5K5_v5.1	144065	C	T	64	Het
5K5_v5.1	144117	C	T	69	Het
5K5_v5.1	144194	C	A	41	Het
5K5_v5.1	144221	A	G	60	Het
5K5_v5.1	144231	G	A	60	Het
5K5_v5.1	144251	T	C	61	Het
5K5_v5.1	144254	C	T	63	Het
5K5_v5.1	144255	A	G	62	Het
5K5_v5.1	144258	T	C	59	Het
5K5_v5.1	144323	A	G	47	Het
5K5_v5.1	144327	T	G	49	Het
5K5_v5.1	144330	A	C	50	Het
5K5_v5.1	144342	G	A	47	Het
5K5_v5.1	144351	T	C	44	Het
5K5_v5.1	144357	T	A	41	Het
5K5_v5.1	144376	A	G	52	Het
5K5_v5.1	144379	A	G	52	Het
5K5_v5.1	144408	G	A	55	Het
5K5_v5.1	144411	A	T	55	Het
5K5_v5.1	144444	C	G	63	Het
5K5_v5.1	144516	G	T	77	Hom
5K5_v5.1	144680	T	C	64	Het
5K5_v5.1	144697	C	T	70	Het
5K5_v5.1	144699	C	G	72	Het
5K5_v5.1	144704	A	C	74	Het
5K5_v5.1	144709	C	T	76	Het
5K5_v5.1	144712	G	T	80	Het
5K5_v5.1	144722	C	G	86	Het
5K5_v5.1	144743	T	A	94	Het
5K5_v5.1	144744	C	T	95	Het
5K5_v5.1	144745	C	T	97	Het
5K5_v5.1	144755	T	A	95	Het
5K5_v5.1	144757	T	A	94	Het
5K5_v5.1	144759	A	G	95	Het
5K5_v5.1	144803	A	G	96	Het
5K5_v5.1	144836	G	A	95	Het
5K5_v5.1	144857	G	A	73	Het
5K5_v5.1	144861	C	T	75	Het
5K5_v5.1	144885	C	T	94	Het
5K5_v5.1	144888	C	T	93	Het
5K5_v5.1	144998	T	G	94	Het
5K5_v5.1	145000	G	C	95	Het
5K5_v5.1	145001	A	G	97	Het
5K5_v5.1	145002	C	G	99	Het
5K5_v5.1	145017	T	G	74	Het
5K5_v5.1	145087	G	T	79	Het
5K5_v5.1	145088	G	T	80	Het
5K5_v5.1	145129	T	C	83	Het
5K5_v5.1	145132	T	C	84	Het
5K5_v5.1	145293	C	A	78	Het
5K5_v5.1	145323	A	T	96	Het
5K5_v5.1	145336	T	G	94	Het
5K5_v5.1	145352	G	T	90	Het
5K5_v5.1	145370	C	T	66	Het
5K5_v5.1	145465	G	T	64	Het
5K5_v5.1	145498	C	A	65	Het
5K5_v5.1	145506	T	G	63	Het
5K5_v5.1	145521	G	T	62	Het
5K5_v5.1	145532	G	T	73	Het
5K5_v5.1	145546	C	G	85	Het
5K5_v5.1	145555	C	G	89	Het
5K5_v5.1	145564	G	A	87	Het
5K5_v5.1	145566	T	C	88	Het
5K5_v5.1	145623	C	G	83	Het
5K5_v5.1	145638	T	C	80	Het
5K5_v5.1	145649	T	C	81	Het
5K5_v5.1	145657	A	G	78	Het
5K5_v5.1	145665	C	T	78	Het
5K5_v5.1	145669	G	A	77	Het
5K5_v5.1	145674	G	C	74	Het
5K5_v5.1	145681	G	A	81	Het
5K5_v5.1	145696	A	G	83	Het
5K5_v5.1	145713	T	A	86	Het
5K5_v5.1	145715	T	C	86	Het
5K5_v5.1	145722	G	T	84	Het
5K5_v5.1	145723	G	T	84	Het
5K5_v5.1	145739	C	T	92	Het
5K5_v5.1	145751	C	T	75	Het
5K5_v5.1	145753	A	G	78	Het
5K5_v5.1	145754	C	G	78	Het
5K5_v5.1	145761	C	T	79	Het
5K5_v5.1	145766	G	T	79	Het
5K5_v5.1	145767	G	A	78	Het
5K5_v5.1	145789	A	C	91	Het
5K5_v5.1	145794	C	T	89	Het
5K5_v5.1	145826	C	A	76	Het
5K5_v5.1	145828	A	G	75	Het
5K5_v5.1	145836	A	T	68	Het
5K5_v5.1	145840	G	A	65	Het
5K5_v5.1	145844	G	A	66	Het
5K5_v5.1	145845	A	G	64	Het
5K5_v5.1	145854	G	T	79	Het
5K5_v5.1	145884	C	T	77	Het
5K5_v5.1	145892	G	T	76	Het
5K5_v5.1	145897	G	C	77	Het
5K5_v5.1	145920	G	T	80	Het
5K5_v5.1	145945	A	C	73	Het
5K5_v5.1	145953	G	A	70	Het
5K5_v5.1	145959	C	A	74	Het
5K5_v5.1	145977	T	C	69	Het
5K5_v5.1	146002	C	T	68	Het
5K5_v5.1	146019	C	T	73	Het
5K5_v5.1	146032	T	C	69	Het
5K5_v5.1	146041	G	T	71	Het
5K5_v5.1	146051	G	T	73	Het
5K5_v5.1	146073	G	T	73	Het
5K5_v5.1	146095	C	A	73	Het
5K5_v5.1	146122	G	A	70	Het
5K5_v5.1	146183	A	G	58	Het
5K5_v5.1	146189	T	C	57	Het
5K5_v5.1	146216	C	T	60	Het
5K5_v5.1	146234	A	G	65	Het
5K5_v5.1	146255	T	C	65	Het
5K5_v5.1	146271	T	C	60	Het
5K5_v5.1	146274	A	C	61	Het
5K5_v5.1	146301	T	C	50	Het
5K5_v5.1	146305	G	A	50	Het
5K5_v5.1	146334	G	A	47	Het
5K5_v5.1	146371	T	C	50	Het
5K5_v5.1	146384	C	T	53	Het
5K5_v5.1	146390	G	A	53	Het
5K5_v5.1	146397	A	G	51	Het
5K5_v5.1	146411	C	A	53	Het
5K5_v5.1	146453	C	T	42	Het
5K5_v5.1	146457	G	A	40	Het
5K5_v5.1	146498	C	T	31	Het
5K5_v5.1	146521	T	C	34	Het
5K5_v5.1	146558	A	C	37	Het
5K5_v5.1	146577	C	A	34	Het
5K5_v5.1	146605	G	A	39	Het
5K5_v5.1	146627	A	C	33	Het
5K5_v5.1	146629	A	T	33	Het
5K5_v5.1	146671	A	G	96	Het
5K5_v5.1	146777	C	T	20	Hom
5K5_v5.1	146796	A	C	15	Hom
5K5_v5.1	146811	C	T	21	Het
5K5_v5.1	146825	T	C	76	Het
5K5_v5.1	146828	T	C	80	Het
5K5_v5.1	146840	G	C	100	Het
5K5_v5.1	146843	G	A	100	Het
5K5_v5.1	147032	C	G	92	Hom
5K5_v5.1	147121	T	G	30	Hom
5K5_v5.1	147482	C	A	20	Hom
5K5_v5.1	147506	G	C	22	Het
5K5_v5.1	147511	C	T	74	Het
5K5_v5.1	147514	C	A	84	Het
5K5_v5.1	147526	C	T	99	Het
5K5_v5.1	147607	G	T	73	Het
5K5_v5.1	147609	T	A	73	Het
5K5_v5.1	147612	C	T	73	Het
5K5_v5.1	147613	A	G	73	Het
5K5_v5.1	147616	A	G	74	Het
5K5_v5.1	147645	C	T	52	Het
5K5_v5.1	147655	T	G	44	Het
5K5_v5.1	147656	A	G	46	Het
5K5_v5.1	147666	G	A	72	Het
5K5_v5.1	147671	T	C	79	Het
5K5_v5.1	147673	T	G	83	Het
5K5_v5.1	147678	C	G	83	Het
5K5_v5.1	147681	T	A	86	Het
5K5_v5.1	147684	A	T	92	Het
5K5_v5.1	147708	T	A	93	Het
5K5_v5.1	147714	T	A	92	Het
5K5_v5.1	147717	G	A	92	Het
5K5_v5.1	147732	A	G	82	Het
5K5_v5.1	147734	T	C	80	Het
5K5_v5.1	147741	T	A	73	Het
5K5_v5.1	147743	C	A	72	Het
5K5_v5.1	147761	C	T	35	Het
5K5_v5.1	147769	C	T	31	Het
5K5_v5.1	147795	C	G	18	Hom
5K5_v5.1	147810	T	A	35	Het
5K5_v5.1	147817	A	C	37	Het
5K5_v5.1	147820	A	C	38	Het
5K5_v5.1	147893	T	C	61	Het
5K5_v5.1	147897	A	T	57	Het
[truncated: 63,536 more rows]

## Sheet: indels LW031
Chromosome	Position	TREU927	LW031	Read depth	Vartype
11L3_v3	2844	CAC	CACCTAC	16	Hom
11L3_v3	3132	AAAA	AAAAAATAAA	18	Hom
11L3_v3	10466	CAAAAAA	CAAAAAAA	25	Hom
11L3_v3	11055	CAAAAAAAAAAA	CAACAAAAAAAAAAAAAAA,CAACAAAAAAAAAAAAAA	37	Hom
11L3_v3	16152	CTTTTTTTTT	CTTTTTTTTTT	20	Hom
11L3_v3	17200	GAAAAAAAAAAAA	GAAAAAAAAAAA	36	Hom
11L3_v3	22901	GAAAAATAAAAA	GAAAAA	15	Hom
11L3_v3	23986	ATTTTTTT	ATTTTTT	20	Hom
11L3_v3	25974	CTTTTTTT	CTTTT	31	Hom
11L3_v3	28911	CTTTTTTTT	CTTTTTTTTT	12	Hom
11L3_v3	33730	ATTGTTGTTGTTGTTGTTGTTGTTGTT	ATTGTTGTTGTTGTTGTTGTT	68	Hom
11L3_v3	34430	TTCTCTCTCTC	TTCTCTCTC	30	Hom
11L3_v3	34712	ATTTTTTTTT	ATTTTTTTTTTTT	15	Hom
11L3_v3	35828	TCCCCCCC	TCCCCCCCC	23	Het
11L3_v3	37301	TTTGTTGTT	TTTGTT	31	Hom
11L3_v3	42953	GAAAAAAAAAAAA	GAAAAA	13	Hom
11L3_v3	44458	CT	CTCTT	44	Hom
11L3_v3	44733	CATATATAT	CATATATATATAT	22	Hom
11L3_v3	47440	TC	T	44	Hom
11L3_v3	47646	GAAAAAAAAAAAAAA	GAAAAAAAAAAAAAAAA	44	Hom
5K5_v5.1	479	TCACC	TCACCACC	68	Hom
5K5_v5.1	1547	G	GGA	63	Het
5K5_v5.1	3641	CTTTTTTTTTTTT	CTTTTTTTTT	12	Hom
5K5_v5.1	3766	GTTTTT	GTTTT	27	Hom
5K5_v5.1	4406	C	CCT	19	Hom
5K5_v5.1	5424	CTTTTTT	CTTTTTTTTTTTTT	22	Hom
5K5_v5.1	7435	AA	AAGA	28	Hom
5K5_v5.1	10864	CAAAAAA	CAAAAA	10	Hom
5K5_v5.1	34932	ATATATATATATGTGTATAT	ATATAT	16	Hom
5K5_v5.1	48662	CTTTTTTTT	CTTTTTTTTTTTT	59	Het
5K5_v5.1	48779	TC	T	84	Het
5K5_v5.1	48828	TT	TTTAAT	65	Hom
5K5_v5.1	48931	A	AT	32	Hom
5K5_v5.1	55786	CCTTCTTC	CCTTCTTCTTC	35	Hom
5K5_v5.1	57642	CTTTTTTTTT	CTTTTT	23	Hom
5K5_v5.1	71838	TCCCCCCCCCCC	TCCCCCCC	36	Hom
5K5_v5.1	75449	CA	CAA	75	Hom
5K5_v5.1	75980	ACC	AAACCC	73	Hom
5K5_v5.1	76882	AAAG	AAAGAAG	66	Het
5K5_v5.1	78092	G	GAAT	61	Het
5K5_v5.1	78848	TGAGAG	TGAGAGAG	58	Hom
5K5_v5.1	78879	AG	ACGG	47	Hom
5K5_v5.1	84387	CAA	CAAA	85	Het
5K5_v5.1	87915	CATTTAT	CAT	44	Het
5K5_v5.1	89618	TAGGAG	TAG	81	Het
5K5_v5.1	94425	CAAAAAAAAAA	CAAAAAAAAAAAA	50	Hom
5K5_v5.1	94889	GTATA	GTATATA	32	Het
5K5_v5.1	95924	GAAAAAAAA	GAAAAAAA	56	Hom
5K5_v5.1	110026	ATTTT	ATTTTT	74	Hom
5K5_v5.1	110477	T	TA	70	Hom
5K5_v5.1	111329	AGTG	AG	83	Het
5K5_v5.1	111779	A	AT	48	Het
5K5_v5.1	111954	CAAAAAAA	CAAAAAAAA	10	Hom
5K5_v5.1	116323	CTAT	CT	53	Hom
5K5_v5.1	118992	AA	AACA	81	Het
5K5_v5.1	123107	G	GA	99	Hom
5K5_v5.1	123298	A	ATT	43	Hom
5K5_v5.1	138014	ATTTTTTT	ATTTTTT	8	Hom
5K5_v5.1	140270	C	CA	94	Het
5K5_v5.1	140517	CTTTTTTTTT	CTTTTTTTTTTT,CTTTTTTTTTT	57	Hom
5K5_v5.1	140672	TAAAAAAA	TAAAAAA	68	Hom
5K5_v5.1	142143	T	TG	95	Het
5K5_v5.1	142415	GTTTTTTT	GTTTTTTTTT	96	Het
5K5_v5.1	143349	CTGT	CT	94	Het
5K5_v5.1	143455	CG	C	79	Het
5K5_v5.1	143661	GCC	GCCC	68	Hom
5K5_v5.1	143695	TAA	TA	87	Het
5K5_v5.1	144105	ATT	AT	71	Het
5K5_v5.1	144141	T	TAC	64	Het
5K5_v5.1	146136	ATTTTT	ATTTT	69	Het
5K5_v5.1	146314	GTTTTTT	GTTTTTTT	49	Het
5K5_v5.1	148541	AC	A	40	Het
5K5_v5.1	148991	CCTGCTGCTG	CCTGCTG	53	Het
5K5_v5.1	149422	TTG	T	52	Het
5K5_v5.1	150895	TC	T	87	Het
5K5_v5.1	151610	AC	A	87	Het
5K5_v5.1	152327	TA	TATCA	56	Het
5K5_v5.1	152412	TCCCC	TCCC	68	Het
5K5_v5.1	153436	GTTTTTTTT	GTTTTTTTTT,GTTTTTTT	99	Hom
5K5_v5.1	154630	TG	T	95	Hom
5K5_v5.1	154711	CTTT	CTTTT	88	Hom
5K5_v5.1	154726	G	GA	74	Hom
5K5_v5.1	156191	TG	T	77	Het
5K5_v5.1	156237	TTATATATATATAT	TTATATATATATATAT	55	Hom
5K5_v5.1	157720	TTT	TTTAGTT	79	Het
5K5_v5.1	157941	AG	A	85	Het
5K5_v5.1	158671	CTTATTATTA	CTTATTA	87	Het
Tbrucei.chr8.100	1437	CTTTTTTT	CTTTTTT	36	Hom
Tbrucei.chr8.100	1816	GTTTTGTTTTT	GTTTT	31	Hom
Tbrucei.chr8.100	3739	GTTTTTTTT	GTTTTTTT	66	Hom
Tbrucei.chr8.100	9311	GAAAAAAAA	GAAAAAAAAAAAAA	28	Hom
Tbrucei.chr8.100	9481	CGAAGAGGATGAAGAGGATGAAGAGGATGA	CGAAGAGGATGAAGAGGATGA	33	Hom
Tbrucei.chr8.100	12868	CTTTT	CTTTTT	41	Hom
Tbrucei.chr8.100	13097	GAAAAAA	GAAAAAAA	17	Hom
Tbrucei.chr8.100	14110	CAAAAAAA	CAAAAAAAA	15	Hom
Tbrucei.chr8.100	20021	T	TC	31	Hom
Tbrucei.chr8.100	20301	TCTCCTCCT	TCTCCT	22	Hom
Tbrucei.chr8.100	20812	TAAAAAA	TAAAAAAA	9	Hom
Tbrucei.chr8.100	23111	ATTTTTT	ATTTTTTT	60	Het
Tbrucei.chr8.100	23210	TCC	TC	76	Het
Tbrucei.chr8.100	23986	ACTTC	ACTTCTTC	45	Het
Tbrucei.chr8.100	24736	CAAA	CAA	21	Het
Tbrucei.chr8.100	25156	CTTTTTT	CTTTTT	41	Het
Tbrucei.chr8.100	26628	GC	G	44	Het
Tbrucei.chr8.100	29376	ACTCCT	ACT	80	Het
Tbrucei.chr8.100	29706	CTTTTTTTT	CTTTTTTTTTT	47	Hom
Tbrucei.chr8.100	30126	ATT	ATTT	35	Hom
Tbrucei.chr8.100	30525	CATTATTATTATTATTA	CATTATTATTATTA	21	Hom
Tbrucei.chr8.100	31224	GTTTTT	GTTTTTT	98	Het
Tbrucei.chr8.100	32109	TC	T	80	Het
Tbrucei.chr8.100	33244	AATAATATAATATAATAT	AATAATATAATAT	71	Het
Tbrucei.chr8.100	33339	CCT	C	87	Het
Tbrucei.chr8.100	33621	GTCTCTCT	GTCTCTCTCTCT	49	Het
Tbrucei.chr8.100	40878	TT	TTGT	54	Het
Tbrucei.chr8.100	41784	GTTT	GT	52	Hom
Tbrucei.chr8.100	43429	ATTTTT	ATTTT	72	Hom
Tbrucei.chr8.100	43921	TAAAAAAA	TAAAAAA	62	Hom
Tbrucei.chr8.100	44344	CTATTACTATTACTATT	CTATTACTATTACTATTATTACTATTACTATT	14	Hom
Tbrucei.chr8.100	44680	ATTTTTT	ATTTTTTT	43	Hom
Tbrucei.chr8.100	45254	GAA	GAAA	28	Het
Tbrucei.chr8.100	47498	TCC	TC	34	Hom
Tbrucei.chr8.100	47929	CTATTATTATTATTATTAT	CTATTATTATTAT	13	Hom
Tbrucei.chr8.100	48118	AT	ATT	42	Hom
Tbrucei.chr8.100	48641	CTTTTTT	CTTTTT	92	Het
Tbrucei.chr8.100	50229	TA	T	99	Het
Tbrucei.chr8.100	50962	A	AC	93	Hom
Tbrucei.chr8.100	51357	ATATTATTATTAT	ATATTATTAT	58	Hom
Tbrucei.chr8.100	53333	AC	A	66	Hom
Tbrucei.chr8.100	53806	GTTTTTTTTT	GTTTTTTT	95	Hom
Tbrucei.chr8.100	54070	TTCT	TT	96	Het
Tbrucei.chr8.100	54280	GA	GAA	95	Het
Tbrucei.chr8.100	55291	AC	A	51	Hom
Tbrucei.chr8.100	57496	CTT	CTTT	41	Hom
Tbrucei.chr8.100	58549	CTTTTTTT	CTTTTTT	43	Hom
Tbrucei.chr8.100	58829	TACACACAC	TACACAC	27	Hom
Tbrucei.chr8.100	58852	AATTATTATTATTATTATTATT	AATTATTATTATT	32	Hom
Tbrucei.chr8.100	58972	TA	T	23	Hom
Tbrucei.chr8.100	62185	TACACACAC	TACACAC	83	Het
Tbrucei.chr8.100	62564	T	TC	83	Het
Tbrucei.chr8.100	64247	CATATATATATA	CATATATATATATATA	84	Hom
Tbrucei.chr8.100	64928	TTTCTT	TTT	67	Het
Tbrucei.chr8.100	67258	GAAAAAAA	GAAAAAA	94	Hom
Tbrucei.chr8.100	67830	CTTTTT	CTTTTTT	93	Hom
Tbrucei.chr8.100	68235	AT	ATATCT	72	Hom
Tbrucei.chr8.100	69149	CACAA	CA	26	Het
Tbrucei.chr8.100	70853	TC	T	47	Hom
Tbrucei.chr8.100	71936	GAA	GA	46	Het
Tbrucei.chr8.100	73037	CTATTATTATTATTATT	CTATTATTATTATT	21	Het
Tbrucei.chr8.100	73163	ATTT	ATTTT	19	Hom
Tbrucei.chr8.100	73298	TAAAATTAAGAAAATTAAGAAAATTAAGAAAA	TAAAATTAAGAAAATTAAGAAAA	26	Het
Tbrucei.chr8.100	81169	TG	T	70	Het
Tbrucei.chr8.100	82617	TGCCCGCCCGCCCGCCC	TGCCCGCCCGCCC	64	Hom
Tbrucei.chr8.100	85283	ATCTTCTTC	ATCTTC	29	Hom
Tbrucei.chr8.100	89629	GT	G	14	Hom
Tbrucei.chr8.100	90332	GCCACC	GCC	89	Hom
Tbrucei.chr8.100	91264	CG	C	33	Hom
Tbrucei.chr8.100	91282	T	TC	41	Hom
Tbrucei.chr8.100	91322	AG	A	46	Hom
Tbrucei.chr8.100	98096	T	TATC	63	Hom
Tbrucei.chr8.100	98811	T	TA	92	Hom
Tbrucei.chr8.100	102416	TT	TTGT	24	Hom
Tbrucei.chr8.100	102434	G	GA	16	Hom
Tbrucei.chr8.100	104765	ATTTTTT	ATTTTTTTT,ATTTTTTT	50	Hom
Tbrucei.chr8.100	105246	ATTTTTT	ATTTTT	36	Hom
Tbrucei.chr8.100	105304	TTTCTTCTTCTT	TTTCTTCTT	46	Het
Tbrucei.chr8.100	105472	GTTTTT	GTTTT	36	Het
Tbrucei.chr8.100	105702	GTT	G	24	Hom
Tbrucei.chr8.100	105880	TAGCATCATCA	TA	7	Hom
Tbrucei.chr8.100	105911	ATTATTATTATTGTTATTATTATT	ATTATTATTATT	8	Hom
Tbrucei.chr8.100	106475	ATTTTTTTT	ATTTTTT	37	Hom
Tbrucei.chr8.100	106658	CAAAAAAAAA	CAAAAAAAA	24	Hom
Tbrucei.chr8.100	106718	GGAAATA	G	7	Hom
Tbrucei.chr8.100	106916	TAAAAA	TAAAAAA	6	Hom
Tbrucei.chr8.100	106985	TGGGGG	TGGGG	7	Hom
Tbrucei.chr8.100	108867	GAT	G	43	Hom
Tbrucei.chr8.100	109168	T	TTTA	43	Hom
Tbrucei.chr8.100	109595	ATTTT	ATTTTT	49	Hom
Tbrucei.chr8.100	109753	TACTCAC	TAC	20	Het
Tbrucei.chr8.100	110984	T	TG	63	Hom
Tbrucei.chr8.100	111150	TA	TGAA	49	Hom
Tbrucei.chr8.100	112396	TTTGTT	TTT	58	Hom
Tbrucei.chr8.100	113184	CACT	CACTTACT	49	Hom
Tbrucei.chr8.100	113341	C	CA	41	Het
Tbrucei.chr8.100	113433	CAAAAAA	CAAAAA	48	Het
Tbrucei.chr8.100	113470	CAAAAAA	CAAAAA	37	Het
Tbrucei.chr8.100	113579	AAA	AAATAA	56	Hom
Tbrucei.chr8.100	113716	ATTTT	ATTTTT	31	Hom
Tbrucei.chr8.100	114008	GTTTTT	GTTTTTT	57	Hom
Tbrucei.chr8.100	114227	CTTTTTT	CTTTTT	53	Hom
Tbrucei.chr8.100	115270	T	TG	17	Hom
Tbrucei.chr8.100	115560	ACCCCCC	ACCCCC	41	Hom
Tbrucei.chr8.100	115738	TAA	TA	20	Hom
Tbrucei.chr8.100	115819	AC	A	25	Hom
Tbrucei.chr8.100	115872	CTTTTTT	CTTTTTTT	19	Hom
Tbrucei.chr8.100	116793	GTTTT	GTTT	35	Hom
Tbrucei.chr8.100	122074	A	ACTC	28	Hom
Tbrucei.chr8.100	122615	T	TCAA,TC,TCA	37	Hom
Tbrucei.chr8.100	123710	TAAAAAA	TAAAAAAA	21	Het
Tbrucei.chr8.100	124008	GA	GAA	52	Het
Tbrucei.chr8.100	125081	AG	A	54	Hom
Tbrucei.chr8.100	125873	ATTCTTCTTCT	ATTCTTCT	24	Het
Tbrucei.chr8.100	125907	CATCT	C	25	Het
Tbrucei.chr8.100	125955	GC	GCC	23	Het
Tbrucei.chr8.100	128607	GTTT	G	35	Hom
Tbrucei.chr8.100	129869	T	TG	21	Hom
Tbrucei.chr8.100	132282	AT	A	17	Hom
Tbrucei.chr8.100	132697	TAAAA	TAAA	54	Het
Tbrucei.chr8.100	135585	CGG	CG	55	Hom
Tbrucei.chr8.100	135830	TTCTCTCT	TTCTCTCTCT	82	Hom
Tbrucei.chr8.100	136408	C	CT	56	Het
Tbrucei.chr8.100	138047	CTT	CTTT	33	Hom
Tbrucei.chr8.100	138280	ATTTTTTTTT	ATTTTTTTTTTT,ATTTTTTTTTTTT,ATTTTTTTTTT	27	Hom
Tbrucei.chr8.100	138874	ATTTTT	ATTTT	98	Het
Tbrucei.chr8.100	139598	TAAAAAA	TAAAAA	40	Hom
Tbrucei.chr8.100	141740	CTTTTTTTTTTTT	CTTTTTT	64	Hom
Tbrucei.chr8.100	143809	CTATTATTATTATTATTATT	CTATTATTATTATTATTATTATT	14	Hom
Tbrucei.chr8.100	144005	ATATTTAT	ATAT	41	Het
Tbrucei.chr8.100	144105	GC	G	72	Het
TP26M21-2a10.p1k_v5.1	5431	CATATATATATATATATA	CATATATATATATATA	9	Hom
TP26M21-2a10.p1k_v5.1	16836	AG	AGG	24	Hom
TP26M21-2a10.p1k_v5.1	31421	CTTTTTTT	CTTTTT	19	Het
TP26M21-2a10.p1k_v5.1	31483	TAAA	TAA	22	Hom
TP26M21-2a10.p1k_v5.1	31705	AT	A	3	Hom
TP26M21-2a10.p1k_v5.1	31997	CTTTTTTT	CTTTT	9	Hom
TP26M21-2a10.p1k_v5.1	34439	CTGTTGTTGTTGT	CTGTTGTTGTTGTTGT	11	Hom
TP26P4-1a02.q1ka	8396	AAA	AACAA,AAACAA,ACAA	71	Hom
TP26P4-1a02.q1ka	14253	GAAAAAAAAAAA	GAAAAAAAAAA	49	Hom
TP26P4-3b07.q1k	1577	GAAAAAA	GAAAAA	23	Hom
TP26P4-3b07.q1k	4365	TC	TGC	54	Hom
TP26P4-3b07.q1k	4961	CTATTATTATTATTATTAT	CTATTATTATTATTAT	25	Hom
TP26P4-3b07.q1k	5220	TAAAA	TAAAAA	26	Het
TP26P4-3b07.q1k	5629	T	TC	11	Hom
TP26P4-3b07.q1k	6082	ATTTTT	ATTTT	55	Het
TP26P4-3b07.q1k	7936	AACA	AA	23	Hom
TP26P4-3b07.q1k	8186	GAAAAAA	GAAAAA	38	Hom
TP26P4-3b07.q1k	10412	TAAAA	TAAA	71	Hom
TP26P4-3b07.q1k	11732	CGCCCCT	C	75	Hom
TP26P4-3b07.q1k	14549	GTTTTTT	GTTTTTTT	22	Hom
TP26P4-3b07.q1k	14680	CTTTTTTT	CTTTTTT	30	Hom
TP26P4-3b07.q1k	15918	A	AG	10	Hom
TP26P4-3b07.q1k	16463	T	TAA	34	Hom
TP26P4-3b07.q1k	24162	GTTTT	GTTT	12	Hom
TP26P4-3b07.q1k	27514	ATC	ATCTTC	12	Hom
TP26P4-3b07.q1k	29191	GAA	GA	56	Het
TP26P4-3b07.q1k	29448	CTTTT	CTTTTT	96	Het
TP26P4-3b07.q1k	30004	CGG	CG	100	Hom
TP26P4-3b07.q1k	30380	T	TG	90	Het
TP26P4-3b07.q1k	30524	GT	G	79	Hom
TP26P4-3b07.q1k	30690	ATTTTT	ATTTTTT	86	Hom
TP26P4-3b07.q1k	30798	CTTTTTTTTTTT	CTTTTTTTTTT,CTTTTTTTTT	57	Hom
TP26P4-3b07.q1k	31088	ATTTT	ATTTTT	79	Hom
TP26P4-3b07.q1k	31177	C	CG	62	Hom
TP26P4-3b07.q1k	33458	CCGCTGCTTCCGCGCTGCTT	CCGCTGCTT	82	Het
TP26P4-3b07.q1k	33844	CAAAAAAA	CAAAAAA	46	Hom
TP26P4-3b07.q1k	43615	TG	T	69	Het
TP26P4-5g04.p1k	4889	CTTTT	CTTTTT	25	Hom
TP26P4-5g04.p1k	5056	TG	T	18	Hom
TP26P4-6c09.p1k	5514	AGG	AG	9	Hom
TP26P4-6c09.p1k	8993	AGG	AGGG	56	Hom
TP26P4-6c09.p1k	12538	CTGT	CT	6	Hom
TP26P4-6c09.p1k	13970	TG	T	39	Het
TP26P4-6c09.p1k	17127	T	TG	11	Hom
TP26P4-6c09.p1k	18135	GAAA	GAAAA	15	Hom
TP26P4-6c09.p1k	21361	AAGA	AA	14	Hom
TP26P4-6c09.p1k	21889	TT	TTACTCTTACTGTTGCT	8	Hom
TP26P4-6c09.p1k	22919	AGACGA	AGA	25	Hom
TP26P4-6c09.p1k	24078	A	AT	50	Hom
TP3F6-6f06.p1k	4587	GAAAAAAA	GAAAAAAAA	14	Hom
TP3F6-6f06.p1k	4650	GAATATAAGAAA	GAA	17	Hom
TP3F6-6f06.p1k	5392	CAAAA	CAAAAGAAAAACAAAAAAAA,CAAAAGAAAAACAAACAAAAAA	21	Hom
TP3F6-6h01.p1k	3400	TC	TCC	82	Hom
TPB1C9-1a08.q1k	9623	CTTTTTTTTTT	CTTTTTTTTTTT,CTTTTTTTTTTTT	50	Hom
TPB1C9-1a08.q1k	10754	CAAAAAA	CAAAAAAA	37	Hom
Tp_ends-40b06.q1k	81	CT	C	49	Hom
tryp_IXb-1c10.p1c	4060	T	TA	10	Hom
tryp_IXb-1c10.p1c	4213	TAACAACA	TAACA	10	Hom
tryp_IXb-1c10.p1c	13260	GCCC	GCCCC	49	Hom
tryp_IXb-1c10.p1c	16304	AACACA	AACACACA	82	Het
tryp_IXb-217g08.q1c	2011	AT	A	24	Hom
tryp_IXb-217g08.q1c	2228	GA	GAA	53	Hom
tryp_IXb-217g08.q1c	7893	AATA	AA	84	Hom
tryp_IXb-217g08.q1c	8170	AA	AAAAGA	56	Hom
tryp_IXb-217g08.q1c	8377	A	AC	20	Hom
tryp_IXb-217g08.q1c	19165	GATAATA	GATA	64	Hom
tryp_IXb-217g08.q1c	19736	AG	A	26	Het
tryp_IXb-217g08.q1c	20361	GA	G	47	Hom
tryp_IXb-217g08.q1c	23225	GAAAAAAAA	GAAAAAAAAA	54	Hom
tryp_IXb-217g08.q1c	24166	GGAGAGA	GGAGA	13	Hom
tryp_IXb-217g08.q1c	24448	TAAAAA	TAAAAAA	3	Hom
tryp_IXb-217g08.q1c	25128	GAA	GAAAAA	69	Het
tryp_IXb-217g08.q1c	25495	ATT	AT	76	Het
tryp_IXb-217g08.q1c	25701	CATA	CA	33	Hom
tryp_IXb-217g08.q1c	25815	G	GA	68	Het
tryp_IXb-217g08.q1c	25849	ATTTTTT	ATTTTTTT	50	Hom
tryp_IXb-217g08.q1c	27427	TTAAATAA	TTAA	37	Het
tryp_IXb-217g08.q1c	30927	C	CA	22	Hom
tryp_IXb-217g08.q1c	35806	TTG	T	35	Hom
tryp_IXb-217g08.q1c	36183	AT	ATGT	2	Hom
tryp_IXb-217g08.q1c	38394	GA	GAAA	11	Hom
tryp_IXb-217g08.q1c	39965	TGGG	TGG	68	Het
tryp_IXb-217g08.q1c	45475	TACACAC	TACAC	44	Hom
tryp_IXb-217g08.q1c	45958	GAAAA	GAAA	36	Hom
tryp_IXb-217g08.q1c	53456	CATAT	CAT	40	Het
tryp_IXb-217g08.q1c	53510	TTT	TTTGTT	20	Hom
tryp_IXb-217g08.q1c	59858	TAA	TA	39	Het
tryp_IXb-217g08.q1c	60005	TGGGG	TGGG	37	Het
tryp_IXb-217g08.q1c	61596	TAAAAAAA	TAAAAAA	34	Hom
tryp_IXb-217g08.q1c	65885	CA	CAA	64	Hom
tryp_IXb-217g08.q1c	66600	GAA	GAAA	95	Hom
tryp_IXb-217g08.q1c	69316	AC	A	21	Hom
tryp_IXb-314f06.q1c	737	C	CAAG	33	Hom
tryp_IXb-314f06.q1c	1333	TG	TGAGAGG	28	Hom
tryp_IXb-314f06.q1c	4092	AGG	AGGG	35	Hom
tryp_IXb-314f06.q1c	4223	CTGTCTGTGTCT	CTGTCT	28	Het
tryp_IXb-314f06.q1c	5214	AAAAAAT	A	90	Het
tryp_IXb-314f06.q1c	5278	TT	TTTCT	89	Hom
tryp_IXb-314f06.q1c	5294	ACT	ACTCCT	89	Hom
tryp_IXb-314f06.q1c	5679	GTTTTT	GTTTTTT	70	Het
tryp_IXb-314f06.q1c	6141	GTTTTTTTT	GTTTTTTT	66	Hom
tryp_IXb-314f06.q1c	6591	TAAAA	TAAA	17	Hom
tryp_IXb-314f06.q1c	9228	AATCA	AA	14	Hom
tryp_IXb-314f06.q1c	9290	GATA	GATACATA	23	Hom
tryp_IXb-314f06.q1c	14856	TGTC	T	69	Het
tryp_IXb-314f06.q1c	14917	AGT	AGTGT	66	Hom
tryp_IXb-314f06.q1c	14954	CTTT	CT	81	Het
tryp_IXb-314f06.q1c	15037	TTTT	TTTTATTTTATTT	51	Het
tryp_IXb-314f06.q1c	16303	TTTTTTTCTTTT	TTTTT	55	Het
tryp_IXb-314f06.q1c	17312	ATTTTTTTTT	ATTTTTTTTTT,ATTTTTTTTTTT	37	Hom
tryp_IXb-314f06.q1c	17706	GTTTTTT	GTTTTTTT	21	Hom
tryp_IXb-314f06.q1c	19699	TGGGG	TGGG	49	Hom
tryp_IXb-314f06.q1c	20802	CG	C	98	Hom
tryp_IXb-314f06.q1c	24121	T	TCG	52	Hom
tryp_IXb-314f06.q1c	25653	TTC	T	86	Het
tryp_IXb-314f06.q1c	26185	AATA	AA	91	Hom
tryp_IXb-68a05.p2k3050	61836	CGG	CG	22	Het
tryp_IXb-68a05.p2k3050	62010	CTTTT	CTTTTT	6	Hom
tryp_IXb-68a05.p2k3050	62126	A	AC,ACT	11	Hom
tryp_IXb-68a05.p2k3050	62233	G	GC	42	Hom
tryp_IXb-68a05.p2k3050	63819	TAAAAAAA	TAAAAAA	27	Hom
tryp_IXb-68a05.p2k3050	65552	TAAAAAA	TAAAAAAAA	39	Het
tryp_IXb-68a05.p2k3050	65875	ATTT	ATTTT	19	Hom
tryp_IXb-68a05.p2k3050	66704	AAA	AAAGAA,AAGAA	49	Hom
tryp_IXb-86g11.p1c	2312	AC	A	41	Het
tryp_IXb-86g11.p1c	4470	TAAAAA	TCAAAAAAA,TAAAAAA	63	Hom
tryp_IXb-86g11.p1c	4610	TAAAAAAA	TAAAAAA	13	Hom
tryp_IXb-86g11.p1c	4692	G	GT	12	Hom
tryp_IXb-86g11.p1c	4829	GAAAAAAA	GAAAAAA	15	Hom
tryp_IXb-86g11.p1c	4946	TTTCTT	TTT	13	Hom
tryp_IXb-86g11.p1c	12022	CTT	CT	31	Het
tryp_IXb-86g11.p1c	13180	AGTGTGT	AGTGTGTGT	18	Hom
tryp_X-149c07.p1c	648	GTTT	GTTTT	36	Hom
tryp_X-149c07.p1c	700	GAA	GA	27	Hom
tryp_X-149c07.p1c	2163	TCC	TCCC	70	Hom
tryp_X-149c07.p1c	2269	TAA	TTTAAA,TAAA	27	Hom
tryp_X-149c07.p1c	2770	T	TG	32	Hom
tryp_X-149c07.p1c	4127	GCC	GCCC	33	Hom
tryp_X-149c07.p1c	6059	T	TG	55	Het
tryp_X-149c07.p1c	6191	GCTCTCTCTCTCTCT	GCTCTCTCTCTCTCTCTCT	67	Hom
tryp_X-155h05.q1c	4444	ATTTT	ATTT	86	Hom
tryp_X-155h05.q1c	4495	TC	T	69	Het
tryp_X-155h05.q1c	6725	CAAAAAAA	CAAAAAAAA	16	Hom
tryp_X-155h05.q1c	8783	TTAATA	TTA	26	Het
tryp_X-155h05.q1c	9810	TAAAAAAA	TAAAAAA	25	Het
tryp_X-155h05.q1c	9997	CAAAAAAAAAAAA	CAAAAAAAAAA	17	Hom
tryp_X-155h05.q1c	10854	AAAAGTAACAAATCAAGTTGACGGTGCAGGTGAAAGTAA	AAAAGTAA	28	Hom
tryp_X-155h05.q1c	10942	TAAAAAAAA	TAAAAAAAAA	22	Hom
tryp_X-155h05.q1c	11087	GAAAAAA	GAAAAA	36	Het
tryp_X-155h05.q1c	11136	CAAAAAAAA	CAAAAAA	48	Het
tryp_X-155h05.q1c	11681	TC	TCCCC	75	Hom
tryp_X-155h05.q1c	13973	CT	CTT	14	Hom
tryp_X-155h05.q1c	14076	GTATATA	GTATATATA	9	Hom
tryp_X-155h05.q1c	14149	GT	GTTT	21	Hom
tryp_X-174f04.q1c	4587	GTTTTT	GTTTT	14	Hom
tryp_X-174f04.q1c	7805	CAGAGA	CAGAGAGA	97	Het
tryp_X-174f04.q1c	12670	CTTTT	CTTT	73	Het
tryp_X-174f04.q1c	17905	TT	TTTCT	34	Hom
tryp_X-179b07.p1c	958	TCCCCCC	TCCCCC	14	Hom
tryp_X-179b07.p1c	4381	TAAAAA	TAAAAAA	49	Hom
tryp_X-179b07.p1c	6088	CTTT	CTTTTT	17	Hom
tryp_X-179b07.p1c	6125	TAAAAA	TAAAAAA	45	Hom
tryp_X-179b07.p1c	7096	AG	AGG	10	Hom
tryp_X-179b07.p1c	7677	AGC	AC	95	Het
tryp_X-179b07.p1c	12870	CAAA	CAA	34	Hom
tryp_X-179b07.p1c	15825	TTTACTT	TTT	14	Hom
tryp_X-179b07.p1c	15965	C	CA	19	Hom
tryp_X-188b09.p2kB601	2120	CA	CATA	35	Het
tryp_X-188b09.p2kB601	5359	TA	T	30	Het
tryp_X-188b09.p2kB601	5848	AGGGGG	AGGGG	61	Het
tryp_X-188b09.p2kB601	6079	TAAAAAAAA	TAAAAAAA	22	Hom
tryp_X-188b09.p2kB601	6124	CAAAAAAAAA	CAAAAAAAA	23	Hom
tryp_X-188b09.p2kB601	8488	GAAAAAAAAA	GAAAAAAAA	42	Hom
tryp_X-188b09.p2kB601	9305	CTGTGT	CTGTGTGT	26	Het
tryp_X-188b09.p2kB601	10669	CAAAAAAAAA	CAAAAAAA	32	Hom
tryp_X-188b09.p2kB601	13888	A	AG	99	Het
tryp_X-188b09.p2kB601	14922	GTGCAT	GT	35	Hom
tryp_X-188b09.p2kB601	15010	AATAGTATG	A	46	Hom
tryp_X-188b09.p2kB601	15045	TGG	TGGG	54	Hom
tryp_X-188b09.p2kB601	15244	GAAAAAAAA	GAAAAAAA	17	Hom
tryp_X-188b09.p2kB601	15519	GA	G	99	Hom
tryp_X-188b09.p2kB601	17335	GAAAAAAAAA	GAAAAAAAA	18	Hom
tryp_X-188b09.p2kB601	17740	ATTTTTTT	ATTTTTTTTTT	15	Het
tryp_X-188b09.p2kB601	18089	AAGAGAGAGAGAGAGAGA	AAGAGAGAGAGAGA	45	Het
tryp_X-188b09.p2kB601	20961	TTTCTT	TTT	14	Het
tryp_X-188b09.p2kB601	22265	A	AC	92	Hom
tryp_X-188b09.p2kB601	25176	GC	G	16	Het
tryp_X-188b09.p2kB601	25522	GTTTTTTT	GTTTTTTTTT	27	Het
tryp_X-188b09.p2kB601	26016	AGG	AG	25	Het
tryp_X-206a03.p1c	493	T	TAA	27	Hom
tryp_X-206a03.p1c	6419	TT	TTCT	20	Hom
tryp_X-206a03.p1c	6500	TT	TTGT	14	Hom
tryp_X-206a03.p1c	8238	TTA	TTACTA	16	Hom
tryp_X-206a03.p1c	8431	TAAAAAAA	TAAAAAA	53	Hom
tryp_X-206a03.p1c	8893	CTT	CT	49	Hom
tryp_X-206a03.p1c	10699	CTTTTTTTT	CTTTTTTTTTTT,CTTTTTTTTTT	42	Hom
tryp_X-206a03.p1c	14682	CTTTTTT	CTTTTTTTTT	21	Hom
tryp_X-206a03.p1c	17134	TC	T	50	Hom
tryp_X-206a03.p1c	17872	AT	ATT	24	Hom
tryp_X-206a03.p1c	23419	CTT	CT	46	Hom
tryp_X-206a03.p1c	23588	TC	T	75	Hom
tryp_X-206a03.p1c	23651	TAA	TAAA	91	Hom
tryp_X-206a03.p1c	24679	A	AT	52	Het
tryp_X-220a01.q1c	734	TGA	T	40	Hom
tryp_X-220a01.q1c	2061	AT	A	23	Hom
tryp_X-220a01.q1c	2455	ATTTTTTTT	ATTTTTTT	12	Hom
tryp_X-220a01.q1c	9385	CAAAA	CAAA	71	Het
tryp_X-220a01.q1c	13465	TAAAAAAAAAA	TAAAAAAAAA	11	Hom
tryp_X-220a01.q1c	14338	T	TTC	62	Hom
tryp_X-220a01.q1c	15794	ATTTTTTT	ATTTTTTTT	43	Hom
tryp_X-220a01.q1c	30774	TAAAAAAAAA	TAAAAAAAAAAA,TAAAAAAAAAA	86	Hom
tryp_X-220a01.q1c	34231	AT	A	64	Het
tryp_X-220a01.q1c	34443	GTAATAATAATAATAATAATA	GTAATAATAATAATAATA	23	Het
tryp_X-220a01.q1c	36682	CCA	CCACA	40	Hom
tryp_X-220a01.q1c	37880	GTTTTTTTT	GTTTTTTT	23	Hom
tryp_X-220a01.q1c	41503	AGATGATGATGATG	AGATGATGATG	39	Het
tryp_X-232f09.q1c	449	ATAAAG	A	5	Het
tryp_X-232f09.q1c	498	CAAAAAAAAA	CAAAAAAAA,CAAAAAAA	20	Hom
tryp_X-232f09.q1c	558	TAAAAAAAA	TAAAAAA	28	Hom
tryp_X-232f09.q1c	611	GTT	GTTT	59	Het
tryp_X-232f09.q1c	966	GA	GAA	73	Het
tryp_X-232f09.q1c	1277	ACCCCCC	ACCCCCCCCC	71	Het
tryp_X-232f09.q1c	1315	C	CTT	50	Het
tryp_X-232f09.q1c	1377	ATTTT	ATTTTTT	100	Het
tryp_X-232f09.q1c	1428	AACACA	AACA	77	Hom
tryp_X-232f09.q1c	4115	AT	A	54	Het
tryp_X-232f09.q1c	4266	A	AT	34	Hom
tryp_X-232f09.q1c	5784	CAAAAAA	CAAAAA	17	Hom
tryp_X-232f09.q1c	7105	AACA	AA	36	Hom
tryp_X-232f09.q1c	7360	CAAAAAAA	CAAAAAA	33	Hom
tryp_X-232f09.q1c	9182	GTT	GT	78	Het
tryp_X-232f09.q1c	9749	AGGG	AGG	17	Hom
tryp_X-232f09.q1c	9927	TAAGAAAGAAAGAAAGAAA	TAAGAAAGAAAGAAA	18	Hom
tryp_X-232f09.q1c	11430	A	AG	27	Hom
tryp_X-254c10.q1c	17291	A	AC	32	Hom
tryp_X-254c10.q1c	17405	CTCTTTTT	CT	11	Hom
tryp_X-254c10.q1c	18203	CAAAA	CAAAAA	10	Hom
tryp_X-254c10.q1c	20766	GAAA	GAA	100	Het
tryp_X-254c10.q1c	22415	T	TTCTTGG	29	Hom
tryp_X-254c10.q1c	32022	CTTT	CTTTT	34	Hom
tryp_X-254c10.q1c	32843	TTT	TTTCACCCTT	12	Hom
tryp_X-254c10.q1c	32916	T	TC	12	Hom
tryp_X-254c10.q1c	33651	AC	A	98	Het
tryp_X-254c10.q1c	36692	T	TC	13	Hom
tryp_X-254c10.q1c	37449	CAAAAAAA	CAAAAAAAA	22	Het
tryp_X-254c10.q1c	37752	C	CT	42	Hom
tryp_X-254c10.q1c	43812	TC	T	5	Hom
tryp_X-254c10.q1c	43876	TAAAAAAA	TAAAAAAAA	7	Hom
tryp_X-254c10.q1c	45397	TC	T	20	Hom
tryp_X-254c10.q1c	45443	ATTTTTT	ATTTTTTT	13	Hom
tryp_X-254c10.q1c	45566	AT	ATCT	17	Hom
tryp_X-254c10.q1c	45641	ATTTTTT	ATTTT	17	Hom
tryp_X-254c10.q1c	47892	ATTTT	ATTTTT	35	Hom
tryp_X-254c10.q1c	55189	CAAAAA	CAAAA	66	Het
tryp_X-254c10.q1c	55504	T	TTG	18	Hom
tryp_X-254c10.q1c	55578	CTTTTTTTTT	CTTTTTTT	44	Het
tryp_X-254c10.q1c	56628	TAAAAAAAAA	TAAAAAAA,TAAAAAAAA	84	Hom
tryp_X-254c10.q1c	57383	GTTTCTTTT	GTTT	30	Het
tryp_X-254c10.q1c	59558	CATATATATATATATATATATATATATAT	CATATATATATATAT	15	Hom
tryp_X-264e11.p1c	3904	GA	GAA	59	Hom
tryp_X-264e11.p1c	7088	ACC	AC	15	Hom
tryp_X-264e11.p1c	7944	AATATATA	AATATATATA	37	Het
tryp_X-264e11.p1c	8772	CCTCTCT	CCTCT	27	Hom
tryp_X-264e11.p1c	9356	CAA	CAAAA	16	Het
tryp_X-264e11.p1c	10142	GATATATATATATATATATATA	GATATATATATATATATA	9	Hom
tryp_X-276b11.q1c	128	CAAAAA	CAAAAAA	18	Hom
tryp_X-276b11.q1c	1954	C	CG	34	Hom
tryp_X-276b11.q1c	1965	GAAAAAAAA	GAAAAAAA	36	Hom
tryp_X-276b11.q1c	4455	CAAAAAAAAA	CAAAAAAAAAAAA	77	Hom
tryp_X-276b11.q1c	5481	CTTTTTTTT	CTTTTTTT	11	Hom
tryp_X-276b11.q1c	6118	TAAAA	TAAA	41	Het
tryp_X-276b11.q1c	6511	AACCGGATTCGTGAAAAAGCCACCG	AACCG	49	Het
tryp_X-276b11.q1c	6628	TAAAAAA	TAAAAAAA,TTAAAAAAA	23	Hom
tryp_X-276b11.q1c	7479	CCA	C	60	Het
tryp_X-276b11.q1c	13401	GTTTTTT	GTTTTTTT	33	Het
tryp_X-276b11.q1c	13504	ATATTTATTTATTTATTTATT	ATATTTATTTATTTATT	3	Hom
tryp_X-276b11.q1c	13802	GT	G	31	Het
tryp_X-276b11.q1c	16708	ATTTTTTTT	ATTTTTTT,ATTTTTT	30	Hom
tryp_X-276b11.q1c	16727	TAAAAA	TAAAAAA	29	Het
tryp_X-276b11.q1c	17132	AC	A	83	Het
tryp_X-276b11.q1c	17675	AG	AGG	33	Hom
tryp_X-276b11.q1c	17933	CAAAAAAA	CAAAAAA	76	Het
tryp_X-276b11.q1c	18010	CCA	C	59	Hom
tryp_X-276b11.q1c	20269	GTTT	GTTTTTT	35	Het
tryp_X-276b11.q1c	20288	ATT	ATTTTT	40	Het
tryp_X-276b11.q1c	21138	CAAAAA	CAAAA	24	Het
tryp_X-276b11.q1c	22305	A	AG	56	Hom
tryp_X-276b11.q1c	24967	AAACAA	AAA	67	Het
tryp_X-276b11.q1c	25021	CTTTT	CTTTTT	72	Het
tryp_X-276b11.q1c	25513	ATTTTTTTT	ATTTTTTTTT	85	Het
tryp_X-276b11.q1c	25841	ATTTTTTTT	ATTTTTTT	97	Het
tryp_X-276b11.q1c	27994	CGGGG	CGGG	69	Het
tryp_X-276b11.q1c	29713	ATTTTT	ATTTT	15	Het
tryp_X-276b11.q1c	29838	GAAAAAAA	GAAAAAAAAAA	6	Hom
tryp_X-276b11.q1c	29984	CAAAAAA	CAAAAAAA	56	Hom
tryp_X-276b11.q1c	30437	TTGTG	TTG	51	Het
tryp_X-276b11.q1c	30688	TTTT	TTTTATTT	63	Het
tryp_X-302f11.q1ca	35396	TAAAAAA	TAAAAAAA	18	Hom
tryp_X-302f11.q1ca	35865	GAAAAAAAA	GAAAAAAA	46	Hom
tryp_X-302f11.q1ca	36815	ATTTTTTT	ATTTTTT	50	Het
tryp_X-302f11.q1ca	36994	ATTTTTTT	ATTTTTTTT	71	Hom
tryp_X-302f11.q1ca	37040	TCCC	TCC	83	Hom
tryp_X-302f11.q1ca	37114	CAAAAA	CAAAA	43	Hom
tryp_X-302f11.q1ca	39927	TCTCACT	TCT	83	Hom
tryp_X-302f11.q1ca	40759	CTATT	CTATTATT	87	Het
tryp_X-302f11.q1ca	41267	AGGGGG	AGGGG	99	Hom
tryp_X-302f11.q1ca	41316	GTTTTT	GTTTTTT	89	Hom
tryp_X-302f11.q1ca	41734	TC	T	83	Het
tryp_X-302f11.q1ca	42027	CAA	CA	67	Hom
tryp_X-302f11.q1ca	42297	GTTTTTTT	GTTTTTT	55	Het
tryp_X-302f11.q1ca	43214	GTTTT	GTTTTT	53	Hom
tryp_X-302f11.q1ca	43650	TTTCCATTG	TTTCCATTGAACGAGTTCCATTG	47	Het
tryp_X-302f11.q1ca	46304	CTTTTTT	CTTTTTTTT	52	Hom
tryp_X-302f11.q1ca	47046	ATTAT	ATTATCATTAATGCTCTTAT	10	Het
tryp_X-302f11.q1ca	48927	GC	G	96	Het
tryp_X-302f11.q1ca	53673	TACA	TACACA	29	Het
tryp_X-302f11.q1ca	56162	TC	T	54	Het
tryp_X-302f11.q1ca	60577	GTTTTTTT	GTTTTTT	93	Het
tryp_X-302f11.q1ca	61778	TG	T	12	Hom
tryp_X-302f11.q1ca	62293	AGGGG	AGGGGG	9	Hom
tryp_X-302f11.q1ca	62704	TTA	T	20	Hom
tryp_X-302f11.q1ca	62826	AAATAA	AAA	31	Het
tryp_X-302f11.q1ca	63107	A	AAAT	9	Hom
tryp_X-302f11.q1ca	63300	TAA	TAAA	49	Hom
tryp_X-302f11.q1ca	63357	A	ATT	14	Hom
tryp_X-313e04.q2kB520	634	T	TA	37	Hom
tryp_X-313e04.q2kB520	5183	A	AT	22	Hom
tryp_X-313e04.q2kB520	9394	T	TG	58	Hom
tryp_X-313e04.q2kB520	14881	CGGGG	CGGG	98	Hom
tryp_X-313e04.q2kB520	14938	AG	A	48	Hom
tryp_X-313e04.q2kB520	16067	TAAA	TAA	69	Het
tryp_X-324h11.p1k	1865	CAAAAAAAAA	CAAAAAAAAAA	40	Hom
tryp_X-324h11.p1k	3647	GAG	GAGAAG	41	Het
tryp_X-324h11.p1k	4051	ATTTTTTTT	ATTTTTTT	25	Hom
tryp_X-324h11.p1k	4120	AGTGTGTG	AGTGTG	44	Het
tryp_X-324h11.p1k	8125	ATTTTTTT	ATTTTTT	56	Hom
tryp_X-324h11.p1k	8190	AAAAGTG	AAAAGTGTGTTTGAAAGTG	42	Het
tryp_X-324h11.p1k	9436	GATATATATATATA	GATATATATATATATA	27	Hom
tryp_X-324h11.p1k	9645	CAAAAAAAAA	CAAAAAAAA	45	Hom
tryp_X-324h11.p1k	10717	C	CCG	3	Hom
tryp_X-324h11.p1k	11868	GAAAAAAA	GAAAAAA	28	Hom
tryp_X-324h11.p1k	13592	C	CA	2	Hom
tryp_X-324h11.p1k	14454	A	AC	19	Hom
tryp_X-324h11.p1k	15743	AC	A	35	Het
tryp_X-324h11.p1k	16617	A	ACGC	43	Hom
tryp_X-324h11.p1k	16842	CAAAA	CAAA	58	Het
tryp_X-324h11.p1k	17415	GCC	GC	33	Hom
tryp_X-324h11.p1k	18463	TG	T	42	Het
tryp_X-324h11.p1k	18622	TAAA	TAA	48	Hom
tryp_X-324h11.p1k	20272	TAAAAAA	TAAAAA	12	Hom
tryp_X-324h11.p1k	21472	ATTTTTT	ATTTTT,ATTTTTTT	46	Hom
tryp_X-324h11.p1k	22199	CG	CGG	83	Hom
tryp_X-324h11.p1k	22906	TGAGGAGGAGG	TGAGGAGG	48	Het
tryp_X-324h11.p1k	23253	TTTTGTTT	TTTT	26	Het
tryp_X-324h11.p1k	23488	A	AG	21	Het
tryp_X-324h11.p1k	23666	CAAAAAAA	CAAAAAAAAA	41	Het
tryp_X-324h11.p1k	25502	CT	CTT	61	Hom
tryp_X-324h11.p1k	25807	ACAGGAGCAGGAGCAGGAG	ACAGGAGCAGGAGCAGGAGCAGGAG	52	Hom
tryp_X-324h11.p1k	26182	ATT	AT	22	Hom
tryp_X-324h11.p1k	26479	ATTTTTTTTTT	ATTTTTTTTT	31	Hom
tryp_X-324h11.p1k	27256	ATTT	AT	10	Hom
tryp_X-324h11.p1k	28565	TGGGGGG	TGGGGGGGGG	19	Hom
tryp_X-324h11.p1k	29313	TC	T	91	Het
tryp_X-324h11.p1k	29464	CAAAAAA	CAAAAAAA	39	Hom
tryp_X-324h11.p1k	29869	T	TA	41	Hom
tryp_X-324h11.p1k	31176	AG	A	60	Het
tryp_X-324h11.p1k	32003	TAACAA	TAA	6	Hom
tryp_X-324h11.p1k	32884	CG	C	67	Het
tryp_X-324h11.p1k	34438	CAAAAAAAAA	CAAAAAAAA	29	Hom
tryp_X-324h11.p1k	36610	TC	T	25	Hom
tryp_X-324h11.p1k	37091	T	TG	66	Het
tryp_X-324h11.p1k	37827	AAGA	AA	51	Het
tryp_X-324h11.p1k	38328	T	TC	77	Hom
tryp_X-324h11.p1k	38699	CA	C	90	Het
tryp_X-324h11.p1k	40293	G	GT	55	Het
tryp_X-324h11.p1k	44868	TAATAATAATAAATAATAAT	TAATAATAAT	87	Hom
tryp_X-324h11.p1k	50498	GG	GGCTG	35	Hom
tryp_X-324h11.p1k	53900	TGGGG	TGGG	64	Hom
tryp_X-324h11.p1k	54892	GAAAAAA	GAAAAA	65	Hom
tryp_X-324h11.p1k	56521	GATAATAATA	GATAATA	8	Hom
tryp_X-324h11.p1k	57962	C	CA	13	Hom
tryp_X-324h11.p1k	58098	TC	T	41	Hom
tryp_X-324h11.p1k	59918	A	AC	38	Hom
tryp_X-324h11.p1k	66111	TC	T	17	Hom
tryp_X-324h11.p1k	67870	A	AG	83	Hom
tryp_X-324h11.p1k	68302	GAAAAA	GAAAAAA	75	Het
tryp_X-324h11.p1k	68480	TG	T	93	Het
tryp_X-324h11.p1k	70419	A	AG	64	Hom
tryp_X-324h11.p1k	70529	TTTTATGAAATTTATGAAA	TTTTATGAAATTTATGAAATTTATGAAA	100	Het
tryp_X-324h11.p1k	73449	AAAG	AAAGAAG	7	Hom
tryp_X-324h11.p1k	77428	AG	A	7	Hom
tryp_X-324h11.p1k	78092	GAAAAAAAA	GAAAAAAA	37	Hom
tryp_X-324h11.p1k	79936	CAAAAAAA	CAAAAAA	17	Hom
tryp_X-324h11.p1k	80446	TAAAAA	TAAAA	11	Hom
tryp_X-324h11.p1k	81217	TAAAAAAA	TAAAAAA	35	Hom
tryp_X-324h11.p1k	81418	TAAAAAAAA	TAAAAAAA	24	Hom
tryp_X-324h11.p1k	86391	C	CA	20	Hom
tryp_X-324h11.p1k	88261	CTA	CTATA	37	Hom
tryp_X-36a02.p1c	3009	G	GC	16	Hom
tryp_X-36a02.p1c	5554	TC	T	89	Hom
tryp_X-36a02.p1c	9095	G	GC	41	Hom
tryp_X-36a02.p1c	9286	GTTTTTTT	GTTTTTT	15	Hom
tryp_X-36a02.p1c	10268	TTAAAGTA	TTA	14	Hom
tryp_X-36a02.p1c	10337	TAA	TA	10	Het
tryp_X-36a02.p1c	10634	AA	AAGA	62	Hom
tryp_X-36a02.p1c	11742	AC	ACC	50	Hom
tryp_X-36a02.p1c	12882	A	AC	92	Hom
tryp_X-36a02.p1c	13963	ACC	AC	85	Hom
tryp_X-36a02.p1c	14574	GGTTT	G	39	Hom
tryp_X-423d07.p2kB114	2077	T	TG	63	Het
tryp_X-423d07.p2kB114	2905	CTTTTTTT	CTTTTTT	8	Hom
tryp_X-423d07.p2kB114	3887	TAT	TATCAT	21	Het
tryp_X-423d07.p2kB114	5058	TAAAAAAAAAAAAAAA	TAAAAAAAA	48	Hom
tryp_X-423d07.p2kB114	5120	AAGA	AA	20	Hom
tryp_X-423d07.p2kB114	5396	A	AG,AAG	21	Hom
tryp_X-423d07.p2kB114	5446	GT	GTAT	9	Hom
tryp_X-423d07.p2kB114	5741	AAAGAAG	AAAG	18	Hom
tryp_X-423d07.p2kB114	5910	AACAG	AAG	27	Hom
tryp_X-423d07.p2kB114	6041	AAGGA	AA	66	Hom
tryp_X-423d07.p2kB114	12467	AC	A	72	Hom
tryp_X-423d07.p2kB114	13852	CTG	C	42	Het
tryp_X-423d07.p2kB114	14587	GTTCTTCTTCTT	GTTCTTCTT	12	Hom
tryp_X-423d07.p2kB114	15317	ATTTTTTTTTT	ATTTTTTT	21	Hom
tryp_X-448g06.q1c	187	AT	A	24	Hom
tryp_X-448g06.q1c	5175	CTTTTTTTTT	CTTTTTTTT,CTTTTTTT	87	Hom
tryp_X-448g06.q1c	8525	CAAAA	CAAAAA	17	Hom
tryp_X-448g06.q1c	11266	AGTG	AGTGTG	86	Het
tryp_X-448g06.q1c	11743	CACAAC	CAC	95	Het
tryp_X-448g06.q1c	12693	TTCT	TTCTCT	94	Het
tryp_X-448g06.q1c	14051	CT	C	63	Het
tryp_X-448g06.q1c	16698	CAAGA	CAAGAAAGA	82	Hom
tryp_X-448g06.q1c	17007	AAGTGGTAGTAGT	AAGT	49	Het
tryp_X-448g06.q1c	17141	TTGT	TT	58	Het
tryp_X-448g06.q1c	17818	ATTT	ATT	40	Hom
tryp_X-448g06.q1c	17842	CTCT	CTCTTTCT	27	Hom
tryp_X-448g06.q1c	18511	TCCC	TCCCC	35	Hom
tryp_X-448g06.q1c	20183	TCCGT	TCCGTTTTGAGCATCCCCTTACCGT	65	Het
tryp_X-448g06.q1c	20357	AGG	AG	73	Het
tryp_X-448g06.q1c	21500	GT	GTT	75	Hom
tryp_X-448g06.q1c	24516	T	TTA	97	Het
tryp_X-448g06.q1c	24720	GTTTTTTTTTTTT	GTTTTTTTTTT	40	Hom
tryp_X-448g06.q1c	24829	TAA	TAAA	34	Hom
tryp_X-448g06.q1c	24877	ATT	ATTT,AATTT	26	Hom
tryp_X-448g06.q1c	26848	AAAAT	AAAATAAAT	11	Hom
tryp_X-448g06.q1c	26876	ATTAATTTAA	ATTAA	15	Hom
tryp_X-448g06.q1c	27278	ACCC	ACC	24	Hom
tryp_X-448g06.q1c	28168	CAAA	CAA	55	Hom
tryp_X-448g06.q1c	28565	ATTCTT	ATTCTTCTT	34	Hom
tryp_X-448g06.q1c	28612	CAAAAAAAAAAAAA	CAAAAAAAAAAA	32	Hom
tryp_X-448g06.q1c	28692	ATTTTTTT	ATTTTTTTT	29	Hom
tryp_X-448g06.q1c	30040	CGA	CGATACACCTCCGCTGGA	43	Hom
tryp_X-448g06.q1c	34149	TAGGAA	TA	92	Het
tryp_X-448g06.q1c	34188	TAAAAAAAAAA	TAAAAAAAAAAA	49	Hom
tryp_X-448g06.q1c	34412	CAAAAAAAAA	CAAAAAAAAAA	31	Hom
tryp_X-448g06.q1c	34716	CAAAAAA	CAAAA	58	Het
tryp_X-448g06.q1c	36136	GTCA	GTCATCA	78	Hom
tryp_X-448g06.q1c	40223	CTTTTTTTTTTTTTT	CTTTTTTTTTTT,CTTTTTTTTTT,CTTTTTTTTTTTT	75	Hom
tryp_X-448g06.q1c	41630	ATTTTT	ATTTTTT	42	Het
tryp_X-448g06.q1c	44901	G	GT	8	Hom
tryp_X-448g06.q1c	46394	GTTT	GTT	59	Hom
tryp_X-46d09.q1c	12757	TCG	T	35	Hom
tryp_X-46d09.q1c	12842	TTTCT	TTTCTCTTCT	15	Hom
tryp_X-48f04.q1c	3336	TTCTTTCTCTCTCTCTCTCTCTCTCTCTCT	TTCTCTCTCTCTCTCT	83	Hom
tryp_X-48f04.q1c	3488	T	TC	21	Hom
tryp_X-48f04.q1c	3900	TC	T	80	Het
tryp_X-48f04.q1c	3967	TATACA	TA	23	Hom
tryp_X-48f04.q1c	4946	T	TC	91	Het
tryp_X-48f04.q1c	5950	GCCCCCC	GCCCCC	96	Hom
tryp_X-48f04.q1c	6375	CTATAT	CTAT	96	Het
tryp_X-48f04.q1c	6895	CATAT	CAT	99	Het
tryp_X-48f04.q1c	10744	GAAAAAA	GAAAAAAA	42	Hom
tryp_X-48f04.q1c	11438	AG	A	8	Hom
tryp_X-48f04.q1c	11832	CAAAAA	CAAAAAA	86	Hom
tryp_X-48f04.q1c	11987	AG	A	51	Het
tryp_X-48f04.q1c	12126	GTTTT	GTTTTTT	53	Het
tryp_X-76f06.p1c	317	AC	A	32	Hom
tryp_X-76f06.p1c	5837	A	ATGATT	5	Hom
tryp_X-76f06.p1c	6548	T	TA	83	Hom
tryp_X-76f06.p1c	11162	AGGGGG	AGGGGGG	48	Hom
tryp_X-76f06.p1c	13137	CGGGG	CGGGGGG	28	Hom
tryp_X-76f06.p1c	14008	GA	G	24	Hom
tryp_X-76f06.p1c	15594	CAAAAAAA	CAAAAAA	21	Hom
tryp_X-76f06.p1c	18501	TTGT	TT	49	Het
tryp_X-76f06.p1c	19875	GCA	G	95	Het
tryp_X-76f06.p1c	29632	A	AT	23	Hom
tryp_X-76f06.p1c	43683	ACCCCCCTCCCCC	ACCCCC	20	Het
tryp_XI-1036e06.p1k	27551	CTTTTTTTTTT	CTTTTTTTTTTT,CTTTTTTTTTTTTT,CTTTTTTTTTTTT	50	Hom
tryp_XI-1036e06.p1k	30951	GTTTTTTTTT	GTTTTTTTT	27	Hom
tryp_XI-1130e12.q1k	120	CAGAG	CAG	89	Het
tryp_XI-1152c10.p2kA602	10332	TTTTTATTTT	TTTTT	61	Hom
tryp_X-50f09.p2kB193	1212	CTTTTTTT	CTTTTTT	100	Het
tryp_X-50f09.p2kB193	4193	TAAAAA	TAAAA	13	Hom
tryp_X-50f09.p2kB193	4694	ACCCT	ACCT	59	Hom
tryp_X-50f09.p2kB193	5766	G	GA	20	Hom
tryp_X-50f09.p2kB193	6505	TC	T	32	Het
tryp_X-50f09.p2kB193	6912	AT	A	55	Hom
tryp_X-50f09.p2kB193	7279	GTCTCTCTC	GTCTCTCTCTC	39	Hom
tryp_X-50f09.p2kB193	8755	GAAAA	GAAAAA	25	Hom
tryp_X-50f09.p2kB193	9048	GAAAAAAA	GAAAAAA	31	Hom
tryp_X-50f09.p2kB193	9106	TGCTTC	TGCTTCAGCTTC	36	Het
tryp_X-50f09.p2kB193	10256	ACCC	ACC	60	Hom
tryp_X-50f09.p2kB193	10346	TC	T	30	Hom
tryp_X-50f09.p2kB193	14310	ACC	AC	87	Het
tryp_X-50f09.p2kB193	17048	TTCT	TT	18	Hom
tryp_X-50f09.p2kB193	20784	AC	A	5	Hom
tryp_X-50f09.p2kB193	21004	GGAA	G	33	Het
tryp_X-50f09.p2kB193	21124	GAAAAAAAAA	GAAAAAA	42	Hom
tryp_X-50f09.p2kB193	21406	TAAAAAA	TAAAAA	53	Hom
tryp_X-50f09.p2kB193	21783	CAAAAAA	CAAAAA	58	Het
tryp_X-50f09.p2kB193	23780	AG	AGGG	32	Het
tryp_X-50f09.p2kB193	23900	AGG	AG	39	Hom
tryp_X-50f09.p2kB193	24887	TC	T	63	Het
tryp_X-50f09.p2kB193	25269	GTG	GTGAACCGAGATG	18	Hom
tryp_X-50f09.p2kB193	27524	GAAAAAAA	GAAAAA,GAAAAAA	33	Hom
tryp_X-50f09.p2kB193	27586	AATATATA	AATATATATA	38	Het
tryp_X-50f09.p2kB193	27648	ATGTGT	ATGT	45	Het
tryp_X-50f09.p2kB193	27912	T	TC	53	Het
tryp_X-50f09.p2kB193	28153	GAAAAA	GAAAAAAA	63	Het
tryp_X-50f09.p2kB193	28247	C	CT	71	Het
tryp_X-50f09.p2kB193	28935	GAA	GAAA	85	Het
tryp_XI-976e03.p2kA567	6584	AT	ATT	8	Hom
tryp_XI-983f02.p1k	3276	TG	T	69	Hom
tryp_XI-983f02.p1k	5359	ACC	AC	43	Hom
tryp_XI-983f02.p1k	6936	TN	T	13	Hom
Tb927_04_v5.1	99	GTTT	GT	98	Hom
Tb927_04_v5.1	5123	CAAAAA	CAATAAAAA,CAAAAAAA	34	Hom
Tb927_04_v5.1	5177	AG	AGGG	49	Het
Tb927_04_v5.1	5788	AC	A	11	Hom
Tb927_04_v5.1	8125	TAAAAAAAAAAA	TAAAAAAAAAAAA	99	Hom
Tb927_04_v5.1	30636	TAAA	TAA	41	Hom
Tb927_04_v5.1	36988	ATTT	ATT	25	Het
Tb927_04_v5.1	42373	GAAAA	GAAAAA	56	Hom
Tb927_04_v5.1	42461	AAA	AAATAA	53	Hom
Tb927_04_v5.1	42825	ATTTT	ATTT	38	Hom
Tb927_04_v5.1	48914	GAAAA	GAAAAAA	62	Hom
Tb927_04_v5.1	79101	CTTATTATTATTATT	CTTATTATTATTATTATTATT	14	Hom
Tb927_04_v5.1	79173	ACAT	ACATTCAT	19	Hom
Tb927_04_v5.1	79878	ATTTTTTTTT	ATTTTTTTT	60	Hom
Tb927_04_v5.1	80371	CTTTTTTTTTT	CTTTTTTTTTTTT,CTTTTTTTTTTT,CTTTTTTTTTTTTT	61	Hom
Tb927_04_v5.1	80517	TGGGGGGGG	TTCTGGGGGGGGGGG,TTCGGGGGGGGGGG,TTCTGGGGGGGGGGGG	24	Hom
Tb927_04_v5.1	102571	GTT	GTTT	71	Hom
Tb927_04_v5.1	102830	GAAAAAAA	GAAAAAA	91	Hom
Tb927_04_v5.1	104322	CATATATATATATATATAT	CATATATATATAT	55	Hom
Tb927_04_v5.1	105366	CTTTTT	CTTTTTTT	84	Het
Tb927_04_v5.1	107829	TATATATA	TATATATACATATATA	6	Hom
Tb927_04_v5.1	108003	CATATATATATATATATATATATATA	CATATATATATATATATA	16	Hom
Tb927_04_v5.1	108064	CTTTTTTTT	CTTTTTTT	45	Hom
Tb927_04_v5.1	109023	ATTTTCTTTT	ATTTTCTTTTCTTTT	60	Hom
Tb927_04_v5.1	109181	TAAA	TAA	43	Het
Tb927_04_v5.1	109576	ATTTTTTT	ATTTTTTTT	43	Hom
Tb927_04_v5.1	109627	TAAAAAAA	TAAAAAAAA	29	Hom
Tb927_04_v5.1	109661	AGG	AG	32	Hom
Tb927_04_v5.1	114715	AA	AAGA	31	Hom
Tb927_04_v5.1	114771	CAAAAAAA	CAAAAAAAA	57	Hom
Tb927_04_v5.1	114868	GAAAAAAAA	GAAAAAAAAA	33	Hom
Tb927_04_v5.1	114982	T	TTA,TTAA,TTAAA	38	Hom
Tb927_04_v5.1	115257	A	ACT,ACTT	9	Hom
Tb927_04_v5.1	115444	ATTTT	ATTT	34	Het
Tb927_04_v5.1	117270	TACACACACACACACACACACACACACA	TACACACACACACACACACACA,TACACACACACACACACACA	42	Hom
Tb927_04_v5.1	117348	CCCCCTTTTCCCCTT	CCCCCTT	68	Hom
Tb927_04_v5.1	119284	TCCCCCCCCC	TCCCCCCCC	70	Het
Tb927_04_v5.1	127172	AGGGGGGGGGG	AGGGGGG	53	Hom
Tb927_04_v5.1	127582	GAAAGATTTTTAAAAAAA	GAAA	51	Hom
Tb927_04_v5.1	127727	CAAAAAAAAAAA	CAAAAAAAAAAAAAAA,CAAAAAAAAAAAAAA	45	Hom
Tb927_04_v5.1	127845	CTTCTTT	CTTCTTTTTCTTT	68	Hom
Tb927_04_v5.1	127929	GTTTTTTTT	GTTTTTTTTT,GTTTTTTTTTT	67	Hom
Tb927_04_v5.1	128773	AATATATATATATATATAT	AATATATATATATATATATATAT	8	Hom
Tb927_04_v5.1	129485	AGTAGGGGAGCAAATATAT	A	20	Het
Tb927_04_v5.1	129596	AAATGAATGAATGAATGAATGAATG	AAATGAATGAATGAATGAATG	62	Hom
Tb927_04_v5.1	129662	TTTATT	TTTATTATT	42	Hom
Tb927_04_v5.1	130169	TAAAAAAAAAA	TAAAAAAAAA,TAAAAAAAA	41	Hom
Tb927_04_v5.1	130220	ACAC	ACACACACACACACGCAC,ACACACACACACACACGCAC	35	Hom
Tb927_04_v5.1	130250	AA	AAAGA	35	Hom
Tb927_04_v5.1	130397	TTCT	TT	39	Het
Tb927_04_v5.1	130539	CTTTTTTTTT	CTTTTTTTTTTTT	40	Hom
Tb927_04_v5.1	130678	TACACACACACAAACACACACACA	TACACACACACA	39	Het
Tb927_04_v5.1	130944	ATTTTTTTTTTT	ATTTTTTTTTTTTT	11	Hom
Tb927_04_v5.1	131159	TTTATTA	TTTATTATTA	4	Hom
Tb927_04_v5.1	131197	GAAAAAA	GAAAAAAA	12	Hom
Tb927_04_v5.1	134848	A	AT	41	Hom
Tb927_04_v5.1	136326	AA	AATACA	50	Het
Tb927_04_v5.1	137585	ACC	ACCGCC	74	Hom
Tb927_04_v5.1	139135	TT	TTAT	38	Hom
Tb927_04_v5.1	139522	CGGGG	CGGG	86	Hom
Tb927_04_v5.1	139559	ATTTTTTTTTTT	ATTTTTTTTTT,ATTTTTTTTT	77	Hom
Tb927_04_v5.1	139817	AGG	AGGG	54	Hom
Tb927_04_v5.1	141694	GAAAAAAAAAA	GAAAAAAAAAAAA,GAAAAAAAAAAAAA	51	Hom
Tb927_04_v5.1	141738	TTCA	TTCAATGTCA	53	Het
Tb927_04_v5.1	141860	TAAAAAAAAA	TTTTTAAAAAAAAAA	30	Hom
Tb927_04_v5.1	141914	GAAAAAAAAAA	GAAAAAAAA	37	Hom
Tb927_04_v5.1	142009	CA	CACATA	55	Hom
Tb927_04_v5.1	142289	CTTT	CTTTTTT	71	Hom
Tb927_04_v5.1	144705	TAAAAAAAA	TAAAAAAAAA	52	Het
Tb927_04_v5.1	145871	ACCCCCCCCCC	ACCCCCCCCCCC	58	Hom
Tb927_04_v5.1	147788	TCCCCCCCCC	TCCCCCCCCCC,TCCCCCCCCCCC	63	Hom
Tb927_04_v5.1	147971	CTTAT	CTTATATTAT	62	Hom
Tb927_04_v5.1	148636	GAATAATAATAATAATAA	GAATAATAATAATAATAATAATAA	45	Het
Tb927_04_v5.1	150425	AGGGGGGGGGG	AGGGGGGGG	87	Hom
Tb927_04_v5.1	150541	GAAAAAAA	GAAAAAAAA	80	Hom
Tb927_04_v5.1	150653	CAAAAAAAA	CAAAAAAAAA	71	Hom
Tb927_04_v5.1	150686	CTTTTTTTT	CTTTTTTTTT	78	Het
Tb927_04_v5.1	151314	GTAAA	G	61	Hom
Tb927_04_v5.1	151478	CCCCACCTCCC	CCCC	44	Hom
Tb927_04_v5.1	164485	GTTTTTTTT	GTTTTTTTTT	42	Hom
Tb927_04_v5.1	164681	GAAAAAAAAA	GAAAAAAAAAA	50	Hom
Tb927_04_v5.1	165103	GAAAAAAAAAAA	GAAAAAAAAAAAA,GAAAAAAAAAAAAA	73	Hom
Tb927_04_v5.1	166945	AAGA	AA	41	Hom
Tb927_04_v5.1	167002	CAAAAAAAA	CAAAAAAAAAAAAAAAAA,CAAAAAAAAAAAAAAAA	24	Hom
Tb927_04_v5.1	168582	TAAAAA	TAAAAAA	91	Hom
Tb927_04_v5.1	168708	T	TTTC	55	Hom
Tb927_04_v5.1	171662	ACC	ACCC	49	Hom
Tb927_04_v5.1	173361	GAAAAAAAA	GAAAAAAAAAA,GAAAAAAAAAAA,GAAAAAAAAA	61	Hom
Tb927_04_v5.1	173505	AAAAGAAAGAAAGAA	AAAAGAAAGAAAGAAAGAA	58	Hom
Tb927_04_v5.1	173820	TTTTC	T	73	Hom
Tb927_04_v5.1	173872	TAAAAAAAAAA	TAAAAAAAA	64	Hom
Tb927_04_v5.1	175484	GAAAAAAAA	GAAAAAAAAAA	71	Hom
Tb927_04_v5.1	175791	CAAAAAAAAAAAA	CCCAAAAAAAAAAAAAAA,CAAAAAAAAAAAAAAA	14	Hom
Tb927_04_v5.1	183501	GAAAAAA	GAAAAAAA	41	Hom
Tb927_04_v5.1	183615	TATA	TATACATA	7	Hom
Tb927_04_v5.1	184790	CAAAAAAAAAA	CAAAAAAAAA	76	Hom
Tb927_04_v5.1	187819	CA	CACATATATATA	18	Hom
Tb927_04_v5.1	191244	GATATA	GATATATA	71	Het
Tb927_04_v5.1	191524	TAAGAA	TAA	85	Hom
Tb927_04_v5.1	196786	AATGCG	AATGCGTCACATGCG	78	Hom
Tb927_04_v5.1	197633	TAAAAAAAAAA	TAAAAAAAAAAAA	37	Hom
Tb927_04_v5.1	197796	AGCTTAGGCTTAGGCTTAG	AGCTTAGGCTTAGGCTTAGGCTTAG	26	Hom
Tb927_04_v5.1	197960	TAAATATAAA	TA	12	Hom
Tb927_04_v5.1	198015	CAAAAAAA	CAAAAAAAAA,CAAAAAAAA	22	Hom
Tb927_04_v5.1	198255	CAAAAAAAAA	CAAAAAAAA	34	Hom
Tb927_04_v5.1	198499	CTTTTTTTT	CTTTTTTTTTT,CTTTTTTTTTTT,CTTTTTTTTT	28	Hom
Tb927_04_v5.1	198613	CTTTTTTTTTTT	CTTTTTTTTT	32	Hom
Tb927_04_v5.1	198868	ATT	ATTT	9	Hom
Tb927_04_v5.1	198973	TAAAAAAAAAA	TAAAAAAAAAAAAA,TAAAAAAAAAAAAAA,TAAAAAAAAAAAA	18	Hom
Tb927_04_v5.1	199111	TAAAAAAAA	TAAAAAAAAAA	20	Hom
Tb927_04_v5.1	199159	AT	A	16	Hom
Tb927_04_v5.1	199258	ATTTTT	ATTTTTTT,ATTTTTT	22	Hom
Tb927_04_v5.1	199313	GAAAAAAAA	GAAAAAAAAAA,GAAAAAAAAAAA	26	Hom
Tb927_04_v5.1	199517	A	AT	15	Hom
Tb927_04_v5.1	205228	GGAA	GA	83	Hom
Tb927_04_v5.1	206879	CCTCTCTCTCTCTCT	CCTCTCTCTCTCTCTCT	71	Hom
Tb927_04_v5.1	207254	GTTTTTTTTTT	GTTTTTTTTTTTT,GTTTTTTTTTTTTT	59	Hom
Tb927_04_v5.1	207305	GAAAAAAAAAAAA	GAAAAAAAAAA	55	Hom
Tb927_04_v5.1	207906	GTTTTTTTTTTT	GTTTTTTTTTTTTTT,GTTTTTTTTTTTTT	39	Hom
Tb927_04_v5.1	208173	TTCT	TT	51	Het
Tb927_04_v5.1	208307	TA	T	56	Hom
Tb927_04_v5.1	211099	GTTTTTTTTTT	GTTTTTTTTT	67	Het
Tb927_04_v5.1	211377	TATA	TATACAATA	59	Hom
Tb927_04_v5.1	211465	CAA	CAAGAA	57	Het
Tb927_04_v5.1	211554	TAAAAAAAA	TAAAAAAA	62	Hom
Tb927_04_v5.1	211694	GAAAAAAAAAA	GAAAAAAAAAAAA,GAAAAAAAAAAA	52	Hom
Tb927_04_v5.1	211846	GTTTTTT	GTTTTT	52	Hom
Tb927_04_v5.1	211960	TCCCC	TCCCCC	69	Hom
Tb927_04_v5.1	212083	GAA	GA	73	Hom
Tb927_04_v5.1	216242	GAAAAAAAA	GAAAAAAAAA,GAAAAAAAAAA	46	Hom
Tb927_04_v5.1	216444	AACACACACACACACACACACA	AACACACACACACACACACA	60	Het
Tb927_04_v5.1	216990	GAAATAAAATAAAATAAAATAAAA	GAAATAAAATAAAATAAAA	50	Het
Tb927_04_v5.1	217088	TC	TTCC	65	Het
Tb927_04_v5.1	217345	CAAAAAAAAAAA	CAAAAAAAAAA	45	Hom
Tb927_04_v5.1	217500	TG	T	48	Hom
Tb927_04_v5.1	217541	GAAAAAA	GAAAAAAA	52	Hom
Tb927_04_v5.1	217884	CTAAAAAGAA	CAAAGAA	50	Hom
Tb927_04_v5.1	218090	GAAAAAAAAAAA	GAAAAAAAAAAAAA	54	Het
Tb927_04_v5.1	219153	GAAAAAAA	GAAAAAAAA	33	Het
Tb927_04_v5.1	219405	TTTCTTCTTCTT	TTTCTTCTT	65	Hom
Tb927_04_v5.1	219596	TTCTCTCTCTCTCTCT	TTCTCTCTCTCTCTCTCT	49	Het
Tb927_04_v5.1	219652	TAAAAAAAAA	TAAAAAAAAAAA,TAAAAAAAAAA	40	Hom
Tb927_04_v5.1	219793	GAAAAAAAA	GAAAAAAAAAA,GAAAAAAAAAAA	62	Hom
Tb927_04_v5.1	220056	AAAAGAAAGAAA	AAAAGAAA	60	Het
Tb927_04_v5.1	220104	GAAAAAAAAAAA	GAAAAAAAAA,GAAAAAAAAAA	66	Hom
Tb927_04_v5.1	220167	CTTTTTTTTT	CTTTTTTTTTTT	54	Het
Tb927_04_v5.1	220284	GAAAAAAAAA	GAAAAAAA,GAAAAAAAA	54	Hom
Tb927_04_v5.1	230415	GGGGTGGG	GGGG	48	Hom
Tb927_04_v5.1	230554	TAC	T	77	Het
Tb927_04_v5.1	230614	CAAAAAAAAA	CAAAAAAAAAAAAAA	58	Het
Tb927_04_v5.1	230774	ACCCCCCCCCC	ACCCCCCCCC,ACCCCCCCC	81	Hom
Tb927_04_v5.1	232483	CAAAAAAAAA	CAAAAAAA,CAAAAAAAA	85	Hom
Tb927_04_v5.1	233109	CAAAAAAAAA	CAAAAAAAAAAA	73	Het
Tb927_04_v5.1	233391	AAACAACAACAACA	AAACAACAACA	79	Hom
Tb927_04_v5.1	235060	TAAAAAAAAA	TAAAAAAAA	80	Hom
Tb927_04_v5.1	235424	AT	A	97	Hom
Tb927_04_v5.1	237688	GAAAAAA	GAAAAA	97	Het
Tb927_04_v5.1	237740	CTTT	CTTTT	86	Het
Tb927_04_v5.1	252174	CAAAAAAAAAA	CAAAAAAAAAAA,CAAAAAAAAAAAA	73	Hom
Tb927_04_v5.1	254612	GA	GAA	46	Het
Tb927_04_v5.1	254658	TAAAAAAAAAAAA	TAAAAAAAAAA	42	Hom
Tb927_04_v5.1	254745	CAAAAAAAAA	CAAAAAAAAAAAA	74	Hom
Tb927_04_v5.1	255727	TTTCTT	TTT	92	Het
Tb927_04_v5.1	256378	ACACGCAC	ACAC	77	Het
Tb927_04_v5.1	256538	C	CT	99	Het
Tb927_04_v5.1	259302	AT	A	100	Het
Tb927_04_v5.1	260225	TAAGAA	TAA	93	Het
Tb927_04_v5.1	260292	CAAAAAAAAAAAAAA	CAAAAAAAAAAAA	70	Het
Tb927_04_v5.1	260988	GATAAATATGTATGTATATA	GATATA	24	Hom
Tb927_04_v5.1	261186	GGG	GGGAGG	55	Hom
Tb927_04_v5.1	263173	CAAAAAAA	CAAAAAAAA	86	Hom
Tb927_04_v5.1	263354	TAAAAAAAA	TAAAAAAA	90	Hom
Tb927_04_v5.1	268546	GAAAAAAAAAAAA	GAAAAAAAAA,GAAAAAAAAAAA	94	Hom
Tb927_04_v5.1	269732	ACAC	ACACCCAC	78	Het
Tb927_04_v5.1	269822	ACCCCCCCCC	ACCCCCCCC,ACCCCC	27	Hom
Tb927_04_v5.1	270011	A	AT	70	Het
Tb927_04_v5.1	271383	GAAAAAAAAAAA	GAAAAAAAAA	45	Hom
Tb927_04_v5.1	271426	CAAAAAAAAAAA	CAAAAAAAAAAAAAAA,CAAAAAAAAAAAAAA,CAAAAAAAAAAAAAAAA	37	Hom
Tb927_04_v5.1	271549	GAAAAATAAAAATAAAAATA	GAAAAATAAAAATAAAAATAAAAATA	32	Het
Tb927_04_v5.1	271592	GAAAAAAA	GAAAAAA	38	Hom
Tb927_04_v5.1	271676	CTTTTTTTTTTT	CTTTTTTTTTTTTTTT,CTTTTTTTTTTTTTT,CTTTTTTTTTTTTTTTT	26	Hom
Tb927_04_v5.1	271786	CT	C	43	Hom
Tb927_04_v5.1	272149	GTGTTGTTGTT	GTGTTGTTGTTGTT	36	Hom
Tb927_04_v5.1	272365	AAAAGAAA	AAAA	48	Het
Tb927_04_v5.1	272544	AAAAAAGAAAAGAAAA	AAAAA	42	Hom
Tb927_04_v5.1	272694	CTTTTTTT	CTTTTTTTT	46	Hom
Tb927_04_v5.1	272906	ATTTTTTTT	ATTTTTTTTT	38	Het
Tb927_04_v5.1	273142	AAGA	AA	17	Het
Tb927_04_v5.1	273287	AAGAAAAT	A	23	Het
Tb927_04_v5.1	273382	TT	TTATTGT	10	Het
Tb927_04_v5.1	273471	GAAAAAAAAAAAAA	GAAAAAAAAAA,GAAAAAAAAAAAA	29	Hom
Tb927_04_v5.1	273501	TCAACAACAACAACAA	TCAACAACAACAACAACAACAA	36	Het
Tb927_04_v5.1	273707	A	AG	18	Hom
Tb927_04_v5.1	273910	TTTA	TTTAGTTA	38	Hom
Tb927_04_v5.1	273989	T	TTA	34	Hom
Tb927_04_v5.1	274049	T	TA	36	Hom
Tb927_04_v5.1	274292	ATTCTTTC	ATTC	42	Het
Tb927_04_v5.1	274343	TAATAAATAAATAAATAAA	TAATAAATAAATAAA	40	Hom
Tb927_04_v5.1	274640	ATTTTTTTTTT	ATTTTTTTTTTTT,ATTTTTTTTTTT,ATTTTTTTTTTTTT	28	Hom
Tb927_04_v5.1	274857	AACACACACA	AACACACACACA	46	Het
Tb927_04_v5.1	274929	GAAAAAAAAAAAA	GAAAAAAAA	46	Hom
Tb927_04_v5.1	275817	GAAATA	GA	51	Het
Tb927_04_v5.1	276191	GAAAAAAA	GAAAAAAAAA	49	Hom
Tb927_04_v5.1	276491	CATA	CATACACACACATATA	57	Het
Tb927_04_v5.1	279854	GAAAAAAAAAA	GAAAAAAAAAAAAA	53	Hom
Tb927_04_v5.1	279992	CAAAAAAAAA	CAAAAAAAAAA,CAAAAAAAAAAA	31	Hom
Tb927_04_v5.1	280173	CA	CAAATATATATA,CAAATATATA,CAAATATATATATATA	11	Hom
Tb927_04_v5.1	286096	GGAAAGAAAGAAAGAAA	GGAAAGAAAGAAA	75	Hom
Tb927_04_v5.1	286314	AAAAAAGAAAAA	AAAAAAGAAAAAGAAAAA,AAAAAAAGAAAAAGAAAAA	60	Het
Tb927_04_v5.1	287045	ATATATATATTTATATATAT	ATATATATAT	8	Hom
Tb927_04_v5.1	287747	TAAA	TAAAA	59	Het
Tb927_04_v5.1	287905	GAAAAAAA	GAAAAAAAAA	66	Het
Tb927_04_v5.1	287954	GAAAAAAAAAA	GAAAAAAAA,GAAAAAAAAA	65	Hom
Tb927_04_v5.1	290008	TAAAAAAAAA	TAAAAAAAAAAAAAA	74	Het
Tb927_04_v5.1	290504	AA	AATA	81	Het
Tb927_04_v5.1	290532	CTTTTT	CTTTTTT	82	Het
Tb927_04_v5.1	290624	G	GA	75	Het
Tb927_04_v5.1	295945	CAAAAAAAAAA	CAAAAAAAAA	90	Hom
Tb927_04_v5.1	299339	CCTC	CC	92	Hom
Tb927_04_v5.1	302076	ATT	ATTT	64	Hom
Tb927_04_v5.1	302157	CAAAAAA	CAAAAAAA	77	Hom
Tb927_04_v5.1	313260	CAAATAAATAAATAAA	CAAATAAATAAA	83	Hom
Tb927_04_v5.1	314059	TCACACACACACACACACACACACACACAC	TCACACACACACACACACACACACACACACACACACACACACACACACAC,TCACACACACACACACACACACACACACACACACACACACAC	48	Hom
Tb927_04_v5.1	314843	GAAAAAAAAA	GAAAAAAAA,GAAAAAAA	69	Hom
Tb927_04_v5.1	314985	GTTTTTT	GTTTT	89	Hom
Tb927_04_v5.1	315601	GAAA	GAA	92	Hom
Tb927_04_v5.1	316332	CTTTTTTTT	CTTTTTTTTT	84	Hom
Tb927_04_v5.1	317903	G	GA	92	Hom
Tb927_04_v5.1	320549	ATTTTTTTT	ATTTTTTTTTT	66	Hom
Tb927_04_v5.1	321688	TT	TGT,TTGT	80	Hom
Tb927_04_v5.1	322178	GTTTTTTTTT	GTTTTTTTT	78	Hom
Tb927_04_v5.1	323399	TTCC	T	76	Het
Tb927_04_v5.1	325237	CTTTTTTTTTTTTT	CTTTTTTTTTTTTTTTTT,CTTTTTTTTTTTTTTTT,CTTTTTTTTTTTTTTTTTT	46	Hom
Tb927_04_v5.1	325384	GAAAAAAAAAAAA	GAAAAAAAAAA	66	Hom
Tb927_04_v5.1	325677	AACCCCAC	A	84	Het
Tb927_04_v5.1	326031	GTTTTTT	GTTTTT	76	Hom
Tb927_04_v5.1	326289	ATTGTTA	ATTGTTAGCTTGTTA	81	Hom
Tb927_04_v5.1	326429	TA	T	97	Het
Tb927_04_v5.1	326587	TG	TGG	83	Het
Tb927_04_v5.1	326945	CAAAAAA	CAAAAAAAA	75	Hom
Tb927_04_v5.1	327943	GTTTTTTTTT	GTTTTTTTTTTT	71	Het
Tb927_04_v5.1	328021	ATTCTTTTCTTTTCTTTTC	ATTCTTTTCTTTTC	59	Hom
Tb927_04_v5.1	329221	TTGTGTGTGTGTGTGTG	TATATATGTGTGTGTGTGTGTG,TTGTGTGTGTGTG,TTGTGTGTGTGTGTG	16	Hom
Tb927_04_v5.1	330530	CTTTTTTTTTTT	CTTTTTTTTTT	65	Hom
Tb927_04_v5.1	330723	TCCCCCC	TCCCCC	75	Het
Tb927_04_v5.1	330972	CCCTCCTCCTCCTCCTCCT	CCCTCCTCCTCCTCCT	82	Het
Tb927_04_v5.1	331174	ATTTTTTTT	ATTTTTTTTTT	70	Het
Tb927_04_v5.1	331384	T	TC	68	Het
Tb927_04_v5.1	331474	GTTTTTTTT	GTTTTTTTTT	75	Het
Tb927_04_v5.1	331690	CAAAAAAAAA	CAAAAAAAAAAAA	62	Hom
Tb927_04_v5.1	336100	GAAA	GAAAAAAA	41	Hom
Tb927_04_v5.1	340598	TAAAAAAAAAAA	TAAAAAAAAA	92	Hom
Tb927_04_v5.1	342808	CAAAAAAAAA	CAAAAAAAA	61	Hom
Tb927_04_v5.1	343062	CCACACACACACACACACACA	CCACACACACACACACACACACACACA	65	Hom
Tb927_04_v5.1	345024	TGGGGGGG	TGGG	96	Hom
Tb927_04_v5.1	348567	ACCCCC	ACCCCCC	85	Hom
Tb927_04_v5.1	348996	CAAA	CAAATAAA	72	Hom
Tb927_04_v5.1	351456	GAAAAAAAAAA	GAAAAAAAAA	84	Het
Tb927_04_v5.1	351546	CAAAAAAAAAAAAA	CAAAAAAAAAAAAAAA,CAAAAAAAAAAAAAA	39	Hom
Tb927_04_v5.1	351716	TTATTAT	TT	39	Het
Tb927_04_v5.1	351759	GAACAACAACAACAACAACAA	GAACAACAACAACAACAA	48	Het
Tb927_04_v5.1	354435	TAGAGAGAGAG	TAGAGAGAG	73	Het
Tb927_04_v5.1	356643	CTTTTTTTTTT	CTTTTTTTTTTT,CTTTTTTTTTTTT	89	Hom
Tb927_04_v5.1	357649	GTTTTTTTTTTTT	GTTTTTTTTTTT	57	Hom
Tb927_04_v5.1	359515	AATATATATATATATATA	AATATATATATATA	36	Hom
Tb927_04_v5.1	360145	GAAA	GAAAA	62	Het
Tb927_04_v5.1	365308	CTTTTTTTTT	CTTTTTTTTTT,CTTTTTTTTTTT	89	Hom
Tb927_04_v5.1	371564	CCGTCAC	CCGTCACTGTTGGCGTCAC	100	Hom
Tb927_04_v5.1	375593	CTTTTTTT	CTTTTTTTT	71	Hom
Tb927_04_v5.1	375815	CCTCTCTCTCTCTCTC	CCTCTCTCTCTCTCTCTC	83	Hom
Tb927_04_v5.1	378986	A	AT	97	Hom
Tb927_04_v5.1	381254	TCCCCCCC	TCCCCCC	90	Hom
Tb927_04_v5.1	388446	CTTTTTTTTT	CTTTTTTTTTT	84	Hom
Tb927_04_v5.1	388468	CGAGAGAGAGAGAGAG	CGAGAGAGAGAGAGAGAG	91	Hom
Tb927_04_v5.1	392414	CGGGGGGGGGGGGG	CGGGGGGGGGG	69	Het
Tb927_04_v5.1	393248	AAAAAT	AAAATAAAAT	83	Hom
Tb927_04_v5.1	396371	GAAAAAAAAA	GAAAAAAAA	53	Het
Tb927_04_v5.1	396577	ATCTCTCTCTCTCTC	ATCTCTCTCTC	46	Hom
Tb927_04_v5.1	396771	GAAAAAAAAAAA	GAAAAAAAAAA	56	Hom
Tb927_04_v5.1	396839	AGCAGCAGCTTCCCGTAAGGACAAAACGCGGCAGCAGC	AGCAGCAGC	26	Hom
Tb927_04_v5.1	396897	CAAAAAAAAAAAAAA	CAAAAAAAAAAAAAAAAAA,CAAAAAAAAAAAAAAAA,CAAAAAAAAAAAAAAAAA	33	Hom
Tb927_04_v5.1	397280	GAAAAAAAAA	GAAAAAAAA	41	Hom
Tb927_04_v5.1	397403	AT	ATATGT	15	Hom
Tb927_04_v5.1	397555	CAAAAAAAAAAA	CAAAAAAAAAAAAAA,CAAAAAAAAAAAAAAA	15	Hom
Tb927_04_v5.1	397821	CTTTTTTTTTT	CTTTTTTTT	34	Hom
Tb927_04_v5.1	398137	GTTTTTTTTTT	GTTTTTTTTT	57	Hom
Tb927_04_v5.1	398508	CCACACACA	CCACACA	61	Het
Tb927_04_v5.1	400331	AATATATATATATAT	AATATATATATATATAT	16	Hom
Tb927_04_v5.1	400736	TC	TCC	43	Hom
Tb927_04_v5.1	400951	CTTTTTTTTT	CTTTTTTTTTTT,CTTTTTTTTTTTT,CTTTTTTTTTT	44	Hom
Tb927_04_v5.1	401085	A	AAAAG	57	Het
Tb927_04_v5.1	401275	ATGTGTGTGTG	ATGTGTGTGTGTG	65	Hom
Tb927_04_v5.1	401324	TAAA	TA	69	Het
Tb927_04_v5.1	401421	GAAAAAAAA	GAAAAAAAAAA,GAAAAAAAAAAA	79	Hom
Tb927_04_v5.1	401948	GAAAAAAAAAA	GAAAAAAAA,GAAAAAAAAA	69	Hom
Tb927_04_v5.1	404271	TTCTCTC	TTCTCTCTC	90	Hom
Tb927_04_v5.1	408702	CGTGTGTGTGTGTGTGTGTGTGTG	CGTGTGTGTGTGTGTGTGTGTG	99	Hom
Tb927_04_v5.1	408760	T	TA	83	Hom
Tb927_04_v5.1	411136	ACTTC	ACTTCCCCTTC	94	Het
Tb927_04_v5.1	413439	GTATATATATATATATATATATAT	GTATATATATATATATATATAT	17	Het
Tb927_04_v5.1	413978	TGTTTCGTTTCGTTTCGTTTCGT	TGTTTCGTTTCGTTTCGTTTCGTTTCGT	73	Het
Tb927_04_v5.1	415831	TTATATATATATATATATATATA	TTATATATATATA	62	Hom
Tb927_04_v5.1	415987	GAACGAAACGAAAC	GAACGAAAC	78	Hom
Tb927_04_v5.1	416330	TTTC	T	99	Hom
Tb927_04_v5.1	416690	TCCTCACCCTCACCCT	TCCTCACCCTCACCCTCACCCT	90	Hom
Tb927_04_v5.1	420447	AAG	A	34	Het
Tb927_04_v5.1	421057	CAAAAAAAA	CAAAAAAAAAA,CAAAAAAAAA	20	Hom
Tb927_04_v5.1	421310	GTATATATATATATATATATAT	GTATATATATATATATATAT	8	Het
Tb927_04_v5.1	421632	T	TTTTTA	65	Het
Tb927_04_v5.1	421689	TACACACACACACACACA	TACACACACACACACA	63	Hom
Tb927_04_v5.1	421757	GTTTTTTTTT	GTTTTTTTT	50	Hom
Tb927_04_v5.1	423605	CTTTTTTTTTTT	CTTTTTTTTTT	52	Hom
Tb927_04_v5.1	423777	GTTCTTTCTTTCTTTCTT	GTTCTTTCTTTCTT	29	Het
Tb927_04_v5.1	424184	CTTTTTTTTTTTTT	CTTTTTTTTTTTTTTT,CTTTTTTTTTTTTTT	29	Hom
Tb927_04_v5.1	424280	GAA	GAAA,GAAAA	20	Het
Tb927_04_v5.1	424371	ATTTATTTTATTTTATTTTATTTTATTTT	ATTTATTTTATTTTATTTTATTTTATTTTATTTT	24	Het
Tb927_04_v5.1	424441	CCTT	CCTTCTT	29	Hom
Tb927_04_v5.1	424652	GCACACACACACA	GCACACACACACACACACA	46	Hom
Tb927_04_v5.1	424685	AAAGAA	AAA	45	Hom
Tb927_04_v5.1	424713	AAGGAGGAGGAGGA	AAGGAGGAGGAGGAGGA	43	Hom
Tb927_04_v5.1	425036	CAAAAAA	CAAAAAAAAA	39	Hom
Tb927_04_v5.1	425770	CTGTGTGTGTGT	CTGTGTGTGTGTGT	85	Hom
Tb927_04_v5.1	427489	TTATATATATATATATATATATATATAT	TTATATATATATATATATAT	10	Hom
Tb927_04_v5.1	427553	GTGT	GTGTGTATGT	16	Hom
Tb927_04_v5.1	427997	GAATAATAATAATAATAATAATAATAA	GAATAATAATAATAATAATAATAA	26	Het
Tb927_04_v5.1	428270	TCACACAC	TCACAC	57	Hom
Tb927_04_v5.1	428293	CAAAAAAAAAAAA	CAAAAAAAAAAAAAA,CAAAAAAAAAAA	55	Hom
Tb927_04_v5.1	428853	CTTTTTT	CTTTTT	96	Hom
Tb927_04_v5.1	429207	CAAAAAAAAA	CAAAAAAAAAAA	66	Het
Tb927_04_v5.1	429342	CACACACACAAACACACACA	CACACACACA	66	Hom
Tb927_04_v5.1	431109	GAAAAAAAAAAAA	GAAAAAAAAAAAAA,GAAAAAAAAAAAAAA	67	Hom
Tb927_04_v5.1	436690	CCTCTCTCTCT	CCTCTCTCTCTCT	89	Het
Tb927_04_v5.1	436856	CAAAAAAAAAAAA	CAAAAAAAAAAA,CAAAAAAAAAA	57	Hom
Tb927_04_v5.1	439682	GGGTG	GG	70	Het
Tb927_04_v5.1	439760	TCCCCCCCCCCCCCC	TCCCCCCCCCC,TCCCCCCCCC,TCCCCCCCCCCCC	55	Hom
Tb927_04_v5.1	441258	TAAAAAAAAAAAAA	TAAAAAAAAAAA,TAAAAAAAAAAAA,TAAAAAAAAAA	81	Hom
Tb927_04_v5.1	443453	C	CGATT	95	Het
Tb927_04_v5.1	444398	TAAAAAAAA	TAAAAAAAAAAAAA	51	Hom
Tb927_04_v5.1	444593	GTATATATATATA	GTATATATATATATA	33	Het
Tb927_04_v5.1	444840	AGGGGGGGGGG	AGGGGGGGGG,AGGGGGGGGGGG,AGGGGGGGG	58	Hom
Tb927_04_v5.1	445736	GTCTCT	GTCTCTCT	77	Hom
Tb927_04_v5.1	445775	AAAGAAGAAG	AAAGAAG	81	Het
Tb927_04_v5.1	446558	GAAAAAAAAA	GAAAAAAAAAA	65	Hom
Tb927_04_v5.1	449859	AGG	AG	26	Hom
Tb927_04_v5.1	452309	A	AG	79	Het
Tb927_04_v5.1	452966	G	GTGTGT	58	Hom
Tb927_04_v5.1	455384	CAAAAAAAAA	CAAAAAAAAAAA,CAAAAAAAAAA	70	Hom
Tb927_04_v5.1	455417	ACA	ACAACAGCA	85	Het
Tb927_04_v5.1	455604	GAAAAAAAAA	GAAAAAAAAAAAA,GAAAAAAAAAA,GAAAAAAAAAAAAAA	64	Hom
Tb927_04_v5.1	456425	CATATATATATATATATATAT	CATATATATATATATAT	30	Het
Tb927_04_v5.1	456610	CAAA	CAAAAAAA	50	Hom
Tb927_04_v5.1	456648	TAGAGAGAGAGAG	TAGAGAGAGAG	49	Hom
Tb927_04_v5.1	456736	AAACACGAACAC	AAACACGAACACGAACAC	39	Het
Tb927_04_v5.1	457153	TT	TTATTGT	29	Hom
Tb927_04_v5.1	457457	CAAAAAAAAAAA	CAAAAAAAAA	22	Hom
Tb927_04_v5.1	457688	CTTTTTTTTTTT	CTTTTTTTTTTTTT	27	Het
Tb927_04_v5.1	457883	ATTTTTT	ATTTTTTT	33	Hom
Tb927_04_v5.1	457979	GAAAAAAAA	GAAAAAAAAA	30	Hom
Tb927_04_v5.1	458225	GAAAAAAAAA	GAAAAAAAAAA	38	Hom
Tb927_04_v5.1	458462	GAAAAAAAAA	GAAAAAAAAAA	28	Hom
Tb927_04_v5.1	458721	TAAATAAA	TA	3	Hom
Tb927_04_v5.1	458820	GAAACCAAACCAAACCAAACCAA	GAAACCAAACCAAACCAAACCAAACCAA	27	Hom
Tb927_04_v5.1	458927	CTTTTTTTTTT	CTTTTTTTTTTT,CTTTTTTTTTTTT	33	Hom
Tb927_04_v5.1	459334	CA	CAA	20	Hom
Tb927_04_v5.1	459349	GCACCACCACCACCAC	GCACCACCACCACCACCAC	16	Hom
Tb927_04_v5.1	459399	ATAATAATAATAGTAATAATAATA	ATAATAATAATA	29	Hom
Tb927_04_v5.1	462049	GAAAAAAAAAAAAA	GAAAAAAAAAAAAAAA,GAAAAAAAAAAAAAA,GAAAAAAAAAAAAAAAA	53	Hom
Tb927_04_v5.1	462394	TAAAAAAAAAAA	TAAAAAAAAAA,TAAAAAAAAA	72	Hom
Tb927_04_v5.1	462516	GTTTTTTTTTTTT	GTTTTTTTTT	66	Hom
Tb927_04_v5.1	464604	CAAAAAAAAAAA	CAAAAAAAAAAAAA,CAAAAAAAAAAAA	46	Hom
Tb927_04_v5.1	464832	AAGAGAGAGAGAGAGA	AAGAGAGAGAGAGA	65	Hom
Tb927_04_v5.1	464957	TTTCTTCTTCTTCT	TTTCTTCTTCT	61	Het
Tb927_04_v5.1	465554	ATTTTTTT	ATTTTTTTT	44	Hom
Tb927_04_v5.1	465623	CTTTT	CTTTTTTTTT	21	Hom
Tb927_04_v5.1	465726	GATATATATATATATATAT	GATATATATATATATATATATAT,GATATATATATATATATATAT	3	Hom
Tb927_04_v5.1	465839	TATATA	TATATAAATAAATAAATATA	5	Hom
Tb927_04_v5.1	466200	A	AAAAT	4	Hom
Tb927_04_v5.1	466303	TTGTGTGTGTGTG	TTGTGTGTGTGTGTG	7	Hom
Tb927_04_v5.1	466570	AT	ATGT	5	Hom
Tb927_04_v5.1	466689	ATATATTTTTT	AT	3	Hom
Tb927_04_v5.1	466819	T	TTTTCCC,TTTTC	5	Hom
Tb927_04_v5.1	467172	AAGCAATAGCAATAGCAATAGCAAT	AAGCAATAGCAATAGCAAT	16	Het
Tb927_04_v5.1	467326	GTTTTTTTT	GTTTTTTTTT	41	Hom
Tb927_04_v5.1	467472	GGA	G	10	Hom
Tb927_04_v5.1	467499	GAAAAAAAAAAAAA	GAAAAAAAAAAA,GAAAAAAAAAAAAAA	40	Hom
Tb927_04_v5.1	467596	T	TAA,TA	26	Hom
Tb927_04_v5.1	467640	TCCCCACCCCACCCCACCCCACC	TCCCCACCCCACCCCACC	21	Hom
Tb927_04_v5.1	467772	AAAAAAAAAAATTAAAAAAAA	AAAAAAAAA	21	Hom
Tb927_04_v5.1	468072	CCTTCTCTTCTCTTCTCTTCTCTTCTCTT	CCTTCTCTTCTCTTCTCTTCTCTT	33	Het
Tb927_04_v5.1	469543	AATATATATATATATATATATATATATA	AATATATATATATATATA,AATATATATATATATATATA	14	Hom
Tb927_04_v5.1	470035	AAGAGAGAGAGAGAGA	AAGAGAGAGAGAGA	34	Hom
Tb927_04_v5.1	470444	AAA	AAAAAGAA	27	Het
Tb927_04_v5.1	470609	CAAAAAAA	CAAAAAAAAAAAA,CAAAAAAAAAAAAA	9	Hom
Tb927_04_v5.1	470794	CCC	CCCCTTTTCCTCC	26	Het
Tb927_04_v5.1	470812	ATTTTTTTTT	ATTTTTTTTTT	23	Hom
Tb927_04_v5.1	470909	AAAAACAACAA	AAA	29	Het
Tb927_04_v5.1	471056	CAAAAAAAAAAA	CAAAAAAAAA,CAAAAAAAAAAAAAAA	31	Hom
Tb927_04_v5.1	471097	CTTTTTCGTTTTCTTTTTGTTTTTC	CTTTTTC	25	Hom
Tb927_04_v5.1	471135	TTCCT	TT	17	Hom
Tb927_04_v5.1	471199	TAATAAGAATAA	TAATAA	23	Hom
Tb927_04_v5.1	471286	TAAAAGAAA	TAAA	17	Hom
Tb927_04_v5.1	471315	AAAAA	AAAAATAAAA	34	Hom
Tb927_04_v5.1	471336	GAAAAAAAAA	GAAAAAAAA	36	Hom
Tb927_04_v5.1	471437	CGTTGTTGTTGTTGTTGTTGTT	CGTTGTTGTTGTTGTT	25	Hom
Tb927_04_v5.1	471521	GAAAAA	GAAAAAA	34	Hom
Tb927_04_v5.1	471543	GAAAAAAAA	GAAAAAAA	37	Hom
Tb927_04_v5.1	471642	TTTTA	T	24	Hom
Tb927_04_v5.1	471667	CATTATTATTATTATTATTATTATT	CATTATTATTATTATTATT	24	Hom
Tb927_04_v5.1	471702	TG	T	28	Hom
Tb927_04_v5.1	471749	CTTTTTTTTT	CTTTTTTTTTTT,CTTTTTTTTTT	34	Hom
Tb927_04_v5.1	471813	TCCCCCCCC	TCCCCCC	40	Hom
Tb927_04_v5.1	471889	TCCGCC	T	22	Hom
Tb927_04_v5.1	471947	TTTTCTTTTTCTTT	TTTT	16	Hom
Tb927_04_v5.1	472028	CAAAAAAAAA	CAAAA	34	Hom
Tb927_04_v5.1	472092	ATTTTTTTTTTT	ATTTTTTTT	30	Hom
Tb927_04_v5.1	472119	AG	A	17	Hom
Tb927_04_v5.1	472178	CTGC	CTGCGTGTGCATGTGC	22	Hom
Tb927_04_v5.1	472219	AG	A	18	Hom
Tb927_04_v5.1	472260	AAAATAAATAAATAAATA	AAAATAAATAAATAAATAAATA	18	Hom
Tb927_04_v5.1	472417	GAAAAAAAAAGAAAAAAGAAAAAAGAAAAAAAA	GAAAAAAA	27	Hom
Tb927_04_v5.1	472607	CCTCCCCTC	CC	31	Hom
Tb927_04_v5.1	472708	CTTTTCTTTTTCTTTTTCTTTT	CTTTTCTTTT	38	Het
Tb927_04_v5.1	472922	GTTTTTTTTT	GTTTTTTTTTT	49	Hom
Tb927_04_v5.1	473048	GAAAAAAAAA	GAAAAAAAA	61	Hom
Tb927_04_v5.1	474152	ATGTGTGTGTGTGTGTGTGTG	ATGTGTGTG	8	Hom
Tb927_04_v5.1	474278	CAAAAAA	CAAAAAAA	38	Het
Tb927_04_v5.1	475444	AATATATATATATA	AATATATATATATATATATA	11	Hom
Tb927_04_v5.1	475489	TTATATATATATATATATATATA	TTATATATATATATA,TTATATATATATATATA	7	Hom
Tb927_04_v5.1	476430	CCTTCTTCTTCT	CCTTCTTCTTCTTCT	82	Hom
Tb927_04_v5.1	476465	C	CA	42	Het
Tb927_04_v5.1	476936	ATCATTCTCATTCTCATTCTCATT	ATCATTCTCATTCTCATTCTCATTCTCATT	72	Het
Tb927_04_v5.1	477405	CCCCCCCCTC	CC	54	Hom
Tb927_04_v5.1	477440	CT	CTT	55	Hom
Tb927_04_v5.1	477504	AAACAACA	AAACA	46	Hom
Tb927_04_v5.1	477577	ACCCCCCC	ACCCCCC	32	Hom
Tb927_04_v5.1	477679	AA	AAGA	44	Hom
Tb927_04_v5.1	477909	CAAAAAAAAAAA	CAAAAAAAAAAAAAAAAAAA	38	Hom
Tb927_04_v5.1	478260	ACTCC	ACC	46	Hom
Tb927_04_v5.1	478337	TC	T	37	Het
Tb927_04_v5.1	478351	T	TC	34	Hom
Tb927_04_v5.1	478373	CTTTTTTTTTTTT	CTTTTTTTT	25	Hom
Tb927_04_v5.1	478514	CTTT	CTTTGTTTTTT	12	Hom
Tb927_04_v5.1	478572	CTAATAATAATAATAAT	CTAATAATAATAAT	5	Hom
Tb927_04_v5.1	478682	CTTTT	CTTT	3	Hom
Tb927_04_v5.1	478830	TC	TCC	6	Hom
Tb927_04_v5.1	479060	T	TG,TGG	18	Hom
Tb927_04_v5.1	479163	TT	TTCT	6	Hom
Tb927_04_v5.1	479303	CGTGTGT	CGTGT	27	Hom
Tb927_04_v5.1	479359	AC	A	20	Hom
Tb927_04_v5.1	479503	TT	TTTTCT	35	Hom
Tb927_04_v5.1	479569	TAT	TATCAT	21	Hom
Tb927_04_v5.1	479610	ATCTCTCTCTCTC	ATCTCTCTCTCTCTC	16	Hom
Tb927_04_v5.1	479678	G	GAAAAGTGAAAAA	16	Hom
Tb927_04_v5.1	479778	CAAAAAAAA	CAAAAAAAAA	29	Het
Tb927_04_v5.1	479853	AG	A	24	Hom
Tb927_04_v5.1	479964	AAA	AAAACAA,AAAAACAA,AAAAAACAA	26	Hom
Tb927_04_v5.1	480081	TCTC	T	12	Hom
Tb927_04_v5.1	480259	AATTATTATTATTATTA	AATTATTATTATTA	10	Het
Tb927_04_v5.1	480374	CCTTCCCTTCGCTT	CCTTCCCTTCGCTTCCCTTCGCTT	10	Hom
Tb927_04_v5.1	481091	GAAAAAAAAA	GAAAAAAAAAA	5	Hom
Tb927_04_v5.1	481170	CCTTTTTTT	CCTTTTTTTTATCTTTTTCTTTTTTT	7	Hom
Tb927_04_v5.1	481268	CAAATAAAA	CAAA	7	Hom
Tb927_04_v5.1	481304	CAAAAAAA	CAAAAAAAAA	8	Hom
Tb927_04_v5.1	481507	GAAAAA	GAAAAAAA,GAAAAAA,GAAAAAAAA	7	Hom
Tb927_04_v5.1	481563	CAAAAAA	CAAAAA	15	Hom
Tb927_04_v5.1	481655	AC	ACATCTC	14	Hom
Tb927_04_v5.1	481673	CCTTTTCCT	C	9	Hom
Tb927_04_v5.1	481763	GTTATTATTATTATTAT	GTTATTATTATTATTATTAT	12	Hom
Tb927_04_v5.1	481799	CTTTTTTTTTTT	CTTTTTTTTTTTTTT,CTTTTTTTTTTTTT	9	Hom
Tb927_04_v5.1	481879	GTTTTTTTTT	GTTTTTTTTTT	18	Hom
Tb927_04_v5.1	482282	TT	TTTTTTGT,TTTTTTTGT	11	Hom
Tb927_04_v5.1	482461	TCTCCCCTCCCCT	TCTCCCCT	15	Hom
Tb927_04_v5.1	482522	TT	TTCT	11	Hom
Tb927_04_v5.1	482798	ATTTTTTTT	ATTTTTTT	7	Hom
Tb927_04_v5.1	482857	GAAAAAAAAA	GAAAAAAAAAA	8	Hom
Tb927_04_v5.1	482919	GAAGAAAGAAAG	GAAGAAAG	14	Hom
Tb927_04_v5.1	482981	GAAGAAGAAA	GAA	15	Hom
Tb927_04_v5.1	483115	AAAACAATAAACAA	AAAACAA	21	Hom
Tb927_04_v5.1	483156	TAACAACAACAACAA	TAACAACAACAACAACAA	34	Hom
Tb927_04_v5.1	483294	AC	ACGC	26	Hom
Tb927_04_v5.1	483307	CA	CATA	21	Hom
Tb927_04_v5.1	483373	AATAATCATAATCATAA	AATAATAATCATAATCATAATCATAA	31	Hom
Tb927_04_v5.1	483415	GAAAAAAAAA	GAAAAAAAAAA,GAAAAAAAAAAA	35	Hom
Tb927_04_v5.1	483588	CTTTTTTTTTT	CTTTTTTTT	27	Hom
Tb927_04_v5.1	483664	CT	CTTTTGTT	27	Hom
Tb927_04_v5.1	483716	TAAACAAACAAACAAACAAA	TAAACAAACAAACAAACAAACAAA	30	Hom
Tb927_04_v5.1	483802	GAAAAAA	GAAAAA	37	Hom
Tb927_04_v5.1	483987	TCCC	TC	40	Hom
Tb927_04_v5.1	484014	CCACCATCAC	CCACCATCACCATCAC	41	Hom
Tb927_04_v5.1	484085	CTTTTTTTTT	CTTTTTTTT	36	Hom
Tb927_04_v5.1	484438	CTTTTTTTTT	CTTTTTTTTTT,CTTTTTTTTTTT	22	Hom
Tb927_04_v5.1	484720	G	GGTGA	10	Hom
Tb927_04_v5.1	484826	TCTCCTCCTCCTC	TCTCCTCCTCCTCCTC,TCTCCTCCTCCTCCTCCTC	8	Hom
Tb927_04_v5.1	485665	AGAG	AAG	33	Hom
Tb927_04_v5.1	485724	AACA	AA	56	Hom
Tb927_04_v5.1	487006	AGGGGGGGG	AGGGGGGG	72	Hom
Tb927_04_v5.1	489915	CT	C	45	Hom
Tb927_04_v5.1	491276	GTTTTTTTTTTTTT	GTTTTTTTTTTT,GTTTTTTTTTT	65	Hom
Tb927_04_v5.1	493655	CATATATATATAT	CATATATATATATATATAT	12	Hom
Tb927_04_v5.1	493691	CAAAAA	CAAAA	17	Hom
Tb927_04_v5.1	495811	AATAAATATATATA	AATA	15	Hom
Tb927_04_v5.1	495840	AATA	AA	22	Hom
Tb927_04_v5.1	499261	TGGGGGGGGG	TGGGGGGGGGGG,TGGGGGGGGGG	54	Hom
Tb927_04_v5.1	499490	GTATATATATAT	GTATATATATATAT	40	Hom
Tb927_04_v5.1	499838	CTTTTTTTTTTT	CTTTTTTTTTT,CTTTTTTTTT	64	Hom
Tb927_04_v5.1	502630	CTTT	CTTTTT	53	Hom
Tb927_04_v5.1	504982	GAAAAAAA	GAAAAAAAA	75	Hom
Tb927_04_v5.1	507942	CAAAAAAAA	CAAAAAAAAAA	94	Hom
Tb927_04_v5.1	509550	TAAAAAAAAAA	TAAAAAAAAAAAAA	55	Hom
Tb927_04_v5.1	509977	GTTTTTTTTT	GTTTTTTTT	60	Hom
Tb927_04_v5.1	510340	GAAAAAAAAA	GAAAAAAAAAA	90	Hom
Tb927_04_v5.1	511269	TAAAAAAAA	TAAAAAAAAAA	36	Hom
Tb927_04_v5.1	513620	CAAAAAAAAA	CAAAAAAA	94	Hom
Tb927_04_v5.1	516559	GTATTATTATTATTATT	GTATTATTATTATTATTATT	47	Hom
Tb927_04_v5.1	516754	CAAAAAA	CAAAAAAAA	58	Hom
Tb927_04_v5.1	517079	CAAAAAAA	CAAAAAA	69	Hom
Tb927_04_v5.1	517243	GAAAAAAAAA	GAAAAAAAA	76	Hom
Tb927_04_v5.1	530838	CTTTT	CTTTTT	69	Hom
Tb927_04_v5.1	531707	TTCCCCCCCCCCCGCTCCCC	TTCCCC	71	Hom
Tb927_04_v5.1	532510	AATATATATAT	AATATATATATATATAT	18	Hom
Tb927_04_v5.1	535394	CAAAAAAA	CAAAAAAAA	47	Hom
Tb927_04_v5.1	535417	TAAAAA	TAAAAAA	53	Hom
Tb927_04_v5.1	535983	CAAAAAAAAA	CAAAAAAAA	68	Hom
Tb927_04_v5.1	536211	GAAAAAAAA	GAAAAAAA	64	Hom
Tb927_04_v5.1	536640	GAAAAAA	GAAAAA	83	Hom
Tb927_04_v5.1	536984	AC	ACCCC	18	Het
Tb927_04_v5.1	537514	CAAAAAAAAA	CAAAAAAAAAAA,CAAAAAAAAAA,CAAAAAAAAAAAA	97	Hom
Tb927_04_v5.1	538403	ATTTTTTTTT	ATTTTTTTTTTT	60	Hom
Tb927_04_v5.1	539139	CAAAAAAAA	CAAAAAAAAA,CAAAAAAAAAA	87	Hom
Tb927_04_v5.1	541968	ATTTTTTTT	ATTTTTTT	99	Hom
Tb927_04_v5.1	543288	CTTTTTTTTTTT	CTTTTTTTTTT,CTTTTTTTTT	80	Hom
Tb927_04_v5.1	544227	CTTTTTT	CTTTTT	68	Hom
Tb927_04_v5.1	544396	T	TCC	79	Hom
Tb927_04_v5.1	544720	TC	T	57	Hom
Tb927_04_v5.1	545486	GATT	G	79	Hom
Tb927_04_v5.1	545827	TGGGGGGGGGG	TTTTGGGGGGGGGGGGG	44	Hom
Tb927_04_v5.1	545984	ATTTTTTTTTTTT	ATTTTTTTTTTTTT,ATTTTTTTTTTTTTT	63	Hom
Tb927_04_v5.1	546397	ATTTTTTTTTTT	ATTTTTTTTTTTT	54	Hom
Tb927_04_v5.1	548070	ACC	AC	88	Hom
Tb927_04_v5.1	548243	CAAAAAAAAAA	CAAAAAAAAAAAAAAAA	59	Hom
Tb927_04_v5.1	548609	GGAGAG	GGAGAGAG	84	Hom
Tb927_04_v5.1	549706	GAAAAAAAAA	GAAAAAAAAAA	54	Hom
Tb927_04_v5.1	549829	CTTTTTTT	CTTTTTT	46	Hom
Tb927_04_v5.1	549962	CCTT	CCTTCTT	24	Hom
Tb927_04_v5.1	550489	AATATATATATATATATATATATATATA	AATATATATATATATATATATATA,AATATATATATATATATATATA	11	Hom
Tb927_04_v5.1	558346	ATTTTTTTTTT	ATTTTTTTTT	89	Hom
Tb927_04_v5.1	560107	ATTCTTT	ATT	86	Hom
Tb927_04_v5.1	560128	GTTTT	GTTT	93	Hom
Tb927_04_v5.1	561185	CTTTTTTTT	CTTTTTTT	71	Hom
Tb927_04_v5.1	565547	ATTTTTTT	ATTTTTTTT	90	Hom
Tb927_04_v5.1	566290	CTTTTTTTTTT	CTTTTTTTTT	92	Hom
Tb927_04_v5.1	571903	ATTTTTTTTT	ATTTTTTTTTTT,ATTTTTTTTTT	73	Hom
Tb927_04_v5.1	572129	GCACAGACACACA	GCACACA	71	Hom
Tb927_04_v5.1	573286	CTATATATATATATATATA	CTATATATATATATATATATA	33	Het
Tb927_04_v5.1	573471	GTTTTTTTTTTT	GTTTTTTTTTTTT	58	Hom
Tb927_04_v5.1	574197	AA	AAAATA	52	Het
Tb927_04_v5.1	576917	AAGTGT	AGT	69	Het
Tb927_04_v5.1	576934	TGTGAGAG	TG	63	Hom
Tb927_04_v5.1	577205	CATATATAT	CATATATATAT	47	Hom
Tb927_04_v5.1	577322	CAAAAAAAAAAAAA	CAAAAAAAAAAAAAAAAAAAAA,CAAAAAAAAAAAAAAAAAAAAAA	44	Hom
Tb927_04_v5.1	577367	TT	TTCTTTCT	54	Hom
Tb927_04_v5.1	577437	T	TTA	51	Het
Tb927_04_v5.1	577574	TAAAA	TAAA	54	Het
Tb927_04_v5.1	577627	CTTTCCATTTCC	CTTTCCATTTCCATTTCC	58	Het
Tb927_04_v5.1	577674	CTTTTTTTT	CTTTTTTTTTT	56	Hom
Tb927_04_v5.1	577930	TA	T	48	Het
Tb927_04_v5.1	578015	GGAG	GG	47	Hom
Tb927_04_v5.1	578098	ACTCTCTCT	ACTCTCT	53	Het
Tb927_04_v5.1	578154	T	TC	41	Hom
Tb927_04_v5.1	578189	TCCCCCCCC	TCCCCCCCCC	38	Het
Tb927_04_v5.1	578240	CTTTTTTTTT	CTTTTTTTTTTT,CTTTTTTTTTTTT,CTTTTTTTTTT	38	Hom
Tb927_04_v5.1	578286	ATTTTTTTTT	ATTTTTTTTTTT	28	Hom
Tb927_04_v5.1	578399	CTGTTTTTTGTTTTT	CTGTTTTT	38	Hom
Tb927_04_v5.1	578531	A	AG	32	Het
Tb927_04_v5.1	578610	AAAATAAATAAATAAATAA	AAAATAAATAAATAA	27	Het
Tb927_04_v5.1	578772	GAAAAAAAAA	GAGAAAAAAAAAAAA	34	Hom
Tb927_04_v5.1	578816	A	AGT	28	Hom
Tb927_04_v5.1	578845	GAAAAAAAAA	GAAAAAAAAAAA,GAAAAAAAAAA	40	Hom
Tb927_04_v5.1	581003	GTTTTTTTTTTTTT	GTTTTTTTTTTTTTT	72	Hom
Tb927_04_v5.1	582695	GG	GGCG	43	Het
Tb927_04_v5.1	582721	TTTTTTA	T	46	Het
Tb927_04_v5.1	582755	TCCCCC	TCCCCCC	52	Het
Tb927_04_v5.1	582887	GGAG	GG	58	Het
Tb927_04_v5.1	583066	AATAT	AAT	73	Het
Tb927_04_v5.1	584456	CTTTTTTTTT	CTTTTTTTTTTT,CTTTTTTTTTT	85	Hom
Tb927_04_v5.1	584882	CCACACACACACAC	CCACACACACACACACACACACACACACACAC,CCACACACACACACACACACACACACACAC	47	Hom
Tb927_04_v5.1	584931	CTTTTTTTTTTTTT	CTTTTTTTTTTTT	50	Hom
Tb927_04_v5.1	586016	ATATATTTATTTATTTAT	ATAT	11	Hom
Tb927_04_v5.1	586129	TCCCCCC	TCCCCC,TCCC	34	Hom
Tb927_04_v5.1	586240	GC	G	52	Het
Tb927_04_v5.1	586625	TTCCTCCTCCTCCT	TTCCTCCTCCT	70	Hom
Tb927_04_v5.1	586669	TTG	TGTG	61	Hom
Tb927_04_v5.1	587041	GAAAA	GAAAAA	37	Het
Tb927_04_v5.1	587452	CTTTTTTTTTTTTT	CTTTTTTTTTTTTTTT,CTTTTTTTTTTTTTT	47	Hom
Tb927_04_v5.1	587904	TATAATAATAATAATA	TATAATAATAATAATAATA	22	Hom
Tb927_04_v5.1	588065	CGGGGG	CGGGGGAGGGGG	29	Het
Tb927_04_v5.1	588085	AAAGAA	AAAGAAGAA	32	Hom
Tb927_04_v5.1	588169	GTTTTTTTT	GTTTTTTTTTT,GTTTTTTTTT	38	Hom
Tb927_04_v5.1	588283	TAT	TATGAAT	30	Hom
Tb927_04_v5.1	588323	GTAAATAAATAAATAAAT	GTAAATAAATAAAT	36	Hom
Tb927_04_v5.1	588358	GTTTTT	GTTTTTT	36	Het
Tb927_04_v5.1	588404	GAAAAAAAAAA	GAAAAAAAAA	27	Hom
Tb927_04_v5.1	588488	CTT	CTTCTTTT	14	Hom
Tb927_04_v5.1	588528	TTT	TTTACTT,TACTT	17	Hom
Tb927_04_v5.1	588668	TGGTGGTGG	T	10	Hom
Tb927_04_v5.1	588747	ATTTT	ATTTTTTT	17	Hom
Tb927_04_v5.1	588830	TCC	TCCCCCC	23	Het
Tb927_04_v5.1	589028	CTTCTTTCTTTCTTTCTTTCTT	CTTCTTTCTTTCTTTCTT	11	Het
Tb927_04_v5.1	589178	TTATTGGTATTGGTATTG	TTATTGGTATTGGTATTGGTATTG	13	Hom
Tb927_04_v5.1	589279	CGT	CGTGT	27	Hom
Tb927_04_v5.1	589342	AATA	AA	19	Hom
Tb927_04_v5.1	589563	TACA	TA	3	Hom
Tb927_04_v5.1	589629	TTTGCGGATCGGTAATATATATATATATATATATAT	TT	7	Hom
Tb927_04_v5.1	589833	ATTTATTTT	ATTT	17	Hom
Tb927_04_v5.1	590245	CTTTTTTTTTTTTTTT	CTTTTTTTTTTTT,CTTTTTTTTTTTTTT	44	Hom
Tb927_04_v5.1	590356	GTTTTTT	GTTTTT	35	Hom
Tb927_04_v5.1	590474	G	GTTTTTTT	41	Het
Tb927_04_v5.1	590591	GTTTTTTTTT	GTTTTTTTTTTTT,GTTTTTTTTTT	22	Hom
Tb927_04_v5.1	590680	TT	TTCT	39	Het
Tb927_04_v5.1	590868	CTTT	CTT	37	Hom
Tb927_04_v5.1	590888	GAAAA	GAAAAA	43	Hom
Tb927_04_v5.1	591344	T	TTTTTTTTTC	38	Hom
Tb927_04_v5.1	591395	CAAAAAAAAAAAA	CAAAAAAAAAA	37	Hom
Tb927_04_v5.1	591432	AAAACAA	AAA	42	Hom
Tb927_04_v5.1	591589	GTTTTTTTTT	GTTTTTTTTTT	50	Het
Tb927_04_v5.1	591810	GAATAA	GAA	70	Het
Tb927_04_v5.1	593002	T	TCTC	48	Hom
Tb927_04_v5.1	594544	GTTTTTTTTTT	GTTTTTTTTTTTTTTT,GTTTTTTTTTTTTTT	27	Hom
Tb927_04_v5.1	594700	CTTTTTTTTTTTT	CTTTTTTTTTTTTTTT,CTTTTTTTTTTTTTT	35	Hom
Tb927_04_v5.1	594945	GTTTTTTTTTT	GTTTTTTTTT	64	Hom
Tb927_04_v5.1	595164	CAAAAA	CAAAA	64	Hom
Tb927_04_v5.1	595216	GTTT	GTTTTT	57	Het
Tb927_04_v5.1	597041	TC	T	43	Hom
Tb927_04_v5.1	597634	CATATATATATATATTTATATATATAT	CATATATATATATTTATATATATAT	7	Het
Tb927_04_v5.1	599885	CTCTTTTCTTTTCTTTT	CTCTTTTCTTTT	81	Het
Tb927_04_v5.1	600112	GTTTTTTTT	GTTTTTTTTT	69	Hom
Tb927_04_v5.1	600511	T	TTTTC	72	Hom
Tb927_04_v5.1	600568	TCCCCCCCCCC	TCCCCCCC	74	Hom
Tb927_04_v5.1	600925	CGTGTGTGTGTGT	CGTGTGTGTGT	76	Hom
Tb927_04_v5.1	603294	AGGGGGGGGG	AGGGGGGGG,AGGGGGGGGGG,AGGGGGGGGGGG	27	Hom
Tb927_04_v5.1	603326	ATATATATAT	ATATATATATGTGTATATATAT,ATATATATGTGTATATATAT	16	Hom
Tb927_04_v5.1	603709	CGTGTGTGTGTGTGTGTGT	CGTGTGTGTGTGTGTGTGTGTGTGTGT	53	Hom
Tb927_04_v5.1	603836	TTTTTGTTTTGTTTTGTT	TTTTTGTTTTGTTTTGTTTTGTT	85	Het
Tb927_04_v5.1	604096	TTTA	T	26	Het
Tb927_04_v5.1	604330	TATA	TATATATATATATATATACATA	11	Hom
Tb927_04_v5.1	604376	ATTTTTTTT	ATTTTTTTTTT,ATTTTTTTTT	21	Hom
Tb927_04_v5.1	604548	ATTTTTTTT	ATTTTTTT	41	Hom
Tb927_04_v5.1	605196	AAGATAGAT	AAGAT	97	Het
Tb927_04_v5.1	606061	CA	CAAAGAACACAAAA	98	Het
Tb927_04_v5.1	606807	CACAT	CACATTACAT	85	Hom
Tb927_04_v5.1	608400	GTTTTTTTT	GTTTTTTTTTTTT	75	Hom
Tb927_04_v5.1	608722	TTTATT	TTT	78	Het
Tb927_04_v5.1	609955	GTTTTTTTTT	GTTTTTTTTTT,GTTTTTTTTTTT	78	Hom
Tb927_04_v5.1	611511	AATATATATATATATAT	AATATATATATAT	58	Hom
Tb927_04_v5.1	611562	TTTTGGGGT	TT	54	Hom
Tb927_04_v5.1	615910	TCCCCCCC	TTCCCCCCCCCC	73	Het
Tb927_04_v5.1	616249	TTGT	TT	36	Het
Tb927_04_v5.1	616308	CTTTTTTTT	CTTTTTTTTT	17	Hom
Tb927_04_v5.1	616360	ATTTTTTTTTT	ATTATTATTTTTTTTTTT,ATTTTTTTTTTT	11	Hom
Tb927_04_v5.1	616522	CAAAAAA	CAAAAAAA	49	Het
Tb927_04_v5.1	624259	CAAATAAGAAATAAG	CAAATAAGAAATAAGAAATAAG	54	Het
Tb927_04_v5.1	624429	AATATATATATATATATATATATATATATA	AATATATATATATATATA	25	Hom
Tb927_04_v5.1	624551	GAAAAAAAAAA	GAAAAAAAA,GAAAAAAAAA	75	Hom
Tb927_04_v5.1	628079	G	GGA	87	Het
Tb927_04_v5.1	628159	CC	CCCTC	60	Hom
Tb927_04_v5.1	628304	AAGA	AA	58	Hom
Tb927_04_v5.1	628659	C	CGAA	64	Hom
Tb927_04_v5.1	629116	CTTTTTTT	CTTTTTTTT	47	Hom
Tb927_04_v5.1	629407	GCCCCCCCCCCCC	GCCCCCCCCC,GCCCCCCCCCC	45	Hom
Tb927_04_v5.1	629555	GTGTT	GT	41	Hom
Tb927_04_v5.1	629597	TCCCCC	TCC	43	Hom
Tb927_04_v5.1	629712	CATTTATTTATTT	CATTTATTTATTTATTT	39	Het
Tb927_04_v5.1	629776	TCATTCCATTCCATTCCATT	TCATTCCATTCCATTCCATTCCATT	36	Hom
Tb927_04_v5.1	630054	TTTATT	TTT	29	Het
Tb927_04_v5.1	630140	T	TTGGG	24	Het
Tb927_04_v5.1	630202	AGTATAT	A	11	Hom
Tb927_04_v5.1	630245	A	AT,ATT	15	Hom
Tb927_04_v5.1	630288	GTTTTTTTTTT	GTTTTTTTTTTTT,GTTTTTTTTT	21	Hom
Tb927_04_v5.1	630583	CTTCCTTCTTTTTTCCTTTCCTTCTTTTTTCCTTTCCTT	CTTCCTTCTTTTTTCCTTTCCTT	46	Het
Tb927_04_v5.1	631622	TCACACACACACACACACAC	TCACACACACACACACACACAC,TCACACACACACACACACACACAC	14	Hom
Tb927_04_v5.1	634578	CTTTTTT	CTTT	70	Het
Tb927_04_v5.1	634647	TT	TTCT	65	Het
Tb927_04_v5.1	634704	TTGG	TG	55	Hom
Tb927_04_v5.1	634754	GAAAAAAA	GAAAAAA	66	Hom
Tb927_04_v5.1	636672	GAAAAAAA	GAAAAAA	54	Hom
Tb927_04_v5.1	638235	TGGGG	TGGGGG	81	Hom
Tb927_04_v5.1	638256	GAAAAAAAA	GAAAAAAAAA	74	Het
Tb927_04_v5.1	638341	AG	AGG	65	Hom
Tb927_04_v5.1	638391	CCACACACACACACAC	CCACACACACACACACACACACACACACAC,CCACACACACACACACACACACACACAC	55	Hom
Tb927_04_v5.1	638895	CT	CTTTT	60	Hom
Tb927_04_v5.1	638913	ATTTTTTTTTT	ATTTTTTTTTTTTT,ATTTTTTTTTTTT,ATTTTTTTTTTT	62	Hom
Tb927_04_v5.1	639147	T	TC	76	Hom
Tb927_04_v5.1	639262	GAAGAAAG	GAAGAAAGAAAG	73	Hom
Tb927_04_v5.1	643369	ATAT	ATATTTATTTATTTAT	6	Het
Tb927_04_v5.1	643449	G	GC	22	Hom
Tb927_04_v5.1	643782	TATAAAAATA	TATA	12	Hom
Tb927_04_v5.1	643962	CA	CATATA,CATATATA	3	Hom
Tb927_04_v5.1	643988	CGTGTGTGTGTGTGTGTGTGTGTGTGTGTGTGT	CGTGTGTGTGTGTGTGTGTGTGTGTGTGT,CGTGTGTGTGTGTGTGTGTGTGTGT	4	Hom
Tb927_04_v5.1	644096	GTTTTT	GTTTTTT	21	Hom
Tb927_04_v5.1	644153	ACCCCCCC	ACCCCCCCCCCC,ACCCCCCCCCC	31	Hom
Tb927_04_v5.1	644437	GTATATATATA	GTATATA	41	Hom
Tb927_04_v5.1	644561	GTTTTTTTTTTTTT	GTTTTTTTT	54	Hom
Tb927_04_v5.1	645189	ACCCCCCCCCCCC	ACACCCCCCCCCCCCC	41	Het
Tb927_04_v5.1	645716	ATATATATATATATATATATTTATTTATTTAT	ATAT	9	Hom
Tb927_04_v5.1	646076	TCCCCCCC	TCCCCCC	69	Hom
Tb927_04_v5.1	650521	GTTTTTTT	GTTTTTTTT	77	Hom
Tb927_04_v5.1	652197	CTTTTTTTTT	CTTTTTTTTTTTT	75	Hom
Tb927_04_v5.1	654738	ATTTTTTTTT	ATTTTTTTT	77	Het
Tb927_04_v5.1	655430	ATTTTTTTTTT	ATTTTTTTTT	87	Hom
Tb927_04_v5.1	655745	CTTTTTTTTTTT	CTTTTTTTTTTTT	58	Hom
Tb927_04_v5.1	655849	CGCGTGTG	CG	50	Hom
Tb927_04_v5.1	658972	TTCT	TTCTCT	60	Hom
Tb927_04_v5.1	659167	TCCC	TCCCC	44	Hom
Tb927_04_v5.1	659215	GTTTT	GTTTTT	41	Hom
Tb927_04_v5.1	659286	AATTATTATTATTATTATTATTATT	AATTATTATTATTATTATTATT	17	Hom
Tb927_04_v5.1	659345	CATATATATATATATATATATAT	CATATATATATATATAT	13	Hom
Tb927_04_v5.1	659458	TTGTGTG	TTGTG	41	Het
Tb927_04_v5.1	659598	TTTCTT	TTT	52	Hom
Tb927_04_v5.1	659731	AGAG	AGAGGAG	55	Hom
Tb927_04_v5.1	659811	TTCTCTCTCT	TTCTCTCTCTCT	45	Het
Tb927_04_v5.1	660005	AATATATATATATATATATATA	AATATATATATATA	18	Het
Tb927_04_v5.1	660103	TTTTTAAAAA	T	27	Het
Tb927_04_v5.1	660436	CATATATATATATATATATATATATATATAT	CATATATATATATATATAT	21	Hom
Tb927_04_v5.1	660482	TATAAATAAATA	TATAAATA	25	Hom
Tb927_04_v5.1	660885	GAAAAAAAAAA	GAAAAAAAAAAA	55	Het
Tb927_04_v5.1	660952	TCCCCC	TCCCCCCC	63	Het
Tb927_04_v5.1	661159	TAAAAAAA	TAAAAAAAA	64	Hom
Tb927_04_v5.1	667478	GTTTTTTTTTTT	GTTTTTTTTTTTTT	78	Het
Tb927_04_v5.1	668374	TAGAGAGAGAGAGA	TAGAGAGAGAGAGAGAGAGAGAGA	55	Hom
Tb927_04_v5.1	668510	TTTTTCTTTTCTTTTCTTTT	TTTTTCTTTT	63	Het
Tb927_04_v5.1	668618	GCCCCCC	GCCCCCCCCC	37	Hom
Tb927_04_v5.1	668825	ATT	ATATTT,AT	40	Hom
Tb927_04_v5.1	668852	ATTTTTTTTTTT	ATTTTTTT	35	Hom
Tb927_04_v5.1	669051	GAAAAAAAAA	GAAAAAAAAAA,GAAAAAAAAAAAA,GAAAAAAAAAAA	42	Hom
Tb927_04_v5.1	669177	CAAAAAAAA	CAAAAAAAAAAA	44	Hom
Tb927_04_v5.1	669262	TAAAAAAAAA	TAAAAAAAAAA,TAAAAAAAA	55	Hom
Tb927_04_v5.1	669304	ATTTT	ATTT	56	Hom
Tb927_04_v5.1	669785	T	TCA	19	Hom
Tb927_04_v5.1	669799	ATGTGTGTGTGTGTGTGTGTGTGTGTGTGTGTGT	ATGTGTGTGTGTGTGTGTGT	18	Hom
Tb927_04_v5.1	669854	CTTTTTT	CTTT	24	Hom
Tb927_04_v5.1	670171	ATAT	ATATATTTATTTATTTAT	4	Hom
Tb927_04_v5.1	670763	GTATATATATATATATATAT	GTATATATATATATATAT	28	Het
Tb927_04_v5.1	670876	GAAAAAAAAA	GAAAAAAAAAAAA	57	Het
Tb927_04_v5.1	672474	AGGGGGGG	AGGGGGGGGG,AGGGGGGGGGG	72	Hom
Tb927_04_v5.1	684129	GAAAAAA	GAAAAAAA	22	Hom
Tb927_04_v5.1	687011	TC	T	7	Hom
Tb927_04_v5.1	692379	TTT	TTTGTTGTT	54	Hom
Tb927_04_v5.1	692951	TAAAAAAA	TAAAAAAAAA	85	Het
Tb927_04_v5.1	697451	CTTTTTTTTT	CTTTTTTTT	58	Hom
Tb927_04_v5.1	697765	ATTTTATTTTT	ATTTT	56	Het
Tb927_04_v5.1	697877	CAAAAAAAAAAA	CAAAAAAAAA,CAAAAAAAAAA	83	Hom
Tb927_04_v5.1	699932	AA	AAGAAGA	96	Het
Tb927_04_v5.1	702117	AGGGGGG	AGGGGGGG	79	Hom
Tb927_04_v5.1	704422	CTTTTTT	CTTTTTTTT	73	Hom
Tb927_04_v5.1	704616	ATTTTTTTT	ATTTTTTTTT,ATTTTTTTTTT	36	Hom
Tb927_04_v5.1	704753	TATATA	TATATAAATATA	3	Het
Tb927_04_v5.1	705013	ATTTTTTT	ATTTTTTTTTT,ATTTTTTTTT	12	Hom
Tb927_04_v5.1	705141	CAAAAAAAAAA	CAAAAAAAAAAAAA	23	Het
Tb927_04_v5.1	705181	ATTTTTTTT	ATTTTTTTTT	22	Hom
Tb927_04_v5.1	705204	CTTTTTTT	CTTTTTTTT	16	Hom
Tb927_04_v5.1	705260	AGGGGGGG	AGGGGGG	21	Hom
Tb927_04_v5.1	705467	GTATATATA	GTATATATATA	10	Hom
Tb927_04_v5.1	705592	CGATGATGATGATGATGA	CGATGATGATGATGATGATGA	22	Het
Tb927_04_v5.1	705911	GAAAA	GAAA	50	Het
Tb927_04_v5.1	705946	GAAAAAAAA	GAAAAAAA	47	Hom
Tb927_04_v5.1	705980	GAAAAAAAA	GAAAAAAA	48	Hom
Tb927_04_v5.1	706053	GG	GGAG	47	Het
Tb927_04_v5.1	706120	GC	G	43	Het
Tb927_04_v5.1	706209	GTTT	GTT	45	Het
Tb927_04_v5.1	706253	CAAAAAAAA	CAAAAAAAAAAA,CAAAAAAAAA	28	Hom
Tb927_04_v5.1	706298	CATATATATATATATATATATATATATAT	CATATATATATATATATAT	22	Hom
Tb927_04_v5.1	707152	AATATATATATATATATATATATATATAT	AATATATATATATATATATAT	20	Hom
Tb927_04_v5.1	708471	ATTTT	ATTTTTTT	62	Het
Tb927_04_v5.1	708639	CTGTTGTTGTT	CTGTTGTTGTTGTT	74	Hom
Tb927_04_v5.1	711011	ATTGTTGTTGTTGTT	ATTGTTGTTGTT	72	Hom
Tb927_04_v5.1	711194	TATTATCATTAT	TATTAT	20	Hom
Tb927_04_v5.1	711443	TTTTGTTTGTTTGTTTGTT	TTTTGTTTGTTTGTT	52	Het
Tb927_04_v5.1	711529	GTTTTTTTTT	GTTTTTTTTTTTT,GTTTTTTTTTTT	38	Hom
Tb927_04_v5.1	711779	TC	T	43	Hom
Tb927_04_v5.1	711975	TTTGTGTG	TTTGTGTGGTTGTGTG	41	Het
Tb927_04_v5.1	712422	TTTTCC	T	8	Hom
Tb927_04_v5.1	712484	CTTTTT	CTTTTTT	24	Hom
Tb927_04_v5.1	712557	AACACACACACACACAC	AACACACACACACAC	44	Het
Tb927_04_v5.1	712754	GTTTTTTTTT	GTTTTTTTTTT	54	Hom
Tb927_04_v5.1	712802	ATTTTTTTTT	ATTTTTTTTTT	51	Hom
Tb927_04_v5.1	714149	TGG	TG	65	Hom
Tb927_04_v5.1	714204	TCCCCCCCCCCCCCC	TCCCCCCCCCCCC,TCCCCCCCCCCCCCCCC	56	Hom
Tb927_04_v5.1	714438	AC	A	60	Het
Tb927_04_v5.1	715116	TACACACACACACACACACACACACA	TACACACACACACACACACACA	67	Het
Tb927_04_v5.1	715687	CAAAAAAAAAAAA	CAAAAAAAAAAAAAA,CAAAAAAAAAAAAAAA	45	Hom
Tb927_04_v5.1	716016	TA	T	56	Hom
Tb927_04_v5.1	716292	ATTTTTTTTTTT	ATTTTTTTT	39	Hom
Tb927_04_v5.1	716433	GAG	GAGCAG	44	Hom
Tb927_04_v5.1	718964	CGGGGGGG	CGGGGGGGG	76	Hom
Tb927_04_v5.1	719184	CTTTTTTTT	CTTTTTTTTT	70	Hom
Tb927_04_v5.1	722175	TGAGAGAGAGAGAGAG	TGAGAGAGAGAGAG	73	Hom
Tb927_04_v5.1	722300	TTTATTATTATTATTATTATT	TTTATTATTATTATTATTATTATTATT	40	Het
Tb927_04_v5.1	722407	TC	T	27	Hom
Tb927_04_v5.1	722677	CA	CAAATATACATA	9	Hom
Tb927_04_v5.1	722710	GAA	GAAA	10	Hom
Tb927_04_v5.1	722842	CTTTTTTTTTTT	CTTTTTTTTTTTTTTT,CTTTTTTTTTTTTTT	26	Hom
Tb927_04_v5.1	723023	GAAAAAAAAAA	GAAAAAAAA,GAAAAAAAAA	60	Hom
Tb927_04_v5.1	723540	GATATATATATATATATATATATATATAT	GATATATATATATATATATAT	13	Hom
Tb927_04_v5.1	723621	AG	A	18	Hom
Tb927_04_v5.1	723675	TAAGAAA	TAA	17	Het
Tb927_04_v5.1	723738	GAAAAAAAAAAA	GAAAAAAAAAAAA	30	Hom
Tb927_04_v5.1	723868	GAAAAAAAAA	GAAAAAAAAAAAA,GAAAAAAAAAAA	39	Hom
Tb927_04_v5.1	724063	TTTTGTTTGTTTGTTT	TTTTGTTTGTTTGTTTGTTT	47	Hom
Tb927_04_v5.1	724307	AAAAAGGGAAAAGG	AAAAAGG	50	Hom
Tb927_04_v5.1	724341	GACA	G	46	Hom
Tb927_04_v5.1	724363	AAAGAAGAAGAA	AAAGAAGAA	52	Hom
Tb927_04_v5.1	724407	AATCATTATCATTATCATT	AATCATTATCATTATCATTATCATT	47	Het
Tb927_04_v5.1	724459	GTTTTTTTTTT	GTTTTTTTT	40	Hom
Tb927_04_v5.1	724644	ATTT	ATTTTT	38	Hom
Tb927_04_v5.1	724776	TTTTTCTTTTCTTTT	TTTTTCTTTTCTTTTATTTTTTCTTTTCTTTTCTTTT	15	Het
Tb927_04_v5.1	724933	ATGTGTGTGTGTGTGTG	ATGTGTGTGTGTG	4	Hom
Tb927_04_v5.1	725050	CTTTTTTTTTTTTTT	CTTTTTTTTTTT,CTTTTTTTTTT	7	Hom
Tb927_04_v5.1	725152	AATATATATATATATAT	AATATATATATATATATAT	3	Hom
Tb927_04_v5.1	726002	AC	ACC	23	Hom
Tb927_04_v5.1	726056	AAA	ATAA,AAATAA	24	Hom
Tb927_04_v5.1	726395	AAAGAA	AAA	28	Het
Tb927_04_v5.1	727399	GA	GAAAGAAA	54	Hom
Tb927_04_v5.1	727486	CATATATATATATATATATA	CATATATATATATATATA	19	Hom
Tb927_04_v5.1	727590	TGGA	T	34	Het
Tb927_04_v5.1	727776	GAAAA	GAAAAA	48	Het
Tb927_04_v5.1	727864	TGTTGTTTGTTTGGTTGGTTGGTTG	TGTTG	50	Het
Tb927_04_v5.1	727972	GAAAAAAAAA	GAAAAAAAA	61	Hom
Tb927_04_v5.1	728113	CTTTTTTTTT	CTTTT,CTTTTTTTT,CTTTTTTT	44	Hom
Tb927_04_v5.1	728155	GTTTTTTTTTTTTTTT	GTTTTTTTTTTTT,GTTTTTTTTTT	44	Hom
Tb927_04_v5.1	728332	ATGTTGTTGTTGTTGTTGTTG	ATGTTGTTGTTGTTGTTG	46	Hom
Tb927_04_v5.1	728557	AAAGAA	AAAAGAAGAA	43	Het
Tb927_04_v5.1	728716	TCC	TCCCC	15	Hom
Tb927_04_v5.1	728859	GTTTGTTTTT	GTTT	47	Hom
Tb927_04_v5.1	728920	C	CACGCACACAT	39	Hom
Tb927_04_v5.1	729048	TTTTATTA	T	34	Het
Tb927_04_v5.1	729220	TTTGTT	TTT	19	Het
Tb927_04_v5.1	729566	GTATATATAT	GTATATATATATATAT,GTATATATATATAT	5	Hom
Tb927_04_v5.1	730208	TGGGGGG	TGGGGG	33	Het
Tb927_04_v5.1	730269	AATATATATATATATATATATAT	AATATATATATATATAT	17	Hom
Tb927_04_v5.1	730478	ATGTTTTGTTGTTGTTTTGTTG	ATGTTTTGTTG	37	Hom
Tb927_04_v5.1	730663	A	ACACAC,AC	43	Hom
Tb927_04_v5.1	730674	GAGAAAAGAAAAGAA	GAGAAAAGAAAAGAAAAGAAAAGAA	40	Hom
Tb927_04_v5.1	730782	CTTTTTT	CTTTTTTT	45	Hom
Tb927_04_v5.1	731044	ATGTGTCTGCA	ATGTGTCTGCATGTGTTTATGTGTGTCTGCA	46	Hom
Tb927_04_v5.1	731072	TG	T	39	Hom
Tb927_04_v5.1	731092	ATTTTTTTTT	ATTTTTTTTTTT,ATTTTTTTTTT	43	Hom
Tb927_04_v5.1	731184	AA	AACAAAACA	49	Hom
Tb927_04_v5.1	731313	GAAAAAAAA	GAAAAAAAAA	53	Hom
Tb927_04_v5.1	731376	TTTCTT	TTT	61	Hom
Tb927_04_v5.1	733679	T	TA	64	Hom
Tb927_04_v5.1	733722	T	TG	56	Hom
Tb927_04_v5.1	733842	TAAAAAAAAAAA	TAAAAAAAAAAAAA,TAAAAAAAAAAAA	40	Hom
Tb927_04_v5.1	734095	CTTTATTTTAT	CTTTAT	35	Het
Tb927_04_v5.1	734191	GCACCGCCACCG	GCACCGCCACCGCCACCG	48	Het
Tb927_04_v5.1	734248	ATAAT	A	19	Hom
Tb927_04_v5.1	735477	GAAAAAAAA	GAAAAAAA,GAAAAAAAAA	76	Hom
Tb927_04_v5.1	735562	GAAAA	GAAAAA	83	Hom
Tb927_04_v5.1	735755	GAAAAAAAA	GAAAAAAA	79	Hom
Tb927_04_v5.1	737631	GAGAAGA	GAGAAGAAGA	92	Hom
Tb927_04_v5.1	738498	TTGTGTGTGTGTGTGTGT	TTGTGTGTGTGTGTGTGTGTGT	94	Het
Tb927_04_v5.1	740637	CTTTTTTTTTT	CTTTTTTTT,CTTTTTTTTT	83	Hom
Tb927_04_v5.1	742817	GTTTTTTTTTTTT	GTTTTTTTTTT	61	Het
Tb927_04_v5.1	742928	GTTTTTTT	GTTTTTTTT	63	Hom
Tb927_04_v5.1	743028	GTTTTTTTTTT	GTTTTTTTTTTTTT	68	Het
Tb927_04_v5.1	743061	ACCCC	ACCCCCCCC	64	Het
Tb927_04_v5.1	743223	TAAA	TAA	58	Het
Tb927_04_v5.1	743961	CATATATATACATTTATAATATATATATATATATATA	CATATATATA	15	Het
Tb927_04_v5.1	744078	AGAGGAAGAGGAGG	AG	34	Het
Tb927_04_v5.1	744104	GAAAAAAA	GAAAAA	43	Het
Tb927_04_v5.1	744376	CAAA	CAAAAAAA	44	Hom
Tb927_04_v5.1	744467	AAAGGAA	AAA	38	Hom
Tb927_04_v5.1	744520	CAAAAAAAAAAAA	CAAAAAAAAAAAAAAA,CAAAAAAAAAAA	42	Hom
Tb927_04_v5.1	745158	A	AC	47	Hom
Tb927_04_v5.1	745295	CATATATATATATATATATATATA	CATATACATATATATATATATATATATATATATA	18	Hom
Tb927_04_v5.1	748544	AAGAGAGAGA	AAGAGAGA	80	Het
Tb927_04_v5.1	748684	TCC	TC	84	Het
Tb927_04_v5.1	748942	GCCCCCCCCC	GCCCCCCCCCCC,GCCCCCCCCCC,GCCCCCCCCCCCCC	68	Hom
Tb927_04_v5.1	751356	CAAAAAAAA	CAAAAAAAAA	70	Hom
Tb927_04_v5.1	751725	ACATTGGTGGA	ACATTGGTGGAATAGAATAATAGTTCCCATTGGTGGA	64	Hom
Tb927_04_v5.1	752348	CGT	CT	70	Hom
Tb927_04_v5.1	754907	CAAAAAAAAAA	CAAAAAAAAAAAA,CAAAAAAAAAAAAAAA	63	Hom
Tb927_04_v5.1	755180	T	TC	81	Hom
Tb927_04_v5.1	758114	GTGTTTGTTT	GTGTTT	81	Het
Tb927_04_v5.1	764608	GAAAAAAA	GAAAAAA	94	Het
Tb927_04_v5.1	764820	ATTTTTTTTTTT	ATTTTTTTTT,ATTTTTTTTTT	80	Hom
Tb927_04_v5.1	767215	TGGGGGGG	TGGGGGGGGGG	73	Hom
Tb927_04_v5.1	767727	G	GT	87	Het
Tb927_04_v5.1	774353	CAAAAAAAAAAA	CAAAAAAAAAAAAA,CAAAAAAAAAAAA	73	Hom
Tb927_04_v5.1	778078	CAAAAAAAA	CAAAAAAA	72	Het
Tb927_04_v5.1	778284	TTGTGTGTGTG	TTGTGTGTGTGTG	83	Het
Tb927_04_v5.1	826876	CAAAGGAGGAAAGAAAGG	CAAAGG	95	Het
Tb927_04_v5.1	827777	ACG	ACGCG	6	Hom
Tb927_04_v5.1	833562	TTGAATGAATGAATGAATGAATGAA	TTGAATGAATGAA	23	Het
Tb927_04_v5.1	833646	TAA	TAAA	31	Hom
Tb927_04_v5.1	833698	CTTATTATTATT	CTTATTATTATTATTATT,CTTATTATTATTATT	34	Hom
Tb927_04_v5.1	833732	CTTTTTTT	CTTTTTT	38	Het
Tb927_04_v5.1	834544	AG	A	62	Hom
Tb927_04_v5.1	834718	AAAAAAAGAGAAGA	AA	55	Het
Tb927_04_v5.1	834966	ATTTTTTTTT	ATTTTT	27	Hom
Tb927_04_v5.1	835059	AGGGGGG	AGGGGG	26	Hom
Tb927_04_v5.1	835147	AAAAA	AAAAAAAGAAAA	46	Hom
Tb927_04_v5.1	837910	CTTTGTTTTGTTTTGTTTTGTTTT	CTTTGTTTTGTTTTGTTTT	85	Het
Tb927_04_v5.1	838124	ATTTTTTTTT	ATTTTTTTTTT	46	Hom
Tb927_04_v5.1	838528	TTATTAATA	TTA	25	Het
Tb927_04_v5.1	838773	CTTTTTTTTTTTTTT	CTTTTTTTTTTTT,CTTTTTTTTTTT	54	Het
Tb927_04_v5.1	838838	GTGTTTT	GT	45	Hom
Tb927_04_v5.1	838969	TTTGTTGTTGTTGTTGTTGTTGTTGT	TTTGTTGTTGTTGTTGTTGTTGT	55	Hom
Tb927_04_v5.1	839021	GAAAAAAA	GAAAAAAAA	53	Hom
Tb927_04_v5.1	839898	GGATGATGATGATGATGATGA	GGATGATGATGATGATGA	90	Hom
Tb927_04_v5.1	840553	TAAAAAAAAAAAAAA	TAAAAAAAA	73	Hom
Tb927_04_v5.1	842092	GAAAAAAA	GAAAAAAAAA	96	Hom
Tb927_04_v5.1	842919	TAAAAA	TAAAAAA	83	Hom
Tb927_04_v5.1	843763	CTTTTTTTTT	CTTTTTTTTTTT	71	Hom
Tb927_04_v5.1	844312	GGA	G	33	Hom
Tb927_04_v5.1	859946	TAAAAAAA	TAAAAA	77	Hom
Tb927_04_v5.1	860048	CAAAAAA	CAAAAA	73	Hom
Tb927_04_v5.1	860605	TAAAAAAA	TAAAAAA	98	Het
Tb927_04_v5.1	861674	AGG	AGGG	54	Hom
Tb927_04_v5.1	862093	CAAAAAAAAAA	CAAAAAAAAAAA	85	Het
Tb927_04_v5.1	862382	AAATAATAATAA	AAATAATAATAATAATAA	20	Het
Tb927_04_v5.1	867324	AAA	AGAGAGAGAA	42	Hom
Tb927_04_v5.1	867339	GAAAAAAAAAAA	GAAAAAAAAAA	54	Hom
Tb927_04_v5.1	867495	AACATACA	AACA	48	Het
Tb927_04_v5.1	867585	CTTTTTTTTT	CTTTTTTTTTT,CTTTTTTTTTTTT	48	Hom
Tb927_04_v5.1	867850	TA	T	17	Hom
Tb927_04_v5.1	867930	CGGGGG	CGGGGGG	25	Het
Tb927_04_v5.1	868278	T	TTTTTTTA	19	Hom
Tb927_04_v5.1	868548	AGGGGGGG	AGGGGGG	36	Hom
Tb927_04_v5.1	868582	TAAAAAAAAAA	TAAAAAAAAAAA	33	Hom
Tb927_04_v5.1	868644	GAAAAAAAAA	GAAAAAAAA	19	Hom
Tb927_04_v5.1	868705	AGGAGGAATGGAG	AGGAGGAATGGAGGAATGGAG	16	Hom
Tb927_04_v5.1	868774	T	TC	15	Hom
Tb927_04_v5.1	869074	TTTTGGG	T	11	Hom
Tb927_04_v5.1	871644	GAGAAG	GAG	52	Het
Tb927_04_v5.1	871712	CATATATATATATATAT	CATATATATATATATATAT	25	Het
Tb927_04_v5.1	872163	TAAAAAAAAAAA	TAAAAAAAAAAAAA,TAAAAAAAAAAAA	61	Hom
Tb927_04_v5.1	879882	GCACACACACACACACACACACACACA	GCACACACACACACACACACACACACACACACACACACA	60	Hom
Tb927_04_v5.1	883877	GAAAAAAAAA	GAAAAAAAAAA	61	Het
Tb927_04_v5.1	886383	CAAAAAAA	CAAAAAAAA	65	Hom
Tb927_04_v5.1	886576	GAAAAAAAAAA	GAAAAAAAAAAAAA,GAAAAAAAAAAAAAA	68	Hom
Tb927_04_v5.1	888501	GCAAATA	G	53	Hom
Tb927_04_v5.1	888850	TCAA	T	64	Het
Tb927_04_v5.1	892256	ACACATC	A	27	Het
Tb927_04_v5.1	901890	GAAAAAAAAAA	GAAAAAAAAA	39	Het
Tb927_04_v5.1	902036	CATATATATATATATATAT	CATATATATATATATATATATAT,CATATATATATATATATATAT	17	Hom
Tb927_04_v5.1	902386	CAAGCACAACTCAAAAAGCACAACTCAAAAAGCACA	CAAGCACAACTCAAAAAGCACA	69	Hom
Tb927_04_v5.1	904097	GAAAAAAAAAAAA	GAAAAAAAAAAA,GAAAAAAAAAA	58	Hom
Tb927_04_v5.1	911306	CCACACACACACACACAC	CCACACACACACACACACAC	83	Het
Tb927_04_v5.1	913328	GCCCCCCCCC	GCCCCCCCCCCC	66	Het
Tb927_04_v5.1	919327	GAAAAAAAAAAAA	GAAAAAAAAAAAAAAAA,GAAAAAAAAAAAAAA,GAAAAAAAAAAAAAAAAA	72	Hom
Tb927_04_v5.1	920141	CTTTTTTT	CTTTTTTTT,CTTTTTTTTT	55	Hom
Tb927_04_v5.1	920217	TTATATATATATAT	TTATATATATATATATAT	21	Hom
Tb927_04_v5.1	920559	CAAAAAAAAAA	CAAAAAAAAA,CAAAAAAAA	67	Hom
Tb927_04_v5.1	920955	GAAAAAAAAAAA	GAAAAAAAAAA,GAAAAAAAAA	68	Hom
Tb927_04_v5.1	932615	GTTTTTTTT	GTTTTTTTTT	79	Hom
Tb927_04_v5.1	937864	GAAAAAAAAA	GAAAAAAAA	93	Hom
Tb927_04_v5.1	945882	CAAAAAAAAAAAA	CAAAAAAAAAAAAA,CAAAAAAAAAAAAAA	68	Hom
Tb927_04_v5.1	946228	TTTCTT	TTTCTTCTT	80	Het
Tb927_04_v5.1	946695	ATTTTTTTTTT	ATTTTTTTT,ATTTTTTT	72	Hom
Tb927_04_v5.1	948093	ATTTATTTTTT	ATTT	57	Hom
Tb927_04_v5.1	948216	AAAT	AAATTATAAT	30	Hom
Tb927_04_v5.1	948236	A	ATAATAG	38	Het
Tb927_04_v5.1	954076	A	AAC	72	Hom
Tb927_04_v5.1	957723	A	ACC	15	Hom
Tb927_04_v5.1	964283	ACCCCC	ACCCC	99	Hom
Tb927_04_v5.1	964812	ATTTTTTTTTTT	ATTTTTTTT	91	Hom
Tb927_04_v5.1	965001	GAA	GAAAA	100	Hom
Tb927_04_v5.1	965142	CA	C	99	Hom
Tb927_04_v5.1	965708	TCT	TCTACT	97	Hom
Tb927_04_v5.1	966383	GAAAAAAAAAA	GAAAAAAAAAAA,GAAAAAAAAAAAA	87	Hom
Tb927_04_v5.1	969469	AT	ATGTGTGTGTGT	58	Hom
Tb927_04_v5.1	969575	AAAAAATAAAAA	AAAAAA	67	Hom
Tb927_04_v5.1	969748	CTGCTG	CTGCTGGCCATCTTGTGTGGTGCTG	28	Hom
Tb927_04_v5.1	969812	TGGGGGGGGGGG	TGGGGGG	87	Hom
Tb927_04_v5.1	970355	GTCTT	GTT	84	Hom
Tb927_04_v5.1	971441	GTTTTTTT	GTTTTTTTT,GTTTTTTTTT	77	Hom
Tb927_04_v5.1	972025	AAAAGAAA	AAAA	64	Hom
Tb927_04_v5.1	972781	CTGTGTGTGTG	CTGTGTGTGTGTG	96	Hom
Tb927_04_v5.1	977288	CGGGGGGGGGGGGG	CGGGGGGGGGGGG,CGGGGGGGGGGGGGGGG,CGGGGGGGGGGG	42	Hom
Tb927_04_v5.1	977829	GTTTTTTTTT	GTTTTTTT	99	Hom
Tb927_04_v5.1	978233	GGAGAG	GG	44	Hom
Tb927_04_v5.1	978249	GGAGGGA	GAGGGAAGAGAGGGA,GAAGAGAGGGA,GGAGGGAAGAGAGGGA	44	Hom
Tb927_04_v5.1	978329	GGGG	GGGGAGGG	90	Hom
Tb927_04_v5.1	978399	TGGG	TGG	90	Hom
Tb927_04_v5.1	978744	AAATAATAAT	AAATAATAATAAT	56	Hom
Tb927_04_v5.1	980537	AAACAACAACA	AAACAACAACAACA	21	Hom
Tb927_04_v5.1	980815	GTTTTTT	GTTTTTTTT	16	Hom
Tb927_04_v5.1	981118	A	AACAAC	14	Hom
Tb927_04_v5.1	981263	TA	TACA	17	Hom
Tb927_04_v5.1	981774	ATGATG	ATGATGATGATGATGATGATGATGTTGATG,ATGATGATGATGATGATGATGTTGATG	66	Hom
Tb927_04_v5.1	982093	GTTATTATTATTATTATTA	GTTATTATTATTA	38	Hom
Tb927_04_v5.1	983118	AAAA	AAAAAAGAAA	9	Hom
Tb927_04_v5.1	983140	CAACAATAA	CAA	13	Hom
Tb927_04_v5.1	983195	TATA	TATACAATA	11	Hom
Tb927_04_v5.1	983275	AATATATATA	AATATA	17	Hom
Tb927_04_v5.1	983335	C	CTAT	20	Hom
Tb927_04_v5.1	983361	AC	A	18	Hom
Tb927_04_v5.1	983523	G	GT	12	Hom
Tb927_04_v5.1	983604	ATAAATATTAAA	ATAAA	15	Hom
Tb927_04_v5.1	983639	C	CG	30	Hom
Tb927_04_v5.1	983825	CTTTTTTTTTT	CTTTTTTTTTTT,CTTTTTTTTTTTT	31	Hom
Tb927_04_v5.1	983881	GAAAAATAAAAATAAAAA	GAAAAATAAAAA	25	Hom
Tb927_04_v5.1	983963	GAAATATAAATATA	GAAATATA	32	Het
Tb927_04_v5.1	984043	AC	A	25	Hom
Tb927_04_v5.1	984065	CTTTTTCTTTCTTTCTTCATTTTTCTTTCTTTCTT	CTTTTTCTTTCTTTCTT	19	Hom
Tb927_04_v5.1	984138	AAAATAATACATAATAAATAATACATAATAAATA	AAAATAATACATAATAAATA	11	Het
Tb927_04_v5.1	986553	TCCC	TCCCC,TTCCCC	39	Hom
Tb927_04_v5.1	988332	A	AATAATG	17	Hom
Tb927_04_v5.1	988430	GGAGA	GGA	32	Het
Tb927_04_v5.1	988604	CTTTTTTTTTT	CTTTTTTT	44	Hom
Tb927_04_v5.1	988739	CAAAAAAAAA	CAAAAAAAAAAAA,CAAAAAAAAAAA	24	Hom
Tb927_04_v5.1	988776	AATATATATATA	AATATATATATATATATA	19	Hom
Tb927_04_v5.1	989635	TATAAATATATAAATATAAATA	TATA	9	Hom
Tb927_04_v5.1	990274	CAAAAAAAAA	CCAAAAAAAAAA,CAAAAAAAA,CAAAAAAAAAA	41	Hom
Tb927_04_v5.1	990484	GTTTCCTTTCTTCTTTCCTT	GTTTCCTTTCTTCTTTCCTTTCTTCTTTCCTT	57	Het
Tb927_04_v5.1	990519	CTTTTTTTTT	CTTTTTTTTTTT,CTTTTTTTTTTTT	64	Hom
Tb927_04_v5.1	991994	TTCTTTTTCT	TT	65	Het
Tb927_04_v5.1	992272	CAAAAAAAAAAA	CAAAAAAAAA	31	Hom
Tb927_04_v5.1	992462	GAAAAAAAA	GAAAAAAAAA	35	Hom
Tb927_04_v5.1	994441	CTTTTTTTTTTT	CTTTTTTTTTTTT,CTTTTTTTTTTTTT	61	Hom
Tb927_04_v5.1	994549	GGGGGA	G	49	Het
Tb927_04_v5.1	998419	TGG	TG	52	Hom
Tb927_04_v5.1	998799	ATCTT	ATCTTCTT	79	Hom
Tb927_04_v5.1	998857	TCCCCCCCCCCCC	TCCCCCCCCCC,TCCCCCCCCCCC,TCCCCCCCCC	78	Hom
Tb927_04_v5.1	999407	TCCCCC	TCCCCCC	76	Hom
Tb927_04_v5.1	999487	TCC	TCCC	77	Hom
Tb927_04_v5.1	999673	TTTATTATT	TTTATT	85	Het
Tb927_04_v5.1	1000992	AGGGGGG	AGGGGGGG	85	Het
Tb927_04_v5.1	1001050	CATATATATATATAT	CATATATATAT	68	Hom
Tb927_04_v5.1	1004061	CCTCTTTTCTCTTT	CCTCTTT	93	Hom
Tb927_04_v5.1	1006206	TAAAGAAA	TAAA	34	Hom
Tb927_04_v5.1	1006271	AAAAACAA	AAAAACAAAACAA	30	Hom
Tb927_04_v5.1	1006305	AAAAAAAATGAAA	AAAA	38	Hom
Tb927_04_v5.1	1006334	ATT	AT	40	Hom
Tb927_04_v5.1	1006483	GAAAAAAAA	GAAAAAAAAA	58	Het
Tb927_04_v5.1	1022075	AAATAAT	AAAT	98	Het
Tb927_04_v5.1	1022561	TAAAAA	TA	74	Het
Tb927_04_v5.1	1022591	ATTTT	ATTTTT	85	Het
Tb927_04_v5.1	1022692	CTTTTTTTTT	CTTTTTTTTTTT	92	Het
Tb927_04_v5.1	1026354	TTTCTTCTT	TTTCTT	94	Hom
Tb927_04_v5.1	1028736	GAAAAAA	GAAAAAAA	71	Het
Tb927_04_v5.1	1028780	TGGGGGGGGGGGG	TGGGGGGGGGGG,TGGGGGGGGGG	51	Hom
Tb927_04_v5.1	1028997	GT	G	71	Het
Tb927_04_v5.1	1029349	ATTTTTTT	ATTTTTT	86	Hom
Tb927_04_v5.1	1029651	AAC	AACGAC	68	Het
Tb927_04_v5.1	1029796	TGAGAGA	TGAGA	68	Het
Tb927_04_v5.1	1029854	AAAC	AAACGACAACAACAAC	63	Hom
Tb927_04_v5.1	1032485	GTATATATATAT	GTATATATATATATATATATAT,GTATATATATATATATATAT	20	Hom
Tb927_04_v5.1	1032745	TGTACATCGTA	TGTACATCGTACATCGTA	71	Het
Tb927_04_v5.1	1033217	CTTTTTTTT	CTTTTTTTTT	65	Hom
Tb927_04_v5.1	1033647	TAAA	T	57	Het
Tb927_04_v5.1	1033751	ACCCCCCC	ACCCCCCCCC	63	Hom
Tb927_04_v5.1	1038079	GAA	G	39	Het
Tb927_04_v5.1	1040254	GAAAAAAAA	GAAAAAAAAA	44	Het
Tb927_04_v5.1	1040427	TATATATATATATACATATA	TATATA	24	Hom
Tb927_04_v5.1	1040674	CAAAAAAAAA	CAAAAAAAA,CAAAAAAAAAA	71	Hom
Tb927_04_v5.1	1043486	CAAAAAAAAAA	CAAAAAAAAAAAAAA,CAAAAAAAAAAA,CAAAAAAAAAAAAA	59	Hom
Tb927_04_v5.1	1043748	C	CGGG	46	Hom
Tb927_04_v5.1	1043815	T	TTACTCA	44	Het
Tb927_04_v5.1	1044349	ATTTTTT	ATTTTTTTT	41	Het
Tb927_04_v5.1	1044592	CAAAAAA	CAAAAA	27	Hom
Tb927_04_v5.1	1044634	AAAA	AAAAACAAACAAACAAA	26	Hom
Tb927_04_v5.1	1044669	TAAAAAAA	TAAAAAA	34	Hom
Tb927_04_v5.1	1044901	AAACAACAAC	AAACAAC	60	Hom
Tb927_04_v5.1	1045309	TTTTTTGTTT	TTTT	54	Het
Tb927_04_v5.1	1045492	TTTTTTTCTTTTTT	TTTTTTT	66	Hom
Tb927_04_v5.1	1045698	A	AC	70	Hom
Tb927_04_v5.1	1045867	CTTTTTCTTTTTTTT	CTTTTT	70	Het
Tb927_04_v5.1	1048801	GTTTTTTTTTTTT	GTATGTTTTTTTTTTTTTT	29	Hom
Tb927_04_v5.1	1049384	CA	CACATATATA	8	Hom
Tb927_04_v5.1	1050594	ATTTTTTTT	ATTTTTTTTTT	26	Hom
Tb927_04_v5.1	1050614	TTCT	TT	26	Hom
Tb927_04_v5.1	1050749	AATATATATATAT	AATATATATAT	15	Hom
Tb927_04_v5.1	1050800	G	GT	19	Hom
Tb927_04_v5.1	1051408	AG	A	10	Het
Tb927_04_v5.1	1051479	GAAAAAAAAAAA	GAAAAAAAA,GAAAAAAAAA	25	Hom
Tb927_04_v5.1	1051622	AATGATGATGATGATGATGA	AATGATGATGATGA	25	Het
Tb927_04_v5.1	1051690	GAAAAAAAAAA	GAAAAAAAAA	34	Hom
Tb927_04_v5.1	1051779	GTTTTTTT	GTTTTTTTT	45	Het
Tb927_04_v5.1	1051814	GAAAAAAAA	GAAAAAAAAAAAAAA	39	Hom
Tb927_04_v5.1	1051855	TAAAAAAAAAAA	TAAAAAAAAA	45	Het
Tb927_04_v5.1	1051971	GTTTTTTT	GTTTTTTTTTT,GTTTTTTTT,GTTTTTTTTTTT	38	Hom
Tb927_04_v5.1	1052069	CTTTTTT	CTTTTTTT	42	Het
Tb927_04_v5.1	1052315	CAAAAAAAAA	CAAAAAAAAAAA	22	Het
Tb927_04_v5.1	1052383	ATTTTTTTTTTT	ATTTTTTTTTTTTTT,ATTTTTTTTTTTT	16	Hom
Tb927_04_v5.1	1052512	GAAAAAAAAAA	GGAAAAAAAAAAA	23	Het
Tb927_04_v5.1	1052554	ATGGTGGTGGTGGTGGTGG	ATGGTGGTGG	23	Hom
Tb927_04_v5.1	1052673	GTTATTATTATTATT	GTTATTATTATTATTATTATT,GTTATTATTATTATTATT	13	Hom
Tb927_04_v5.1	1052722	AAGAGAGAGAGAGAGAGA	AAGAGAGAGAGAGA	14	Hom
Tb927_04_v5.1	1052899	CTTTTTTTTTTTTTT	CTTTTTTTTTTT,CTTTTTTTTTTTT,CTTTTTTTTTT	33	Hom
Tb927_04_v5.1	1053236	CAAATAAATAAATA	CAAATAAATA	18	Het
Tb927_04_v5.1	1053413	AAACAACAACAACAA	AAACAACAACAACAACAA	41	Het
Tb927_04_v5.1	1053454	TGGGGGGGGGG	TGGGGGGGGG	41	Hom
Tb927_04_v5.1	1053533	GAAAAAAAAAA	GAAAAAAAA	45	Het
Tb927_04_v5.1	1053659	TTTTATTTA	TTTTA	31	Hom
Tb927_04_v5.1	1054017	TCCC	TCCCCC	27	Het
Tb927_04_v5.1	1054063	CAAAAAAAAAA	CAAAAAAAAAAAAAAAA	16	Het
Tb927_04_v5.1	1054295	AAACAACAACAACAACAACAA	AAACAACAACAACAACAACAACAA	37	Hom
Tb927_04_v5.1	1056039	AAGA	AA	68	Het
Tb927_04_v5.1	1058236	AGAGG	AGAGGAGG	41	Hom
Tb927_04_v5.1	1058423	GAAAAAAAAA	GAAAAAAAA	49	Hom
Tb927_04_v5.1	1058897	CAGAA	CA	37	Hom
Tb927_04_v5.1	1073023	TTATATATAT	TTATATATATATATAT,TTATATATATATAT	8	Hom
Tb927_04_v5.1	1075260	T	TTC	89	Het
Tb927_04_v5.1	1077810	CA	CATATATATA	29	Het
Tb927_04_v5.1	1077824	T	TATATATAC	27	Het
Tb927_04_v5.1	1078123	GAAAAAAAA	GAAAAAAA	72	Hom
Tb927_04_v5.1	1081673	TCCCCCCCC	TCCCCCCC	50	Hom
Tb927_04_v5.1	1081947	AT	A	62	Het
Tb927_04_v5.1	1083149	CATTTATT	CATT	89	Hom
Tb927_04_v5.1	1083597	C	CT	77	Hom
Tb927_04_v5.1	1084460	TTATATATAT	TTATATATATAT	28	Hom
Tb927_04_v5.1	1084540	CTATAT	CTATATCTATATAT	22	Het
Tb927_04_v5.1	1085941	GTTTTTTTTTTTTTT	GTTTTTTTTTTTT,GTTTTTTTTTTTTTTT,GTTTTTTTTTTTTTTTT	84	Hom
Tb927_04_v5.1	1091238	A	AAAT	83	Het
Tb927_04_v5.1	1093870	ATATGTAT	ATAT	28	Hom
Tb927_04_v5.1	1094694	ACC	ACCC	54	Hom
Tb927_04_v5.1	1100698	AAAAATAAAATAAAATAA	AAAAATAAAATAA	47	Hom
Tb927_04_v5.1	1100805	C	CA	55	Hom
Tb927_04_v5.1	1105380	GATATATATATA	GATATATATATATATATA	15	Hom
Tb927_04_v5.1	1109009	CAAA	CA	72	Het
Tb927_04_v5.1	1110378	ATTTTT	ATTTT	89	Het
Tb927_04_v5.1	1111344	CTTTTT	CTTTT	85	Het
Tb927_04_v5.1	1111382	TCCCCCCCC	TCCCCCCC	89	Het
Tb927_04_v5.1	1111536	AGTGTGTGTGTGTGTGTGTGTGTG	AGTGTGTGTGTGTGTGTG	84	Hom
Tb927_04_v5.1	1111595	TTTCTTCTT	TTTCTT	90	Hom
Tb927_04_v5.1	1114839	TGG	TGGCGG	73	Het
Tb927_04_v5.1	1114912	AAAAAAGAAAAA	AAAAAA	53	Het
Tb927_04_v5.1	1114965	AATAAA	AATAAACATAAA	64	Hom
Tb927_04_v5.1	1115152	GAAAAAAAA	GAAAAAAAAA,GAAAAAAAAAA	60	Hom
Tb927_04_v5.1	1115398	GTTTTTTTT	GTTTTTTTTTTT,GTTTTTTTTT	41	Hom
Tb927_04_v5.1	1115501	GAAAAAAAAAA	GAAAAAAAA	23	Hom
Tb927_04_v5.1	1115568	AAAACAAACAAACAA	AAAACAAACAAACAAACAA	56	Hom
Tb927_04_v5.1	1115823	GAAAAAAAA	GAAAAAAAAA	56	Het
Tb927_04_v5.1	1116037	AAAATAAATAAATAAATAAA	AAAATAAATAAATAAATAAATAAA	42	Hom
Tb927_04_v5.1	1116114	CAAAAAAAAAAA	CAAAAAAAAA,CAAAAAAAAAA	59	Hom
Tb927_04_v5.1	1116318	AAACAACAACAACAACAACAAC	AAACAACAACAACAACAAC	61	Het
Tb927_04_v5.1	1118799	GAAAAAAAAA	GAAAAAAAAAA,GAAAAAAAA	40	Hom
Tb927_04_v5.1	1118870	TTTGT	TT	34	Hom
Tb927_04_v5.1	1119840	TAGAGAGAGAGAGAGAG	TAGAGAGAGAGAGAGAGAGAGAGAGAGAG,TAGAGAGAGAGAGAGAGAGAGAGAG	18	Hom
Tb927_04_v5.1	1119982	TAAA	TAAAAA	28	Het
Tb927_04_v5.1	1120259	AAAGAAAGAA	AAA	29	Hom
Tb927_04_v5.1	1120327	CAAATAAAATAAAATAAAAT	CAAATAAAATAAAATAAAATAAAAT	25	Het
Tb927_04_v5.1	1120370	AGGTGGTGGTGGTGGTGGTGG	AGGTGGTGGTGGTGGTGGTGGTGGTGGTGGTGGTGG,AGAGAGGTGGTGGTGGTGGTGGTGGTGGTGG	27	Hom
Tb927_04_v5.1	1120479	CGTGTGTGT	CGTGTGT	49	Het
Tb927_04_v5.1	1120540	AAAAGAAAGAAAGAAA	AAAAGAAAGAAAGAAAGAAA	42	Het
Tb927_04_v5.1	1120750	AAAAAAGGAAAA	AAAAA	39	Hom
Tb927_04_v5.1	1121149	ACCCCC	ACCCCCC	28	Het
Tb927_04_v5.1	1121234	CATATATATATATATATATATAT	CATATATATATATATATATATATATAT	5	Hom
Tb927_04_v5.1	1121429	TT	TTCCT	22	Het
Tb927_04_v5.1	1121662	TATATATAAATAT	TATAT	6	Hom
Tb927_04_v5.1	1124795	CAAAAAAAAA	CAAAAAAAAAAAA	70	Hom
Tb927_04_v5.1	1124929	TAAAAAA	TAAAAA	57	Hom
Tb927_04_v5.1	1133932	AAAG	AAAGAAG	96	Het
Tb927_04_v5.1	1137674	T	TTC	94	Hom
Tb927_04_v5.1	1139569	TTTCT	TTTCTTCT	86	Hom
Tb927_04_v5.1	1142433	GTTTTTTTTTTTTT	GTTTTTTTTTTT	85	Hom
Tb927_04_v5.1	1143401	TGGGAGGGGGGGGAGGGGG	TGGGAGGGGG	87	Het
Tb927_04_v5.1	1144568	CAAAAAAAAAA	CAAAAAAAAA	83	Hom
Tb927_04_v5.1	1147517	TGGGGG	TGGGGGG	95	Het
Tb927_04_v5.1	1149105	CTTTTTTTTTTTT	CTTTTTTTTTTTTT,CTTTTTTTTTTTTTT,CTTTTTTTTTT	72	Hom
Tb927_04_v5.1	1149261	GAAAAAAA	GAAAAAA	69	Hom
Tb927_04_v5.1	1149485	GACAACAACATCAACAACAACATCAACAA	GACAACAACATCAACAA	74	Hom
Tb927_04_v5.1	1150202	AACAAGACAA	AACAA	79	Hom
Tb927_04_v5.1	1150626	CATATATATATATATATA	CATATATATATATATATATA,CATATATATATATATATATATATA	23	Het
Tb927_04_v5.1	1150734	GAAAAAA	GAAAAA	54	Het
Tb927_04_v5.1	1151047	CCCC	CCCCTCCC	72	Hom
Tb927_04_v5.1	1151172	AAAGA	AAAGAAGA	62	Hom
Tb927_04_v5.1	1151302	AGCAGC	A	29	Het
Tb927_04_v5.1	1154053	T	TATATATA	21	Hom
Tb927_04_v5.1	1154490	CCCCTCCC	CCCC	64	Hom
Tb927_04_v5.1	1158797	AATATATATATATATA	AATATATATATATATATA	19	Hom
Tb927_04_v5.1	1160473	CAT	CATATAT	16	Hom
Tb927_04_v5.1	1160488	TTTTG	T	7	Hom
Tb927_04_v5.1	1160645	C	CGTA	17	Hom
Tb927_04_v5.1	1160785	ATATATATATTTTT	AT	12	Hom
Tb927_04_v5.1	1160876	GAAAAAAAAAA	GAAAAAAAAA	28	Hom
Tb927_04_v5.1	1161302	GAAAAAAAA	GAAAAAAAAAA,GAAAAAAAAA,GAAAAAAAAAAA	68	Hom
Tb927_04_v5.1	1161479	AGGGGGG	AGGGGGGG,AGGGGGGGG	71	Hom
Tb927_04_v5.1	1167856	GAAAAAAAAAA	GAAAAAAAA,GAAAAAAAAA	42	Hom
Tb927_04_v5.1	1172899	TAAAAAAAAAA	TAAAAAAAAA	23	Hom
Tb927_04_v5.1	1177762	GG	GGATAG	41	Het
Tb927_04_v5.1	1200376	TAAAA	TAAA	27	Hom
Tb927_04_v5.1	1201186	ATTTTTTT	ATTTTTTTT	48	Hom
Tb927_04_v5.1	1201642	TCAACAA	TCAA	54	Het
Tb927_04_v5.1	1201917	AGGGGGGGGGG	AGGGGGGGG,AGGGGGGGGG	50	Hom
Tb927_04_v5.1	1202129	TAAAAAAAAAA	TAAAAAAAAA	40	Hom
Tb927_04_v5.1	1202182	GAAAAAA	GAAAAAAAAA	42	Hom
Tb927_04_v5.1	1202434	CAAAAAAAAAA	CAAAAAAA	57	Hom
Tb927_04_v5.1	1202555	CATATATATATATATATATATAT	CATATATATATATATAT	21	Hom
Tb927_04_v5.1	1202605	ACTTCCTTCC	ACTTCC	35	Hom
Tb927_04_v5.1	1202729	GAAAAAAA	GAAAAAA	62	Hom
Tb927_04_v5.1	1203005	T	TCTGTGTGTGC	72	Hom
Tb927_04_v5.1	1214553	TTT	TTTATT	55	Hom
Tb927_04_v5.1	1215132	TAGGGG	TG,T	2	Hom
Tb927_04_v5.1	1215552	CAAAAAAAAA	CAAAAAAAAAAAA,CAAAAAAAAAAA	23	Hom
Tb927_04_v5.1	1215586	CCCGCACAC	CCAC	30	Hom
Tb927_04_v5.1	1215872	CATATATATATATAT	CATATATATATATATATAT	14	Hom
Tb927_04_v5.1	1216265	CCTCCCCCTC	CC	48	Het
Tb927_04_v5.1	1216542	GAAAAAAAAAAA	GAAAAAAAAA,GAAAAAAAAAA	58	Hom
Tb927_04_v5.1	1216824	CAGAAGAAGAAGAA	CAGAAGAAGAA	93	Het
Tb927_04_v5.1	1220356	AT	A	41	Hom
Tb927_04_v5.1	1220524	TGGGG	TGGG	62	Hom
Tb927_04_v5.1	1220549	TAAAAAAAAAA	TAAAAAAAAA	54	Hom
Tb927_04_v5.1	1220605	TCCCCCCC	TCCCCCCCCCC	55	Hom
Tb927_04_v5.1	1221147	GATATATATATATATATATATATATATATAT	GATATATATATATATATAT	7	Hom
Tb927_04_v5.1	1221312	GAAAAAAAAA	GAAAAA	36	Het
Tb927_04_v5.1	1221432	GGGAG	GG	31	Hom
Tb927_04_v5.1	1221612	AACAAACAAACAAACACACAAACA	AACAAACA	68	Het
Tb927_04_v5.1	1221981	GAAAAAAAAAA	GAAAAAAAAA	49	Hom
Tb927_04_v5.1	1222154	CTTTTTTT	CTTTTTTTT	29	Hom
Tb927_04_v5.1	1222320	ATTCTTCTTCTTC	ATTCTTCTTC	4	Hom
Tb927_04_v5.1	1222407	TCCCCC	TCCCCCCC,TCCCCCC	32	Hom
Tb927_04_v5.1	1222495	GAGGGGA	G	32	Hom
Tb927_04_v5.1	1222520	CAAAAAAAAAAA	CAAAAAAAAA	43	Het
Tb927_04_v5.1	1222822	TAACAACAACAACAACA	TAACAACAACAACA	78	Het
Tb927_04_v5.1	1226513	ACC	ACCCCC	100	Het
Tb927_04_v5.1	1228368	AT	ATT	55	Hom
Tb927_04_v5.1	1228422	TTCCC	T	46	Hom
Tb927_04_v5.1	1228488	CACAC	CACACACACAGACAC	44	Het
Tb927_04_v5.1	1228848	TAAAAAAA	TAAAAAA	4	Hom
Tb927_04_v5.1	1228987	TTGATGGT	TTGATGGTGATGGT	21	Hom
Tb927_04_v5.1	1229084	GAAAAATAAAAATAAAAATAAAA	GAAAAATAAAAATAAAA	25	Hom
Tb927_04_v5.1	1229155	GTTTTTTTTTTTT	GTTTTTTTTTT,GTTTTTTTTTTT	20	Hom
Tb927_04_v5.1	1229214	TAAAAAA	TAAAAAAA	13	Hom
Tb927_04_v5.1	1229670	GGAAGA	GGA	24	Hom
Tb927_04_v5.1	1229689	GAGGAA	GA	17	Hom
Tb927_04_v5.1	1229729	A	AGAG	25	Hom
Tb927_04_v5.1	1229780	CTTT	CTTTT	31	Hom
Tb927_04_v5.1	1229879	GAAAACAA	GAAAACAAAAACAA	23	Het
Tb927_04_v5.1	1229950	GG	GGTG	8	Hom
Tb927_04_v5.1	1229975	GGAAAGTGATAGAAAGTGATAGAAAG	GGAAAGTGATAGAAAG	34	Hom
Tb927_04_v5.1	1230081	GTATAT	GTATATTTATAT	36	Hom
Tb927_04_v5.1	1230142	TT	TTGTTGT	29	Hom
Tb927_04_v5.1	1230398	TCTTTT	TCCTTTT,TCTTTTCCTTTT	21	Hom
Tb927_04_v5.1	1230424	CTTTTTTTTTTT	CTTTTTTTT,CTTTTTTTTTT	22	Hom
Tb927_04_v5.1	1230520	GGGGAGGG	GGGG	24	Hom
Tb927_04_v5.1	1230614	T	TTA	29	Hom
Tb927_04_v5.1	1230747	TATTGTTA	T	23	Het
Tb927_04_v5.1	1230808	TT	TTCT	18	Hom
Tb927_04_v5.1	1231009	TTTTT	TTTTATTTTTTTGTTTT	25	Hom
Tb927_04_v5.1	1231082	CAATAATAATAATAATA	CAATAATAATAATAATAATA,CAATAATAATAATA	22	Hom
Tb927_04_v5.1	1231228	AA	AACA	14	Hom
Tb927_04_v5.1	1231442	A	AAG	16	Hom
Tb927_04_v5.1	1231458	ACAAAAGCAAAA	ACAAAA	18	Het
Tb927_04_v5.1	1231668	GTTTTTTTTT	GTTTTTTTT	24	Hom
Tb927_04_v5.1	1231720	AG	A	10	Hom
Tb927_04_v5.1	1231761	TATA	TATAAATA	5	Hom
Tb927_04_v5.1	1231955	CCTCTCTCTCTCTCTCTCT	CCTCTCTCTCTCTCTCTCTCTCT,CCTCTCTCTCTCTCTCTCTCT	3	Hom
Tb927_04_v5.1	1232064	CA	CAGAATAA	3	Hom
Tb927_04_v5.1	1232126	TAAAAAAAAAAAA	TAAAAAAAAA,TAAAAAAAAAA	7	Hom
Tb927_04_v5.1	1232172	AACAATGATGATGA	AA	2	Hom
Tb927_04_v5.1	1232239	TTGT	TT	6	Het
Tb927_04_v5.1	1232267	ATTTTTTTTT	ATTTTTTTTTT	9	Hom
Tb927_04_v5.1	1232513	TA	T	14	Hom
Tb927_04_v5.1	1232606	CTCTCTTCTCTT	CTCTCTTCTCTTCTCTTCTCTT	14	Hom
Tb927_04_v5.1	1232662	GTTTTTTT	GTTTTTT	7	Hom
[truncated: 25,143 more rows]

## Sheet: SNPs LW032
Chromosome	Position	TREU927	LW032	Read depth	Vartype
11L3_v3	4626	C	T	14	Hom
11L3_v3	4641	G	A	12	Hom
11L3_v3	4643	C	T	11	Hom
11L3_v3	7079	G	T	19	Hom
11L3_v3	7679	C	T	14	Hom
11L3_v3	8510	T	C	9	Hom
11L3_v3	10504	A	G	60	Hom
11L3_v3	10523	T	C	62	Hom
11L3_v3	10556	A	C	53	Hom
11L3_v3	10957	T	C	45	Hom
11L3_v3	16693	A	G	58	Hom
11L3_v3	16861	G	A	39	Hom
11L3_v3	17132	A	G	35	Hom
11L3_v3	17272	T	C	49	Hom
11L3_v3	22634	T	C	66	Hom
11L3_v3	22686	C	T	34	Hom
11L3_v3	22842	T	A	25	Hom
11L3_v3	23896	C	T	22	Hom
11L3_v3	23898	T	G	22	Hom
11L3_v3	23921	A	C	31	Hom
11L3_v3	24023	G	T	37	Hom
11L3_v3	28505	C	T	50	Hom
11L3_v3	28900	C	T	19	Hom
11L3_v3	28906	C	T	20	Hom
11L3_v3	33714	C	A	88	Hom
11L3_v3	35809	G	A	37	Hom
11L3_v3	37197	G	A	75	Hom
11L3_v3	37247	T	A	66	Hom
11L3_v3	37265	T	A	65	Hom
11L3_v3	37398	A	C	23	Hom
11L3_v3	37412	T	C	31	Hom
11L3_v3	37453	G	A	42	Hom
11L3_v3	43251	G	A	38	Hom
11L3_v3	43266	C	T	48	Hom
11L3_v3	43334	T	C	84	Hom
11L3_v3	43898	A	G	94	Hom
11L3_v3	44368	C	T	53	Hom
11L3_v3	44725	G	T	18	Hom
11L3_v3	47441	C	A	62	Hom
11L3_v3	47669	A	G	95	Hom
11L3_v3	47687	T	C	91	Hom
11L3_v3	48389	T	C	58	Hom
11L3_v3	54071	C	A	48	Hom
5K5_v5.1	1503	C	T	74	Het
5K5_v5.1	2313	T	C	37	Het
5K5_v5.1	2314	A	T	37	Het
5K5_v5.1	2431	A	T	28	Het
5K5_v5.1	2460	G	A	36	Het
5K5_v5.1	3024	A	G	27	Het
5K5_v5.1	3084	A	G	29	Hom
5K5_v5.1	3098	C	T	25	Hom
5K5_v5.1	3559	G	T	30	Hom
5K5_v5.1	3630	T	C	17	Hom
5K5_v5.1	3659	T	C	15	Hom
5K5_v5.1	3677	A	G	26	Hom
5K5_v5.1	3703	C	G	39	Hom
5K5_v5.1	3759	C	T	46	Hom
5K5_v5.1	4296	C	T	14	Hom
5K5_v5.1	4304	A	C	17	Hom
5K5_v5.1	4309	C	T	18	Hom
5K5_v5.1	4432	C	T	13	Hom
5K5_v5.1	4441	C	T	21	Hom
5K5_v5.1	4919	T	C	20	Hom
5K5_v5.1	5279	C	T	53	Hom
5K5_v5.1	5342	C	G	77	Hom
5K5_v5.1	5361	G	A	59	Hom
5K5_v5.1	5362	T	C	59	Hom
5K5_v5.1	5366	T	C	59	Hom
5K5_v5.1	7795	A	T	37	Hom
5K5_v5.1	7797	G	A	36	Hom
5K5_v5.1	10896	T	C	21	Hom
5K5_v5.1	10926	T	C	32	Hom
5K5_v5.1	16144	G	A	94	Hom
5K5_v5.1	21547	T	G	92	Het
5K5_v5.1	21911	T	A	78	Het
5K5_v5.1	22380	T	C	33	Hom
5K5_v5.1	22381	A	C	34	Hom
5K5_v5.1	35158	G	A	73	Hom
5K5_v5.1	38164	A	G	94	Hom
5K5_v5.1	38226	T	C	96	Hom
5K5_v5.1	38269	A	G	7	Hom
5K5_v5.1	48643	A	G	54	Het
5K5_v5.1	48684	C	A	84	Het
5K5_v5.1	48718	A	G	95	Hom
5K5_v5.1	48726	G	T	95	Hom
5K5_v5.1	48756	A	G	88	Hom
5K5_v5.1	48801	C	T	87	Het
5K5_v5.1	48890	T	C	21	Hom
5K5_v5.1	48985	A	G	42	Hom
5K5_v5.1	55156	A	G	84	Hom
5K5_v5.1	55161	A	G	87	Het
5K5_v5.1	55295	G	A	100	Het
5K5_v5.1	55306	T	C	100	Het
5K5_v5.1	55311	G	A	98	Het
5K5_v5.1	55434	T	G	76	Hom
5K5_v5.1	57744	A	G	49	Het
5K5_v5.1	57952	T	G	30	Hom
5K5_v5.1	69623	A	G	51	Hom
5K5_v5.1	71337	T	C	49	Hom
5K5_v5.1	71793	T	C	36	Hom
5K5_v5.1	71801	C	T	38	Hom
5K5_v5.1	72027	T	C	19	Hom
5K5_v5.1	72309	T	G	34	Hom
5K5_v5.1	72324	A	T	31	Hom
5K5_v5.1	72393	C	T	29	Hom
5K5_v5.1	72575	A	G	26	Hom
5K5_v5.1	72582	T	C	30	Hom
5K5_v5.1	72606	T	C	39	Hom
5K5_v5.1	72613	C	T	39	Hom
5K5_v5.1	72670	T	C	24	Hom
5K5_v5.1	73043	A	T	10	Hom
5K5_v5.1	73070	A	G	15	Hom
5K5_v5.1	73108	A	G	45	Het
5K5_v5.1	73116	C	T	48	Het
5K5_v5.1	73117	C	T	49	Het
5K5_v5.1	73119	G	T	52	Het
5K5_v5.1	73143	G	A	75	Het
5K5_v5.1	73144	G	T	76	Het
5K5_v5.1	73155	T	C	78	Het
5K5_v5.1	73165	G	A	78	Het
5K5_v5.1	73167	C	A	78	Het
5K5_v5.1	73174	A	G	81	Het
5K5_v5.1	73203	G	A	67	Het
5K5_v5.1	73204	T	C	66	Het
5K5_v5.1	73865	G	A	41	Hom
5K5_v5.1	73886	C	G	82	Het
5K5_v5.1	73979	G	A	71	Het
5K5_v5.1	73981	G	C	68	Het
5K5_v5.1	74032	A	C	26	Hom
5K5_v5.1	74142	G	A	34	Hom
5K5_v5.1	74143	A	C	35	Hom
5K5_v5.1	74156	A	G	59	Hom
5K5_v5.1	74176	T	C	77	Het
5K5_v5.1	74185	G	A	84	Het
5K5_v5.1	74190	A	G	85	Het
5K5_v5.1	74193	G	A	86	Het
5K5_v5.1	74299	C	A	99	Het
5K5_v5.1	74300	T	C	98	Het
5K5_v5.1	74309	C	G	85	Het
5K5_v5.1	74312	G	T	79	Het
5K5_v5.1	74321	T	C	65	Het
5K5_v5.1	74346	C	A	30	Hom
5K5_v5.1	74351	C	T	24	Hom
5K5_v5.1	74385	T	G	54	Hom
5K5_v5.1	74396	A	G	72	Het
5K5_v5.1	74398	C	T	73	Het
5K5_v5.1	74401	G	A	73	Het
5K5_v5.1	74402	G	A	73	Hom
5K5_v5.1	74488	G	A	23	Hom
5K5_v5.1	74503	G	A	62	Hom
5K5_v5.1	74511	C	T	70	Het
5K5_v5.1	74513	C	T	75	Het
5K5_v5.1	74518	A	G	80	Het
5K5_v5.1	74533	A	G	86	Het
5K5_v5.1	74538	T	C	99	Het
5K5_v5.1	74665	A	G	86	Het
5K5_v5.1	74676	G	A	71	Hom
5K5_v5.1	74684	A	G	69	Hom
5K5_v5.1	74728	T	C	80	Het
5K5_v5.1	74730	C	T	83	Het
5K5_v5.1	74733	G	A	85	Het
5K5_v5.1	74738	G	A	81	Hom
5K5_v5.1	74745	C	G	87	Het
5K5_v5.1	74761	G	A	99	Het
5K5_v5.1	74801	A	C	83	Het
5K5_v5.1	74809	C	A	97	Het
5K5_v5.1	74813	T	A	95	Het
5K5_v5.1	74883	T	G	89	Het
5K5_v5.1	75044	C	T	76	Hom
5K5_v5.1	75048	T	G	46	Hom
5K5_v5.1	75062	C	T	78	Hom
5K5_v5.1	75069	G	A	83	Hom
5K5_v5.1	75088	C	G	75	Hom
5K5_v5.1	75285	C	T	73	Hom
5K5_v5.1	75286	A	G	68	Hom
5K5_v5.1	75289	C	G	66	Hom
5K5_v5.1	75291	T	C	64	Hom
5K5_v5.1	75379	G	A	43	Hom
5K5_v5.1	75388	G	A	51	Hom
5K5_v5.1	75396	T	C	61	Hom
5K5_v5.1	75445	T	C	93	Het
5K5_v5.1	75464	T	C	91	Het
5K5_v5.1	75471	C	A	85	Hom
5K5_v5.1	75472	G	A	86	Hom
5K5_v5.1	75498	A	C	54	Hom
5K5_v5.1	75518	C	T	70	Het
5K5_v5.1	75553	G	A	60	Het
5K5_v5.1	75557	A	G	60	Hom
5K5_v5.1	75589	C	T	38	Hom
5K5_v5.1	75593	T	C	33	Hom
5K5_v5.1	75596	T	C	32	Hom
5K5_v5.1	75611	T	C	45	Het
5K5_v5.1	75618	A	G	43	Het
5K5_v5.1	75624	C	T	40	Het
5K5_v5.1	75625	C	T	39	Het
5K5_v5.1	75629	G	A	39	Hom
5K5_v5.1	75644	C	T	31	Hom
5K5_v5.1	75653	G	T	27	Hom
5K5_v5.1	75655	G	A	26	Hom
5K5_v5.1	75657	A	T	25	Hom
5K5_v5.1	75660	C	T	25	Hom
5K5_v5.1	75692	A	T	49	Hom
5K5_v5.1	75758	G	A	12	Hom
5K5_v5.1	75770	T	A	17	Hom
5K5_v5.1	75777	T	C	37	Hom
5K5_v5.1	75783	T	C	41	Hom
5K5_v5.1	75790	G	A	44	Hom
5K5_v5.1	75799	A	C	55	Het
5K5_v5.1	75801	A	T	56	Het
5K5_v5.1	75803	C	T	89	Het
5K5_v5.1	75808	G	A	94	Het
5K5_v5.1	75831	A	G	92	Het
5K5_v5.1	75988	G	A	99	Hom
5K5_v5.1	76314	T	G	87	Het
5K5_v5.1	76315	T	G	78	Het
5K5_v5.1	76317	G	A	77	Het
5K5_v5.1	76322	A	T	82	Het
5K5_v5.1	76323	T	A	81	Hom
5K5_v5.1	76332	A	G	78	Het
5K5_v5.1	76335	C	G	74	Hom
5K5_v5.1	76345	T	A	75	Het
5K5_v5.1	76347	A	G	77	Het
5K5_v5.1	76356	C	T	77	Het
5K5_v5.1	76359	G	T	73	Het
5K5_v5.1	76361	T	C	71	Het
5K5_v5.1	76366	A	T	71	Het
5K5_v5.1	76369	G	A	43	Hom
5K5_v5.1	76370	T	C	45	Het
5K5_v5.1	76376	C	T	47	Het
5K5_v5.1	76377	A	G	48	Het
5K5_v5.1	76382	C	T	54	Hom
5K5_v5.1	76392	A	T	74	Het
5K5_v5.1	76410	T	C	84	Hom
5K5_v5.1	76413	G	A	88	Het
5K5_v5.1	76415	G	A	87	Het
5K5_v5.1	76418	A	G	86	Het
5K5_v5.1	76419	A	G	85	Het
5K5_v5.1	76425	A	T	83	Het
5K5_v5.1	76446	C	T	7	Hom
5K5_v5.1	76596	T	C	6	Hom
5K5_v5.1	76602	A	G	87	Hom
5K5_v5.1	76755	G	A	76	Hom
5K5_v5.1	76758	C	A	75	Hom
5K5_v5.1	76762	C	G	74	Hom
5K5_v5.1	76764	T	C	74	Hom
5K5_v5.1	76765	G	A	74	Hom
5K5_v5.1	76767	A	G	61	Hom
5K5_v5.1	76892	C	G	96	Het
5K5_v5.1	76920	G	A	86	Het
5K5_v5.1	76966	A	T	54	Hom
5K5_v5.1	76975	A	G	50	Hom
5K5_v5.1	77004	T	A	44	Hom
5K5_v5.1	77005	G	C	44	Hom
5K5_v5.1	77006	G	A	45	Hom
5K5_v5.1	77170	G	A	87	Het
5K5_v5.1	77199	T	C	85	Het
5K5_v5.1	77272	C	G	19	Hom
5K5_v5.1	77431	G	A	30	Hom
5K5_v5.1	77721	C	T	17	Hom
5K5_v5.1	77723	G	A	17	Hom
5K5_v5.1	77738	A	G	27	Hom
5K5_v5.1	77782	G	C	41	Hom
5K5_v5.1	77786	G	A	42	Hom
5K5_v5.1	77809	C	A	55	Hom
5K5_v5.1	77831	G	A	58	Het
5K5_v5.1	77833	C	T	59	Het
5K5_v5.1	77835	G	C	59	Het
5K5_v5.1	77843	G	A	58	Het
5K5_v5.1	77844	A	G	58	Hom
5K5_v5.1	77848	A	C	56	Het
5K5_v5.1	77882	G	A	57	Het
5K5_v5.1	77887	T	C	61	Het
5K5_v5.1	77912	A	G	69	Het
5K5_v5.1	77917	T	C	71	Het
5K5_v5.1	77937	G	A	56	Het
5K5_v5.1	77952	G	A	70	Het
5K5_v5.1	77961	G	A	70	Het
5K5_v5.1	77962	A	G	69	Het
5K5_v5.1	77964	G	A	69	Het
5K5_v5.1	77969	G	T	69	Het
5K5_v5.1	77988	G	A	62	Het
5K5_v5.1	77998	T	C	65	Hom
5K5_v5.1	78015	G	T	65	Het
5K5_v5.1	78037	A	G	80	Hom
5K5_v5.1	78066	C	T	73	Hom
5K5_v5.1	78245	T	C	75	Het
5K5_v5.1	78246	A	G	76	Het
5K5_v5.1	78302	A	T	47	Hom
5K5_v5.1	78314	G	T	32	Hom
5K5_v5.1	78329	T	C	50	Het
5K5_v5.1	78337	A	G	81	Het
5K5_v5.1	78339	T	C	82	Het
5K5_v5.1	78340	T	C	83	Het
5K5_v5.1	78346	A	G	80	Het
5K5_v5.1	78354	A	C	68	Het
5K5_v5.1	78364	C	T	75	Het
5K5_v5.1	78367	G	A	75	Het
5K5_v5.1	78368	G	A	75	Het
5K5_v5.1	78383	G	A	80	Het
5K5_v5.1	78392	G	A	76	Hom
5K5_v5.1	78398	G	A	78	Het
5K5_v5.1	78407	A	G	72	Het
5K5_v5.1	78410	A	G	74	Het
5K5_v5.1	78464	T	C	55	Hom
5K5_v5.1	78473	A	G	59	Hom
5K5_v5.1	78544	A	G	97	Hom
5K5_v5.1	78688	T	C	85	Hom
5K5_v5.1	78823	T	C	77	Hom
5K5_v5.1	78873	A	C	63	Hom
5K5_v5.1	78907	A	G	99	Het
5K5_v5.1	79233	T	C	58	Hom
5K5_v5.1	79266	C	T	56	Hom
5K5_v5.1	79333	C	G	36	Hom
5K5_v5.1	79334	A	G	36	Hom
5K5_v5.1	79336	G	A	36	Hom
5K5_v5.1	79344	G	A	46	Hom
5K5_v5.1	79395	A	G	59	Hom
5K5_v5.1	79441	A	C	46	Hom
5K5_v5.1	79711	T	C	47	Het
5K5_v5.1	79821	C	T	53	Hom
5K5_v5.1	79862	G	C	60	Hom
5K5_v5.1	79998	T	G	37	Hom
5K5_v5.1	80121	A	G	22	Hom
5K5_v5.1	80176	T	C	21	Hom
5K5_v5.1	80180	T	C	22	Hom
5K5_v5.1	80203	T	C	23	Hom
5K5_v5.1	82497	G	A	17	Het
5K5_v5.1	82498	G	A	17	Hom
5K5_v5.1	83812	C	G	74	Het
5K5_v5.1	84246	T	C	95	Het
5K5_v5.1	84439	G	A	98	Het
5K5_v5.1	84447	T	C	91	Het
5K5_v5.1	84568	G	A	13	Hom
5K5_v5.1	84572	G	A	9	Het
5K5_v5.1	84576	C	A	5	Het
5K5_v5.1	84579	G	C	5	Het
5K5_v5.1	85007	A	C	40	Het
5K5_v5.1	85013	G	A	59	Het
5K5_v5.1	87088	G	T	43	Hom
5K5_v5.1	87094	G	T	42	Hom
5K5_v5.1	87126	A	C	83	Het
5K5_v5.1	87317	T	G	98	Het
5K5_v5.1	87460	A	G	99	Het
5K5_v5.1	87468	G	T	73	Het
5K5_v5.1	87704	G	A	73	Het
5K5_v5.1	87716	G	A	69	Het
5K5_v5.1	87721	T	G	66	Het
5K5_v5.1	87830	A	G	75	Het
5K5_v5.1	87862	T	C	79	Het
5K5_v5.1	87940	G	C	73	Het
5K5_v5.1	87997	C	T	65	Het
5K5_v5.1	88043	T	C	49	Het
5K5_v5.1	88054	A	G	42	Het
5K5_v5.1	88056	C	T	40	Het
5K5_v5.1	88059	A	T	40	Het
5K5_v5.1	88100	C	T	67	Het
5K5_v5.1	88128	A	G	68	Het
5K5_v5.1	88129	T	A	68	Het
5K5_v5.1	88137	G	A	73	Het
5K5_v5.1	88156	A	G	88	Het
5K5_v5.1	89017	T	G	81	Hom
5K5_v5.1	89372	T	G	55	Het
5K5_v5.1	89374	C	T	54	Het
5K5_v5.1	89377	C	A	52	Het
5K5_v5.1	89386	C	G	46	Het
5K5_v5.1	89395	C	T	47	Het
5K5_v5.1	89399	T	G	45	Het
5K5_v5.1	89406	G	T	36	Hom
5K5_v5.1	89407	T	C	36	Hom
5K5_v5.1	89411	A	G	39	Het
5K5_v5.1	89450	C	T	70	Het
5K5_v5.1	89451	G	T	69	Het
5K5_v5.1	89459	T	C	75	Het
5K5_v5.1	89468	A	T	78	Het
5K5_v5.1	89474	T	C	81	Het
5K5_v5.1	89492	A	G	88	Het
5K5_v5.1	89495	G	T	87	Het
5K5_v5.1	89525	C	G	84	Het
5K5_v5.1	89527	C	T	82	Het
5K5_v5.1	89552	T	C	70	Hom
5K5_v5.1	89555	T	C	71	Hom
5K5_v5.1	89560	C	G	78	Het
5K5_v5.1	89576	T	G	84	Het
5K5_v5.1	89657	C	T	71	Het
5K5_v5.1	89663	T	C	63	Het
5K5_v5.1	89664	A	G	62	Hom
5K5_v5.1	89677	C	T	66	Hom
5K5_v5.1	89862	T	C	54	Het
5K5_v5.1	89878	G	C	52	Hom
5K5_v5.1	89903	G	A	58	Het
5K5_v5.1	89906	A	G	59	Het
5K5_v5.1	89947	T	C	65	Het
5K5_v5.1	89959	G	T	71	Het
5K5_v5.1	89968	T	A	72	Het
5K5_v5.1	89990	C	T	75	Het
5K5_v5.1	89992	A	G	73	Het
5K5_v5.1	90014	C	T	74	Het
5K5_v5.1	90032	T	A	62	Het
5K5_v5.1	90051	T	C	56	Het
5K5_v5.1	90169	T	C	70	Het
5K5_v5.1	90312	A	G	86	Het
5K5_v5.1	90327	C	T	94	Het
5K5_v5.1	90358	C	A	96	Het
5K5_v5.1	90363	G	A	94	Het
5K5_v5.1	90381	A	G	73	Het
5K5_v5.1	90382	C	T	71	Het
5K5_v5.1	90389	G	T	63	Het
5K5_v5.1	90396	T	C	61	Het
5K5_v5.1	90400	T	C	58	Het
5K5_v5.1	90409	T	G	52	Het
5K5_v5.1	90411	T	C	51	Het
5K5_v5.1	90420	A	G	51	Het
5K5_v5.1	90613	T	A	20	Hom
5K5_v5.1	90716	T	G	48	Hom
5K5_v5.1	90717	A	T	47	Hom
5K5_v5.1	90733	G	A	33	Hom
5K5_v5.1	90735	T	G	24	Hom
5K5_v5.1	90741	A	C	24	Hom
5K5_v5.1	90979	G	T	61	Het
5K5_v5.1	90981	T	C	62	Het
5K5_v5.1	91022	T	C	88	Het
5K5_v5.1	91034	G	A	82	Het
5K5_v5.1	91041	G	A	75	Het
5K5_v5.1	91046	C	G	71	Het
5K5_v5.1	91066	T	G	27	Het
5K5_v5.1	91076	T	G	34	Het
5K5_v5.1	91087	T	C	41	Het
5K5_v5.1	91092	C	T	46	Het
5K5_v5.1	91097	C	G	50	Het
5K5_v5.1	91104	T	C	59	Het
5K5_v5.1	91131	A	C	70	Het
5K5_v5.1	91380	T	A	90	Het
5K5_v5.1	91480	C	G	99	Het
5K5_v5.1	91483	C	G	95	Het
5K5_v5.1	91495	C	T	74	Het
5K5_v5.1	91497	T	G	72	Het
5K5_v5.1	91503	C	T	71	Het
5K5_v5.1	91512	C	T	66	Het
5K5_v5.1	92124	C	T	47	Het
5K5_v5.1	92138	G	C	48	Het
5K5_v5.1	92139	T	A	49	Het
5K5_v5.1	92287	T	G	54	Hom
5K5_v5.1	92606	A	G	5	Hom
5K5_v5.1	92688	C	T	61	Hom
5K5_v5.1	92697	C	G	64	Hom
5K5_v5.1	92703	A	T	56	Hom
5K5_v5.1	92706	A	C	54	Hom
5K5_v5.1	92712	T	A	54	Hom
5K5_v5.1	92716	T	G	53	Hom
5K5_v5.1	92718	G	C	54	Hom
5K5_v5.1	92735	A	C	67	Hom
5K5_v5.1	92799	T	C	48	Hom
5K5_v5.1	92807	T	C	43	Hom
5K5_v5.1	92812	C	T	39	Hom
5K5_v5.1	92815	C	T	38	Hom
5K5_v5.1	92826	G	C	34	Hom
5K5_v5.1	92838	G	A	28	Hom
5K5_v5.1	92890	C	A	25	Hom
5K5_v5.1	92898	A	T	27	Hom
5K5_v5.1	92906	G	T	27	Hom
5K5_v5.1	92907	C	T	27	Hom
5K5_v5.1	92912	A	T	27	Hom
5K5_v5.1	92919	G	T	27	Hom
5K5_v5.1	92920	G	T	27	Hom
5K5_v5.1	92922	G	T	28	Hom
5K5_v5.1	93261	C	G	77	Het
5K5_v5.1	93265	G	T	77	Het
5K5_v5.1	93311	A	G	97	Het
5K5_v5.1	93351	G	A	98	Het
5K5_v5.1	93365	A	G	90	Het
5K5_v5.1	93369	C	G	88	Het
5K5_v5.1	93374	C	T	86	Het
5K5_v5.1	93387	G	A	81	Het
5K5_v5.1	93627	T	C	77	Het
5K5_v5.1	93653	G	A	85	Het
5K5_v5.1	93802	T	C	96	Het
5K5_v5.1	93854	T	C	79	Het
5K5_v5.1	94045	G	A	70	Het
5K5_v5.1	94188	A	C	53	Hom
5K5_v5.1	94900	T	C	44	Het
5K5_v5.1	95616	A	C	6	Het
5K5_v5.1	95630	A	G	11	Het
5K5_v5.1	95637	C	T	14	Het
5K5_v5.1	95642	T	G	15	Het
5K5_v5.1	95647	G	A	18	Het
5K5_v5.1	95671	C	T	24	Het
5K5_v5.1	95673	C	T	25	Het
5K5_v5.1	95689	T	C	28	Het
5K5_v5.1	95696	T	G	27	Hom
5K5_v5.1	95707	G	A	24	Het
5K5_v5.1	95708	A	C	25	Hom
5K5_v5.1	95734	C	T	31	Het
5K5_v5.1	95750	T	C	30	Het
5K5_v5.1	95762	C	T	31	Het
5K5_v5.1	95775	A	C	33	Het
5K5_v5.1	95778	A	T	33	Hom
5K5_v5.1	95791	A	C	41	Het
5K5_v5.1	95796	T	A	41	Het
5K5_v5.1	95797	A	T	41	Het
5K5_v5.1	95847	A	C	58	Het
5K5_v5.1	95856	T	C	64	Hom
5K5_v5.1	95863	G	A	63	Het
5K5_v5.1	95866	C	G	62	Het
5K5_v5.1	95909	C	G	86	Het
5K5_v5.1	95944	C	A	84	Het
5K5_v5.1	95953	C	A	90	Het
5K5_v5.1	95955	T	C	90	Het
5K5_v5.1	95966	C	G	99	Hom
5K5_v5.1	96067	C	A	90	Het
5K5_v5.1	96071	A	T	82	Hom
5K5_v5.1	96078	C	T	77	Het
5K5_v5.1	96089	G	T	51	Het
5K5_v5.1	96090	C	T	50	Hom
5K5_v5.1	96093	C	A	48	Het
5K5_v5.1	96102	G	A	38	Hom
5K5_v5.1	96104	G	T	36	Hom
5K5_v5.1	96113	T	C	30	Het
5K5_v5.1	96120	G	T	8	Hom
5K5_v5.1	96121	C	T	8	Hom
5K5_v5.1	97479	G	A	32	Hom
5K5_v5.1	97482	A	G	32	Hom
5K5_v5.1	97500	G	C	43	Hom
5K5_v5.1	97565	T	C	64	Hom
5K5_v5.1	97587	C	G	56	Hom
5K5_v5.1	97642	G	T	21	Hom
5K5_v5.1	97648	C	G	11	Hom
5K5_v5.1	97651	C	G	8	Hom
5K5_v5.1	97652	T	C	8	Hom
5K5_v5.1	99186	G	A	16	Hom
5K5_v5.1	99215	G	T	14	Hom
5K5_v5.1	99220	G	T	14	Hom
5K5_v5.1	99543	C	T	11	Hom
5K5_v5.1	99547	C	G	13	Hom
5K5_v5.1	99553	G	C	14	Hom
5K5_v5.1	99558	A	G	14	Hom
5K5_v5.1	99582	C	T	15	Hom
5K5_v5.1	99589	T	G	15	Hom
5K5_v5.1	99592	G	A	15	Hom
5K5_v5.1	99611	T	C	13	Hom
5K5_v5.1	99612	C	T	13	Hom
5K5_v5.1	99630	T	A	3	Hom
5K5_v5.1	99631	G	A	2	Hom
5K5_v5.1	99633	T	C	2	Hom
5K5_v5.1	99641	T	C	2	Hom
5K5_v5.1	100067	C	G	6	Hom
5K5_v5.1	100068	A	G	6	Hom
5K5_v5.1	100089	C	T	9	Hom
5K5_v5.1	100253	T	C	11	Hom
5K5_v5.1	100258	T	C	12	Hom
5K5_v5.1	100285	T	C	21	Hom
5K5_v5.1	100286	A	T	21	Hom
5K5_v5.1	100287	G	T	21	Hom
5K5_v5.1	100299	G	C	25	Hom
5K5_v5.1	100303	A	C	26	Hom
5K5_v5.1	100306	G	C	26	Hom
5K5_v5.1	100342	A	C	31	Hom
5K5_v5.1	100367	G	C	8	Hom
5K5_v5.1	100371	T	G	4	Hom
5K5_v5.1	100372	A	C	4	Hom
5K5_v5.1	100373	C	T	4	Hom
5K5_v5.1	100376	A	C	4	Hom
5K5_v5.1	100385	T	G	4	Hom
5K5_v5.1	100396	T	A	4	Hom
5K5_v5.1	100400	T	C	2	Hom
5K5_v5.1	100401	T	A	2	Hom
5K5_v5.1	100406	G	T	2	Hom
5K5_v5.1	100646	G	T	12	Hom
5K5_v5.1	100654	G	T	14	Hom
5K5_v5.1	100655	A	C	14	Hom
5K5_v5.1	100660	T	G	15	Hom
5K5_v5.1	100674	C	T	18	Hom
5K5_v5.1	100685	C	A	18	Hom
5K5_v5.1	100695	T	C	18	Hom
5K5_v5.1	100716	A	G	17	Hom
5K5_v5.1	100720	C	T	17	Hom
5K5_v5.1	101530	C	T	57	Hom
5K5_v5.1	101532	G	A	60	Het
5K5_v5.1	101590	G	T	95	Het
5K5_v5.1	101643	A	T	11	Hom
5K5_v5.1	101753	A	T	58	Het
5K5_v5.1	101765	C	T	83	Het
5K5_v5.1	101792	G	A	83	Het
5K5_v5.1	101797	T	A	83	Het
5K5_v5.1	101800	T	G	77	Het
5K5_v5.1	101801	C	T	79	Het
5K5_v5.1	101819	T	C	83	Het
5K5_v5.1	102429	A	C	23	Hom
5K5_v5.1	102452	A	G	10	Hom
5K5_v5.1	102458	T	C	10	Hom
5K5_v5.1	102463	C	G	10	Hom
5K5_v5.1	102464	T	C	10	Hom
5K5_v5.1	102467	A	T	11	Hom
5K5_v5.1	102478	C	T	17	Hom
5K5_v5.1	102487	T	C	17	Hom
5K5_v5.1	102509	C	A	15	Hom
5K5_v5.1	102515	G	A	12	Hom
5K5_v5.1	102518	T	C	11	Hom
5K5_v5.1	102527	C	T	8	Hom
5K5_v5.1	102528	T	A	8	Hom
5K5_v5.1	102725	C	A	17	Hom
5K5_v5.1	102760	T	C	16	Hom
5K5_v5.1	102764	G	T	14	Hom
5K5_v5.1	102772	A	G	12	Hom
5K5_v5.1	102773	A	G	12	Hom
5K5_v5.1	102786	C	A	15	Hom
5K5_v5.1	102788	T	G	15	Hom
5K5_v5.1	102801	G	T	13	Hom
5K5_v5.1	103083	C	T	4	Hom
5K5_v5.1	103100	T	C	13	Hom
5K5_v5.1	103101	G	A	13	Hom
5K5_v5.1	106086	C	A	18	Hom
5K5_v5.1	106088	A	C	20	Hom
5K5_v5.1	106097	A	G	26	Hom
5K5_v5.1	106172	A	G	47	Hom
5K5_v5.1	106318	T	C	14	Hom
5K5_v5.1	106929	T	C	6	Hom
5K5_v5.1	106949	A	G	18	Hom
5K5_v5.1	106950	G	T	19	Hom
5K5_v5.1	106966	G	A	33	Hom
5K5_v5.1	106983	A	G	42	Hom
5K5_v5.1	106991	T	G	46	Hom
5K5_v5.1	106996	A	C	49	Hom
5K5_v5.1	107013	G	A	54	Hom
5K5_v5.1	107048	T	C	27	Hom
5K5_v5.1	107049	T	C	26	Hom
5K5_v5.1	107054	A	T	25	Hom
5K5_v5.1	107058	T	C	25	Hom
5K5_v5.1	107077	C	T	17	Hom
5K5_v5.1	107087	G	T	12	Hom
5K5_v5.1	107298	T	C	13	Hom
5K5_v5.1	107300	T	C	14	Hom
5K5_v5.1	107326	G	C	20	Hom
5K5_v5.1	107333	G	T	20	Hom
5K5_v5.1	107343	C	T	20	Hom
5K5_v5.1	107347	A	G	20	Hom
5K5_v5.1	107390	G	T	4	Hom
5K5_v5.1	107391	T	C	6	Hom
5K5_v5.1	107403	G	A	36	Hom
5K5_v5.1	107405	C	T	36	Hom
5K5_v5.1	107423	T	G	52	Hom
5K5_v5.1	107424	G	C	52	Hom
5K5_v5.1	107432	A	C	63	Hom
5K5_v5.1	107464	G	A	84	Hom
5K5_v5.1	107470	G	C	82	Hom
5K5_v5.1	107512	A	G	77	Hom
5K5_v5.1	107517	C	T	74	Hom
5K5_v5.1	107536	T	C	64	Hom
5K5_v5.1	107556	T	C	53	Hom
5K5_v5.1	107651	C	G	9	Hom
5K5_v5.1	107652	A	C	9	Hom
5K5_v5.1	107675	A	G	5	Hom
5K5_v5.1	107676	C	T	4	Hom
5K5_v5.1	108081	G	C	30	Hom
5K5_v5.1	108104	G	A	32	Hom
5K5_v5.1	108122	G	A	29	Hom
5K5_v5.1	108125	T	C	28	Hom
5K5_v5.1	108141	C	T	12	Hom
5K5_v5.1	108142	C	T	10	Hom
5K5_v5.1	108144	C	A	10	Hom
5K5_v5.1	108146	C	T	10	Hom
5K5_v5.1	108152	C	T	15	Hom
5K5_v5.1	108164	G	A	43	Hom
5K5_v5.1	108176	T	C	53	Hom
5K5_v5.1	108211	G	C	68	Het
5K5_v5.1	108216	C	A	68	Het
5K5_v5.1	108236	G	T	67	Het
5K5_v5.1	108297	G	T	52	Het
5K5_v5.1	108299	T	C	51	Het
5K5_v5.1	108301	G	C	50	Het
5K5_v5.1	108310	G	T	47	Het
5K5_v5.1	108322	G	C	50	Het
5K5_v5.1	108325	T	A	51	Het
5K5_v5.1	108338	G	C	48	Het
5K5_v5.1	108349	C	T	45	Het
5K5_v5.1	108369	C	A	23	Hom
5K5_v5.1	108373	T	A	22	Hom
5K5_v5.1	108393	G	C	16	Hom
5K5_v5.1	108406	T	A	11	Hom
5K5_v5.1	108410	G	A	13	Hom
5K5_v5.1	108414	A	G	14	Hom
5K5_v5.1	108570	T	C	37	Hom
5K5_v5.1	108583	T	C	38	Hom
5K5_v5.1	108591	T	G	36	Hom
5K5_v5.1	108598	T	C	28	Hom
5K5_v5.1	108601	G	C	25	Hom
5K5_v5.1	108607	T	A	24	Hom
5K5_v5.1	108613	T	G	20	Hom
5K5_v5.1	108667	C	A	40	Het
5K5_v5.1	108900	T	C	76	Hom
5K5_v5.1	108901	A	C	76	Hom
5K5_v5.1	108912	A	G	81	Hom
5K5_v5.1	108914	G	A	82	Hom
5K5_v5.1	108940	A	C	67	Het
5K5_v5.1	108950	G	A	14	Het
5K5_v5.1	108962	T	G	24	Het
5K5_v5.1	108976	A	C	37	Het
5K5_v5.1	108992	A	T	53	Het
5K5_v5.1	109003	C	T	61	Het
5K5_v5.1	109011	C	T	66	Het
5K5_v5.1	109017	A	G	75	Het
5K5_v5.1	109030	T	C	84	Het
5K5_v5.1	109055	T	C	81	Het
5K5_v5.1	109060	C	T	79	Het
5K5_v5.1	109062	T	C	79	Het
5K5_v5.1	109120	T	C	51	Hom
5K5_v5.1	109185	A	G	95	Het
5K5_v5.1	109607	C	T	95	Het
5K5_v5.1	109733	T	A	92	Het
5K5_v5.1	109745	G	T	93	Het
5K5_v5.1	109754	C	T	94	Het
5K5_v5.1	109757	C	T	94	Het
5K5_v5.1	109776	T	C	99	Het
5K5_v5.1	109777	T	G	99	Het
5K5_v5.1	109778	G	T	100	Het
5K5_v5.1	110344	C	T	98	Het
5K5_v5.1	110345	T	G	99	Het
5K5_v5.1	110419	T	C	89	Het
5K5_v5.1	110420	T	G	88	Het
5K5_v5.1	110421	C	T	88	Het
5K5_v5.1	110438	T	C	63	Het
5K5_v5.1	110444	T	A	59	Het
5K5_v5.1	110451	G	C	71	Het
5K5_v5.1	110460	G	T	98	Het
5K5_v5.1	110463	C	A	99	Het
5K5_v5.1	110674	C	G	72	Het
5K5_v5.1	110675	G	T	72	Het
5K5_v5.1	110679	G	C	74	Het
5K5_v5.1	110689	T	C	90	Het
5K5_v5.1	110713	A	C	70	Het
5K5_v5.1	110923	T	C	98	Het
5K5_v5.1	110924	G	T	99	Het
5K5_v5.1	110931	T	G	100	Het
5K5_v5.1	110938	T	A	97	Het
5K5_v5.1	110943	T	C	82	Het
5K5_v5.1	110944	A	C	81	Het
5K5_v5.1	110947	G	A	83	Het
5K5_v5.1	110949	C	T	83	Het
5K5_v5.1	110953	C	T	85	Het
5K5_v5.1	110958	C	T	99	Het
5K5_v5.1	111142	A	G	100	Het
5K5_v5.1	111149	A	C	67	Het
5K5_v5.1	111153	T	C	60	Het
5K5_v5.1	111158	A	G	59	Het
5K5_v5.1	111160	G	T	59	Het
5K5_v5.1	111163	C	A	59	Het
5K5_v5.1	111166	C	T	61	Het
5K5_v5.1	111169	G	A	59	Het
5K5_v5.1	111172	T	C	60	Het
5K5_v5.1	111188	C	T	52	Het
5K5_v5.1	111191	C	T	49	Het
5K5_v5.1	111195	G	A	48	Het
5K5_v5.1	111203	A	C	64	Het
5K5_v5.1	111214	A	T	56	Het
5K5_v5.1	111215	T	C	53	Het
5K5_v5.1	111236	T	C	54	Het
5K5_v5.1	111274	T	C	98	Het
5K5_v5.1	111277	G	A	98	Het
5K5_v5.1	111279	A	G	99	Het
5K5_v5.1	111354	C	T	95	Het
5K5_v5.1	111356	G	T	93	Het
5K5_v5.1	111357	A	G	91	Het
5K5_v5.1	111362	G	T	90	Het
5K5_v5.1	111363	T	G	89	Het
5K5_v5.1	111365	T	C	88	Het
5K5_v5.1	111377	A	G	97	Het
5K5_v5.1	111383	T	G	99	Het
5K5_v5.1	111392	A	G	97	Het
5K5_v5.1	111394	T	C	97	Het
5K5_v5.1	111398	A	G	100	Het
5K5_v5.1	111620	G	A	98	Het
5K5_v5.1	111624	T	G	97	Het
5K5_v5.1	111625	C	T	95	Het
5K5_v5.1	111626	G	A	96	Het
5K5_v5.1	111627	C	T	98	Het
5K5_v5.1	111755	A	G	94	Het
5K5_v5.1	111793	C	T	75	Het
5K5_v5.1	111801	A	C	73	Het
5K5_v5.1	111834	A	G	69	Het
5K5_v5.1	111860	C	T	44	Het
5K5_v5.1	111861	T	G	43	Het
5K5_v5.1	111862	T	C	43	Het
5K5_v5.1	111865	C	T	42	Het
5K5_v5.1	111877	A	C	44	Het
5K5_v5.1	111882	T	A	42	Het
5K5_v5.1	112095	G	A	14	Het
5K5_v5.1	112107	A	C	13	Hom
5K5_v5.1	112141	A	T	20	Het
5K5_v5.1	112156	T	A	22	Het
5K5_v5.1	112157	A	T	22	Het
5K5_v5.1	112212	A	G	33	Het
5K5_v5.1	112227	T	G	34	Het
5K5_v5.1	112235	A	C	30	Het
5K5_v5.1	112237	T	G	31	Het
5K5_v5.1	112251	C	T	29	Het
5K5_v5.1	112273	A	C	25	Het
5K5_v5.1	112279	A	G	20	Het
5K5_v5.1	112290	T	C	26	Het
5K5_v5.1	112319	G	A	38	Het
5K5_v5.1	112320	T	C	37	Het
5K5_v5.1	112335	T	G	40	Het
5K5_v5.1	112354	C	T	43	Het
5K5_v5.1	112412	C	T	89	Het
5K5_v5.1	112415	T	G	88	Het
5K5_v5.1	112486	C	A	63	Het
5K5_v5.1	112496	T	C	70	Het
5K5_v5.1	112497	C	T	69	Het
5K5_v5.1	112595	C	G	90	Hom
5K5_v5.1	112601	A	G	90	Hom
5K5_v5.1	112733	T	G	16	Hom
5K5_v5.1	112736	G	T	10	Hom
5K5_v5.1	112740	C	T	10	Hom
5K5_v5.1	112742	G	C	10	Hom
5K5_v5.1	112744	T	C	10	Hom
5K5_v5.1	112747	G	C	13	Hom
5K5_v5.1	112773	T	C	46	Hom
5K5_v5.1	112823	C	G	81	Hom
5K5_v5.1	112828	G	C	78	Hom
5K5_v5.1	112994	C	T	99	Het
5K5_v5.1	112997	A	G	98	Het
5K5_v5.1	112998	C	T	98	Het
5K5_v5.1	113110	C	G	94	Het
5K5_v5.1	113216	T	C	94	Het
5K5_v5.1	113242	A	C	84	Het
5K5_v5.1	113249	C	T	82	Het
5K5_v5.1	113608	C	A	97	Het
5K5_v5.1	113701	G	T	84	Het
5K5_v5.1	113717	A	G	82	Het
5K5_v5.1	113718	T	A	84	Het
5K5_v5.1	113733	G	T	88	Het
5K5_v5.1	113742	G	T	93	Het
5K5_v5.1	113760	G	A	88	Het
5K5_v5.1	113804	A	T	76	Het
5K5_v5.1	113859	A	G	72	Het
5K5_v5.1	113860	C	A	71	Het
5K5_v5.1	113864	A	G	72	Het
5K5_v5.1	113893	T	G	72	Het
5K5_v5.1	113949	C	T	66	Het
5K5_v5.1	113955	G	T	61	Het
5K5_v5.1	114112	T	C	100	Het
5K5_v5.1	114258	C	A	90	Hom
5K5_v5.1	114309	T	C	52	Hom
5K5_v5.1	114319	C	G	45	Hom
5K5_v5.1	114347	A	C	37	Hom
5K5_v5.1	114352	A	C	40	Hom
5K5_v5.1	114363	A	C	69	Hom
5K5_v5.1	114839	C	T	85	Hom
5K5_v5.1	115048	G	C	84	Hom
5K5_v5.1	115081	A	G	82	Het
5K5_v5.1	115114	A	C	100	Het
5K5_v5.1	115123	T	C	91	Het
5K5_v5.1	115124	A	C	90	Het
5K5_v5.1	115391	T	C	53	Hom
5K5_v5.1	115394	T	G	56	Hom
5K5_v5.1	115410	T	C	64	Hom
5K5_v5.1	115443	T	C	88	Hom
5K5_v5.1	115460	G	A	99	Hom
5K5_v5.1	115745	C	T	94	Hom
5K5_v5.1	115751	A	C	86	Hom
5K5_v5.1	115899	C	T	15	Hom
5K5_v5.1	115902	T	G	20	Hom
5K5_v5.1	115907	T	G	49	Het
5K5_v5.1	115911	A	G	58	Het
5K5_v5.1	115943	T	C	82	Het
5K5_v5.1	115962	A	C	98	Hom
5K5_v5.1	116102	G	A	94	Het
5K5_v5.1	116199	G	A	79	Het
5K5_v5.1	116203	A	C	78	Het
5K5_v5.1	116204	C	T	78	Het
5K5_v5.1	116212	T	G	78	Het
5K5_v5.1	116214	G	A	78	Het
5K5_v5.1	116216	C	T	78	Het
5K5_v5.1	116220	G	T	83	Het
5K5_v5.1	116318	T	A	74	Het
5K5_v5.1	116319	G	A	72	Het
5K5_v5.1	116350	A	T	87	Het
5K5_v5.1	116354	C	T	86	Het
5K5_v5.1	116355	G	T	86	Het
5K5_v5.1	116361	G	A	91	Het
5K5_v5.1	116593	G	A	91	Het
5K5_v5.1	116599	T	G	97	Het
5K5_v5.1	117244	T	C	89	Het
5K5_v5.1	117290	A	C	98	Het
5K5_v5.1	117296	G	A	98	Het
5K5_v5.1	117305	C	T	93	Het
5K5_v5.1	117578	T	G	94	Het
5K5_v5.1	117582	C	T	91	Het
5K5_v5.1	118332	G	A	87	Hom
5K5_v5.1	118547	C	T	99	Het
5K5_v5.1	118549	T	G	99	Hom
5K5_v5.1	118873	G	A	100	Het
5K5_v5.1	118912	C	T	99	Het
5K5_v5.1	119074	G	T	94	Het
5K5_v5.1	119090	A	T	91	Het
5K5_v5.1	119094	C	T	90	Het
5K5_v5.1	119106	C	A	99	Het
5K5_v5.1	119228	A	T	92	Het
5K5_v5.1	119243	A	G	95	Het
5K5_v5.1	119282	C	T	90	Het
5K5_v5.1	119285	C	T	92	Het
5K5_v5.1	119298	G	T	94	Hom
5K5_v5.1	119325	C	T	81	Het
5K5_v5.1	119328	T	C	84	Het
5K5_v5.1	119361	C	T	86	Het
5K5_v5.1	119376	G	A	87	Het
5K5_v5.1	119382	A	C	74	Het
5K5_v5.1	119383	G	T	73	Het
5K5_v5.1	119386	G	A	75	Het
5K5_v5.1	119389	A	C	78	Het
5K5_v5.1	119410	A	T	91	Het
5K5_v5.1	119413	T	C	92	Het
5K5_v5.1	119503	T	A	52	Hom
5K5_v5.1	119505	A	G	48	Het
5K5_v5.1	119508	T	G	49	Het
5K5_v5.1	119509	A	C	48	Het
5K5_v5.1	119513	C	T	48	Het
5K5_v5.1	119514	G	T	48	Het
5K5_v5.1	119515	T	C	48	Het
5K5_v5.1	119516	G	A	48	Het
5K5_v5.1	119521	T	C	61	Het
5K5_v5.1	119522	A	C	61	Het
5K5_v5.1	119532	T	C	70	Het
5K5_v5.1	120097	A	G	97	Het
5K5_v5.1	120128	A	C	99	Het
5K5_v5.1	120134	A	T	93	Het
5K5_v5.1	120139	A	C	94	Het
5K5_v5.1	120145	C	A	93	Het
5K5_v5.1	120152	G	T	79	Het
5K5_v5.1	120168	A	T	92	Het
5K5_v5.1	120184	T	C	94	Het
5K5_v5.1	120211	T	C	80	Het
5K5_v5.1	120218	C	A	73	Het
5K5_v5.1	120222	C	T	70	Het
5K5_v5.1	120299	C	T	30	Het
5K5_v5.1	120304	G	A	31	Het
5K5_v5.1	120365	A	C	29	Het
5K5_v5.1	120366	C	T	30	Het
5K5_v5.1	120404	A	G	26	Het
5K5_v5.1	120419	A	G	26	Het
5K5_v5.1	120421	T	G	26	Het
5K5_v5.1	120433	C	T	27	Het
5K5_v5.1	120444	T	C	35	Het
5K5_v5.1	120459	A	G	37	Het
5K5_v5.1	120466	A	T	36	Hom
5K5_v5.1	120467	A	C	35	Het
5K5_v5.1	120473	A	G	41	Het
5K5_v5.1	120482	A	C	49	Het
5K5_v5.1	120519	T	C	55	Het
5K5_v5.1	120521	G	A	57	Het
5K5_v5.1	120533	A	G	50	Hom
5K5_v5.1	120534	A	G	48	Het
5K5_v5.1	120537	T	C	47	Het
5K5_v5.1	120542	C	T	47	Het
5K5_v5.1	120578	T	C	55	Hom
5K5_v5.1	120596	C	T	50	Het
5K5_v5.1	120791	T	G	55	Het
5K5_v5.1	120792	G	A	54	Het
5K5_v5.1	120795	A	G	53	Het
5K5_v5.1	120802	T	G	55	Het
5K5_v5.1	120807	T	C	55	Het
5K5_v5.1	120812	C	T	55	Het
5K5_v5.1	120814	A	T	53	Het
5K5_v5.1	120819	G	T	54	Het
5K5_v5.1	120820	T	G	55	Het
5K5_v5.1	120840	C	T	87	Het
5K5_v5.1	120957	A	T	100	Het
5K5_v5.1	120960	T	A	97	Het
5K5_v5.1	120962	C	T	97	Het
5K5_v5.1	120969	A	G	96	Het
5K5_v5.1	120985	C	T	94	Het
5K5_v5.1	121284	G	C	100	Het
5K5_v5.1	121575	T	A	91	Het
5K5_v5.1	121578	A	G	90	Het
5K5_v5.1	121582	T	A	90	Het
5K5_v5.1	121584	T	G	92	Het
5K5_v5.1	121593	G	T	98	Het
5K5_v5.1	121613	C	G	88	Het
5K5_v5.1	121615	G	T	87	Het
5K5_v5.1	121619	T	C	89	Het
5K5_v5.1	121628	G	T	82	Het
5K5_v5.1	121629	C	T	83	Het
5K5_v5.1	121630	G	T	83	Het
5K5_v5.1	121646	A	C	89	Het
5K5_v5.1	121671	A	T	80	Het
5K5_v5.1	121683	C	T	74	Het
5K5_v5.1	121694	T	G	66	Het
5K5_v5.1	121705	C	T	59	Het
5K5_v5.1	121718	A	T	50	Het
5K5_v5.1	121723	T	G	55	Het
5K5_v5.1	121730	C	T	59	Het
5K5_v5.1	121742	C	T	62	Het
5K5_v5.1	121750	T	A	62	Het
5K5_v5.1	121757	G	T	60	Het
5K5_v5.1	121763	T	C	62	Het
5K5_v5.1	121767	C	T	65	Het
5K5_v5.1	121785	A	G	70	Het
5K5_v5.1	121797	T	G	80	Het
5K5_v5.1	121867	C	T	77	Het
5K5_v5.1	121868	C	A	76	Het
5K5_v5.1	121906	G	A	69	Het
5K5_v5.1	121913	C	T	63	Het
5K5_v5.1	122008	G	T	62	Het
5K5_v5.1	122021	T	C	64	Het
5K5_v5.1	122022	A	G	62	Het
5K5_v5.1	122029	A	C	62	Hom
5K5_v5.1	122033	T	C	62	Het
5K5_v5.1	122071	C	T	68	Het
5K5_v5.1	122097	T	G	65	Het
5K5_v5.1	122099	A	G	64	Het
5K5_v5.1	122130	G	T	71	Het
5K5_v5.1	122204	G	A	57	Het
5K5_v5.1	122211	A	G	60	Het
5K5_v5.1	122232	G	T	64	Het
5K5_v5.1	122238	C	T	67	Het
5K5_v5.1	122245	T	A	58	Het
5K5_v5.1	122249	C	A	59	Het
5K5_v5.1	122251	C	T	59	Het
5K5_v5.1	122253	C	T	61	Het
5K5_v5.1	122277	T	C	65	Het
5K5_v5.1	122278	A	C	64	Het
5K5_v5.1	122279	C	A	64	Het
5K5_v5.1	122283	T	G	64	Het
5K5_v5.1	122309	A	T	74	Het
5K5_v5.1	122330	A	G	64	Het
5K5_v5.1	122498	A	C	59	Het
5K5_v5.1	122501	G	C	57	Het
5K5_v5.1	122505	G	C	55	Het
5K5_v5.1	122506	G	A	55	Het
5K5_v5.1	122515	C	A	57	Het
5K5_v5.1	122661	G	A	71	Het
5K5_v5.1	123062	C	T	82	Het
5K5_v5.1	123076	G	A	73	Hom
5K5_v5.1	123085	C	G	75	Het
5K5_v5.1	123088	C	T	79	Het
5K5_v5.1	123089	C	A	89	Het
5K5_v5.1	123097	T	C	98	Het
5K5_v5.1	123162	T	C	93	Het
5K5_v5.1	123163	A	C	90	Hom
5K5_v5.1	123168	C	T	98	Het
5K5_v5.1	123200	T	G	77	Hom
5K5_v5.1	123306	G	A	56	Het
5K5_v5.1	123326	G	A	52	Het
5K5_v5.1	123327	G	A	52	Het
5K5_v5.1	123338	G	T	50	Het
5K5_v5.1	123344	C	A	45	Het
5K5_v5.1	123358	A	G	41	Het
5K5_v5.1	123452	C	A	57	Het
5K5_v5.1	123458	A	C	57	Hom
5K5_v5.1	123478	T	C	56	Het
5K5_v5.1	123516	T	G	61	Het
5K5_v5.1	123599	T	G	68	Het
5K5_v5.1	123613	C	A	73	Het
5K5_v5.1	123617	C	G	75	Het
5K5_v5.1	123623	G	C	78	Het
5K5_v5.1	123674	A	G	79	Het
5K5_v5.1	123709	C	T	74	Het
5K5_v5.1	123740	A	G	57	Het
5K5_v5.1	123741	C	G	57	Het
5K5_v5.1	123754	C	T	56	Het
5K5_v5.1	123763	C	G	54	Het
5K5_v5.1	123782	C	T	58	Het
5K5_v5.1	123818	C	T	51	Het
5K5_v5.1	123823	G	T	55	Het
5K5_v5.1	123830	T	C	58	Het
5K5_v5.1	123839	T	G	63	Het
5K5_v5.1	123863	C	G	67	Het
5K5_v5.1	123887	C	T	66	Het
5K5_v5.1	123888	C	G	65	Het
5K5_v5.1	123895	T	C	64	Het
5K5_v5.1	123903	A	C	66	Het
5K5_v5.1	123935	A	T	58	Hom
5K5_v5.1	123941	A	T	55	Het
5K5_v5.1	123983	T	C	49	Het
5K5_v5.1	124017	G	A	49	Het
5K5_v5.1	124019	G	T	48	Hom
5K5_v5.1	124035	C	A	43	Het
5K5_v5.1	124038	C	G	44	Het
5K5_v5.1	124039	A	C	44	Hom
5K5_v5.1	124040	C	A	44	Het
5K5_v5.1	124061	C	T	43	Het
5K5_v5.1	124093	A	C	32	Het
5K5_v5.1	124097	T	C	28	Het
5K5_v5.1	131117	C	T	16	Hom
5K5_v5.1	138191	T	G	26	Hom
5K5_v5.1	138304	G	T	49	Het
5K5_v5.1	138315	C	T	51	Het
5K5_v5.1	138319	T	C	53	Het
5K5_v5.1	138321	T	G	55	Het
5K5_v5.1	138322	C	G	56	Het
5K5_v5.1	138375	A	C	55	Het
5K5_v5.1	138381	A	C	44	Het
5K5_v5.1	138385	A	G	43	Het
5K5_v5.1	138390	T	C	42	Het
5K5_v5.1	138393	C	T	41	Het
5K5_v5.1	138411	C	A	99	Het
5K5_v5.1	138780	A	C	82	Het
5K5_v5.1	138781	A	G	82	Het
5K5_v5.1	138782	G	T	83	Het
5K5_v5.1	138786	C	A	88	Het
5K5_v5.1	138965	T	C	85	Hom
5K5_v5.1	139248	G	C	78	Hom
5K5_v5.1	139283	C	T	85	Het
5K5_v5.1	139284	G	T	85	Het
5K5_v5.1	139478	C	G	78	Het
5K5_v5.1	139486	C	T	76	Het
5K5_v5.1	139489	C	A	76	Het
5K5_v5.1	139494	T	C	75	Het
5K5_v5.1	139501	G	T	78	Het
5K5_v5.1	139505	G	T	77	Het
5K5_v5.1	139509	A	C	79	Het
5K5_v5.1	139516	C	T	86	Het
5K5_v5.1	139522	C	G	93	Het
5K5_v5.1	139794	G	T	92	Het
5K5_v5.1	139798	C	G	91	Het
5K5_v5.1	139803	A	G	94	Het
5K5_v5.1	139922	G	T	93	Het
5K5_v5.1	139925	A	G	94	Het
5K5_v5.1	140352	T	C	100	Het
5K5_v5.1	140396	G	T	68	Het
5K5_v5.1	140426	C	T	96	Het
5K5_v5.1	140429	T	G	100	Het
5K5_v5.1	140536	C	T	100	Het
5K5_v5.1	140577	T	G	97	Het
5K5_v5.1	140583	A	T	95	Het
5K5_v5.1	140584	A	C	97	Het
5K5_v5.1	140608	A	C	100	Het
5K5_v5.1	140609	C	T	99	Het
5K5_v5.1	140613	C	A	99	Het
5K5_v5.1	140683	G	T	69	Het
5K5_v5.1	140688	A	G	67	Het
5K5_v5.1	140694	A	G	69	Het
5K5_v5.1	140698	G	C	66	Het
5K5_v5.1	140726	A	G	61	Het
5K5_v5.1	140848	T	A	100	Het
5K5_v5.1	140850	A	G	100	Het
5K5_v5.1	140915	T	G	95	Het
5K5_v5.1	140917	C	G	96	Het
5K5_v5.1	140920	T	A	95	Het
5K5_v5.1	140923	C	A	98	Het
5K5_v5.1	140930	A	G	96	Het
5K5_v5.1	140937	C	T	97	Het
5K5_v5.1	140938	A	G	97	Het
5K5_v5.1	140943	C	T	100	Het
5K5_v5.1	140946	T	A	99	Het
5K5_v5.1	140957	C	A	94	Het
5K5_v5.1	140974	T	C	73	Het
5K5_v5.1	140975	A	C	66	Het
5K5_v5.1	140978	A	C	62	Het
5K5_v5.1	140979	T	C	62	Het
5K5_v5.1	140980	T	C	61	Hom
5K5_v5.1	140982	C	T	66	Het
5K5_v5.1	140995	G	T	71	Het
5K5_v5.1	140997	T	C	71	Het
5K5_v5.1	140998	C	G	71	Het
5K5_v5.1	140999	T	C	72	Het
5K5_v5.1	141091	T	G	78	Het
5K5_v5.1	141095	C	T	74	Het
5K5_v5.1	141096	T	G	72	Het
5K5_v5.1	141098	A	G	73	Het
5K5_v5.1	141100	A	T	74	Het
5K5_v5.1	141101	T	G	73	Het
5K5_v5.1	141107	T	C	73	Het
5K5_v5.1	141108	A	G	75	Het
5K5_v5.1	141299	C	T	100	Het
5K5_v5.1	141331	G	A	97	Het
5K5_v5.1	141338	C	T	98	Het
5K5_v5.1	141341	T	C	96	Het
5K5_v5.1	141344	T	C	91	Het
5K5_v5.1	141392	C	G	72	Het
5K5_v5.1	141398	T	C	75	Het
5K5_v5.1	141403	A	G	84	Het
5K5_v5.1	141421	T	C	84	Het
5K5_v5.1	141424	T	G	81	Het
5K5_v5.1	141428	A	T	82	Het
5K5_v5.1	141436	G	A	84	Het
5K5_v5.1	141456	C	T	85	Het
5K5_v5.1	141469	C	T	84	Het
5K5_v5.1	141482	C	A	81	Hom
5K5_v5.1	141514	C	T	72	Het
5K5_v5.1	141531	G	A	66	Het
5K5_v5.1	141557	T	C	53	Het
5K5_v5.1	141559	G	A	54	Het
5K5_v5.1	141580	A	T	43	Het
5K5_v5.1	141613	G	A	47	Het
5K5_v5.1	141627	T	C	44	Het
5K5_v5.1	141628	T	C	44	Het
5K5_v5.1	141635	A	C	46	Het
5K5_v5.1	141685	G	A	44	Het
5K5_v5.1	141686	C	T	43	Het
5K5_v5.1	141698	C	A	43	Het
5K5_v5.1	141747	A	T	42	Het
5K5_v5.1	141783	G	T	49	Het
5K5_v5.1	141846	T	C	69	Het
5K5_v5.1	141852	C	G	63	Het
5K5_v5.1	141854	C	G	64	Het
5K5_v5.1	141855	G	A	65	Het
5K5_v5.1	141857	G	A	85	Het
5K5_v5.1	141870	C	T	89	Het
5K5_v5.1	141872	T	A	91	Het
5K5_v5.1	141882	T	C	95	Het
5K5_v5.1	142131	A	C	98	Het
5K5_v5.1	143573	G	T	93	Het
5K5_v5.1	143582	C	T	91	Het
5K5_v5.1	143592	T	A	85	Het
5K5_v5.1	143596	C	T	86	Het
5K5_v5.1	143612	T	A	91	Het
5K5_v5.1	143620	T	A	89	Het
5K5_v5.1	143623	G	A	87	Het
5K5_v5.1	143630	T	C	89	Het
5K5_v5.1	143631	G	T	90	Het
5K5_v5.1	143636	C	A	87	Het
5K5_v5.1	143638	T	A	86	Het
5K5_v5.1	143645	T	G	90	Het
5K5_v5.1	144064	C	T	94	Het
5K5_v5.1	144065	C	T	94	Het
5K5_v5.1	144117	C	T	87	Het
5K5_v5.1	144165	A	C	53	Het
5K5_v5.1	144194	C	A	91	Het
5K5_v5.1	144203	C	A	98	Het
5K5_v5.1	144357	T	A	58	Het
5K5_v5.1	144376	A	G	81	Het
5K5_v5.1	144379	A	G	82	Het
5K5_v5.1	144384	G	A	87	Het
5K5_v5.1	144408	G	A	68	Het
5K5_v5.1	144411	A	T	68	Het
5K5_v5.1	144444	C	G	80	Het
5K5_v5.1	144680	T	C	97	Het
5K5_v5.1	144842	G	T	91	Het
5K5_v5.1	144843	C	T	90	Het
5K5_v5.1	144845	C	T	92	Het
5K5_v5.1	144846	G	T	94	Het
5K5_v5.1	144854	C	A	99	Het
5K5_v5.1	144855	T	G	100	Het
5K5_v5.1	144861	C	T	100	Het
5K5_v5.1	145293	C	A	94	Het
5K5_v5.1	145669	G	A	100	Het
5K5_v5.1	145674	G	C	100	Het
5K5_v5.1	145681	G	A	99	Het
5K5_v5.1	145696	A	G	96	Het
5K5_v5.1	145713	T	A	97	Het
5K5_v5.1	145715	T	C	97	Het
5K5_v5.1	145722	G	T	95	Het
5K5_v5.1	145723	G	T	95	Het
5K5_v5.1	145844	G	A	100	Het
5K5_v5.1	145845	A	G	97	Het
5K5_v5.1	145945	A	C	98	Het
5K5_v5.1	145953	G	A	94	Het
5K5_v5.1	145959	C	A	95	Het
5K5_v5.1	145977	T	C	95	Het
5K5_v5.1	146122	G	A	86	Het
5K5_v5.1	146183	A	G	84	Het
5K5_v5.1	146189	T	C	86	Het
5K5_v5.1	146216	C	T	84	Het
5K5_v5.1	146234	A	G	81	Het
5K5_v5.1	146255	T	C	79	Het
5K5_v5.1	146271	T	C	75	Het
5K5_v5.1	146274	A	C	74	Het
5K5_v5.1	146301	T	C	72	Het
5K5_v5.1	146305	G	A	72	Het
5K5_v5.1	146334	G	A	70	Het
5K5_v5.1	146371	T	C	63	Het
5K5_v5.1	146384	C	T	69	Het
5K5_v5.1	146390	G	A	65	Het
5K5_v5.1	146397	A	G	64	Het
5K5_v5.1	146411	C	A	70	Het
5K5_v5.1	146453	C	T	73	Het
5K5_v5.1	146457	G	A	72	Het
5K5_v5.1	146498	C	T	59	Het
5K5_v5.1	146521	T	C	49	Het
5K5_v5.1	146558	A	C	56	Het
5K5_v5.1	146577	C	A	52	Het
5K5_v5.1	146605	G	A	59	Het
5K5_v5.1	146627	A	C	60	Het
5K5_v5.1	146629	A	T	60	Het
5K5_v5.1	146642	G	T	50	Het
5K5_v5.1	146777	C	T	32	Hom
5K5_v5.1	146796	A	C	31	Hom
5K5_v5.1	146825	T	C	90	Het
5K5_v5.1	146828	T	C	95	Het
5K5_v5.1	147080	G	C	74	Het
5K5_v5.1	147121	T	G	47	Hom
5K5_v5.1	147482	C	A	41	Hom
5K5_v5.1	147506	G	C	40	Het
5K5_v5.1	147609	T	A	99	Het
5K5_v5.1	147645	C	T	93	Het
5K5_v5.1	147651	C	T	85	Het
5K5_v5.1	147652	A	T	84	Het
5K5_v5.1	147655	T	G	81	Het
5K5_v5.1	147656	A	G	81	Het
5K5_v5.1	147761	C	T	58	Het
5K5_v5.1	147769	C	T	53	Het
5K5_v5.1	147775	C	A	40	Hom
5K5_v5.1	147795	C	G	33	Hom
5K5_v5.1	147820	A	C	54	Het
5K5_v5.1	147893	T	C	74	Het
5K5_v5.1	147897	A	T	75	Het
5K5_v5.1	147898	A	G	75	Het
5K5_v5.1	147910	A	G	76	Het
5K5_v5.1	147916	A	C	63	Het
5K5_v5.1	147917	C	G	64	Het
5K5_v5.1	147935	A	C	56	Het
5K5_v5.1	147936	T	C	56	Het
5K5_v5.1	147973	A	T	64	Het
5K5_v5.1	147976	T	A	63	Het
5K5_v5.1	147979	G	C	68	Het
5K5_v5.1	147987	A	G	73	Het
5K5_v5.1	147988	T	A	72	Het
5K5_v5.1	148011	T	G	82	Het
5K5_v5.1	148038	T	C	89	Het
5K5_v5.1	148045	C	G	88	Het
5K5_v5.1	148436	A	C	57	Het
5K5_v5.1	148440	G	T	63	Het
5K5_v5.1	148448	A	G	70	Het
5K5_v5.1	148461	A	T	79	Het
5K5_v5.1	148462	G	T	78	Het
5K5_v5.1	148464	T	A	78	Het
5K5_v5.1	148466	T	C	79	Het
5K5_v5.1	148493	G	A	82	Het
5K5_v5.1	148495	G	T	82	Het
5K5_v5.1	148517	A	T	83	Het
5K5_v5.1	148524	T	G	87	Het
5K5_v5.1	148532	A	G	76	Het
5K5_v5.1	148536	C	A	74	Het
5K5_v5.1	148556	G	A	79	Het
5K5_v5.1	148573	A	G	82	Het
5K5_v5.1	148581	G	T	85	Het
5K5_v5.1	148595	T	C	73	Het
5K5_v5.1	148601	C	A	52	Het
5K5_v5.1	148602	T	G	52	Het
5K5_v5.1	148605	G	T	52	Het
5K5_v5.1	148607	T	A	52	Het
5K5_v5.1	148614	G	A	48	Het
5K5_v5.1	148618	C	A	46	Het
5K5_v5.1	148619	C	A	46	Het
5K5_v5.1	148621	G	A	45	Het
5K5_v5.1	148631	T	G	29	Het
5K5_v5.1	148632	C	G	28	Het
5K5_v5.1	148635	A	T	29	Het
5K5_v5.1	148641	A	G	31	Het
5K5_v5.1	148643	A	G	30	Het
5K5_v5.1	148646	T	G	30	Het
5K5_v5.1	148649	A	C	27	Hom
5K5_v5.1	148657	T	C	27	Het
5K5_v5.1	148658	C	A	28	Het
5K5_v5.1	148815	A	G	94	Het
5K5_v5.1	148818	A	G	92	Het
5K5_v5.1	148819	T	C	91	Het
5K5_v5.1	148820	A	T	93	Het
5K5_v5.1	148985	T	G	79	Het
5K5_v5.1	149018	G	T	64	Het
5K5_v5.1	149022	T	C	63	Het
5K5_v5.1	149030	A	C	53	Het
5K5_v5.1	149032	T	G	52	Het
5K5_v5.1	149040	T	G	50	Het
5K5_v5.1	149041	C	T	49	Het
5K5_v5.1	149053	T	C	45	Het
5K5_v5.1	149060	A	G	46	Het
5K5_v5.1	149077	C	A	99	Het
5K5_v5.1	149135	T	A	86	Het
5K5_v5.1	149136	T	C	84	Het
5K5_v5.1	149142	T	C	87	Het
5K5_v5.1	149146	C	T	89	Het
5K5_v5.1	149154	C	T	100	Het
5K5_v5.1	149203	A	G	98	Het
5K5_v5.1	149214	G	T	68	Het
5K5_v5.1	149217	A	T	65	Het
5K5_v5.1	149219	T	G	65	Het
5K5_v5.1	149221	G	A	64	Het
5K5_v5.1	149223	C	T	64	Het
5K5_v5.1	149228	C	T	62	Het
5K5_v5.1	149230	G	T	62	Het
5K5_v5.1	149231	C	T	62	Het
5K5_v5.1	149239	A	G	58	Het
5K5_v5.1	149241	T	C	58	Hom
5K5_v5.1	149262	C	T	52	Hom
5K5_v5.1	149303	G	T	23	Hom
5K5_v5.1	149316	T	C	22	Hom
5K5_v5.1	149346	T	C	19	Hom
5K5_v5.1	149348	A	G	20	Het
5K5_v5.1	149349	A	C	20	Het
5K5_v5.1	149350	G	A	20	Het
5K5_v5.1	149373	A	T	26	Het
5K5_v5.1	149387	G	A	39	Het
5K5_v5.1	149390	C	T	39	Het
5K5_v5.1	149409	G	A	39	Het
5K5_v5.1	149411	G	T	39	Het
5K5_v5.1	149513	C	T	91	Hom
5K5_v5.1	149577	T	C	59	Hom
5K5_v5.1	149584	A	C	56	Hom
5K5_v5.1	149600	G	A	67	Hom
5K5_v5.1	149984	C	T	97	Het
5K5_v5.1	149988	C	T	98	Het
5K5_v5.1	149999	C	T	95	Het
5K5_v5.1	150004	G	A	92	Het
5K5_v5.1	150005	T	C	88	Het
5K5_v5.1	150007	T	A	90	Het
5K5_v5.1	151218	A	C	100	Het
5K5_v5.1	151220	T	G	97	Het
5K5_v5.1	151221	T	C	98	Het
5K5_v5.1	151941	T	C	91	Het
5K5_v5.1	151944	A	T	91	Het
5K5_v5.1	152434	C	T	86	Het
5K5_v5.1	152437	C	A	85	Het
5K5_v5.1	152440	T	C	85	Het
5K5_v5.1	152454	C	T	100	Het
5K5_v5.1	152457	A	T	100	Het
5K5_v5.1	152620	A	G	99	Het
5K5_v5.1	152622	T	C	99	Het
5K5_v5.1	152638	C	A	100	Het
5K5_v5.1	152698	C	T	45	Het
5K5_v5.1	152728	T	A	49	Hom
5K5_v5.1	152738	A	G	50	Het
5K5_v5.1	152739	T	C	49	Het
5K5_v5.1	152749	A	G	48	Het
5K5_v5.1	152799	A	C	75	Het
5K5_v5.1	152811	A	C	84	Het
5K5_v5.1	152819	G	A	81	Het
5K5_v5.1	152821	C	T	81	Het
5K5_v5.1	152824	T	G	79	Het
5K5_v5.1	152825	T	A	68	Hom
5K5_v5.1	152826	C	T	68	Hom
5K5_v5.1	153451	C	T	95	Het
5K5_v5.1	153452	T	A	94	Het
5K5_v5.1	153455	A	T	97	Het
5K5_v5.1	153540	G	A	63	Het
5K5_v5.1	153542	T	C	62	Het
5K5_v5.1	153545	C	G	44	Hom
5K5_v5.1	153546	C	T	44	Hom
5K5_v5.1	153547	C	T	62	Hom
5K5_v5.1	153551	A	G	66	Hom
5K5_v5.1	153557	C	G	70	Hom
5K5_v5.1	153563	A	T	73	Hom
5K5_v5.1	153564	C	G	75	Hom
5K5_v5.1	153610	C	T	70	Hom
5K5_v5.1	153611	T	C	69	Hom
5K5_v5.1	153617	T	C	66	Hom
5K5_v5.1	153626	C	T	60	Hom
5K5_v5.1	153630	C	T	57	Het
5K5_v5.1	153641	G	T	11	Hom
5K5_v5.1	153645	C	T	6	Hom
5K5_v5.1	153649	C	T	3	Hom
5K5_v5.1	153654	G	T	3	Het
5K5_v5.1	153656	G	T	4	Het
5K5_v5.1	153665	T	C	24	Hom
5K5_v5.1	153669	G	T	27	Hom
5K5_v5.1	153677	C	T	27	Hom
5K5_v5.1	153681	G	C	27	Hom
5K5_v5.1	153682	C	T	29	Hom
5K5_v5.1	153689	G	C	90	Het
5K5_v5.1	153751	T	A	27	Hom
5K5_v5.1	153752	C	G	27	Hom
5K5_v5.1	153753	T	G	27	Hom
5K5_v5.1	153772	G	T	58	Het
5K5_v5.1	153784	G	T	65	Hom
5K5_v5.1	153786	G	T	66	Het
5K5_v5.1	153788	A	G	67	Het
5K5_v5.1	153794	T	C	90	Het
5K5_v5.1	153796	T	G	90	Het
5K5_v5.1	153800	T	A	94	Hom
5K5_v5.1	154636	C	A	95	Het
5K5_v5.1	154637	A	G	93	Het
5K5_v5.1	154641	G	T	90	Het
5K5_v5.1	154645	C	G	94	Het
5K5_v5.1	154647	C	T	96	Het
5K5_v5.1	154649	C	A	97	Het
5K5_v5.1	154731	C	T	84	Het
5K5_v5.1	154740	A	C	89	Het
5K5_v5.1	156174	G	A	95	Het
5K5_v5.1	156179	T	C	93	Het
5K5_v5.1	156181	T	G	93	Het
5K5_v5.1	156183	A	T	91	Het
5K5_v5.1	156186	T	G	92	Het
5K5_v5.1	156198	T	A	93	Het
5K5_v5.1	156231	G	T	95	Het
5K5_v5.1	156258	G	T	58	Het
5K5_v5.1	156260	A	G	59	Het
5K5_v5.1	156280	C	A	82	Het
5K5_v5.1	156282	T	C	82	Het
5K5_v5.1	156302	T	G	45	Het
5K5_v5.1	156304	C	T	43	Het
5K5_v5.1	156305	G	A	41	Het
5K5_v5.1	156309	T	G	43	Het
5K5_v5.1	156310	C	T	45	Het
5K5_v5.1	156313	A	G	50	Het
5K5_v5.1	156330	C	G	65	Hom
5K5_v5.1	156331	T	G	65	Het
5K5_v5.1	156334	T	G	66	Het
5K5_v5.1	156337	G	T	70	Het
5K5_v5.1	156354	T	G	66	Het
5K5_v5.1	156356	A	C	63	Het
5K5_v5.1	156358	G	A	59	Het
5K5_v5.1	156363	G	T	59	Het
5K5_v5.1	156364	T	C	58	Het
5K5_v5.1	156366	A	T	58	Het
5K5_v5.1	156368	G	A	58	Het
5K5_v5.1	156372	C	T	70	Het
5K5_v5.1	156797	C	A	88	Het
5K5_v5.1	156832	A	G	59	Het
5K5_v5.1	156838	T	C	77	Het
5K5_v5.1	156850	A	G	79	Het
5K5_v5.1	156855	G	T	82	Het
5K5_v5.1	156862	C	A	87	Het
5K5_v5.1	156905	C	T	84	Het
5K5_v5.1	156909	G	C	83	Het
5K5_v5.1	156912	G	A	82	Het
5K5_v5.1	156915	A	C	75	Het
5K5_v5.1	156916	A	C	74	Het
5K5_v5.1	156918	C	A	73	Het
5K5_v5.1	156919	T	G	72	Het
5K5_v5.1	156922	T	A	71	Het
5K5_v5.1	156926	C	T	72	Het
5K5_v5.1	156928	G	A	76	Het
5K5_v5.1	156936	G	T	77	Het
5K5_v5.1	156944	C	A	73	Het
5K5_v5.1	156953	C	A	72	Het
5K5_v5.1	156955	T	A	70	Het
5K5_v5.1	157992	G	A	62	Het
5K5_v5.1	158000	T	C	64	Het
5K5_v5.1	158019	C	A	73	Het
5K5_v5.1	158032	A	C	78	Het
5K5_v5.1	158036	T	C	76	Het
5K5_v5.1	158057	C	T	73	Het
5K5_v5.1	158065	A	T	68	Het
5K5_v5.1	158069	G	T	65	Het
5K5_v5.1	158086	T	A	98	Het
5K5_v5.1	158389	A	C	90	Het
5K5_v5.1	158707	C	T	86	Hom
5K5_v5.1	158709	G	T	85	Het
5K5_v5.1	158713	C	T	79	Hom
5K5_v5.1	158715	G	T	80	Het
5K5_v5.1	158731	G	A	65	Het
GTRYP_4071_4094-1a01.w2k4071	73	T	C	3	Hom
Tbrucei.chr8.100	158	G	A	34	Hom
Tbrucei.chr8.100	160	A	C	32	Het
Tbrucei.chr8.100	1381	G	A	35	Hom
Tbrucei.chr8.100	1383	T	G	35	Hom
Tbrucei.chr8.100	1386	C	T	34	Hom
Tbrucei.chr8.100	1390	T	G	34	Hom
Tbrucei.chr8.100	1419	T	C	37	Hom
Tbrucei.chr8.100	1748	T	C	21	Hom
Tbrucei.chr8.100	1752	C	T	26	Hom
Tbrucei.chr8.100	1995	A	G	39	Hom
Tbrucei.chr8.100	1998	A	G	41	Hom
Tbrucei.chr8.100	2004	A	C	45	Hom
Tbrucei.chr8.100	2011	A	G	49	Hom
Tbrucei.chr8.100	2657	A	G	82	Hom
Tbrucei.chr8.100	2681	T	G	84	Hom
Tbrucei.chr8.100	3735	A	T	100	Het
Tbrucei.chr8.100	3921	A	G	87	Het
Tbrucei.chr8.100	4034	A	C	95	Het
Tbrucei.chr8.100	4048	T	C	99	Het
Tbrucei.chr8.100	4088	T	A	82	Het
Tbrucei.chr8.100	4089	C	A	82	Het
Tbrucei.chr8.100	4096	G	A	79	Het
Tbrucei.chr8.100	4097	C	G	78	Het
Tbrucei.chr8.100	4098	T	C	78	Het
Tbrucei.chr8.100	4100	A	G	78	Het
Tbrucei.chr8.100	4132	G	A	72	Het
Tbrucei.chr8.100	4133	G	T	72	Het
Tbrucei.chr8.100	4153	C	A	63	Het
Tbrucei.chr8.100	4183	A	G	71	Het
Tbrucei.chr8.100	4838	C	G	89	Het
Tbrucei.chr8.100	4849	A	C	85	Het
Tbrucei.chr8.100	5014	A	T	37	Hom
Tbrucei.chr8.100	5049	T	C	38	Hom
Tbrucei.chr8.100	5063	G	A	34	Hom
Tbrucei.chr8.100	5065	T	A	34	Hom
Tbrucei.chr8.100	5086	A	G	39	Hom
Tbrucei.chr8.100	5089	T	A	38	Hom
Tbrucei.chr8.100	5093	C	A	40	Hom
Tbrucei.chr8.100	5127	C	T	40	Hom
Tbrucei.chr8.100	6170	G	A	58	Hom
Tbrucei.chr8.100	6293	G	A	56	Hom
Tbrucei.chr8.100	9253	G	C	67	Hom
Tbrucei.chr8.100	10292	T	C	37	Het
Tbrucei.chr8.100	10308	G	A	43	Het
Tbrucei.chr8.100	10314	A	G	45	Het
Tbrucei.chr8.100	10354	T	A	57	Het
Tbrucei.chr8.100	10360	G	A	54	Het
Tbrucei.chr8.100	10368	T	A	54	Het
Tbrucei.chr8.100	10445	T	G	49	Hom
Tbrucei.chr8.100	10557	A	G	50	Hom
Tbrucei.chr8.100	10674	T	C	59	Hom
Tbrucei.chr8.100	10889	A	G	81	Het
Tbrucei.chr8.100	10892	A	G	79	Het
Tbrucei.chr8.100	10958	G	C	86	Het
Tbrucei.chr8.100	10966	T	C	84	Het
Tbrucei.chr8.100	10967	T	C	83	Hom
Tbrucei.chr8.100	10995	C	T	97	Hom
Tbrucei.chr8.100	11001	G	T	94	Het
Tbrucei.chr8.100	11007	C	T	94	Het
Tbrucei.chr8.100	11221	T	A	75	Het
Tbrucei.chr8.100	11281	C	T	41	Hom
Tbrucei.chr8.100	11660	G	C	52	Het
Tbrucei.chr8.100	11673	C	A	54	Het
Tbrucei.chr8.100	11704	G	A	62	Het
Tbrucei.chr8.100	11835	G	A	56	Hom
Tbrucei.chr8.100	11901	C	T	69	Het
Tbrucei.chr8.100	12011	G	A	95	Het
Tbrucei.chr8.100	12032	C	T	88	Het
Tbrucei.chr8.100	12849	A	G	47	Hom
Tbrucei.chr8.100	12856	T	C	47	Hom
Tbrucei.chr8.100	12890	T	A	47	Het
Tbrucei.chr8.100	12970	C	G	58	Het
Tbrucei.chr8.100	12978	T	C	56	Het
Tbrucei.chr8.100	12998	T	G	59	Hom
Tbrucei.chr8.100	13016	T	A	52	Het
Tbrucei.chr8.100	13031	G	T	46	Het
Tbrucei.chr8.100	13040	G	A	43	Het
Tbrucei.chr8.100	13054	G	A	39	Het
Tbrucei.chr8.100	13067	T	G	35	Het
Tbrucei.chr8.100	13074	T	G	35	Het
Tbrucei.chr8.100	13116	T	C	15	Hom
Tbrucei.chr8.100	13164	C	A	15	Hom
Tbrucei.chr8.100	13181	A	G	24	Hom
Tbrucei.chr8.100	13192	C	A	30	Het
Tbrucei.chr8.100	13406	A	C	14	Hom
Tbrucei.chr8.100	13419	G	T	16	Hom
Tbrucei.chr8.100	13421	T	G	17	Hom
Tbrucei.chr8.100	13744	C	T	35	Hom
Tbrucei.chr8.100	14372	T	A	68	Het
Tbrucei.chr8.100	14404	G	T	77	Het
Tbrucei.chr8.100	14582	C	A	55	Hom
Tbrucei.chr8.100	14845	A	T	77	Hom
Tbrucei.chr8.100	15001	T	C	95	Hom
Tbrucei.chr8.100	15020	G	T	95	Hom
Tbrucei.chr8.100	15075	C	G	65	Hom
Tbrucei.chr8.100	15077	A	T	67	Hom
Tbrucei.chr8.100	15352	A	G	93	Hom
Tbrucei.chr8.100	15559	G	A	78	Hom
Tbrucei.chr8.100	15581	G	A	69	Hom
Tbrucei.chr8.100	15629	G	T	74	Hom
Tbrucei.chr8.100	15716	T	G	39	Hom
Tbrucei.chr8.100	15717	T	C	46	Hom
Tbrucei.chr8.100	15734	G	T	68	Hom
Tbrucei.chr8.100	15830	T	G	41	Hom
Tbrucei.chr8.100	15934	T	C	84	Hom
Tbrucei.chr8.100	15936	A	G	81	Hom
Tbrucei.chr8.100	16009	T	G	70	Hom
Tbrucei.chr8.100	16016	G	T	70	Hom
Tbrucei.chr8.100	16202	A	T	38	Het
Tbrucei.chr8.100	16260	T	C	37	Hom
Tbrucei.chr8.100	16283	C	A	34	Hom
Tbrucei.chr8.100	16335	A	G	28	Hom
Tbrucei.chr8.100	16486	T	G	43	Hom
Tbrucei.chr8.100	16505	C	T	34	Hom
Tbrucei.chr8.100	16712	C	A	38	Hom
Tbrucei.chr8.100	17147	A	C	57	Het
Tbrucei.chr8.100	17206	G	A	34	Hom
Tbrucei.chr8.100	17366	A	C	32	Hom
Tbrucei.chr8.100	17428	T	C	29	Hom
Tbrucei.chr8.100	17601	C	A	37	Hom
Tbrucei.chr8.100	17614	A	C	40	Hom
Tbrucei.chr8.100	17700	G	A	30	Hom
Tbrucei.chr8.100	17704	A	G	30	Hom
Tbrucei.chr8.100	17735	C	T	29	Hom
Tbrucei.chr8.100	17803	A	T	46	Hom
Tbrucei.chr8.100	17842	A	G	41	Hom
Tbrucei.chr8.100	17907	T	G	72	Het
Tbrucei.chr8.100	17918	T	C	97	Het
Tbrucei.chr8.100	18002	C	T	96	Het
Tbrucei.chr8.100	18004	G	T	95	Het
Tbrucei.chr8.100	18028	A	T	83	Het
Tbrucei.chr8.100	18065	G	A	58	Hom
Tbrucei.chr8.100	18074	G	T	62	Hom
Tbrucei.chr8.100	18164	G	A	71	Het
Tbrucei.chr8.100	18167	G	T	71	Het
Tbrucei.chr8.100	18176	C	T	54	Het
Tbrucei.chr8.100	18228	T	G	63	Hom
Tbrucei.chr8.100	18358	T	C	65	Hom
Tbrucei.chr8.100	18450	T	G	77	Hom
Tbrucei.chr8.100	18485	C	T	79	Hom
Tbrucei.chr8.100	18504	T	A	79	Hom
Tbrucei.chr8.100	18532	C	T	80	Hom
Tbrucei.chr8.100	18594	G	C	99	Hom
Tbrucei.chr8.100	18667	C	T	82	Hom
Tbrucei.chr8.100	18668	G	T	81	Hom
Tbrucei.chr8.100	18898	G	T	92	Hom
Tbrucei.chr8.100	19020	G	T	83	Hom
Tbrucei.chr8.100	19183	C	T	69	Hom
Tbrucei.chr8.100	19207	G	T	72	Hom
Tbrucei.chr8.100	19267	C	T	80	Hom
Tbrucei.chr8.100	19385	C	G	55	Hom
Tbrucei.chr8.100	19569	C	T	56	Hom
Tbrucei.chr8.100	19823	T	C	43	Hom
Tbrucei.chr8.100	19836	G	C	40	Hom
Tbrucei.chr8.100	19850	C	A	42	Hom
Tbrucei.chr8.100	19859	T	C	40	Hom
Tbrucei.chr8.100	19893	G	T	31	Hom
Tbrucei.chr8.100	19905	C	T	35	Hom
Tbrucei.chr8.100	19908	C	T	34	Hom
Tbrucei.chr8.100	19932	A	G	39	Hom
Tbrucei.chr8.100	19972	G	C	40	Hom
Tbrucei.chr8.100	19980	G	T	45	Hom
Tbrucei.chr8.100	20004	T	G	41	Hom
Tbrucei.chr8.100	20034	A	C	42	Hom
Tbrucei.chr8.100	20056	G	T	43	Hom
Tbrucei.chr8.100	20078	A	C	22	Hom
Tbrucei.chr8.100	20079	T	C	22	Hom
Tbrucei.chr8.100	20081	A	C	22	Hom
Tbrucei.chr8.100	20084	A	G	24	Hom
Tbrucei.chr8.100	20098	C	A	33	Hom
Tbrucei.chr8.100	20101	A	C	33	Hom
Tbrucei.chr8.100	20112	A	G	31	Hom
Tbrucei.chr8.100	20135	C	A	30	Hom
Tbrucei.chr8.100	20173	T	C	38	Hom
Tbrucei.chr8.100	20180	A	T	39	Hom
Tbrucei.chr8.100	20196	A	C	41	Hom
Tbrucei.chr8.100	20219	G	T	35	Hom
Tbrucei.chr8.100	20223	C	T	36	Hom
Tbrucei.chr8.100	20226	A	G	36	Hom
Tbrucei.chr8.100	20230	A	C	36	Hom
Tbrucei.chr8.100	20239	G	T	39	Hom
Tbrucei.chr8.100	20247	A	G	39	Hom
Tbrucei.chr8.100	20257	T	C	35	Hom
Tbrucei.chr8.100	20263	T	C	34	Hom
Tbrucei.chr8.100	20315	T	A	36	Hom
Tbrucei.chr8.100	20411	T	C	38	Hom
Tbrucei.chr8.100	20482	A	T	41	Hom
Tbrucei.chr8.100	21094	G	A	59	Het
Tbrucei.chr8.100	21110	T	A	64	Het
Tbrucei.chr8.100	21116	T	C	68	Het
Tbrucei.chr8.100	21119	C	T	68	Het
Tbrucei.chr8.100	21159	C	A	36	Hom
Tbrucei.chr8.100	21244	C	T	69	Het
Tbrucei.chr8.100	21248	A	T	72	Het
Tbrucei.chr8.100	21258	C	T	77	Het
Tbrucei.chr8.100	21262	T	C	79	Het
Tbrucei.chr8.100	21264	G	T	79	Het
Tbrucei.chr8.100	21272	T	A	86	Het
Tbrucei.chr8.100	21274	T	C	86	Het
Tbrucei.chr8.100	21276	A	C	89	Het
Tbrucei.chr8.100	21387	G	A	69	Hom
Tbrucei.chr8.100	21425	T	C	86	Het
Tbrucei.chr8.100	21505	G	T	82	Hom
Tbrucei.chr8.100	21506	A	C	82	Hom
Tbrucei.chr8.100	21659	C	A	79	Hom
Tbrucei.chr8.100	21713	T	C	81	Hom
Tbrucei.chr8.100	21814	C	A	81	Hom
Tbrucei.chr8.100	21863	A	G	75	Hom
Tbrucei.chr8.100	21914	T	A	91	Het
Tbrucei.chr8.100	21915	C	T	92	Het
Tbrucei.chr8.100	21977	G	A	66	Hom
Tbrucei.chr8.100	22000	C	A	74	Hom
Tbrucei.chr8.100	22094	G	A	73	Hom
Tbrucei.chr8.100	22317	G	T	71	Hom
Tbrucei.chr8.100	22437	A	G	73	Hom
Tbrucei.chr8.100	22586	C	T	81	Het
Tbrucei.chr8.100	22614	G	A	81	Het
Tbrucei.chr8.100	22662	A	C	91	Het
Tbrucei.chr8.100	22702	T	C	93	Het
Tbrucei.chr8.100	22715	G	A	95	Het
Tbrucei.chr8.100	22719	G	A	96	Het
Tbrucei.chr8.100	22725	G	T	97	Het
Tbrucei.chr8.100	22728	G	A	96	Het
Tbrucei.chr8.100	22763	T	C	98	Het
Tbrucei.chr8.100	22764	C	G	99	Het
Tbrucei.chr8.100	22875	C	T	97	Het
Tbrucei.chr8.100	22880	A	C	93	Het
Tbrucei.chr8.100	22891	G	T	87	Het
Tbrucei.chr8.100	23000	T	C	54	Het
Tbrucei.chr8.100	23001	C	T	54	Het
Tbrucei.chr8.100	23007	T	C	55	Het
Tbrucei.chr8.100	23008	T	G	57	Het
Tbrucei.chr8.100	23019	G	C	67	Het
Tbrucei.chr8.100	23037	G	A	77	Het
Tbrucei.chr8.100	23051	C	T	82	Het
Tbrucei.chr8.100	23058	T	G	86	Het
Tbrucei.chr8.100	23155	A	C	86	Het
Tbrucei.chr8.100	23162	A	C	89	Hom
Tbrucei.chr8.100	23176	G	C	81	Het
Tbrucei.chr8.100	23202	T	G	77	Het
Tbrucei.chr8.100	23257	G	A	37	Het
Tbrucei.chr8.100	23258	A	G	38	Het
Tbrucei.chr8.100	23259	C	T	37	Het
Tbrucei.chr8.100	23269	C	T	48	Het
Tbrucei.chr8.100	23270	T	C	66	Het
Tbrucei.chr8.100	23707	A	T	56	Hom
Tbrucei.chr8.100	23980	C	T	78	Het
Tbrucei.chr8.100	23981	C	T	72	Het
Tbrucei.chr8.100	24003	C	T	60	Het
Tbrucei.chr8.100	24005	C	T	59	Het
Tbrucei.chr8.100	24011	T	C	62	Het
Tbrucei.chr8.100	24014	T	C	64	Het
Tbrucei.chr8.100	24018	T	G	64	Het
Tbrucei.chr8.100	24028	G	A	100	Het
Tbrucei.chr8.100	24030	T	G	100	Het
Tbrucei.chr8.100	24104	C	T	100	Het
Tbrucei.chr8.100	24127	T	G	100	Hom
Tbrucei.chr8.100	24147	G	A	95	Het
Tbrucei.chr8.100	24150	G	A	93	Het
Tbrucei.chr8.100	24373	C	T	100	Het
Tbrucei.chr8.100	24385	A	T	95	Het
Tbrucei.chr8.100	24387	G	A	97	Het
Tbrucei.chr8.100	24408	T	G	95	Het
Tbrucei.chr8.100	24419	A	G	97	Het
Tbrucei.chr8.100	24431	A	G	90	Het
Tbrucei.chr8.100	24435	G	A	88	Het
Tbrucei.chr8.100	24436	A	G	89	Het
Tbrucei.chr8.100	24443	C	A	92	Het
Tbrucei.chr8.100	24446	G	T	93	Het
Tbrucei.chr8.100	24447	C	T	94	Het
Tbrucei.chr8.100	24470	A	G	87	Het
Tbrucei.chr8.100	24475	A	G	89	Het
Tbrucei.chr8.100	24479	A	C	88	Het
Tbrucei.chr8.100	24487	A	C	87	Het
Tbrucei.chr8.100	24490	A	G	85	Het
Tbrucei.chr8.100	24495	G	A	85	Het
Tbrucei.chr8.100	24511	T	G	76	Het
Tbrucei.chr8.100	24544	A	G	49	Het
Tbrucei.chr8.100	24546	A	C	42	Het
Tbrucei.chr8.100	24547	G	C	41	Het
Tbrucei.chr8.100	24549	T	A	41	Het
Tbrucei.chr8.100	24635	A	G	19	Het
Tbrucei.chr8.100	24677	T	C	30	Hom
Tbrucei.chr8.100	24920	C	T	82	Het
Tbrucei.chr8.100	24946	A	G	80	Hom
Tbrucei.chr8.100	24960	G	A	77	Het
Tbrucei.chr8.100	24965	A	C	78	Het
Tbrucei.chr8.100	24974	A	C	82	Het
Tbrucei.chr8.100	24990	A	T	73	Het
Tbrucei.chr8.100	24996	A	T	74	Het
Tbrucei.chr8.100	25003	G	T	94	Het
Tbrucei.chr8.100	25114	T	C	59	Hom
Tbrucei.chr8.100	25210	T	C	83	Hom
Tbrucei.chr8.100	25247	C	T	86	Het
Tbrucei.chr8.100	25261	C	T	84	Het
Tbrucei.chr8.100	25330	T	C	80	Het
Tbrucei.chr8.100	25390	G	T	92	Het
Tbrucei.chr8.100	25442	T	C	95	Het
Tbrucei.chr8.100	25453	T	G	91	Het
Tbrucei.chr8.100	25465	C	T	89	Het
Tbrucei.chr8.100	25484	C	T	89	Het
Tbrucei.chr8.100	25495	G	C	87	Het
Tbrucei.chr8.100	25500	C	A	90	Het
Tbrucei.chr8.100	25509	C	T	88	Het
Tbrucei.chr8.100	25531	T	A	92	Het
Tbrucei.chr8.100	25542	T	C	92	Het
Tbrucei.chr8.100	25544	C	A	94	Het
Tbrucei.chr8.100	25603	C	T	91	Het
Tbrucei.chr8.100	25611	C	T	87	Het
Tbrucei.chr8.100	25646	T	G	59	Hom
Tbrucei.chr8.100	25658	C	T	48	Hom
Tbrucei.chr8.100	25659	T	G	47	Hom
Tbrucei.chr8.100	25670	C	G	54	Hom
Tbrucei.chr8.100	25695	A	G	93	Het
Tbrucei.chr8.100	25711	A	C	100	Het
Tbrucei.chr8.100	25742	C	A	99	Het
Tbrucei.chr8.100	26314	A	G	99	Hom
Tbrucei.chr8.100	26373	A	G	93	Het
Tbrucei.chr8.100	26387	T	C	87	Het
Tbrucei.chr8.100	26441	A	C	81	Het
Tbrucei.chr8.100	26489	A	T	81	Het
Tbrucei.chr8.100	26515	C	A	75	Het
Tbrucei.chr8.100	26648	A	C	48	Het
Tbrucei.chr8.100	26691	T	G	53	Het
Tbrucei.chr8.100	26704	T	A	56	Het
Tbrucei.chr8.100	26715	T	C	63	Het
Tbrucei.chr8.100	26717	C	T	63	Het
Tbrucei.chr8.100	26727	T	G	66	Hom
Tbrucei.chr8.100	26759	G	T	74	Het
Tbrucei.chr8.100	26815	G	A	82	Het
Tbrucei.chr8.100	26817	C	A	84	Het
Tbrucei.chr8.100	26874	A	G	87	Het
Tbrucei.chr8.100	26875	T	C	88	Het
Tbrucei.chr8.100	26920	A	C	82	Het
Tbrucei.chr8.100	26951	C	T	74	Het
Tbrucei.chr8.100	26953	G	T	73	Het
Tbrucei.chr8.100	26976	G	A	77	Het
Tbrucei.chr8.100	26981	C	A	77	Het
Tbrucei.chr8.100	27013	A	C	79	Het
Tbrucei.chr8.100	27045	A	C	73	Het
Tbrucei.chr8.100	27066	A	T	80	Het
Tbrucei.chr8.100	27116	G	T	73	Het
Tbrucei.chr8.100	27155	A	C	68	Het
Tbrucei.chr8.100	27160	A	C	64	Het
Tbrucei.chr8.100	27167	C	T	67	Het
Tbrucei.chr8.100	27218	G	T	69	Het
Tbrucei.chr8.100	27220	T	A	68	Het
Tbrucei.chr8.100	27239	G	A	73	Het
Tbrucei.chr8.100	27272	T	G	68	Hom
Tbrucei.chr8.100	27306	T	G	62	Het
Tbrucei.chr8.100	27330	G	A	58	Het
Tbrucei.chr8.100	27350	G	A	53	Het
Tbrucei.chr8.100	27390	T	C	51	Hom
Tbrucei.chr8.100	27408	C	T	48	Het
Tbrucei.chr8.100	27444	C	T	51	Het
Tbrucei.chr8.100	27445	C	A	51	Het
Tbrucei.chr8.100	27448	C	T	51	Het
Tbrucei.chr8.100	27474	C	T	55	Het
Tbrucei.chr8.100	27486	T	C	61	Het
Tbrucei.chr8.100	27490	C	T	65	Het
Tbrucei.chr8.100	27498	T	A	64	Het
Tbrucei.chr8.100	27521	T	C	56	Hom
Tbrucei.chr8.100	27535	C	A	52	Het
Tbrucei.chr8.100	27543	T	G	47	Het
Tbrucei.chr8.100	27547	G	A	47	Hom
Tbrucei.chr8.100	27560	A	G	44	Het
Tbrucei.chr8.100	27561	T	C	42	Het
Tbrucei.chr8.100	27584	T	C	34	Het
Tbrucei.chr8.100	27585	T	A	35	Het
Tbrucei.chr8.100	27589	C	T	37	Het
Tbrucei.chr8.100	27592	T	C	39	Het
Tbrucei.chr8.100	27599	A	C	40	Het
Tbrucei.chr8.100	27605	A	G	42	Het
Tbrucei.chr8.100	27613	T	A	40	Hom
Tbrucei.chr8.100	27618	G	A	39	Het
Tbrucei.chr8.100	27646	T	A	44	Het
Tbrucei.chr8.100	27654	C	G	42	Het
Tbrucei.chr8.100	27655	C	T	41	Hom
Tbrucei.chr8.100	27691	C	T	42	Het
Tbrucei.chr8.100	27721	A	T	43	Het
Tbrucei.chr8.100	27746	T	A	38	Het
Tbrucei.chr8.100	27759	T	C	37	Het
Tbrucei.chr8.100	27765	C	T	32	Het
Tbrucei.chr8.100	27766	A	G	32	Het
Tbrucei.chr8.100	27776	A	G	34	Het
Tbrucei.chr8.100	27790	A	G	36	Het
Tbrucei.chr8.100	27796	T	G	33	Het
Tbrucei.chr8.100	27813	T	A	30	Het
Tbrucei.chr8.100	27815	G	C	31	Het
Tbrucei.chr8.100	27818	G	T	34	Het
Tbrucei.chr8.100	27836	A	G	43	Het
Tbrucei.chr8.100	27837	T	A	44	Het
Tbrucei.chr8.100	27848	A	G	51	Het
Tbrucei.chr8.100	27849	C	T	51	Het
Tbrucei.chr8.100	27875	C	T	52	Het
Tbrucei.chr8.100	27885	T	C	51	Het
Tbrucei.chr8.100	27894	G	T	51	Het
Tbrucei.chr8.100	27904	A	G	48	Het
Tbrucei.chr8.100	27998	A	T	50	Het
Tbrucei.chr8.100	28020	A	C	60	Het
Tbrucei.chr8.100	28043	C	T	79	Het
Tbrucei.chr8.100	28060	C	A	88	Het
Tbrucei.chr8.100	28062	C	T	89	Het
Tbrucei.chr8.100	28252	T	A	86	Het
Tbrucei.chr8.100	28254	C	A	86	Het
Tbrucei.chr8.100	28416	G	C	98	Het
Tbrucei.chr8.100	28418	T	C	98	Het
Tbrucei.chr8.100	28421	T	G	98	Het
Tbrucei.chr8.100	29338	G	A	100	Het
Tbrucei.chr8.100	29450	A	G	99	Het
Tbrucei.chr8.100	29476	A	C	83	Het
Tbrucei.chr8.100	29481	A	G	79	Het
Tbrucei.chr8.100	29494	G	A	70	Het
Tbrucei.chr8.100	29498	C	A	67	Het
Tbrucei.chr8.100	29500	T	G	67	Het
Tbrucei.chr8.100	29507	G	A	61	Het
Tbrucei.chr8.100	29519	T	C	65	Het
Tbrucei.chr8.100	29530	G	C	57	Het
Tbrucei.chr8.100	29577	C	A	58	Het
Tbrucei.chr8.100	29588	G	A	64	Het
Tbrucei.chr8.100	29599	T	C	73	Het
Tbrucei.chr8.100	29601	T	A	75	Het
Tbrucei.chr8.100	29721	C	T	65	Het
Tbrucei.chr8.100	29727	C	A	62	Het
Tbrucei.chr8.100	29730	T	G	59	Het
Tbrucei.chr8.100	29734	T	G	42	Het
Tbrucei.chr8.100	29735	T	A	42	Het
Tbrucei.chr8.100	29738	A	T	45	Het
Tbrucei.chr8.100	29754	A	T	77	Het
Tbrucei.chr8.100	29761	G	T	79	Het
Tbrucei.chr8.100	29766	T	C	76	Het
Tbrucei.chr8.100	29776	A	C	62	Het
Tbrucei.chr8.100	29777	C	T	62	Het
Tbrucei.chr8.100	29778	T	G	63	Het
Tbrucei.chr8.100	29786	A	G	74	Het
Tbrucei.chr8.100	29788	G	A	76	Het
Tbrucei.chr8.100	29790	C	A	79	Het
Tbrucei.chr8.100	29794	G	T	80	Het
Tbrucei.chr8.100	29798	A	G	80	Het
Tbrucei.chr8.100	29803	T	C	81	Het
Tbrucei.chr8.100	29812	C	A	85	Het
Tbrucei.chr8.100	29833	C	G	78	Het
Tbrucei.chr8.100	29838	A	C	79	Het
Tbrucei.chr8.100	29852	T	C	75	Het
Tbrucei.chr8.100	29854	A	T	74	Het
Tbrucei.chr8.100	29855	C	G	75	Het
Tbrucei.chr8.100	29860	T	G	76	Het
Tbrucei.chr8.100	29920	T	G	87	Het
Tbrucei.chr8.100	29928	C	T	87	Het
Tbrucei.chr8.100	29934	A	C	83	Het
Tbrucei.chr8.100	29962	C	T	81	Het
Tbrucei.chr8.100	29964	A	G	82	Het
Tbrucei.chr8.100	29984	T	G	85	Het
Tbrucei.chr8.100	29989	T	C	84	Het
Tbrucei.chr8.100	29997	C	T	78	Het
Tbrucei.chr8.100	29999	G	T	77	Het
Tbrucei.chr8.100	30024	G	A	71	Het
Tbrucei.chr8.100	30025	C	T	70	Het
Tbrucei.chr8.100	30033	C	T	70	Het
Tbrucei.chr8.100	30061	A	T	75	Het
Tbrucei.chr8.100	30075	G	A	73	Het
Tbrucei.chr8.100	30089	A	G	70	Het
Tbrucei.chr8.100	30113	A	C	67	Het
Tbrucei.chr8.100	30133	A	C	68	Het
Tbrucei.chr8.100	30154	T	G	68	Het
Tbrucei.chr8.100	30170	G	A	67	Het
Tbrucei.chr8.100	30193	G	A	61	Het
Tbrucei.chr8.100	30195	T	C	59	Het
[truncated: 63,536 more rows]

## Sheet: indels LW032
Chromosome	Position	TREU927	LW032	Read depth	Vartype
11L3_v3	2844	CAC	CACCTAC	17	Hom
11L3_v3	3825	AGG	AGGG	16	Hom
11L3_v3	3858	C	CTA	15	Hom
11L3_v3	7474	GAAAAAAAAA	GAAAAAAAAAAAA	15	Hom
11L3_v3	8478	GTATATATATATATATATATATAT	GTATATATATATATATATAT	8	Hom
11L3_v3	10466	CAAAAAA	CAAAAAAA	41	Hom
11L3_v3	11055	CAAAAAAAAAAA	CAACAAAAAAAAAAAAAAA	46	Hom
11L3_v3	16152	CTTTTTTTTT	CTTTTTTTTTT	29	Hom
11L3_v3	17200	GAAAAAAAAAAAA	GAAAAAAAAAAA	49	Hom
11L3_v3	22901	GAAAAATAAAAA	GAAAAA	19	Hom
11L3_v3	23986	ATTTTTTT	ATTTTTT	36	Hom
11L3_v3	25974	CTTTTTTT	CTTTT	40	Hom
11L3_v3	28850	TC	TCTCC	6	Hom
11L3_v3	28911	CTTTTTTTT	CTTTTTTTTT	21	Hom
11L3_v3	33730	ATTGTTGTTGTTGTTGTTGTTGTTGTT	ATTGTTGTTGTTGTTGTTGTT	84	Hom
11L3_v3	34430	TTCTCTCTCTC	TTCTCTCTC	39	Hom
11L3_v3	34712	ATTTTTTTTT	ATTTTTTTTTTTT	42	Hom
11L3_v3	35825	TCC	TCCC,TCCCC	37	Hom
11L3_v3	37304	GTTGTTTT	GTTT,GTT	40	Hom
11L3_v3	42953	GAAAAAAAAAAAA	GAAAAA	21	Hom
11L3_v3	44458	CT	CTCTT	71	Hom
11L3_v3	44733	CATATATAT	CATATATATATAT	26	Hom
11L3_v3	47648	AAA	AAAGAA	84	Hom
5K5_v5.1	479	TCACC	TCACCACC	100	Hom
5K5_v5.1	1547	GAAAAAAAAAA	GGAAAAAAAAAAA	82	Het
5K5_v5.1	2208	AC	A	37	Het
5K5_v5.1	3641	CTTTTTTTTTTTT	CTTTTTTTTT	17	Hom
5K5_v5.1	3766	GTTTTT	GTTTT	41	Hom
5K5_v5.1	4406	C	CCT	26	Hom
5K5_v5.1	7435	AA	AAGA	39	Hom
5K5_v5.1	10864	CAAAAAA	CAAAAA	14	Hom
5K5_v5.1	22367	GCCCCCCCC	GCCCCCCCCC	30	Hom
5K5_v5.1	48662	CTTTTTTTT	CTTTTTTTTTTTT	64	Het
5K5_v5.1	48779	TC	T	89	Het
5K5_v5.1	48828	TT	TTTAAT	72	Hom
5K5_v5.1	48883	T	TG	29	Het
5K5_v5.1	48931	AC	ATC	28	Hom
5K5_v5.1	55786	CCTTCTTC	CCTTCTTCTTC	52	Hom
5K5_v5.1	57642	CTTTTTTTTT	CTTTTT	32	Hom
5K5_v5.1	71837	TTCCC	T	46	Het
5K5_v5.1	72553	GAAAAAAAAA	GAAAAAAAAAA	11	Hom
5K5_v5.1	75449	CA	CAA	90	Hom
5K5_v5.1	76882	AAAG	AAAGAAG	69	Het
5K5_v5.1	78848	TGAGAG	TGAGAGAG	75	Hom
5K5_v5.1	78879	AG	ACGG	64	Hom
5K5_v5.1	87915	CATTTAT	CAT	73	Het
5K5_v5.1	89618	TAGGAG	TAG	99	Het
5K5_v5.1	93683	GTTTTTTTTTT	GTTTTTTTTTTT,GTTTTTTTTT,GTTTTTTTTTTTT	100	Hom
5K5_v5.1	94425	CAAAAAAAAAA	CAAAAAAAAAAAA,CAAAAAA,CAAAAAAAAAAA	66	Hom
5K5_v5.1	94889	GTATA	GTATATA	50	Het
5K5_v5.1	95924	GAAAAAAAA	GAAAAAAA	66	Hom
5K5_v5.1	110026	ATTTT	ATTTTT	83	Hom
5K5_v5.1	110477	T	TA	94	Hom
5K5_v5.1	111954	CAAAAAAA	CAAAAAAAA	21	Hom
5K5_v5.1	116323	CTAT	CT	73	Hom
5K5_v5.1	123298	A	ATT	55	Hom
5K5_v5.1	124151	TTTATTATTATTATTATTATTATTATTATTATTATT	TTTATTATTATTATTATTATTATTATT	11	Hom
5K5_v5.1	138014	ATTTTTTT	ATTTTTT	12	Hom
5K5_v5.1	140517	CTTTTTTTTT	CTTTTTTTTTTT	86	Hom
5K5_v5.1	140672	TAAAAAAA	TAAAAAA	100	Hom
5K5_v5.1	143661	GCC	GCCC	94	Hom
5K5_v5.1	144105	ATT	AT	89	Het
5K5_v5.1	146136	ATTTTT	ATTTT	86	Het
5K5_v5.1	146314	GTTTTTT	GTTTTTTT	74	Het
5K5_v5.1	148541	AC	A	69	Het
5K5_v5.1	148991	CCTGCTGCTG	CCTGCTG	76	Het
5K5_v5.1	149422	TTG	T	58	Het
5K5_v5.1	154726	G	GA	97	Hom
5K5_v5.1	156237	TTATATATATATAT	TTATATATATATATAT	82	Hom
Tbrucei.chr8.100	1437	CTTTTTTT	CTTTTTT,CTTTTT	35	Hom
Tbrucei.chr8.100	1816	GTTTTGTTTTTT	GTTTTT,GTTTT	52	Hom
Tbrucei.chr8.100	1981	TG	T	38	Hom
Tbrucei.chr8.100	3739	GTTTTTTTT	GTTTTTTT	97	Hom
Tbrucei.chr8.100	9311	GAAAAAAAA	GAAAAAAAAAAAAA	47	Hom
Tbrucei.chr8.100	9481	CGAAGAGGATGAAGAGGATGAAGAGGATGA	CGAAGAGGATGAAGAGGATGA	60	Hom
Tbrucei.chr8.100	12868	CTTTT	CTTTTT	47	Hom
Tbrucei.chr8.100	13097	GAAAAAA	GAAAAAAA	20	Hom
Tbrucei.chr8.100	14110	CAAAAAAA	CAAAAAAAA	14	Hom
Tbrucei.chr8.100	16207	TAAAAAAAAAA	TAAAAAAAAA	38	Hom
Tbrucei.chr8.100	17662	GCAA	G	30	Hom
Tbrucei.chr8.100	20021	T	TC	44	Hom
Tbrucei.chr8.100	20301	TCTCCTCCT	TCTCCT	39	Hom
Tbrucei.chr8.100	20812	TAAAAAA	TAAAAAAA	20	Hom
Tbrucei.chr8.100	23111	ATTTTTT	ATTTTTTT	92	Het
Tbrucei.chr8.100	23210	TCC	TC	77	Het
Tbrucei.chr8.100	23986	ACTTC	ACTTCTTC	68	Het
Tbrucei.chr8.100	24736	CAAA	CAA	32	Het
Tbrucei.chr8.100	25156	CTTTTTT	CTTTTT	68	Het
Tbrucei.chr8.100	25621	AT	ATT	80	Het
Tbrucei.chr8.100	26628	GC	G	54	Het
Tbrucei.chr8.100	29706	CTTTTTTTT	CTTTTTTTTTT	65	Hom
Tbrucei.chr8.100	30126	ATT	ATTT	67	Hom
Tbrucei.chr8.100	30525	CATTATTATTATTATTA	CATTATTATTATTA	24	Hom
Tbrucei.chr8.100	33244	AATAATATAATATAATAT	AATAATATAATAT	87	Het
Tbrucei.chr8.100	33515	GC	G	100	Het
Tbrucei.chr8.100	33621	GTCTCTCT	GTCTCTCTCTCT	61	Het
Tbrucei.chr8.100	40878	TT	TTGT	61	Het
Tbrucei.chr8.100	41784	GTTT	GT	77	Hom
Tbrucei.chr8.100	43921	TAAAAAAA	TAAAAAA	83	Hom
Tbrucei.chr8.100	44344	CTATTACTATTACTATT	CTATTACTATTACTATTATTACTATTACTATT	21	Hom
Tbrucei.chr8.100	44680	ATTTTTT	ATTTTTTT	51	Hom
Tbrucei.chr8.100	45254	GAA	GAAA	38	Het
Tbrucei.chr8.100	47498	TCC	TC	42	Hom
Tbrucei.chr8.100	47776	T	TTC	25	Hom
Tbrucei.chr8.100	47929	CTATTATTATTATTATTAT	CTATTATTATTAT	21	Hom
Tbrucei.chr8.100	48118	AT	ATT	86	Hom
Tbrucei.chr8.100	51357	ATATTATTATTAT	ATATTATTAT	89	Hom
Tbrucei.chr8.100	51917	C	CA	96	Hom
Tbrucei.chr8.100	53333	AC	A	81	Hom
Tbrucei.chr8.100	55291	AC	A	76	Hom
Tbrucei.chr8.100	57496	CTT	CTTT	76	Hom
Tbrucei.chr8.100	58549	CTTTTTTT	CTTTTTT	89	Hom
Tbrucei.chr8.100	58829	TACACACAC	TACACAC	51	Hom
Tbrucei.chr8.100	58852	AATTATTATTATTATTATTATT	AATTATTATTATT	52	Hom
Tbrucei.chr8.100	58971	TTAT	TT	66	Hom
Tbrucei.chr8.100	64928	TTTCTT	TTT	93	Het
Tbrucei.chr8.100	65239	ATTTT	ATTT	68	Hom
Tbrucei.chr8.100	69149	CACAA	CA	34	Hom
Tbrucei.chr8.100	70853	TC	T	58	Hom
Tbrucei.chr8.100	71936	GAA	GA	55	Het
Tbrucei.chr8.100	73037	CTATTATTATTATTATT	CTATTATTATTATTATTATT	32	Het
Tbrucei.chr8.100	73163	ATTT	ATTTT	41	Hom
Tbrucei.chr8.100	73298	TAAAATTAAGAAAATTAAGAAAATTAAGAAAA	TAAAATTAAGAAAATTAAGAAAA	38	Het
Tbrucei.chr8.100	82617	TGCCCGCCCGCCCGCCC	TGCCCGCCCGCCC	72	Hom
Tbrucei.chr8.100	83559	CAAAAAAAA	CAAAAAAA	31	Hom
Tbrucei.chr8.100	84704	ATT	AT	8	Hom
Tbrucei.chr8.100	84770	ACC	A	14	Hom
Tbrucei.chr8.100	85283	ATCTTCTTC	ATCTTC	41	Hom
Tbrucei.chr8.100	89629	GT	G	13	Hom
Tbrucei.chr8.100	91264	CG	C	42	Hom
Tbrucei.chr8.100	91282	T	TC	59	Hom
Tbrucei.chr8.100	91322	AG	A	73	Hom
Tbrucei.chr8.100	100145	CT	CTT	81	Hom
Tbrucei.chr8.100	102416	TT	TTGT	33	Hom
Tbrucei.chr8.100	102434	G	GA	27	Hom
Tbrucei.chr8.100	104765	ATTTTTT	ATTTTTTTT,ATTTTTTT	67	Hom
Tbrucei.chr8.100	105246	ATTTTTT	ATTTTT	50	Hom
Tbrucei.chr8.100	105472	GTTTTT	GTTTT	66	Het
Tbrucei.chr8.100	105702	GTT	G	37	Hom
Tbrucei.chr8.100	105880	TAGCATCATCA	TA	20	Hom
Tbrucei.chr8.100	105911	ATTATTATTATTGTTATTATTATT	ATTATTATTATT	19	Hom
Tbrucei.chr8.100	106475	ATTTTTTTT	ATTTTTT,ATTTTT	75	Hom
Tbrucei.chr8.100	106658	CAAAAAAAAA	CAAAAAAAA	26	Hom
Tbrucei.chr8.100	106718	GGAAATA	G	19	Hom
Tbrucei.chr8.100	106916	TAAAAA	TAAAAAA	13	Hom
Tbrucei.chr8.100	106985	TGGGGG	TGGGG	8	Hom
Tbrucei.chr8.100	108867	GAT	G	73	Hom
Tbrucei.chr8.100	109168	T	TTTA	79	Hom
Tbrucei.chr8.100	109193	GTTTTT	GTTTT	79	Hom
Tbrucei.chr8.100	109595	ATTTT	ATTTTT	89	Hom
Tbrucei.chr8.100	109753	TACTCAC	TAC	33	Het
Tbrucei.chr8.100	110095	GCAT	G	24	Hom
Tbrucei.chr8.100	110984	T	TG	88	Hom
Tbrucei.chr8.100	111150	T	TGA	74	Hom
Tbrucei.chr8.100	112396	TTTGTT	TTT	87	Hom
Tbrucei.chr8.100	113341	C	CA	70	Het
Tbrucei.chr8.100	113433	CAAAAAA	CAAAAA	89	Het
Tbrucei.chr8.100	113470	CAAAAAA	CAAAAA	70	Het
Tbrucei.chr8.100	113579	AAA	AAATAA	63	Hom
Tbrucei.chr8.100	113716	ATTTT	ATTTTT	42	Hom
Tbrucei.chr8.100	114008	GTTTTT	GTTTTTT	98	Hom
Tbrucei.chr8.100	114227	CTTTTTT	CTTTTT	71	Hom
Tbrucei.chr8.100	115270	T	TG	41	Hom
Tbrucei.chr8.100	115560	ACCCCCC	ACCCCC	66	Hom
Tbrucei.chr8.100	115738	TAA	TA	31	Hom
Tbrucei.chr8.100	115819	AC	A	28	Hom
Tbrucei.chr8.100	115872	CTTTTTT	CTTTTTTT	33	Hom
Tbrucei.chr8.100	116793	GTTTT	GTTT	54	Hom
Tbrucei.chr8.100	118911	T	TA	25	Hom
Tbrucei.chr8.100	122074	A	ACTC	42	Hom
Tbrucei.chr8.100	122615	T	TC,TCAA	53	Hom
Tbrucei.chr8.100	123489	ATTT	AT	67	Het
Tbrucei.chr8.100	123710	TAAAAAA	TAAAAAAA	28	Het
Tbrucei.chr8.100	124008	GA	GAA	72	Het
Tbrucei.chr8.100	125081	AG	A	58	Hom
Tbrucei.chr8.100	125716	ATATCTATATCTAT	ATATATCTAT	13	Hom
Tbrucei.chr8.100	125751	CATAGATATA	CATA	10	Hom
Tbrucei.chr8.100	125873	ATTCTTCTTCT	ATTCTTCT	45	Het
Tbrucei.chr8.100	125907	CATCT	C	40	Het
Tbrucei.chr8.100	125955	GC	GCC	41	Het
Tbrucei.chr8.100	129869	T	TG	22	Hom
Tbrucei.chr8.100	132282	AT	A	29	Hom
Tbrucei.chr8.100	132697	TAAAA	TAAA	80	Het
Tbrucei.chr8.100	135585	CGG	CG	77	Hom
Tbrucei.chr8.100	136408	C	CT	83	Het
Tbrucei.chr8.100	138047	CTT	CTTT	55	Hom
Tbrucei.chr8.100	138280	ATTTTTTTTT	ATTTTTTTTTTT,ATTTTTTTTTTTT,ATTTTTTTTTT	38	Hom
Tbrucei.chr8.100	139134	CTT	CTTT	69	Het
Tbrucei.chr8.100	139598	TAAAAAA	TAAAAA	52	Hom
Tbrucei.chr8.100	141740	CTTTTTTTTTTTT	CTTTTTT	66	Hom
Tbrucei.chr8.100	143809	CTATTATTATTATTATTATT	CTATTATTATTATTATTATTATT	29	Hom
Tbrucei.chr8.100	144005	ATATTTAT	ATAT	84	Het
Tbrucei.chr8.100	144105	GC	G	89	Het
TP26M21-2a10.p1k_v5.1	5431	CATATATATATATATATA	CATATATATATATATA	18	Hom
TP26M21-2a10.p1k_v5.1	5791	TTGTGTGTGTGTGT	TTGTGTGTGTGTGTGT	16	Hom
TP26M21-2a10.p1k_v5.1	16836	AG	AGG	31	Hom
TP26M21-2a10.p1k_v5.1	31471	CTTTTTTTTTTTT	CTTTTTTTTTTT	40	Hom
TP26M21-2a10.p1k_v5.1	31997	CTTTTTTT	CTTTT	12	Hom
TP26M21-2a10.p1k_v5.1	34439	CTGTTGTTGTTGT	CTGTTGTTGTTGTTGT	7	Hom
TP26M21-2a10.p1k_v5.1	37220	TTA	T	29	Hom
TP26M21-2a10.p1k_v5.1	37627	TAAAA	TAA	9	Hom
TP26P4-1a02.q1ka	4981	ATTTTTTT	ATTTTTT	70	Hom
TP26P4-1a02.q1ka	14253	GAAAAAAAAAAA	GAAAAAAAAAA	66	Hom
TP26P4-3b07.q1k	1321	TAAA	TAA	10	Hom
TP26P4-3b07.q1k	1577	GAAAAAA	GAAAAA	34	Hom
TP26P4-3b07.q1k	4365	TC	TGC	70	Hom
TP26P4-3b07.q1k	4961	CTATTATTATTATTATTAT	CTATTATTATTATTAT	42	Hom
TP26P4-3b07.q1k	5220	TAAAA	TAAAAA	47	Het
TP26P4-3b07.q1k	5629	T	TC	37	Hom
TP26P4-3b07.q1k	6082	ATTTTT	ATTTT	100	Hom
TP26P4-3b07.q1k	7930	CAAAAAAA	CAAAAAA	25	Hom
TP26P4-3b07.q1k	8186	GAAAAAA	GAAAAA	65	Hom
TP26P4-3b07.q1k	10246	GC	G	30	Hom
TP26P4-3b07.q1k	11733	GCCCCTCCC	GCC	54	Hom
TP26P4-3b07.q1k	14549	GTTTTTT	GTTTTTTT	37	Hom
TP26P4-3b07.q1k	14680	CTTTTTTT	CTTTTTT	48	Hom
TP26P4-3b07.q1k	15918	A	AG	17	Hom
TP26P4-3b07.q1k	16463	T	TAA	46	Hom
TP26P4-3b07.q1k	24162	GTTTT	GTTT	26	Hom
TP26P4-3b07.q1k	27514	ATC	ATCTTC	34	Hom
TP26P4-3b07.q1k	29191	GAA	GA	84	Het
TP26P4-3b07.q1k	30798	CTTTTTTTTTTT	CTTTTTTTTT,CTTTTTTTTTT	95	Hom
TP26P4-3b07.q1k	31177	C	CG	84	Hom
TP26P4-3b07.q1k	33397	AT	A	12	Hom
TP26P4-3b07.q1k	33844	CAAAAAAA	CAAAAAA	66	Hom
TP26P4-5g04.p1k	4889	CTTTT	CTTTTT	33	Hom
TP26P4-5g04.p1k	5056	TG	T	17	Hom
TP26P4-5g04.p1k	5938	TTCT	TT	42	Hom
TP26P4-5g04.p1k	9343	AT	A	2	Hom
TP26P4-6c09.p1k	5516	GAAAAAAAAA	GAAAAAAAA	26	Hom
TP26P4-6c09.p1k	8993	AGG	AGGG	77	Hom
TP26P4-6c09.p1k	13970	TG	T	64	Het
TP26P4-6c09.p1k	17127	T	TG	12	Hom
TP26P4-6c09.p1k	18135	GAAA	GAAAA	33	Hom
TP26P4-6c09.p1k	21361	AAGA	AA	38	Hom
TP26P4-6c09.p1k	22919	AGACGA	AGA	43	Hom
TP26P4-6c09.p1k	24078	A	AT	62	Hom
TP3F6-6f06.p1k	3478	TTTAAA	T	62	Hom
TP3F6-6f06.p1k	4587	GAAAAAAA	GAAAAAAAA	34	Hom
TP3F6-6f06.p1k	4650	GAATATAAGAAA	GAA	26	Hom
TP3F6-6f06.p1k	4700	CATATATATATATATATATATATAT	CATATATATATATATATATATAT	10	Hom
TPB1C9-1a08.q1k	9623	CTTTTTTTTTT	CTTTTTTTTTTT,CTTTTTTTTTTTT	87	Hom
TPB1C9-1a08.q1k	10754	CAAAAAA	CAAAAAAA	51	Hom
Tp_ends-40b06.q1k	81	CT	C	57	Hom
Tp_ends-40b06.q1k	1579	TTTCTT	TTT	18	Hom
tryp_IXb-1c10.p1c	548	GATAATAATAATAATAAT	GATAATAATAAT	26	Hom
tryp_IXb-1c10.p1c	4060	T	TA	11	Hom
tryp_IXb-1c10.p1c	4213	TAACAACA	TAACA	17	Hom
tryp_IXb-1c10.p1c	13260	GCCC	GCCCC	65	Hom
tryp_IXb-217g08.q1c	2011	AT	A	25	Hom
tryp_IXb-217g08.q1c	2228	GA	GAA	67	Hom
tryp_IXb-217g08.q1c	7704	A	AG	9	Hom
tryp_IXb-217g08.q1c	8170	AA	AAAAGA,AAAAAGA	78	Hom
tryp_IXb-217g08.q1c	8377	A	AC	37	Hom
tryp_IXb-217g08.q1c	8442	TG	TGG	33	Het
tryp_IXb-217g08.q1c	19736	AG	A	39	Het
tryp_IXb-217g08.q1c	20261	AAA	ACAA,AAACAA,AACAA	55	Hom
tryp_IXb-217g08.q1c	23225	GAAAAAAAA	GAAAAAAAAA	55	Hom
tryp_IXb-217g08.q1c	24166	GGAGAGA	GGAGA	23	Hom
tryp_IXb-217g08.q1c	24448	TAAAAA	TAAAAAA	14	Hom
tryp_IXb-217g08.q1c	25495	ATT	AT	95	Het
tryp_IXb-217g08.q1c	25701	CATA	CA	55	Hom
tryp_IXb-217g08.q1c	25815	G	GA	95	Het
tryp_IXb-217g08.q1c	25849	ATTTTTT	ATTTTTTT	67	Hom
tryp_IXb-217g08.q1c	27427	TTAAATAA	TTAA	43	Het
tryp_IXb-217g08.q1c	36133	TAAAAAA	TAAAAAAA	13	Hom
tryp_IXb-217g08.q1c	38394	GA	GAAA	10	Hom
tryp_IXb-217g08.q1c	38460	CAAAA	CAAA	17	Hom
tryp_IXb-217g08.q1c	43657	A	AC	43	Hom
tryp_IXb-217g08.q1c	45353	A	AG	80	Hom
tryp_IXb-217g08.q1c	45475	TACACAC	TACAC	62	Hom
tryp_IXb-217g08.q1c	45515	A	AC	7	Hom
tryp_IXb-217g08.q1c	45958	GAAAA	GAAA	51	Hom
tryp_IXb-217g08.q1c	53456	CATAT	CAT	64	Het
tryp_IXb-217g08.q1c	53510	TTT	TTTGTT	34	Hom
tryp_IXb-217g08.q1c	59858	TAA	TA	51	Het
tryp_IXb-217g08.q1c	60005	TGGGG	TGGG	89	Het
tryp_IXb-217g08.q1c	60023	GAAAAAA	GAAAAAAA	88	Het
tryp_IXb-217g08.q1c	60970	GA	GAA	77	Hom
tryp_IXb-217g08.q1c	61512	GGAA	G	54	Het
tryp_IXb-217g08.q1c	61596	TAAAAAAA	TAAAAAA	54	Hom
tryp_IXb-217g08.q1c	63648	ATTTTTTTT	ATTTTTT	7	Hom
tryp_IXb-217g08.q1c	69316	AC	A	25	Hom
tryp_IXb-314f06.q1c	737	C	CAAG	47	Hom
tryp_IXb-314f06.q1c	1333	TG	TGAAAGG	48	Hom
tryp_IXb-314f06.q1c	4092	AGG	AGGG	40	Hom
tryp_IXb-314f06.q1c	5218	AATT	A	58	Hom
tryp_IXb-314f06.q1c	6141	GTTTTTTTT	GTTTTTTT	96	Hom
tryp_IXb-314f06.q1c	6591	TAAAA	TAAA	19	Hom
tryp_IXb-314f06.q1c	9228	AATCA	AA	15	Hom
tryp_IXb-314f06.q1c	9290	GATA	GATACATA	25	Hom
tryp_IXb-314f06.q1c	14917	AGT	AGTGT	73	Het
tryp_IXb-314f06.q1c	14954	CTTT	CT	77	Het
tryp_IXb-314f06.q1c	15037	TTTT	TTTTATTTTATTT	75	Het
tryp_IXb-314f06.q1c	16303	TTTTTTTCTTTT	TTTTT	73	Het
tryp_IXb-314f06.q1c	17312	ATTTTTTTTT	ATTTTTTTTTT	63	Hom
tryp_IXb-314f06.q1c	17706	GTTTTTT	GTTTTTTT	32	Hom
tryp_IXb-314f06.q1c	19699	TGGGG	TGGG	62	Hom
tryp_IXb-314f06.q1c	20802	CG	C	100	Het
tryp_IXb-314f06.q1c	24121	T	TCG	65	Hom
tryp_IXb-314f06.q1c	25653	TTC	T	100	Het
tryp_IXb-68a05.p2k3050	61836	CGG	CG	41	Het
tryp_IXb-68a05.p2k3050	62010	CTTTT	CTTTTT	14	Hom
tryp_IXb-68a05.p2k3050	62233	G	GC	58	Hom
tryp_IXb-68a05.p2k3050	63819	TAAAAAAA	TAAAAAA	53	Hom
tryp_IXb-68a05.p2k3050	65552	TAAAAAA	TAAAAAAAA	56	Het
tryp_IXb-68a05.p2k3050	65875	ATTT	ATTTT	12	Hom
tryp_IXb-68a05.p2k3050	66704	AAA	AAAGAA	72	Hom
tryp_IXb-86g11.p1c	2312	AC	A	58	Het
tryp_IXb-86g11.p1c	4610	TAAAAAAA	TAAAAAA	17	Hom
tryp_IXb-86g11.p1c	4660	GAAAAAAAAA	GAAAAAAAA	18	Hom
tryp_IXb-86g11.p1c	4829	GAAAAAAA	GAAAAAA	26	Hom
tryp_IXb-86g11.p1c	4946	TTTCTT	TTT	16	Hom
tryp_IXb-86g11.p1c	9109	TAAAA	TAAA	75	Hom
tryp_IXb-86g11.p1c	13180	AGTGTGT	AGTGTGTGT	29	Hom
tryp_X-149c07.p1c	648	GTTT	GTTTT	63	Hom
tryp_X-149c07.p1c	2163	TCC	TCCC	93	Hom
tryp_X-149c07.p1c	2770	T	TG	59	Hom
tryp_X-149c07.p1c	4127	GCC	GCCC	49	Hom
tryp_X-149c07.p1c	5645	ATTTTTTT	ATTTTTT	91	Hom
tryp_X-149c07.p1c	7294	G	GC	38	Hom
tryp_X-149c07.p1c	9665	ATTTTTTTTT	ATTTTTTTT	14	Hom
tryp_X-155h05.q1c	3253	CAAAAAAAAA	CAAAAAAAAAAA	85	Het
tryp_X-155h05.q1c	6725	CAAAAAAA	CAAAAAAAA	41	Hom
tryp_X-155h05.q1c	9810	TAAAAAAA	TAAAAAA	35	Het
tryp_X-155h05.q1c	9997	CAAAAAAAAAAAA	CAAAAAAAAAA	28	Hom
tryp_X-155h05.q1c	10854	AAAAGTAACAAATCAAGTTGACGGTGCAGGTGAAAGTAA	AAAAGTAA	51	Hom
tryp_X-155h05.q1c	10942	TAAAAAAAA	TAAAAAAAAA	41	Hom
tryp_X-155h05.q1c	11087	GAAAAAA	GAAAAA	42	Het
tryp_X-155h05.q1c	11136	CAAAAAAAA	CAAAAAA	78	Het
tryp_X-155h05.q1c	13973	CT	CTT	29	Hom
tryp_X-155h05.q1c	14076	GTATATA	GTATATATA	18	Hom
tryp_X-155h05.q1c	14149	GT	GTTT	36	Hom
tryp_X-155h05.q1c	16962	T	TC	75	Het
tryp_X-155h05.q1c	17767	A	AT	5	Hom
tryp_X-174f04.q1c	4587	GTTTTT	GTTTT	18	Hom
tryp_X-174f04.q1c	17905	TTC	TTTCTC,TTCTC	41	Hom
tryp_X-179b07.p1c	958	TCCCCCC	TCCCCC	32	Hom
tryp_X-179b07.p1c	4381	TAAAAA	TAAAAAA	52	Hom
tryp_X-179b07.p1c	6088	CTTT	CTTTTT	20	Hom
tryp_X-179b07.p1c	6125	TAAAAA	TAAAAAA	58	Hom
tryp_X-179b07.p1c	6929	GAG	GAGTTAG	88	Hom
tryp_X-179b07.p1c	7096	AG	AGG	24	Hom
tryp_X-179b07.p1c	7422	TAAAA	TAAA	59	Hom
tryp_X-179b07.p1c	12870	CAAA	CAA	50	Hom
tryp_X-179b07.p1c	15825	TTTACTT	TTT	22	Hom
tryp_X-179b07.p1c	15965	C	CA	28	Hom
tryp_X-188b09.p2kB601	2120	CA	CATA	61	Het
tryp_X-188b09.p2kB601	5359	TA	T	54	Het
tryp_X-188b09.p2kB601	5848	AGGGGG	AGGGG	96	Het
tryp_X-188b09.p2kB601	6079	TAAAAAAAA	TAAAAAAA	33	Hom
tryp_X-188b09.p2kB601	6124	CAAAAAAAAA	CAAAAAAAA	42	Hom
tryp_X-188b09.p2kB601	8488	GAAAAAAAAA	GAAAAAAAA	52	Hom
tryp_X-188b09.p2kB601	9305	CTGTGT	CTGTGTGT	36	Het
tryp_X-188b09.p2kB601	10669	CAAAAAAAAA	CAAAAAAA	52	Hom
tryp_X-188b09.p2kB601	12653	CAAAAAAAAA	CAAAAAAAA	73	Hom
tryp_X-188b09.p2kB601	14922	GTGCAT	GT	49	Hom
tryp_X-188b09.p2kB601	15045	TGG	TGGG	86	Hom
tryp_X-188b09.p2kB601	15244	GAAAAAAAA	GAAAAAAA	23	Hom
tryp_X-188b09.p2kB601	17335	GAAAAAAAAA	GAAAAAAAA	32	Hom
tryp_X-188b09.p2kB601	17740	ATTTTTTT	ATTTTTTTTTT	31	Het
tryp_X-188b09.p2kB601	18089	AAGAGAGAGAGAGAGAGA	AAGAGAGAGAGAGA	73	Het
tryp_X-188b09.p2kB601	20961	TTTCTT	TTT	51	Het
tryp_X-188b09.p2kB601	21017	AATAATAATGATAATAAT	AATAATAAT	28	Het
tryp_X-188b09.p2kB601	25522	GTTTTTTT	GTTTTTTTTT	46	Het
tryp_X-188b09.p2kB601	26016	AGG	AG	26	Het
tryp_X-206a03.p1c	6419	TT	TTCT	26	Hom
tryp_X-206a03.p1c	6500	TT	TTGT	31	Hom
tryp_X-206a03.p1c	8238	TTA	TTACTA	34	Hom
tryp_X-206a03.p1c	8893	CTT	CT	93	Hom
tryp_X-206a03.p1c	10580	CTTCTTT	CTT	26	Hom
tryp_X-206a03.p1c	10699	CTTTTTTTT	CTTTTTTTTTT,CTTTTTTTTTTT	73	Hom
tryp_X-206a03.p1c	14682	CTTTTTT	CTTTTTTTTT	35	Hom
tryp_X-206a03.p1c	17134	TC	T	70	Hom
tryp_X-206a03.p1c	17872	AT	ATT	42	Hom
tryp_X-206a03.p1c	23419	CTT	CT	49	Hom
tryp_X-206a03.p1c	24679	A	AT	91	Het
tryp_X-220a01.q1c	734	TGA	T	55	Hom
tryp_X-220a01.q1c	2061	AT	A	30	Hom
tryp_X-220a01.q1c	2455	ATTTTTTTT	ATTTTTTT	12	Hom
tryp_X-220a01.q1c	9385	CAAAA	CAAA	94	Het
tryp_X-220a01.q1c	13465	TAAAAAAAAAA	TAAAAAAAAA	37	Hom
tryp_X-220a01.q1c	14338	T	TTC	63	Hom
tryp_X-220a01.q1c	15794	ATTTTTTT	ATTTTTTTT	68	Hom
tryp_X-220a01.q1c	34231	AT	A	89	Het
tryp_X-220a01.q1c	34443	GTAATAATAATAATAATAATA	GTAATAATAATAATAATA	31	Het
tryp_X-220a01.q1c	36682	CCA	CCACA	59	Hom
tryp_X-220a01.q1c	37880	GTTTTTTTT	GTTTTTTT	37	Hom
tryp_X-232f09.q1c	408	GAAAAAAAAA	GAAAAAAAA	23	Hom
tryp_X-232f09.q1c	446	AAAATAAA	AAAA	29	Het
tryp_X-232f09.q1c	498	CAAAAAAAAA	CAAAAAAA,CAAAAAAAA	29	Hom
tryp_X-232f09.q1c	558	TAAAAAAAA	TAAAAAA	57	Hom
tryp_X-232f09.q1c	966	GA	GAA	94	Het
tryp_X-232f09.q1c	1277	ACCCCCC	ACCCCCCCCC	92	Hom
tryp_X-232f09.q1c	1315	C	CTT	71	Hom
tryp_X-232f09.q1c	1633	G	GA	26	Hom
tryp_X-232f09.q1c	4115	AT	A	60	Het
tryp_X-232f09.q1c	4266	A	AT	44	Hom
tryp_X-232f09.q1c	5784	CAAAAAA	CAAAAA	24	Hom
tryp_X-232f09.q1c	7105	AACA	AA	76	Hom
tryp_X-232f09.q1c	7360	CAAAAAAA	CAAAAAA	67	Hom
tryp_X-232f09.q1c	9927	TAAGAAAGAAAGAAAGAAA	TAAGAAAGAAAGAAA	35	Hom
tryp_X-232f09.q1c	11430	A	AG	58	Hom
tryp_X-254c10.q1c	17405	CTCTTTTT	CT	16	Hom
tryp_X-254c10.q1c	18203	CAAAA	CAAAAA	18	Hom
tryp_X-254c10.q1c	22415	T	TTCTTGG	48	Hom
tryp_X-254c10.q1c	32022	CTTT	CTTTT	61	Hom
tryp_X-254c10.q1c	32916	T	TC	7	Hom
tryp_X-254c10.q1c	37449	CAAAAAAA	CAAAAAAAA	32	Het
tryp_X-254c10.q1c	37662	CA	CAGA	34	Hom
tryp_X-254c10.q1c	43812	TC	T	18	Hom
tryp_X-254c10.q1c	43876	TAAAAAAA	TAAAAAAAA	23	Hom
tryp_X-254c10.q1c	45397	TC	T	26	Hom
tryp_X-254c10.q1c	45443	ATTTTTT	ATTTTTTT	26	Hom
tryp_X-254c10.q1c	45471	GTTT	GTTTT	30	Hom
tryp_X-254c10.q1c	45566	AT	ATCT	31	Hom
tryp_X-254c10.q1c	45641	ATTTTTT	ATTTT	38	Hom
tryp_X-254c10.q1c	47892	ATTTT	ATTTTT	43	Hom
tryp_X-254c10.q1c	52928	TA	T	47	Het
tryp_X-254c10.q1c	54937	CAAAA	CAAAAA	35	Hom
tryp_X-254c10.q1c	55189	CAAAAA	CAAAA	83	Het
tryp_X-254c10.q1c	55504	T	TTG	25	Hom
tryp_X-254c10.q1c	55578	CTTTTTTTTT	CTTTTTTT	60	Het
tryp_X-254c10.q1c	57383	GTTTCTTTT	GTTT	61	Het
tryp_X-254c10.q1c	59558	CATATATATATATATATATATATATATAT	CATATATATATATAT	23	Hom
tryp_X-264e11.p1c	7088	ACC	AC	12	Hom
tryp_X-264e11.p1c	7944	AATATATA	AATATATATA	52	Het
tryp_X-264e11.p1c	8121	GACAC	GACACAC	68	Het
tryp_X-264e11.p1c	8772	CCTCTCT	CCTCT	41	Hom
tryp_X-264e11.p1c	9356	CAA	CAAAA	31	Het
tryp_X-264e11.p1c	10142	GATATATATATATATATATATA	GATATATATATATATATA	19	Hom
tryp_X-276b11.q1c	128	CAAAAA	CAAAAAA	44	Hom
tryp_X-276b11.q1c	1954	C	CG	57	Hom
tryp_X-276b11.q1c	1965	GAAAAAAAA	GAAAAAAA	64	Hom
tryp_X-276b11.q1c	5481	CTTTTTTTT	CTTTTTTT	15	Hom
tryp_X-276b11.q1c	6118	TAAAA	TAAA	76	Het
tryp_X-276b11.q1c	6628	TAAAAAA	TAAAAAAA,TTAAAAAAA	36	Hom
tryp_X-276b11.q1c	13504	ATATTTATTTATTTATTTATT	ATATTTATTTATTTATT	4	Het
tryp_X-276b11.q1c	13802	GT	G	44	Het
tryp_X-276b11.q1c	16708	ATTTTTTTT	ATTTTTT,ATTTTTTT	48	Hom
tryp_X-276b11.q1c	16727	TAAAAA	TAAAAAA	42	Het
tryp_X-276b11.q1c	17675	AG	AGG	63	Hom
tryp_X-276b11.q1c	17933	CAAAAAAA	CAAAAAA	79	Hom
tryp_X-276b11.q1c	20269	GTTT	GTTTTTT	47	Het
tryp_X-276b11.q1c	20288	ATT	ATTTTT	46	Het
tryp_X-276b11.q1c	21138	CAAAAA	CAAAA	56	Het
tryp_X-276b11.q1c	22304	CA	CAA	93	Hom
tryp_X-276b11.q1c	24967	AAACAA	AAA	97	Het
tryp_X-276b11.q1c	28254	T	TC	16	Hom
tryp_X-276b11.q1c	29984	CAAAAAA	CAAAAAAA	79	Hom
tryp_X-276b11.q1c	30688	TTTT	TTTTATTT	79	Het
tryp_X-302f11.q1ca	35396	TAAAAAA	TAAAAAAA	36	Hom
tryp_X-302f11.q1ca	35865	GAAAAAAAA	GAAAAAAA	93	Hom
tryp_X-302f11.q1ca	36815	ATTTTTTT	ATTTTTT	92	Het
tryp_X-302f11.q1ca	37114	CAAAAA	CAAAA	57	Hom
tryp_X-302f11.q1ca	42297	GTTTTTTT	GTTTTTT	93	Het
tryp_X-302f11.q1ca	43214	GTTTT	GTTTTT	85	Hom
tryp_X-302f11.q1ca	43444	ATTTT	ATTT	100	Hom
tryp_X-302f11.q1ca	43650	TTTCCATTG	TTTCCATTGAACGAGTTCCATTG	76	Het
tryp_X-302f11.q1ca	46304	CTTTTTT	CTTTTTTTT	98	Hom
tryp_X-302f11.q1ca	47046	ATTAT	ATTATCATTAATGCTCTTAT	8	Het
tryp_X-302f11.q1ca	53673	TACA	TACACA	42	Het
tryp_X-302f11.q1ca	57023	TCCCCC	TCCCCCC	49	Het
tryp_X-302f11.q1ca	61778	TG	T	19	Hom
tryp_X-302f11.q1ca	62297	G	GGA	13	Hom
tryp_X-302f11.q1ca	62669	AAAT	AACAAT	54	Hom
tryp_X-302f11.q1ca	62704	TTA	T	37	Hom
tryp_X-302f11.q1ca	63130	AT	A	21	Het
tryp_X-313e04.q2kB520	634	T	TA	71	Hom
tryp_X-313e04.q2kB520	5183	A	AT	24	Hom
tryp_X-313e04.q2kB520	7341	AA	AATA	16	Hom
tryp_X-313e04.q2kB520	7753	TTGT	TTGTGTGT	21	Hom
tryp_X-313e04.q2kB520	9394	T	TG	95	Hom
tryp_X-313e04.q2kB520	14938	AG	A	77	Hom
tryp_X-313e04.q2kB520	15004	AG	AGG	97	Hom
tryp_X-313e04.q2kB520	16067	TAAA	TAA	78	Hom
tryp_X-324h11.p1k	1865	CAAAAAAAAA	CAAAAAAAAAA	57	Hom
tryp_X-324h11.p1k	3647	GAG	GAGAAG	64	Het
tryp_X-324h11.p1k	4051	ATTTTTTTT	ATTTTTTT	39	Hom
tryp_X-324h11.p1k	8130	TTTAAATT	TTT	87	Het
tryp_X-324h11.p1k	8190	AAAAGTG	AAAAGTGTGTTTGAAAGTG	61	Het
tryp_X-324h11.p1k	9226	CG	C	76	Het
tryp_X-324h11.p1k	9436	GATATATATATATA	GATATATATATATATA	47	Hom
tryp_X-324h11.p1k	9645	CAAAAAAAAA	CAAAAAAAA	68	Hom
tryp_X-324h11.p1k	11868	GAAAAAAA	GAAAAAA	24	Hom
tryp_X-324h11.p1k	13592	C	CA	5	Hom
tryp_X-324h11.p1k	14454	A	AC	26	Hom
tryp_X-324h11.p1k	15033	T	TG	55	Hom
tryp_X-324h11.p1k	15743	AC	A	47	Het
tryp_X-324h11.p1k	16617	A	ACGC	68	Hom
tryp_X-324h11.p1k	16842	CAAAA	CAAA	86	Het
tryp_X-324h11.p1k	17415	GCC	GC	42	Hom
tryp_X-324h11.p1k	18463	TG	T	79	Het
tryp_X-324h11.p1k	18622	TAAA	TAA	75	Hom
tryp_X-324h11.p1k	20272	TAAAAAA	TAAAAA	17	Hom
tryp_X-324h11.p1k	21472	ATTTTTT	ATTTTT,ATTTTTTT	87	Hom
tryp_X-324h11.p1k	22906	TGAGGAGGAGG	TGAGGAGG	60	Het
tryp_X-324h11.p1k	23253	TTTTGTTT	TTTT	35	Het
tryp_X-324h11.p1k	23488	A	AG	38	Het
tryp_X-324h11.p1k	23666	CAAAAAAA	CAAAAAAAAA	62	Het
tryp_X-324h11.p1k	25502	CT	CTT	78	Hom
tryp_X-324h11.p1k	25807	ACAGGAGCAGGAGCAGGAG	ACAGGAGCAGGAGCAGGAGCAGGAG	78	Hom
tryp_X-324h11.p1k	26182	ATT	AT	40	Hom
tryp_X-324h11.p1k	26479	ATTTTTTTTTT	ATTTTTTTTT	64	Hom
tryp_X-324h11.p1k	27256	ATTT	AT	28	Hom
tryp_X-324h11.p1k	28565	TGGGGGG	TGGGGGGGGG	32	Hom
tryp_X-324h11.p1k	29464	CAAAAAA	CAAAAAAA	70	Hom
tryp_X-324h11.p1k	29869	T	TA	46	Hom
tryp_X-324h11.p1k	31176	AG	A	92	Het
tryp_X-324h11.p1k	32884	CG	C	96	Het
tryp_X-324h11.p1k	34438	CAAAAAAAAA	CAAAAAAAA	52	Hom
tryp_X-324h11.p1k	36610	TC	T	30	Hom
tryp_X-324h11.p1k	37790	TG	T	81	Het
tryp_X-324h11.p1k	37827	AAGA	AA	94	Hom
tryp_X-324h11.p1k	40086	TTTAATT	TTT	88	Het
tryp_X-324h11.p1k	40293	G	GT	85	Het
tryp_X-324h11.p1k	50498	GG	GGCTG	39	Hom
tryp_X-324h11.p1k	54892	GAAAAAA	GAAAAA	89	Hom
tryp_X-324h11.p1k	57962	C	CA	22	Hom
tryp_X-324h11.p1k	58098	TC	T	74	Hom
tryp_X-324h11.p1k	58377	CT	CTCGT	6	Hom
tryp_X-324h11.p1k	59918	A	AC	54	Hom
tryp_X-324h11.p1k	66111	TC	T	23	Hom
tryp_X-324h11.p1k	69609	CGGA	C	26	Hom
tryp_X-324h11.p1k	70419	A	AG	89	Het
tryp_X-324h11.p1k	73087	GC	GCTTC	68	Het
tryp_X-324h11.p1k	73399	TGAGAATTCGA	TGA	13	Hom
tryp_X-324h11.p1k	73449	AAAG	AAAGAAG	10	Hom
tryp_X-324h11.p1k	77428	AG	A	12	Hom
tryp_X-324h11.p1k	78092	GAAAAAAAA	GAAAAAAA	52	Hom
tryp_X-324h11.p1k	79936	CAAAAAAA	CAAAAAA	31	Hom
tryp_X-324h11.p1k	80446	TAAAAA	TAAAA	17	Hom
tryp_X-324h11.p1k	81217	TAAAAAAA	TAAAAAA	48	Hom
tryp_X-324h11.p1k	81418	TAAAAAAAA	TAAAAAAA	34	Hom
tryp_X-324h11.p1k	86391	C	CA	32	Hom
tryp_X-324h11.p1k	88261	CTA	CTATA	62	Hom
tryp_X-333c11.p1c	8939	A	AAT	10	Hom
tryp_X-36a02.p1c	3009	G	GC	33	Hom
tryp_X-36a02.p1c	4934	ATTTTTT	ATTTTT	40	Het
tryp_X-36a02.p1c	9095	G	GC	47	Hom
tryp_X-36a02.p1c	9286	GTTTTTTT	GTTTTTT	39	Hom
tryp_X-36a02.p1c	10337	TAA	TA	20	Het
tryp_X-36a02.p1c	10478	A	ATT	80	Hom
tryp_X-36a02.p1c	10634	AA	AAGA	100	Hom
tryp_X-36a02.p1c	14574	GGTTT	G	63	Hom
tryp_X-423d07.p2kB114	2905	CTTTTTTT	CTTTTTT	13	Hom
tryp_X-423d07.p2kB114	3887	TAT	TATCAT	41	Het
tryp_X-423d07.p2kB114	5067	AAAAAAAT	A	74	Het
tryp_X-423d07.p2kB114	5120	AAGA	AA	35	Het
tryp_X-423d07.p2kB114	5232	T	TCA	10	Hom
tryp_X-423d07.p2kB114	5272	GAAAA	GAAA	26	Hom
tryp_X-423d07.p2kB114	5396	A	AAG	45	Het
tryp_X-423d07.p2kB114	5446	GT	GTAT	16	Hom
tryp_X-423d07.p2kB114	5741	AAAGAAG	AAAG	27	Hom
tryp_X-423d07.p2kB114	5910	AACA	AA	32	Hom
tryp_X-423d07.p2kB114	6041	AAGGA	AA	81	Hom
tryp_X-423d07.p2kB114	12467	AC	A	99	Hom
tryp_X-423d07.p2kB114	13852	CTG	C	75	Het
tryp_X-423d07.p2kB114	14587	GTTCTTCTTCTT	GTTCTTCTT	29	Hom
tryp_X-423d07.p2kB114	14712	AC	A	5	Hom
tryp_X-423d07.p2kB114	15317	ATTTTTTTTTT	ATTTTTTT	18	Hom
tryp_X-448g06.q1c	39	ATTTTTT	ATTTTT	88	Het
tryp_X-448g06.q1c	187	AT	A	36	Hom
tryp_X-448g06.q1c	8525	CAAAA	CAAAAA	36	Hom
tryp_X-448g06.q1c	16698	CAAGA	CAAGAAAGA	83	Hom
tryp_X-448g06.q1c	17141	TTGT	TT	87	Het
tryp_X-448g06.q1c	17818	ATTT	ATT	60	Hom
tryp_X-448g06.q1c	17842	CTCT	CTCTTTCT	48	Hom
tryp_X-448g06.q1c	18511	TCCC	TCCCC	60	Hom
tryp_X-448g06.q1c	20183	TCCGT	TCCGTTTTGAGCATCCCCTTACCGT	89	Het
tryp_X-448g06.q1c	20357	AGG	AG	100	Het
tryp_X-448g06.q1c	24720	GTTTTTTTTTTTT	GTTTTTTTTTT,GTTTTTTTTT	42	Hom
tryp_X-448g06.q1c	24829	TAA	TAAA	40	Hom
tryp_X-448g06.q1c	24877	ATT	ATTT	44	Hom
tryp_X-448g06.q1c	26848	AAAAT	AAAATAAAT	20	Hom
tryp_X-448g06.q1c	26876	ATTAATTTAA	ATTAA	22	Hom
tryp_X-448g06.q1c	27278	ACCC	ACC	41	Hom
tryp_X-448g06.q1c	28168	CAAA	CAA	65	Hom
tryp_X-448g06.q1c	28565	ATTCTT	ATTCTTCTT	45	Hom
tryp_X-448g06.q1c	28612	CAAAAAAAAAAAAA	CAAAAAAAAAAA	36	Hom
tryp_X-448g06.q1c	28692	ATTTTTTT	ATTTTTTTT	33	Hom
tryp_X-448g06.q1c	30040	CGA	CGATACACCTCCGCTGGA	42	Hom
tryp_X-448g06.q1c	34188	TAAAAAAAAAA	TAAAAAAAAAAA,TAAAAAAAAAAAA	59	Hom
tryp_X-448g06.q1c	34412	CAAAAAAAAA	CAAAAAAAAAA	44	Hom
tryp_X-448g06.q1c	34716	CAAAAAA	CAAAA	74	Het
tryp_X-448g06.q1c	36136	GTCA	GTCATCA	97	Hom
tryp_X-448g06.q1c	41630	ATTTTT	ATTTTTT	56	Het
tryp_X-448g06.q1c	44901	G	GT	13	Hom
tryp_X-448g06.q1c	46394	GTTT	GTT	91	Hom
tryp_X-46d09.q1c	12757	TCG	T	44	Hom
tryp_X-46d09.q1c	12842	TTTCT	TTTCTCTTCT	22	Hom
tryp_X-48f04.q1c	3488	T	TC	36	Hom
tryp_X-48f04.q1c	3900	TC	T	93	Het
tryp_X-48f04.q1c	3967	TATACA	TA	30	Hom
tryp_X-48f04.q1c	10744	GAAAAAA	GAAAAAAA	82	Hom
tryp_X-48f04.q1c	12126	GTTTT	GTTTTTT	76	Het
tryp_X-76f06.p1c	317	AC	A	38	Hom
tryp_X-76f06.p1c	1738	CAAAA	CAAAAA	4	Hom
tryp_X-76f06.p1c	5837	A	ATGATT	12	Hom
tryp_X-76f06.p1c	7399	AAGA	AA	88	Het
tryp_X-76f06.p1c	11162	AGGGGG	AGGGGGG	81	Hom
tryp_X-76f06.p1c	11276	G	GC	88	Het
tryp_X-76f06.p1c	13137	CGGGG	CGGGGGG	58	Hom
tryp_X-76f06.p1c	15594	CAAAAAAA	CAAAAAA	42	Hom
tryp_X-76f06.p1c	18501	TTGT	TT	87	Het
tryp_X-76f06.p1c	18700	GT	G	99	Het
tryp_X-76f06.p1c	43683	ACCCCCCTCCCCC	ACCCCC	32	Het
tryp_XI-1036e06.p1k	27338	GC	G	87	Het
tryp_XI-1036e06.p1k	27551	CTTTTTTTTTT	CTTTTTTTTTTTTT,CTTTTTTTTTTT,CTTTTTTTTTTTT	61	Hom
tryp_X-50f09.p2kB193	4193	TAAAAA	TAAAA	15	Hom
tryp_X-50f09.p2kB193	4694	ACCCT	ACCT	67	Hom
tryp_X-50f09.p2kB193	5766	G	GA	25	Hom
tryp_X-50f09.p2kB193	6505	TC	T	62	Het
tryp_X-50f09.p2kB193	6912	AT	A	79	Hom
tryp_X-50f09.p2kB193	7279	GTCTCTCTC	GTCTCTCTCTC	52	Het
tryp_X-50f09.p2kB193	8755	GAAAA	GAAAAA	40	Hom
tryp_X-50f09.p2kB193	9048	GAAAAAAA	GAAAAAA	57	Hom
tryp_X-50f09.p2kB193	9104	CCTGCTTCTGCTTC	CCTGCTTCTGCTTCTGCTTC	67	Hom
tryp_X-50f09.p2kB193	10256	ACCC	ACC	75	Hom
tryp_X-50f09.p2kB193	10346	TC	T	44	Hom
tryp_X-50f09.p2kB193	10951	ATATTAT	ATATTATTAT	5	Hom
tryp_X-50f09.p2kB193	17048	TTCT	TT	36	Hom
tryp_X-50f09.p2kB193	17334	ATA	ATAGTA	82	Hom
tryp_X-50f09.p2kB193	17348	AATA	AATAATGATA	88	Hom
tryp_X-50f09.p2kB193	20784	AC	A	3	Hom
tryp_X-50f09.p2kB193	21004	GGAA	G	55	Het
tryp_X-50f09.p2kB193	21124	GAAAAAAAAA	GAAAAAA	60	Hom
tryp_X-50f09.p2kB193	21406	TAAAAAA	TAAAAA	79	Hom
tryp_X-50f09.p2kB193	21783	CAAAAAA	CAAAAA	81	Het
tryp_X-50f09.p2kB193	23780	AG	AGGG	50	Het
tryp_X-50f09.p2kB193	23900	AGG	AG	69	Hom
tryp_X-50f09.p2kB193	24887	TC	T	80	Het
tryp_X-50f09.p2kB193	25269	GTG	GTGAACCGAGATG	26	Hom
tryp_X-50f09.p2kB193	27524	GAAAAAAA	GAAAAA,GAAAAAA	43	Hom
tryp_X-50f09.p2kB193	27586	AATATATA	AATATATATA	52	Het
tryp_X-50f09.p2kB193	27648	ATGTGT	ATGT	59	Het
tryp_X-50f09.p2kB193	27912	T	TC	93	Het
tryp_X-50f09.p2kB193	28153	GAAAAA	GAAAAAAA	95	Het
tryp_X-50f09.p2kB193	28247	C	CT	95	Het
tryp_X-50f09.p2kB193	28935	GAA	GAAA	99	Het
tryp_X-50f09.p2kB193	29285	CAAAAA	CAAAA	96	Hom
tryp_XI-976e03.p2kA567	6584	AT	ATT	19	Hom
tryp_XI-983f02.p1k	3276	TG	T	82	Hom
tryp_XI-983f02.p1k	5359	ACC	AC	63	Hom
Tb927_04_v5.1	5123	CAAAAA	CAATAAAAA,CAAAAAAA	40	Hom
Tb927_04_v5.1	5184	TACACACA	TACACACACA	82	Het
Tb927_04_v5.1	26301	CTTTTTTT	CTTTTTTTT	55	Hom
Tb927_04_v5.1	34527	TAAAGAAAAAACAAAGAAAAA	TAAAGAAAAA	60	Hom
Tb927_04_v5.1	42373	GAAAA	GAAAAA	83	Hom
Tb927_04_v5.1	42461	AAA	AAATAA	77	Het
Tb927_04_v5.1	42825	ATTTT	ATTT	56	Hom
Tb927_04_v5.1	48914	GAAAA	GAAAAAA	86	Hom
Tb927_04_v5.1	64238	GAC	G	16	Hom
Tb927_04_v5.1	75852	AAGAGAGA	AAGA	58	Het
Tb927_04_v5.1	79101	CTTATTATTATTATT	CTTATTATTATTATTATTATT	21	Hom
Tb927_04_v5.1	79173	ACAT	ACATTCAT	36	Hom
Tb927_04_v5.1	79878	ATTTTTTTTT	ATTTTTTTT,ATTTTTTT	97	Hom
Tb927_04_v5.1	80371	CTTTTTTTTTT	CTTTTTTTTTTTT,CTTTTTTTTTTTTT	64	Hom
Tb927_04_v5.1	80517	T	TTCTGGG	22	Hom
Tb927_04_v5.1	104322	CATATATATATATATATAT	CATATATATATAT	78	Hom
Tb927_04_v5.1	105367	T	TC	91	Het
Tb927_04_v5.1	107829	TATATATA	TATATATACATATATA	8	Het
Tb927_04_v5.1	108003	CATATATATATATATATATATATATA	CATATATATATATATATA	32	Hom
Tb927_04_v5.1	108064	CTTTTTTTT	CTTTTTTT	58	Hom
Tb927_04_v5.1	109029	TTTT	TTTTCTTT	68	Hom
Tb927_04_v5.1	109181	TAAA	TAA	63	Het
Tb927_04_v5.1	109576	ATTTTTTT	ATTTTTTTT	51	Hom
Tb927_04_v5.1	109627	TAAAAAAA	TAAAAAAAA	46	Hom
Tb927_04_v5.1	109661	AGG	AG	47	Hom
Tb927_04_v5.1	114710	AAGA	AA	76	Het
Tb927_04_v5.1	114771	CAAAAAAA	CAAAAAAAA	73	Hom
Tb927_04_v5.1	114868	GAAAAAAAA	GAAAAAAAAA	60	Hom
Tb927_04_v5.1	114982	T	TTA,TTAAA	59	Hom
Tb927_04_v5.1	115257	A	ACT,ACTT	11	Hom
Tb927_04_v5.1	115444	ATTTT	ATTT	49	Het
Tb927_04_v5.1	117348	CCCCCTTTTCCCCTT	CCCCCTT	81	Hom
Tb927_04_v5.1	127172	AGGGGGGGGGG	AGGGGGG	86	Hom
Tb927_04_v5.1	127582	GAAAGATTTTTAAAAAAA	GAAA	59	Hom
Tb927_04_v5.1	127727	CAAAAAAAAAAA	CAAAAAAAAAAAAAAA,CAAAAAAAAAAAAAA	65	Hom
Tb927_04_v5.1	127845	CTTCTTT	CTTCTTTTTCTTT	99	Hom
Tb927_04_v5.1	127929	GTTTTTTTT	GTTTTTTTTT,GTTTTTTTTTT,GTATTTTTTTTT	98	Hom
Tb927_04_v5.1	128773	AATATATATATATATATAT	AATATATATATATATATATATAT,AATATATATATATATATATATATAT	11	Hom
Tb927_04_v5.1	129485	AGTAGGGGAGCAAATATAT	A	29	Hom
Tb927_04_v5.1	129596	AAATGAATGAATGAATGAATGAATG	AAATGAATGAATGAATGAATG	73	Hom
Tb927_04_v5.1	129662	TTTATT	TTTATTATT	70	Hom
Tb927_04_v5.1	130169	TAAAAAAAAAA	TAAAAAAAAA	49	Hom
Tb927_04_v5.1	130220	ACAC	ACACACACACACACACGCAC,ACACACACACACACGCAC	49	Hom
Tb927_04_v5.1	130250	AA	AAAGA	60	Hom
Tb927_04_v5.1	130397	TTCT	TT	47	Het
Tb927_04_v5.1	130539	CTTTTTTTTT	CTTTTTTTTTTTT	51	Hom
Tb927_04_v5.1	130678	TACACACACACAAACACACACACA	TACACACACACA	56	Het
Tb927_04_v5.1	130944	ATTTTTTTTTTT	ATTTTTTTTTTTTT	20	Hom
Tb927_04_v5.1	131159	TTTATTA	TTTATTATTA,TTTATTATTATTATTATTA	16	Hom
Tb927_04_v5.1	134848	A	AT	50	Hom
Tb927_04_v5.1	136319	TTAAATAAA	TTAAATAAATAAA	64	Hom
Tb927_04_v5.1	137573	ACC	ACCCCC	99	Het
Tb927_04_v5.1	137588	TCC	TCCCCC	97	Het
Tb927_04_v5.1	139135	TT	TTAT	57	Hom
Tb927_04_v5.1	139522	CGGGG	CGGG	98	Hom
Tb927_04_v5.1	139559	ATTTTTTTTTTT	ATTTTTTTTTT	87	Hom
Tb927_04_v5.1	141694	GAAAAAAAAAA	GAAAAAAAAAAAA,GAAAAAAAAAAA	71	Hom
Tb927_04_v5.1	141734	TAATTTCA	TAATTTCAATTTCA	57	Hom
Tb927_04_v5.1	141860	T	TTTTTA	40	Hom
Tb927_04_v5.1	141914	GAAAAAAAAAA	GAAAAAAAA	49	Hom
Tb927_04_v5.1	142009	CA	CACATA	86	Hom
Tb927_04_v5.1	142289	CTTT	CTTTTTT	91	Hom
Tb927_04_v5.1	144705	TAAAAAAAA	TAAAAAAAAA	76	Het
Tb927_04_v5.1	145870	T	TC	75	Het
Tb927_04_v5.1	147788	TCCCCCCCCC	TCCCCCCCCCC,TCCCCCCCCCCC	84	Hom
Tb927_04_v5.1	147971	CTTAT	CTTATATTAT	65	Hom
Tb927_04_v5.1	148636	GAATAATAATAATAATAA	GAATAATAATAATAATAATAATAA	46	Het
Tb927_04_v5.1	150425	AGGGGGGGGGG	AGGGGGGGG	95	Hom
Tb927_04_v5.1	150541	GAAAAAAA	GAAAAAAAA	94	Hom
Tb927_04_v5.1	150653	CAAAAAAAA	CAAAAAAAAA	89	Hom
Tb927_04_v5.1	150686	CTTTTTTTT	CTTTTTTTTT	89	Het
Tb927_04_v5.1	151314	GTAAA	G	75	Hom
Tb927_04_v5.1	151478	CCCCACCTCCC	CCCC	52	Hom
Tb927_04_v5.1	164485	GTTTTTTTT	GTTTTTTTTT	81	Hom
Tb927_04_v5.1	164681	GAAAAAAAAA	GAAAAAAAAAA	72	Hom
Tb927_04_v5.1	165103	GAAAAAAAAAAA	GAAAAAAAAAAAA,GAAAAAAAAAAAAA	91	Hom
Tb927_04_v5.1	166945	AAGA	AA	70	Hom
Tb927_04_v5.1	167002	CAAAAAAAA	CAAAAAAAAAAAAAAAAA,CAAAAAAAAAAAAAAAA	33	Hom
Tb927_04_v5.1	168708	TC	TTTCC	87	Hom
Tb927_04_v5.1	171662	ACC	ACCC	66	Hom
Tb927_04_v5.1	173361	GAAAAAAAA	GAAAAAAAAAA	87	Hom
Tb927_04_v5.1	173511	AAGA	AAGATAGA	89	Het
Tb927_04_v5.1	173820	TTTTC	T	73	Hom
Tb927_04_v5.1	173872	TAAAAAAAAAA	TAAAAAAAA	77	Hom
Tb927_04_v5.1	175484	GAAAAAAAA	GAAAAAAAAAA,GAAAAAAAAAAA	84	Hom
Tb927_04_v5.1	175787	CCCCCA	C	43	Hom
Tb927_04_v5.1	183501	GAAAAAA	GAAAAAAA	64	Hom
Tb927_04_v5.1	183619	TA	TACATACA	16	Hom
Tb927_04_v5.1	184790	CAAAAAAAAAA	CAAAAAAAAA	90	Hom
Tb927_04_v5.1	187819	CA	CACATATATATA	26	Hom
Tb927_04_v5.1	191244	GATATA	GATATATA	99	Het
Tb927_04_v5.1	196786	AATGCG	AATGCGTCACATGCG	98	Hom
Tb927_04_v5.1	197650	CACAACAACAACAACAACAACAA	CACAACAACAACAACAACAA	59	Het
Tb927_04_v5.1	197796	AGCTTAGGCTTAGGCTTAG	AGCTTAGGCTTAGGCTTAGGCTTAG	35	Hom
Tb927_04_v5.1	197960	TAAATATAAA	TA	20	Hom
Tb927_04_v5.1	198015	CAAAAAAA	CAAAAAAAAA	21	Hom
Tb927_04_v5.1	198255	CAAAAAAAAA	CAAAAAAAA	57	Hom
[truncated: 23,958 more rows]

## Sheet: SNPs LW042
Chromosome	Position	TREU927	LW041	Read depth	Vartype
[truncated: 65,535 more rows]

[truncated: 1 more sheets: indels LW042]
