# Supplementary material for: Transcriptomes of newly-isolated Trypanosoma brucei rhodesiense reveal hundreds of mRNAs that are co-regulated with stumpy-form markers
Source: BMC Genomics. 2015 Dec 29;16:1118. doi: 10.1186/s12864-015-2338-y (PMC4696300; doi:10.1186/s12864-015-2338-y)
Supplement: Additional file 4: Table S3. — Raw poly(A)+ mRNA transcriptome data and calculations based on reads per million (RPM). Sheet 1: Alignment statistics and correlations between the different datasets, calculated from RPM using the unique gene set only. cBS: cultured Lister 427 bloodstream forms expressing the tet repressor from pHD1313. BT1-3: Tbr729; LW - new isolates; PC - cultured Lister 427 procyclic forms. Sheet 2: Read counts for all genes. Sheet 3: Data for unique gene list [39] with reads per million (RPM). Column R shows the regulation pattern according to a custom script. Samples giving significantly peak RPMs (relative to other samples) are indicated by “max” and troughs are indicated by “min”. The threshold was set at 2-fold. Sheet 4: Sheet 3 results, filtered to remove genes for which the maximum RPM value was less than 10. Column T shows correlation coefficients of the RPM results with PIP39 (Tb927.9.6090). Colour code for ratios: Blue is less than 0.25×, green is less than 0.5×, orange is greater than 2× and red is greater than 4×. Comparisons with other datasets are indicated as follows: ST/SL Kabani; stumpy/slender ratio from [6]; ST/SL BS Jensen - stumpy/slender ratio from [7]; SLvST mRNA Capewell and ST polysomes/mRNA Capewell - data from [13]; SG/cBS: salivary gland trypanosomes relative to cultured bloodstream forms from [30]; SG/PC: salivary gland trypanosomes [30] relative to our results for cultured Lister 427 procyclic forms. Sheet 5: calculated RPMs for selected recognised stumpy-form markers. Reads for the ESAG9s and the PAD genes are not unique and precise allocation to a particular variant was not attempted. Sheet 6: Genes showing increased RPM values in both LW032 and LW042 and metacyclic (salivary gland, SG) forms. Sheet 7: Genes showing reduced RPM values in both LW032 and LW042 and metacyclic (salivary gland, SG) forms. (XLSX 3928 kb) [file 12864_2015_2338_MOESM4_ESM.xlsx]

## Sheet: 1. Metadata
	CORRELATIONS (RPMs)																Reads processed	Reads with an alignment	% aligned
	cBS C1	cBS D2	BT1	BT2	BT3	LW031_1	LW031_2	LW024_1	LW024_2	LW042_1	LW042_2	LW032_1	LW032_2	PC1	PC2
	1	0.995	0.953	0.952	0.948	0.891	0.882	0.828	0.846	0.614	0.611	0.73	0.661	0.861	0.936	cBS1
		1	0.96	0.958	0.952	0.904	0.889	0.836	0.852	0.621	0.622	0.747	0.682	0.862	0.937	cBS2
			1	0.999	0.98	0.934	0.928	0.891	0.902	0.709	0.718	0.822	0.759	0.872	0.917	BT1
				1	0.982	0.927	0.917	0.879	0.889	0.691	0.7	0.808	0.744	0.863	0.907	BT2
					1	0.898	0.883	0.861	0.868	0.689	0.686	0.793	0.744	0.855	0.897	BT3
						1	0.982	0.927	0.941	0.708	0.731	0.875	0.797	0.877	0.92	LW031_1	33029471	25302121	0.766
							1	0.963	0.974	0.773	0.791	0.889	0.809	0.887	0.922	LW031_2	25237530	20441094	0.8099
								1	0.996	0.886	0.888	0.937	0.897	0.877	0.891	LW024_1	22136901	17324083	0.7826
									1	0.874	0.878	0.937	0.888	0.887	0.904	LW024_2	15727499	10187155	0.6477
										1	0.988	0.923	0.933	0.704	0.686	LW042_1	27840098	20370595	0.7317
											1	0.942	0.941	0.707	0.686	LW042_2	17157735	12316352	0.7178
												1	0.974	0.801	0.799	LW032_1	40249597	30357247	0.7542
													1	0.748	0.736	LW032_2	24343124	16469856	0.6766
														1	0.954	PC1
															1	PC2

## Sheet: 2. Raw counts
Gene_ID	Annotation	Length	cBS C1	cBS D2	BT_1	BT_2	BT_3	LW024_1	LW024_2	LW031_1	LW031_2	LW032_1	LW032_2	LW042_1	LW042_2	PC1	PC2
Tb927.11.7220	C-terminal BEACH domains, role in portein sorting, similar to yeast Bph1 but not top hit.	9129	10303	10578	8713	8341	4879	1355	958	3156	2767	1496	633	997	452	3967	10268
Tb927.8.2310	(H )-ATPase G subunit, putative	330	2313	3176	3979	3929	2276	931	583	1443	1073	1346	718	737	503	3700	2672
Tb927.11.15150	1-acyl-sn-glycerol-3-phosphate acyltransferase, putative	816	2320	2440	3275	3401	1817	833	389	581	551	1442	804	1099	693	4397	2731
Tb927.6.1500	1-Alkyl-dihydroxyacetonephosphate synthase	1842	3818	4425	5761	5546	3618	1575	799	1442	1618	2045	1040	1936	1063	10287	7937
Tb927.11.1560	1,2-Dihydroxy-3-keto-5-methylthiopentene dioxygenase, putative	996	3446	3522	1925	2103	1350	1102	541	1034	1109	1596	820	1417	802	5946	6987
Tb927.4.360	1,2-Dihydroxy-3-keto-5-methylthiopentene dioxygenase, putative	843	4850	5177	7013	6965	3501	2567	1746	3509	2521	5228	3243	3458	2405	8318	5620
Tb927.7.1340	10 kDa heat shock protein, putative (HSP10)	303	#N/A	#N/A	14196	12734	7470	8165	6048	5253	4967	36263	13446	18077	16099	#N/A	#N/A
Tb927.7.1320	10 kDa heat shock protein, putative (HSP10)	303	6470	10151	14407	12937	7560	8206	6073	5262	4980	36561	13508	18168	16176	13286	16787
Tb927.11.6870	14-3-3 protein	759	8143	8588	4345	4336	2756	1139	807	1574	1485	1464	582	1171	798	8667	10523
Tb11.v5.0728	14-3-3 protein, putative	984	#N/A	#N/A	16735	20175	#N/A	0	0	0	0	0	0	0	0	#N/A	#N/A
Tb927.11.9530	14-3-3-I protein	789	16526	17986	10053	10909	6192	2496	1604	3932	3169	2998	1599	2561	1555	8335	9835
Tb927.11.16430	18 kDa ER-associated protein (ERAP18)	462	765	1255	2612	2522	1498	720	432	694	571	4881	2545	2101	1417	1682	1239
Tb927.8.6060	2-amino-3-ketobutyrate coenzyme A ligase, putative,glycine acetyltransferase, putative	1215	3319	4543	6916	6888	4484	4366	2401	3360	3736	6804	4021	3499	2329	11749	14609
Tb927.6.1570	2-hydroxy-3-oxopropionate reductase, putative	903	3176	2688	4105	4602	2506	1497	755	1752	1134	2074	1238	1572	848	6961	4468
Tb927.5.300b	2-oxoglutarate (2OG) and Fe(II)-dependent oxygenase superfamily protein	963	#N/A	#N/A	#N/A	#N/A	#N/A	654	408	1133	849	2610	1295	1380	858	#N/A	#N/A
Tb927.11.9980	2-oxoglutarate dehydrogenase E1 component, putative	3018	4477	7005	10974	10514	8253	7036	3885	4015	7085	4031	1260	4931	2731	28518	35849
Tb927.11.1450	2-oxoglutarate dehydrogenase E1 component, putative	3027	8266	12383	14404	13443	10943	9913	5405	5504	8694	5223	1831	7309	4404	28507	29492
Tb927.11.11680	2-oxoglutarate dehydrogenase E2 component, putative	1152	4580	5485	5656	5419	4794	4909	2782	3089	4383	3841	1644	4354	2668	19187	21827
Tb927.10.660	2-oxoisovalerate dehydrogenase alpha subunit, putative	1251	1011	1088	2564	2388	1676	1635	752	1394	1267	1735	1009	1545	803	5422	4356
Tb11.v5.0500	2-oxoisovalerate dehydrogenase alpha subunit, putative	1251	#N/A	#N/A	4026	4041	#N/A	1582	728	1359	1224	1695	987	1496	777	#N/A	#N/A
Tb11.v5.1012	2-oxoisovalerate dehydrogenase beta subunit, mitochondrial precursor, putative	1107	#N/A	#N/A	0	0	#N/A	725	626	987	1014	1315	938	1059	374	#N/A	#N/A
Tb927.10.4330	2-oxoisovalerate dehydrogenase beta subunit, mitochondrial precursor, putative	1107	739	793	1575	1419	1239	725	626	987	1014	1315	938	1059	374	3493	2927
Tb927.10.7930	2,3-bisphosphoglycerate-independent phosphoglycerate mutase (PGAM)	1656	15609	14964	16662	18869	10861	3230	2015	5638	4706	2097	788	1860	1171	7169	18359
Tb927.11.11490	2,3-bisphosphoglycerate-independent phosphoglycerate mutase-like protein, putative	2103	2412	2642	4774	4422	2262	832	648	1356	1260	1235	510	999	373	3394	3673
Tb927.7.5540	2,4-dienoyl-coa reductase-like protein	2181	1536	1913	2487	2408	1866	1042	637	1517	1401	1352	639	1103	551	2689	2487
Tb927.7.4790	20S proteasome beta 6 subunit, putative (BETA6)	777	3078	3936	5287	4861	3719	1708	1015	2176	1710	2386	1666	1423	862	4032	4410
Tb927.9.9670	20S proteasome subunit alpha-6, (putative) (TbPSA6)	753	3384	3693	5580	4978	3239	1462	923	1889	1444	2037	1284	1569	773	5431	4662
Tb927.10.6030	20S proteasome subunit alpha-6, (putative) (TbPSA6)	801	3638	3193	7101	6692	4220	1919	1057	2946	2294	3193	1972	1770	1025	6230	4893
Tb927.3.5520	26S proteasome regulatory non-ATPase subunit (RPN1)	2736	12078	14023	13029	11831	7915	2207	1556	5280	4593	2966	1178	2237	1027	11085	13291
Tb927.11.14150	27 / Snt309	645	379	472	1671	1679	1059	961	472	780	547	1641	799	1522	865	986	844
Tb927.9.6060	2Fe-2S iron-sulfur cluster binding domain containing protein, POMP4	822	1155	1230	1506	1581	1319	1092	596	1245	1064	1468	734	1421	708	3528	3295
Tb927.9.10580	3-demethylubiquinone-9 3-methyltransferase, putative	867	785	760	2418	2379	1620	1142	539	1128	835	1560	1130	1591	831	2568	1952
Tb927.10.4040	3-Ketosphinganine reductase	1047	2117	1951	4481	4476	2612	1376	901	1949	1601	2949	1679	1344	712	4929	3692
Tb927.11.6630	3-methylcrotonoyl-CoA carboxylase beta subunit, putative	1839	1307	1373	3896	3810	2391	1710	928	1597	1661	1430	701	1468	698	4172	5918
Tb927.8.6970	3-methylcrotonyl-CoA carboxylase alpha subunit, putative	2037	#N/A	#N/A	5170	4826	3369	2292	1554	2877	2608	2121	1073	2246	936	#N/A	#N/A
Tb927.4.5350	3-methylcrotonyl-CoA carboxylase, pseudogene, putative,3-methylcrotonyl-CoA carboxylase, point mutation	2037	#N/A	#N/A	#N/A	#N/A	#N/A	1882	1296	2319	2172	1690	878	1853	764	#N/A	#N/A
Tb927.8.2480	3-oxo-5-alpha-steroid 4-dehydrogenase-like, putative	1008	1031	1332	2340	2348	1689	351	189	323	291	849	526	371	272	618	1037
Tb927.3.1840	3-oxo-5-alpha-steroid 4-dehydrogenase, putative	897	6395	6651	4266	4601	2940	702	466	826	1039	762	447	861	442	10381	8162
Tb927.2.5210	3-oxoacyl-ACP reductase, putative	726	1685	1449	3082	2933	1916	927	633	1528	1184	1611	855	1014	511	2370	2241
Tb927.8.7530	3,2-trans-enoyl-CoA isomerase, mitochondrial precursor, putative	1077	#N/A	#N/A	1788	1876	1574	3480	1800	1401	2133	3832	3296	3669	2104	#N/A	#N/A
Tb927.3.5630	3,2-trans-enoyl-CoA isomerase, mitochondrial precursor, putative	936	547	796	2239	2111	1511	1196	734	1278	1014	3245	1782	1746	1077	1721	1070
Tb927.4.4910	3,2-trans-enoyl-CoA isomerase, mitochondrial precursor, putative	1203	#N/A	#N/A	4527	4208	2706	1862	1250	1870	1963	2504	1602	2214	1074	#N/A	#N/A
Tb927.3.1060	3' end of CARP4, joined to Tb927.3.1040	1146	#N/A	#N/A	#N/A	#N/A	#N/A	542	461	1461	1118	1281	936	835	567	#N/A	#N/A
Tb927.3.3070	3', 5'-cyclic nucleotide phosphodiesterase, putative (PDEC)	2730	1661	2034	1871	2139	903	629	393	1052	1023	761	228	737	302	1386	2227
Tb927.3.3340	3', 5'-cyclic nucleotide phosphodiesterase, putative (PDED)	2031	1095	1518	2202	2261	1619	683	398	607	655	693	334	918	464	1558	2438
Tb927.11.10870	32 kDa ER-associated protein (ERAP32)	729	651	739	1146	1109	798	343	203	689	581	639	404	416	223	929	1054
Tb927.10.11800	33 kDa inner dynein arm light chain, axonemal, putative,dynein light chain, putative	1122	1257	1390	2791	2700	1586	1023	593	1384	1161	1443	537	842	403	1892	1799
Tb927.10.5360	40S ribosomal protein S10	519	17694	20890	37971	38196	23579	17227	10514	15445	13359	55831	38883	34837	25343	43395	46077
Tb927.10.5370	40S ribosomal protein S10	519	#N/A	#N/A	38133	38255	23876	17608	10639	15877	13538	57120	39846	35881	26105	#N/A	#N/A
Tb927.10.560	40S ribosomal protein S11	525	#N/A	#N/A	29476	29402	18689	15337	8493	14057	11794	25659	18189	21047	14330	#N/A	#N/A
Tb927.1.3180	40S ribosomal protein S11	525	#N/A	#N/A	32699	32607	19600	16039	9173	13948	12378	26186	19176	22255	15074	#N/A	#N/A
Tb927.11.4290	40S ribosomal protein S12	435	10402	11486	16964	16027	10003	8543	5129	7294	6360	19368	14478	13292	8964	20721	17355
Tb927.10.8430	40S ribosomal protein S12	429	13970	16051	32658	30465	17710	11802	7138	10781	8857	28911	19595	25275	17431	47060	35301
Tb927.10.15120	40S ribosomal protein S13	456	#N/A	#N/A	29871	29072	17006	11303	6731	10313	8945	35366	22009	23882	18815	#N/A	#N/A
Tb927.2.5910	40S ribosomal protein S13	456	#N/A	#N/A	31974	30862	18353	10939	6634	10239	8963	36197	22072	23582	18637	#N/A	#N/A
Tb11.0390	40S ribosomal protein S14	435	#N/A	#N/A	24847	25519	14935	9896	5391	9321	8140	19756	12131	12978	9053	#N/A	#N/A
Tb11.0290	40S ribosomal protein S14	435	#N/A	#N/A	29640	30039	18299	13261	7430	12283	10361	27187	16334	18584	12991	#N/A	#N/A
Tb927.6.4980	40S ribosomal protein S14	435	20736	21299	40515	39942	23736	17638	10019	15628	14008	45615	26270	29454	21416	69966	47080
Tb927.7.2370	40S ribosomal protein S15	519	#N/A	#N/A	50347	49013	30387	27809	15461	21699	20182	50607	37773	35127	24454	#N/A	#N/A
Tb927.7.2340	40S ribosomal protein S15	459	25548	24317	51132	49905	30416	27582	15357	21647	20100	50356	37577	34875	24249	50438	53547
Tb927.3.4360	40S ribosomal protein S15A	273	#N/A	#N/A	7025	7008	4948	3465	2192	3019	2848	10976	6798	7242	5393	#N/A	#N/A
Tb927.11.6140	40S ribosomal protein S15A	393	10558	11637	23060	22332	15459	11793	7352	8946	8189	22120	16035	24220	17489	19767	21696
Tb927.10.5330	40S ribosomal protein S15A	462	#N/A	#N/A	30407	28875	18213	14811	8441	12655	11271	36580	25544	32349	25350	#N/A	#N/A
Tb927.7.1040	40S ribosomal protein S16	450	19986	24821	41753	39211	23186	17892	11039	14833	12921	36162	26896	34326	24327	48078	45096
Tb927.7.1050	40S ribosomal protein S16	450	#N/A	#N/A	43827	41016	24264	18399	11276	15255	13275	37269	27558	35268	25221	#N/A	#N/A
Tb927.11.11820	40S ribosomal protein S17	429	14239	19071	35952	34789	20272	13078	8117	12172	10702	37039	24962	28660	21347	24772	33309
Tb927.11.11830	40S ribosomal protein S17	429	#N/A	#N/A	36681	35469	21125	13562	8388	12730	10971	38543	25857	29869	22319	#N/A	#N/A
Tb927.10.5340	40S ribosomal protein S18	462	13759	17843	31759	30260	18854	15783	8809	13200	11879	38568	26486	34269	27255	22939	30940
Tb11.v5.0243	40S ribosomal protein S18, putative	462	#N/A	#N/A	30406	28873	#N/A	14811	8441	12655	11271	36580	25544	32349	25350	#N/A	#N/A
Tb11.v5.1060	40S ribosomal protein S18, putative	462	#N/A	#N/A	#N/A	#N/A	#N/A	13671	7696	11496	10208	33383	23033	29809	23515	#N/A	#N/A
Tb927.4.1860	40S ribosomal protein S19	504	15383	19151	35798	34474	20732	13933	7198	13192	11010	21489	15543	18488	12251	42805	32251
Tb927.10.14710	40S ribosomal protein S2	801	35682	40982	68199	67336	40476	31541	17066	31857	24677	65434	47914	42577	27725	88080	79240
Tb927.10.14600	40S ribosomal protein S2	801	#N/A	#N/A	68319	67362	40405	31791	17041	31919	24694	65730	47991	42847	27790	#N/A	#N/A
Tb927.11.6510	40S ribosomal protein S21	585	#N/A	#N/A	39723	39351	23299	19726	11124	16551	14698	29689	22094	30342	18715	#N/A	#N/A
Tb927.11.6500	40S ribosomal protein S21	591	22418	28340	41368	40941	24336	20929	11710	17915	15596	31514	23381	32024	19779	52084	47062
Tb927.10.1080	40S ribosomal protein S23	432	#N/A	#N/A	51239	47333	31167	24129	13943	20088	17061	54131	37245	31967	23939	#N/A	#N/A
Tb927.10.1090	40S ribosomal protein S23	432	24218	26302	53716	50119	32761	26573	15236	21318	18357	58067	39910	35571	26169	54356	55476
Tb927.10.7330	40S ribosomal protein S24E	414	#N/A	#N/A	31286	29409	19391	14109	7716	12771	10807	29769	20364	25294	17405	#N/A	#N/A
Tb927.10.7340	40S ribosomal protein S24E	414	18631	21861	34185	32253	20076	13763	7532	12008	10681	27814	19240	24480	16581	49031	44685
Tb927.10.2840	40S ribosomal protein S25	342	#N/A	#N/A	14366	13376	8282	7890	4437	6093	5466	15151	11404	14292	9578	#N/A	#N/A
Tb927.3.1370	40S ribosomal protein S25	342	#N/A	#N/A	26314	24960	14681	10484	5999	8556	7608	30775	20223	24000	16894	#N/A	#N/A
Tb927.11.8200	40S ribosomal protein S26	336	10272	13502	22644	22584	14041	9926	5955	10024	7914	19464	14203	12671	10162	21515	23810
Tb927.11.9720	40S ribosomal protein S27	261	#N/A	#N/A	18673	17673	11466	5417	3487	5221	4741	29551	16413	15313	11438	#N/A	#N/A
Tb927.7.3680	40S ribosomal protein S27+ ubiquitin	462	#N/A	#N/A	20544	19881	13379	10871	5956	12148	9639	36049	25281	18441	13802	#N/A	#N/A
Tb927.10.5030	40S ribosomal protein S27+ ubiquitin	456	#N/A	#N/A	27817	26128	17283	13557	8363	10326	9344	26590	19297	25555	17123	#N/A	#N/A
Tb927.9.6070	40S ribosomal protein S3	645	#N/A	#N/A	48629	49309	31083	24747	14751	22805	20170	57258	44420	44062	31441	#N/A	#N/A
Tb927.10.11540	40S ribosomal protein S3	645	#N/A	#N/A	52694	53211	33089	25081	14917	23544	20534	58034	44631	42985	30444	#N/A	#N/A
Tb927.6.2110	40S ribosomal protein S30	201	#N/A	#N/A	16792	15867	9792	5520	3436	4325	4967	13847	9552	11434	8259	#N/A	#N/A
Tb927.6.2100	40S ribosomal protein S30	201	#N/A	#N/A	18059	16937	10678	5967	3769	5013	5421	15685	10505	12184	8817	#N/A	#N/A
Tb927.7.230	40S ribosomal protein S33	312	13394	13732	28724	27222	16140	10190	6188	9401	8038	23268	16660	20319	15555	26682	29095
Tb927.7.240	40S ribosomal protein S33	312	#N/A	#N/A	29411	27940	16526	9616	5821	8943	7779	22212	15971	19379	14816	#N/A	#N/A
Tb927.10.3940	40S ribosomal protein S3A	771	25633	33595	59706	56709	33573	33913	20133	25611	22771	57774	42680	50916	33889	56489	63121
Tb927.10.3930	40S ribosomal protein S3A	771	#N/A	#N/A	62491	59391	35672	36782	21693	28308	24189	63551	46844	55187	36682	#N/A	#N/A
Tb11.v5.0501	40S ribosomal protein S3A, putative	771	#N/A	#N/A	7923	7199	#N/A	31305	18572	23644	21089	53558	39520	47266	31352	#N/A	#N/A
Tb927.11.3600	40S ribosomal protein S4	822	#N/A	#N/A	65937	66761	38486	29674	17932	26749	22255	52822	42003	40510	25862	#N/A	#N/A
Tb927.11.3590	40S ribosomal protein S4	822	34882	38232	69763	70850	40652	30905	18627	27586	23324	54681	43970	42078	26838	88340	81150
Tb11.v5.1059	40S ribosomal protein S4, putative	822	#N/A	#N/A	#N/A	#N/A	#N/A	29674	17932	26749	22255	52822	42003	40510	25862	#N/A	#N/A
Tb927.11.6300	40S ribosomal protein S5	573	21427	26106	45381	42017	28250	26732	16441	19376	16494	81479	43804	42294	33107	44608	48421
Tb927.10.190	40S ribosomal protein S6	753	#N/A	#N/A	27885	26724	17663	17092	10236	13509	11795	34876	28448	23955	16261	#N/A	#N/A
Tb927.9.15360	40S ribosomal protein S6	753	#N/A	#N/A	36138	34841	22781	19634	10970	15864	14242	35158	26481	27228	18647	#N/A	#N/A
Tb927.9.3920	40S ribosomal protein S7	609	28365	29742	55329	52480	34844	32929	18056	26484	23389	54811	43312	35051	24375	58734	64268
Tb927.9.3990	40S ribosomal protein S7	609	#N/A	#N/A	60176	57269	37080	34027	18638	27560	24416	57051	45179	36194	25186	#N/A	#N/A
Tb927.10.7710	40S ribosomal protein S8	783	2608	2589	4839	4345	2906	2417	1397	1928	1870	3204	2582	3012	1637	5657	5341
Tb927.8.6160	40S ribosomal protein S8	663	#N/A	#N/A	56677	54260	34474	32878	19598	26120	23707	142866	70323	75826	54368	#N/A	#N/A
Tb927.8.6150	40S ribosomal protein S8	663	28435	31315	57378	54688	35050	33644	20089	27000	24187	146837	72169	77676	55640	75284	67698
Tb927.8.1110	40S ribosomal protein S9	573	#N/A	#N/A	21992	21612	12537	13307	7863	11584	10153	23953	17700	18399	11760	#N/A	#N/A
Tb927.10.5610	40S ribosomal protein S9	573	#N/A	#N/A	29638	28793	16981	13644	8180	11250	9894	24609	18654	20774	13259	#N/A	#N/A
Tb927.11.10790	40S ribosomal protein SA	735	#N/A	#N/A	61829	62629	37856	29820	15476	25938	23093	41399	24967	32037	19935	#N/A	#N/A
Tb927.11.10910	40S ribosomal protein SA	735	30370	38827	61857	62651	37862	29820	15476	25938	23093	41399	24967	32037	19935	35503	66256
Tb927.9.11050	4E-IP, 4E-interacting protein, putative	1638	5508	5790	2564	2575	1438	1272	789	1272	1681	897	247	1293	658	5291	6957
Tb927.3.4940	5-histidylcysteine sulfoxide synthase, 1st step ovothiol s/s	2250	1906	1950	2971	2976	2259	1089	717	1242	1196	1192	475	1030	497	2923	5274
Tb927.8.2610	5-methyltetrahydropteroyltriglutamate-homocysteine S-methyltransferase, putative	2346	2115	2457	2663	2600	1703	774	513	1564	1413	971	444	642	295	727	1241
Tb11.v5.0171	5'-3' exonuclease XRNA, putative	4257	#N/A	#N/A	9117	9420	#N/A	2624	1729	3449	4564	1700	478	2893	1265	#N/A	#N/A
Tb927.4.750	50S ribosomal protein L7Ae, putative	438	1840	2058	3950	3520	2471	1801	955	1380	1279	2834	2021	3316	2112	3533	3145
Tb927.8.1020	6-phosphofructo-2-kinase/fructose-2,6-biphosphatase, putative	2109	1790	2067	2972	3145	1924	948	493	1051	1034	893	344	741	438	1547	2010
Tb927.7.1610	6-phosphofructo-2-kinase/fructose-2,6-biphosphatase, putative	1947	1970	2246	4716	4611	2874	1746	940	2487	2088	2099	813	1601	696	1977	3302
Tb927.3.2710	6-phosphofructo-2-kinase/fructose-2,6-bisphosphatase	3072	2786	2857	4466	4483	2836	1205	665	1703	1623	1013	356	1098	590	2279	3994
Tb927.11.6330	6-phosphoglucolactonase	801	741	750	899	911	823	304	227	648	404	680	584	416	212	1197	708
Tb927.9.12110	6-phosphogluconate dehydrogenase, decarboxylating (gnD)	1440	7613	7791	6567	7044	3909	1802	1064	3570	2502	2784	1166	1571	1008	9625	7232
Tb927.5.1820	60S acidic ribosomal protein	324	4296	7066	15994	14267	9865	5104	2773	4960	4316	26000	13796	14031	11748	7785	10169
Tb927.9.5690	60S acidic ribosomal protein	342	9152	12078	21858	20563	11741	7318	4438	6780	5970	19121	12168	14545	10343	24497	20988
Tb927.6.5130	60S acidic ribosomal protein P2	324	#N/A	#N/A	19581	18320	11382	10634	6248	8415	8236	25785	16383	19362	14029	#N/A	#N/A
Tb927.10.3380	60S acidic ribosomal protein P2	345	7098	12042	23070	21411	13033	9506	5764	8078	6964	22619	14949	17985	14189	18197	16172
Tb927.6.5120	60S acidic ribosomal protein P2	324	6997	8813	24038	22775	15184	7140	4210	6060	5697	18514	11696	13019	9482	21474	20785
Tb927.10.3370	60S acidic ribosomal protein P2	345	#N/A	#N/A	24185	22415	13583	10167	6175	8508	7356	24024	15712	19489	15406	#N/A	#N/A
Tb927.10.10010	60S acidic ribosomal subunit	681	1776	1770	2440	2250	1647	1252	741	1029	962	1626	1175	1532	737	3449	2924
Tb927.11.2050	60S acidic ribosomal subunit	975	#N/A	#N/A	64389	61774	37977	28560	16382	28483	23020	47408	32601	26973	17419	#N/A	#N/A
Tb927.11.2060	60S acidic ribosomal subunit	975	42558	49181	65258	62775	38521	28918	16637	28938	23461	48496	33411	27264	17619	92765	117433
Tb927.10.8200	60S Ribosomal protein L1	810	1650	1711	3668	3478	2349	1253	786	1071	1098	2080	1339	2261	934	2715	3096
Tb927.9.8070	60S ribosomal protein L10	642	24041	27900	55311	56092	36292	28414	16793	22908	20594	51553	39627	48732	33524	52910	59196
Tb927.9.8420	60S ribosomal protein L10	642	#N/A	#N/A	55335	56182	36380	28624	16917	23068	20703	51733	39818	49059	33691	#N/A	#N/A
Tb927.11.9710	60S ribosomal protein L10a	645	#N/A	#N/A	55705	55300	33869	27367	15964	23074	20417	42380	30397	35063	23243	#N/A	#N/A
Tb927.10.13500	60S ribosomal protein L10a	645	29001	32949	60936	60442	36791	28145	16258	23712	21389	42832	30293	34902	22808	54913	62087
Tb927.9.7590	60S ribosomal protein L11	585	17736	23398	38070	36473	24597	20622	11659	18313	14561	45361	38845	33060	22281	36638	41420
Tb927.9.7620	60S ribosomal protein L11	585	#N/A	#N/A	43427	41982	28087	22750	12801	20174	16318	50698	43376	36383	24551	#N/A	#N/A
Tb927.9.14000	60S ribosomal protein L12	660	#N/A	#N/A	13078	12297	7799	8507	5293	6522	5599	19945	14552	15316	10233	#N/A	#N/A
Tb927.8.6030	60S ribosomal protein L12	495	#N/A	#N/A	27568	25530	17023	12211	7729	10546	8356	31022	20484	22248	15917	#N/A	#N/A
Tb927.3.3310	60S ribosomal protein L13	657	25935	30652	59428	58146	36317	26269	14673	23034	20081	38832	27843	31863	20174	51013	58946
Tb927.3.3320	60S ribosomal protein L13	657	#N/A	#N/A	59809	58578	36723	26480	14717	23362	20343	39436	28184	32051	20367	#N/A	#N/A
Tb927.4.3550	60S ribosomal protein L13a	669	#N/A	#N/A	43183	41385	21838	20574	11986	17166	15203	38676	28888	24433	15907	#N/A	#N/A
Tb927.5.1610	60S ribosomal protein L13a	669	#N/A	#N/A	54009	51168	29078	25398	15069	22281	18914	49896	36984	31439	21341	#N/A	#N/A
Tb927.6.720	60S ribosomal protein L14	570	#N/A	#N/A	30071	28620	17741	13764	8511	11812	10301	21940	17887	17931	11441	#N/A	#N/A
Tb927.11.11230	60S ribosomal protein L14	570	#N/A	#N/A	31055	29801	18337	15139	9449	13402	11653	25273	20203	22901	15207	#N/A	#N/A
Tb927.9.15190	60S ribosomal protein L15	615	#N/A	#N/A	22909	20974	13119	9467	6199	9665	7760	27966	18250	17816	12829	#N/A	#N/A
Tb927.6.5040	60S ribosomal protein L15	615	#N/A	#N/A	29688	28506	17068	15216	8800	13817	11420	31884	22189	26714	17946	#N/A	#N/A
Tb927.11.4820	60S ribosomal protein L17	501	#N/A	#N/A	19976	20372	11036	7937	4496	5958	5735	10947	8663	11205	6437	#N/A	#N/A
Tb927.10.14580	60S ribosomal protein L17	501	#N/A	#N/A	35369	34656	19603	14560	9227	12584	11345	54711	30497	35498	25679	#N/A	#N/A
Tb927.10.9880	60S ribosomal protein L18	582	#N/A	#N/A	27513	26290	16121	10717	6462	11148	8594	20557	16735	11696	7994	#N/A	#N/A
Tb927.10.3840	60S ribosomal protein L18	540	#N/A	#N/A	27690	26459	15764	14514	8382	11506	10327	27204	19719	21664	13915	#N/A	#N/A
Tb927.11.4300	60S ribosomal protein L18	582	#N/A	#N/A	32642	31224	19629	14053	8361	14904	11419	26836	20884	15157	9934	#N/A	#N/A
Tb927.11.14130	60S ribosomal protein L18	540	#N/A	#N/A	36963	36290	20732	18329	11154	14053	13119	31572	24630	28232	19580	#N/A	#N/A
Tb927.7.5000	60S ribosomal protein L19	783	24045	33731	54227	50576	28053	19656	12525	22491	16769	65505	50303	34800	23822	56000	59705
Tb927.7.5020	60S ribosomal protein L19	783	#N/A	#N/A	54411	50586	28094	19652	12450	22546	16804	65714	50107	34957	23808	#N/A	#N/A
Tb11.v5.0181	60S ribosomal protein L19, putative	783	#N/A	#N/A	54226	50575	#N/A	19656	12525	22491	16769	65505	50303	34800	23822	#N/A	#N/A
Tb11.v5.0182	60S ribosomal protein L19, putative	783	#N/A	#N/A	54410	50585	#N/A	19652	12450	22546	16804	65714	50107	34957	23808	#N/A	#N/A
Tb927.11.16280	60S ribosomal protein L2 L8	783	20610	21174	35598	36432	22254	17985	10450	16002	14369	47645	32634	25174	17331	43667	50730
Tb927.5.1110	60S ribosomal protein L2 L8	783	#N/A	#N/A	44047	44643	26412	20000	11248	18194	16795	47945	33703	25087	17175	#N/A	#N/A
Tb927.4.1100	60S ribosomal protein L21e	480	#N/A	#N/A	19904	19399	11328	9130	5745	7881	6422	27998	18299	15583	11607	#N/A	#N/A
Tb927.11.680	60S ribosomal protein L21e	480	#N/A	#N/A	28049	26781	15378	11539	6819	9559	8268	31456	22172	19457	13979	#N/A	#N/A
Tb11.0880	60S ribosomal protein L21e	480	#N/A	#N/A	28049	26781	15378	11539	6819	9559	8268	31456	22172	19457	13979	#N/A	#N/A
Tb927.10.9800	60S ribosomal protein L22	393	#N/A	#N/A	20900	19771	13241	10057	5514	8100	7273	18466	12877	16223	10787	#N/A	#N/A
Tb927.11.10160	60S ribosomal protein L22	393	#N/A	#N/A	33459	32143	19649	18258	10617	14619	12938	40863	25841	39173	27000	#N/A	#N/A
Tb927.9.11380	60S ribosomal protein L23	420	#N/A	#N/A	#N/A	#N/A	#N/A	17580	9615	16477	13151	34326	24923	28615	18808	#N/A	#N/A
Tb927.9.11410	60S ribosomal protein L23	420	#N/A	#N/A	#N/A	#N/A	#N/A	17542	9566	16551	13181	34513	25074	28497	18763	#N/A	#N/A
Tb927.7.5170	60S ribosomal protein L23a or L25	495	#N/A	#N/A	31210	29287	17666	11603	6709	10391	8651	22494	16777	20300	13496	#N/A	#N/A
Tb927.7.5180	60S ribosomal protein L23a or L25	495	13307	19180	31715	29665	18065	12333	7107	10805	8966	23725	17709	21890	14525	23549	30751
Tb927.11.6360	60S ribosomal protein L24	576	2103	2233	2830	2593	1890	1530	886	1338	1254	2917	2376	2687	1427	4723	2881
Tb927.10.5460	60S ribosomal protein L24	378	#N/A	#N/A	27690	27216	16666	14709	8740	12226	10828	27941	22935	19764	14222	#N/A	#N/A
Tb927.10.5480	60S ribosomal protein L24	378	12850	14201	29312	29359	17979	15974	9534	13260	12021	30941	25602	21584	15654	27146	32712
Tb927.9.14370	60S ribosomal protein L26	432	#N/A	#N/A	31290	30973	18858	16543	9881	12554	11419	26211	21327	24088	15863	#N/A	#N/A
Tb927.8.6180	60S ribosomal protein L26	432	#N/A	#N/A	34501	33606	20171	17164	9995	13607	12070	28275	22859	27346	17942	#N/A	#N/A
Tb927.11.15880	60S ribosomal protein L27	402	22480	21607	62256	58237	35108	28348	16169	23258	20824	73908	47136	56361	44948	56553	45516
Tb927.11.15900	60S ribosomal protein L27	402	#N/A	#N/A	62256	58237	35108	28358	16170	23268	20831	73945	47162	56381	44971	#N/A	#N/A
Tb927.9.11490	60S ribosomal protein L27a	438	15663	23125	45399	42291	27296	19090	12280	14679	13055	100973	50042	59036	43754	32871	34531
Tb927.9.11470	60S ribosomal protein L27a	438	#N/A	#N/A	45399	42291	27296	19090	12280	14679	13055	100973	50042	59036	43754	#N/A	#N/A
Tb927.11.6200	60S ribosomal protein L28	441	#N/A	#N/A	47882	46965	27754	21280	12910	15736	14657	48470	31799	46189	32296	#N/A	#N/A
Tb927.11.6180	60S ribosomal protein L28	441	18675	25360	53057	51815	30468	24154	14696	17532	16368	53982	35381	52499	36382	42933	39355
Tb927.11.10030	60S ribosomal protein L29	216	#N/A	#N/A	18641	16840	10854	6840	4183	5968	5450	24718	13811	17415	13059	#N/A	#N/A
Tb927.4.1790	60S ribosomal protein L3	1290	43939	57429	94919	91618	58424	42759	24566	38632	33501	63917	47298	41871	26586	92548	101010
Tb927.10.4120	60S ribosomal protein L30	318	11049	15636	27608	26954	18264	13303	8559	11101	9811	35565	21008	31341	24037	21689	25688
Tb927.10.4110	60S ribosomal protein L30	318	#N/A	#N/A	28356	28041	18677	13632	8757	11559	10099	36495	21618	31639	24483	#N/A	#N/A
Tb927.9.12240	60S ribosomal protein L31	567	#N/A	#N/A	#N/A	#N/A	#N/A	29915	16955	24808	21165	76652	49524	61339	41788	#N/A	#N/A
Tb927.9.12200	60S ribosomal protein L31	567	#N/A	#N/A	#N/A	#N/A	#N/A	23429	13306	20067	17090	61594	39536	47613	32749	#N/A	#N/A
Tb927.10.270	60S ribosomal protein L32	399	#N/A	#N/A	18127	18076	11487	10448	6064	7735	7829	27880	17520	23728	19466	#N/A	#N/A
Tb927.9.15420	60S ribosomal protein L32	399	#N/A	#N/A	#N/A	#N/A	#N/A	12184	7172	9856	9341	23797	17678	22622	16119	#N/A	#N/A
Tb927.10.12680	60S ribosomal protein L34	513	#N/A	#N/A	27842	27990	16550	13789	8943	11364	10265	60691	30187	28128	21359	#N/A	#N/A
Tb927.11.9730	60S ribosomal protein L34	513	#N/A	#N/A	36307	35854	21754	20902	13569	17107	15724	67829	42077	39632	28555	#N/A	#N/A
Tb927.9.1850	60S ribosomal protein L35	384	#N/A	#N/A	30795	28658	18159	15373	9407	14072	10454	37695	24774	33596	24873	#N/A	#N/A
Tb927.9.1810	60S ribosomal protein L35	384	14535	18042	30924	28767	18316	15329	9383	13946	10371	37495	24560	33506	24812	33663	30631
Tb927.4.2180	60S ribosomal protein L35a	450	9855	14984	24321	23785	14240	9261	5725	9676	7601	18127	14008	14150	9574	21244	21609
Tb927.9.15210	60S ribosomal protein L36	330	6202	7788	10521	10047	5627	7409	4219	6551	5787	17814	14413	13088	9471	4657	6409
Tb927.10.1590	60S ribosomal protein L36	330	5256	6020	15417	15429	8854	6364	3180	5722	4935	12167	8445	8154	5244	8038	11363
Tb927.9.9210	60S ribosomal protein L37	255	#N/A	#N/A	8287	8331	4933	3562	2382	3657	2816	28489	12881	9696	8271	#N/A	#N/A
Tb927.11.3000	60S ribosomal protein L37	255	#N/A	#N/A	12701	12381	7712	6627	4186	5865	4846	12763	9611	11963	8366	#N/A	#N/A
Tb927.10.220	60S ribosomal protein L37a	282	#N/A	#N/A	6805	6125	3628	2667	1717	2811	1972	16331	8476	7186	5540	#N/A	#N/A
Tb927.10.6370	60S ribosomal protein L37a	282	#N/A	#N/A	18208	17108	9524	5688	3742	5348	4635	34920	18739	15267	11369	#N/A	#N/A
Tb927.9.2020	60S ribosomal protein L38	249	#N/A	#N/A	4802	4695	3384	4589	2557	2670	3084	5716	4085	8358	5703	#N/A	#N/A
Tb927.10.3280	60S ribosomal protein L38	249	8100	11185	24850	22874	13987	13544	7847	8816	8650	21745	16695	29677	21752	23513	16926
Tb927.8.5260	60S ribosomal protein L39	156	6757	10291	14228	13706	7796	4537	2614	4732	3773	13553	8244	11057	8462	11856	12733
Tb927.3.5050	60S ribosomal protein L4	1125	37250	48706	84567	82002	47807	56866	34090	49263	44915	89425	59518	54456	33006	77241	82907
Tb927.2.6090	60S ribosomal protein L44	321	#N/A	#N/A	11075	9928	6132	4469	2500	4994	3915	18795	9138	12199	9062	#N/A	#N/A
Tb927.11.3230	60S ribosomal protein L44	321	8474	13426	24957	22925	12743	9447	5684	6707	6520	25810	14110	28764	22651	18242	17815
Tb927.9.15150	60S ribosomal protein L5	927	#N/A	#N/A	#N/A	#N/A	#N/A	35718	22181	29242	26906	59820	47636	40061	24309	#N/A	#N/A
Tb927.9.15110	60S ribosomal protein L5	927	#N/A	#N/A	#N/A	#N/A	#N/A	34394	21413	27853	25825	57459	45689	38729	23421	#N/A	#N/A
Tb927.10.11390	60S ribosomal protein L6	579	24922	26787	54506	52134	28872	26500	15654	18802	17943	57797	36599	53322	34570	78945	57529
Tb927.10.13730	60S ribosomal protein L7	897	1856	1940	2531	2265	1640	1306	741	1225	1191	1890	1083	1801	813	4270	3389
Tb927.7.1730	60S ribosomal protein L7	729	#N/A	#N/A	51038	49670	32205	24849	15281	21420	19193	51465	43514	33963	23554	#N/A	#N/A
Tb927.7.1740	60S ribosomal protein L7	774	25496	30246	51579	50208	32589	25167	15474	21677	19422	52185	44038	34472	23851	42991	66277
Tb927.7.1750	60S ribosomal protein L7	774	#N/A	#N/A	52745	51205	33573	25374	15564	21811	19505	52408	44211	34762	24089	#N/A	#N/A
Tb927.4.5170	60S ribosomal protein L7/L12, putative	504	635	640	1345	1364	884	538	298	519	439	981	620	775	340	1100	745
Tb927.8.1340	60S ribosomal protein L7a	831	#N/A	#N/A	76717	75532	44503	37118	21295	35584	28592	68144	55256	40273	27877	#N/A	#N/A
Tb927.8.1330	60S ribosomal protein L7a	831	41569	41227	77568	75789	44675	37033	21196	35610	28617	68285	55574	40331	27948	85572	91724
Tb927.10.1100	60S ribosomal protein L9	570	#N/A	#N/A	34135	31778	19858	17326	9445	15632	13064	31366	20498	26533	16809	#N/A	#N/A
Tb927.6.4690	60S ribosomal protein L9	564	#N/A	#N/A	37197	34994	22107	18102	10752	16204	13080	49910	28453	35404	24550	#N/A	#N/A
Tb11.v5.0268	60S ribosomal protein-like, putative	552	#N/A	#N/A	3008	2841	#N/A	1264	805	1241	1052	2076	1305	1653	806	#N/A	#N/A
Tb927.5.1430	64 kDa invariant surface glycoprotein (ISG64)	1305	#N/A	#N/A	4865	4916	2917	487	321	2786	1408	1172	455	168	264	#N/A	#N/A
Tb927.5.1390	64 kDa invariant surface glycoprotein (ISG64)	1305	#N/A	#N/A	5587	5559	3585	672	420	3436	1811	1464	556	205	360	#N/A	#N/A
Tb927.5.1410	64 kDa invariant surface glycoprotein (ISG64)	1308	#N/A	#N/A	7657	7709	4817	982	627	4947	2703	2019	786	319	496	#N/A	#N/A
Tb927.11.1470	65 kDa invariant surface glycoprotein (ISG65)	1314	1975	2398	7774	7445	4364	966	446	1542	1340	1950	793	790	704	426	619
Tb927.2.3290	65 kDa invariant surface glycoprotein (ISG65)	1311	#N/A	#N/A	13230	13084	7037	1052	780	2385	1886	2942	1793	2130	1237	#N/A	#N/A
Tb927.2.3300	65 kDa invariant surface glycoprotein (ISG65)	1311	#N/A	#N/A	13543	13337	7143	1067	775	2385	1914	2973	1781	2187	1267	#N/A	#N/A
Tb927.2.3320	65 kDa invariant surface glycoprotein (ISG65)	1314	#N/A	#N/A	13562	13339	7194	632	522	1947	1439	2476	1372	961	608	#N/A	#N/A
Tb927.2.3280	65 kDa invariant surface glycoprotein (ISG65)	1311	#N/A	#N/A	14527	14543	7524	1020	770	2365	1907	3043	1821	2225	1251	#N/A	#N/A
Tb927.2.3310	65 kDa invariant surface glycoprotein (ISG65)	1311	#N/A	#N/A	14746	14671	7737	1100	772	2477	1995	3125	1817	2254	1289	#N/A	#N/A
Tb927.2.3270	65 kDa invariant surface glycoprotein (ISG65)	1311	#N/A	#N/A	17216	17267	9011	1059	779	2521	1946	2924	1801	1942	1207	#N/A	#N/A
Tb11.v5.0731	65 kDa invariant surface glycoprotein, putative	1293	#N/A	#N/A	3245	3133	#N/A	2103	1480	4801	3799	5355	3420	3884	2363	#N/A	#N/A
Tb927.8.5010	69 kDa paraflagellar rod protein. PFR2	1803	#N/A	#N/A	68133	66460	32510	14468	11537	37668	26842	25944	12466	7531	5871	#N/A	#N/A
Tb927.8.4980	69 kDa paraflagellar rod protein. PFR2	1803	#N/A	#N/A	68620	66884	32673	14544	11591	37915	26988	26157	12574	7568	5893	#N/A	#N/A
Tb927.8.4990	69 kDa paraflagellar rod protein. PFR2	1803	#N/A	#N/A	68620	66884	32673	14544	11591	37915	26988	26157	12574	7568	5893	#N/A	#N/A
Tb927.8.5000	69 kDa paraflagellar rod protein. PFR2	1803	#N/A	#N/A	69545	67786	33217	14733	11699	38408	27257	26465	12731	7654	5973	#N/A	#N/A
Tb927.3.4330	73 kDa paraflagellar rod protein. PFR1	1770	#N/A	#N/A	95918	90222	50214	20560	16324	47829	33973	37412	22707	10338	7326	#N/A	#N/A
Tb927.3.4300	73 kDa paraflagellar rod protein. PFR1	1770	#N/A	#N/A	97407	91599	50973	20852	16582	48574	34487	37984	23096	10500	7423	#N/A	#N/A
Tb927.3.4310	73 kDa paraflagellar rod protein. PFR1	1770	#N/A	#N/A	97407	91599	50973	20852	16582	48574	34487	37984	23096	10500	7423	#N/A	#N/A
Tb927.3.4320	73 kDa paraflagellar rod protein. PFR1	1770	#N/A	#N/A	97407	91599	50973	20852	16582	48574	34487	37984	23096	10500	7423	#N/A	#N/A
Tb927.5.380	75 kDa invariant surface glycoprotein (ISG75)	1659	#N/A	#N/A	712	684	486	31	41	72	115	62	24	22	19	#N/A	#N/A
Tb927.5.400	75 kDa invariant surface glycoprotein (ISG75)	1569	#N/A	#N/A	24665	23478	14168	3238	2128	9837	6704	7943	3040	1891	1669	#N/A	#N/A
Tb927.5.350	75 kDa invariant surface glycoprotein (ISG75)	1569	#N/A	#N/A	31428	30271	17705	4060	2702	12480	8535	10105	3848	2433	2139	#N/A	#N/A
Tb927.5.370	75 kDa invariant surface glycoprotein (ISG75)	1572	#N/A	#N/A	34307	32133	19165	3875	2634	12556	8307	9426	3594	1859	1759	#N/A	#N/A
Tb927.5.390	75 kDa invariant surface glycoprotein (ISG75)	1569	#N/A	#N/A	45309	43145	25060	4585	3121	14431	9886	10887	4038	2231	2114	#N/A	#N/A
Tb927.5.360	75 kDa invariant surface glycoprotein (ISG75)	1572	#N/A	#N/A	57661	54988	33214	5410	3694	16849	11497	12683	4843	2692	2568	#N/A	#N/A
Tb11.v5.0552	75 kDa invariant surface glycoprotein, putative	1569	#N/A	#N/A	0	0	#N/A	3360	2280	10809	7269	8724	3295	2073	1827	#N/A	#N/A
Tb11.v5.0421	75 kDa invariant surface glycoprotein, putative	1569	#N/A	#N/A	616	627	#N/A	4060	2702	12480	8535	10105	3848	2433	2139	#N/A	#N/A
Tb11.v5.0229	75 kDa invariant surface glycoprotein, putative	1659	#N/A	#N/A	712	684	#N/A	31	41	72	115	62	24	22	19	#N/A	#N/A
Tb11.v5.0227	75 kDa invariant surface glycoprotein, putative	1569	#N/A	#N/A	24665	23478	#N/A	3238	2128	9837	6704	7943	3040	1891	1669	#N/A	#N/A
Tb11.v5.0230	75 kDa invariant surface glycoprotein, putative	1572	#N/A	#N/A	37464	35251	#N/A	4245	2904	13419	9101	10235	3895	2078	1978	#N/A	#N/A
Tb11.v5.0228	75 kDa invariant surface glycoprotein, putative	1572	#N/A	#N/A	52012	49062	#N/A	5085	3436	16408	11009	12321	4646	2458	2350	#N/A	#N/A
Tb11.v5.0231	75 kDa invariant surface glycoprotein, putative	1572	#N/A	#N/A	57626	54952	#N/A	5410	3694	16849	11497	12683	4843	2692	2568	#N/A	#N/A
Tb927.4.2480	8-oxoguanine DNA glycosylase, putative	1503	866	1001	1719	1637	1166	543	357	895	827	932	546	614	327	1329	1635
Tb927.11.11440	A/G-specific adenine glycosylase, putative	1533	3070	3612	2259	2080	1603	613	439	1461	1100	1173	732	798	391	1608	1546
Tb927.11.4940	AAA ATPase, putative	1572	2194	2115	4492	4110	2701	940	688	1598	1247	1654	850	835	423	2613	3017
Tb927.11.13360	AAA ATPase, putative	3846	10797	10480	5664	5577	3766	1314	888	1635	2101	1042	410	1571	690	8762	13041
Tb927.11.6350	AAA ATPase, putative	3816	9672	9036	8989	8828	5708	2986	1719	3785	3557	2096	999	2603	1027	7901	11256
Tb927.3.1440	AAA ATPase, putative,Spastin, putative	2445	3011	2892	4418	4345	2940	1355	848	2140	1935	1574	532	1517	604	3349	4721
Tb927.9.6650	Aarsdi, homologue of alanyl tRNa editing protein	1407	2123	1903	4365	3942	2778	1513	786	2472	2081	1884	1220	892	522	3860	3904
Tb927.1.1700	AATF protein, putative	1482	1749	1614	2615	2357	1740	1629	796	1116	1270	1511	745	1946	829	4312	3463
Tb927.10.15530	ABC transport system ATP-binding protein, putative	1809	4391	3899	4451	4060	2965	2061	1106	1868	2070	2096	955	2381	1192	6248	8554
Tb927.11.16930	ABC transporter, putative	2160	1788	1644	1303	1298	898	705	508	802	736	1046	490	794	349	2899	3572
Tb11.v5.0748	ABC transporter, putative	1410	#N/A	#N/A	1531	1310	#N/A	1728	924	1532	1654	1644	774	1934	963	#N/A	#N/A
Tb927.11.540	ABC transporter, putative	2076	6573	5765	2152	2084	1402	1003	710	1202	1207	1303	529	801	534	5097	4452
Tb11.v5.0780	ABC transporter, putative	660	#N/A	#N/A	2714	2526	#N/A	314	174	821	590	487	151	137	108	#N/A	#N/A
Tb927.6.2810	ABC transporter, putative	1575	981	1125	2722	2607	1958	637	351	805	702	1164	624	769	458	2380	1648
Tb927.2.5410	ABC transporter, putative	3846	3045	3000	2932	2796	2249	815	687	1655	1667	1021	639	769	354	3566	3770
Tb927.10.7700	ABC transporter, putative	2007	1891	2114	3491	3345	2518	3203	1652	1590	2797	1717	731	2995	1530	10237	11389
Tb927.1.4420	ABC transporter, putative	2838	1855	2059	3534	3680	2316	2257	1317	1686	2177	1935	713	2682	1079	6721	8614
Tb927.9.6310	ABC transporter, putative	1941	2122	2610	4615	4648	3259	2499	1420	2243	3036	2030	845	2261	1218	6282	8983
Tb927.8.2380	ABC transporter, putative	3477	5811	6111	4864	4855	3550	1076	694	2600	2061	1493	495	688	444	2337	3530
Tb927.10.3170	ABC transporter, putative	2172	3569	3752	5018	4512	2790	1361	991	2076	2011	2223	1068	1856	750	5126	5536
Tb927.2.6130	ABC transporter, putative	3021	3639	4236	5127	5371	3441	691	407	1228	1143	1284	550	974	493	2792	4583
Tb927.11.6120	ABC transporter, putative	5217	4467	6027	5996	5972	3444	925	569	2368	2258	1557	448	531	339	1116	3059
Tb927.3.3730	ABC transporter, putative	5538	4185	4190	7141	7515	4640	2286	1061	1528	1829	1145	352	1848	947	3315	7032
Tb11.v5.0791	ABC transporter, putative	1899	#N/A	#N/A	8266	8712	#N/A	1075	796	1648	1563	1802	783	1573	604	#N/A	#N/A
Tb927.10.10880	ABC transporter, putative	2055	5658	5656	10303	9220	5939	5243	2396	3661	3821	4370	1902	5493	2849	7466	7775
Tb927.10.11940	ABC1 protein, putative	1965	1057	1161	3139	3403	2365	1094	519	919	961	1321	657	1474	798	854	1134
Tb927.10.9900	ABC1 protein, putative	1695	2829	2463	4400	4527	3297	1983	1022	2500	2164	1971	1041	1889	842	2634	3791
Tb927.8.2540	Acetyl-CoA acetyltransferase	1317	4788	4697	2353	2557	1875	1291	740	1069	1194	1171	635	1208	608	19068	23368
Tb927.8.7100	acetyl-CoA carboxylase, putative	6546	30903	31305	17830	18034	11045	2274	1343	3945	3866	1832	562	1630	759	13216	35298
Tb927.8.2520	Acetyl-CoA synthetase	2022	7523	8380	4691	4727	3127	1381	990	1721	2028	1439	649	1650	772	7562	10661
Tb927.8.2790	acetyl-CoA synthetase (pseudogene)	318	#N/A	#N/A	#N/A	#N/A	#N/A	376	235	513	466	651	389	507	283	#N/A	#N/A
Tb927.8.1910	acetylornithine deacetylase, putative. metallo-peptidase, Clan MH, Family M18	1185	1629	2228	3007	2657	1737	1137	654	1313	1225	1597	1230	1389	601	2674	2963
Tb11.v5.0520	acetyltransferase, putative	1476	#N/A	#N/A	0	0	#N/A	1382	852	1927	1705	1776	933	1351	629	#N/A	#N/A
Tb927.10.12830	acetyltransferase, putative	921	828	1041	2081	2097	1372	563	371	938	713	1305	806	626	315	1220	1083
Tb927.1.4490	acetyltransferase, putative	519	1753	2316	2711	2871	2062	401	233	397	445	763	435	878	484	528	767
Tb927.5.2280	acetyltransferase, putative	1305	2287	2203	3048	2718	2050	1271	818	1591	1401	2421	1394	1985	1010	4710	2128
Tb927.8.3310	acetyltransferase, putative	2001	3089	3200	5177	4963	3230	1624	1023	2235	2094	2168	1136	1676	738	3821	4611
Tb927.10.7020	Acid phosphatase (TbAP)	1308	2380	1970	1052	1091	882	910	625	1107	1143	1583	853	1653	708	6760	5050
Tb927.5.610	acidic phosphatase, putative	1287	7167	7809	14915	15354	10509	2195	1420	4160	3274	4978	2178	3087	1862	766	670
Tb927.5.630	acidic phosphatase, putative	1206	13991	13503	17068	17024	10652	4827	2874	13085	8440	13394	5937	1594	2139	2187	2505
Tb927.9.3280	acidocalcisomal exopolyphosphatase, putative (3C4.175)	1152	1689	1950	3733	3438	2322	823	529	1564	1070	1740	1474	1064	713	2093	1590
Tb927.11.7060	acidocalcisomal pyrophosphatase (VSP1)	1245	6463	7541	9182	8405	5195	2259	1504	3277	2572	4542	2350	1560	1199	9074	9545
Tb927.11.7080	acidocalcisomal pyrophosphatase (VSP1)	1245	#N/A	#N/A	10852	9870	5848	2454	1631	3905	2949	5280	2647	1713	1307	#N/A	#N/A
Tb927.10.14000	aconitase (ACO)	2694	1593	1807	2059	2235	1918	1379	736	923	1276	990	434	2052	807	7060	8245
Tb927.11.17040	ACP1 ESAG4-like	3762	#N/A	#N/A	5337	4892	4083	1479	857	1917	2111	2813	833	1773	737	#N/A	#N/A
Tb927.10.16190	ACP2 ESAG4-like	3765	#N/A	#N/A	5670	5097	4194	1195	715	1995	1949	2583	799	1441	685	#N/A	#N/A
Tb927.7.7470	ACP3,Gresag4-like	3618	#N/A	#N/A	8304	8493	5512	1581	1023	1699	2083	1232	503	1616	665	#N/A	#N/A
Tb927.10.13040	ACP4, GRESAG 4-like	3630	2965	3233	7239	7606	4598	1538	840	1306	1416	1048	446	1845	754	2116	9244
Tb927.11.13740	ACP5, GRESAG 4-like	3645	3297	3622	7410	7070	5484	2866	1845	3272	4320	2763	888	2818	1305	6728	21462
Tb927.9.15660	ACP6	3729	1230	1469	3011	3116	1611	574	314	665	621	564	132	516	262	520	2015
Tb927.9.8850	actin A	1131	15624	18026	25724	23549	16595	4989	3987	10355	7184	12517	7489	3140	2364	11115	14113
Tb927.9.8880	actin A	1131	#N/A	#N/A	28274	25938	18242	5408	4327	11246	7906	13608	8208	3385	2542	#N/A	#N/A
Tb927.10.15800	actin related protein 2, putative	1203	919	976	2792	2693	1792	887	536	1264	971	1806	995	1233	521	1658	1358
Tb927.9.5350	actin related protein 3, putative	1251	1119	1155	2603	2551	1611	589	358	812	750	951	458	472	219	1114	1576
Tb927.3.3020	actin-like protein, putative	981	593	684	1616	1609	1199	606	366	774	577	1225	592	832	456	1227	1251
Tb927.11.10110	actin-like protein, putative	1185	1899	2003	4559	4554	2511	1428	750	1880	1383	1980	941	1391	687	3149	2734
Tb927.10.2000	actin-like protein, putative	1677	1863	1980	4716	4539	3091	1642	896	1978	1576	3103	1490	1544	789	2983	2620
Tb927.4.980	actin, putative	1119	1686	1526	2731	2610	1588	2281	1057	1333	1353	1868	825	1981	795	3934	3786
Tb927.9.5440	actin, putative	1266	1613	1830	3121	2985	1933	679	465	1500	989	1319	550	678	342	2069	2018
Tb927.11.3880	actin, putative (TRYPARP)	1302	1569	1798	3168	3051	2096	767	412	1346	1043	1438	715	984	485	2044	1803
Tb927.3.860	acyl carrier protein, mitochondrial precursor, putative (ACP)	447	1696	2581	3383	3016	2176	2195	1317	1602	1562	4602	2777	2972	1978	6556	4373
Tb927.9.11900	acyl transferase-like protein	1653	1126	1262	2605	2501	1720	1289	764	1384	1200	2180	1228	1504	746	2136	2042
Tb927.4.2010	Acyl-CoA binding protein	282	581	824	1281	1208	757	852	475	685	552	1007	690	1131	514	1503	816
Tb927.11.12830	acyl-CoA binding protein, putative	2337	2555	2559	3870	3652	2584	1123	687	1885	1591	1459	815	1020	492	3654	3780
Tb927.8.1420	acyl-CoA dehydrogenase, mitochondrial precursor, putative	1560	1954	1812	3010	2781	2221	1379	819	1754	1538	1566	1126	1449	885	7256	5029
Tb927.11.11780	acyl-CoA dehydrogenase, putative	1824	2972	3066	3347	3369	2368	1581	767	1548	1534	1479	604	1383	699	3808	3870
Tb927.2.5020	acyl-CoA oxidase, putative	2187	4213	3857	6023	5524	3706	1604	1084	2729	2500	2164	1016	1433	666	3966	5160
Tb927.3.2030	acylphosphatase, putative	333	396	443	1017	1070	644	361	224	647	440	1332	541	523	369	671	536
Tb927.3.4820	acyltransferase, putative	918	1930	1761	1536	1540	1101	528	369	633	676	738	473	564	252	2461	2230
Tb927.3.3360	acyltransferase, putative	1401	2471	2312	2664	2709	1875	978	738	1838	1532	2535	1353	1377	677	2227	2811
Tb927.10.8040	adaptin complex AP1 beta subunit (BAD1)	2088	8600	8168	9349	9424	5685	1826	1109	4645	3390	3083	1167	1160	663	4566	6064
Tb927.4.760	adaptin complex AP1 gamma subunit	2406	9431	9251	9249	9194	5835	2325	1417	5554	4383	3707	1244	1309	1001	3998	6511
Tb927.7.3180	adaptin complex AP1 mu subunit	1299	6251	6152	8335	8308	4923	1758	952	4128	2893	3045	1397	1023	685	4168	3795
Tb927.3.4000	Adaptin complex AP1 sigma subunit	480	1993	2225	4655	4423	2974	851	560	1813	1358	2348	1442	1154	1011	1680	1206
Tb927.11.10650	adaptin complex AP3 beta subunit	2757	2966	3453	5983	5872	3798	1598	894	2252	2073	1810	788	1606	689	3673	4499
Tb927.5.3610	adaptin complex AP3 delta subunit	3384	3519	4043	5046	4816	2772	1302	955	1878	1980	2186	997	1470	606	4515	5133
Tb927.4.2020	adaptin complex AP3 mu subunit	1281	2092	2151	3905	3774	2207	1180	842	1181	1128	2417	1224	1595	752	2195	2422
Tb927.8.6680	adaptin complex AP3 sigma subunit	495	442	485	1580	1503	1050	639	341	728	563	1228	676	702	340	1090	698
Tb927.10.9230	adaptin complex AP4 beta subunit	2310	1613	1800	2278	2072	1672	1320	827	1387	1422	2246	1446	1716	889	2193	2682
Tb927.6.2960	adaptin complex AP4 epsilon subunit	3078	1507	1926	2899	2683	2069	1400	819	1415	1393	2510	1429	1407	717	2531	2172
Tb927.8.7050	adaptin complex AP4 mu subunit	1365	1006	1314	2642	2355	1369	553	397	940	736	1084	543	635	264	788	1433
Tb927.10.14260	adaptin complex AP4 sigma subunit	534	927	956	1849	1724	1349	1413	632	1202	1109	3036	1615	2501	1653	2761	1802
Tb927.7.1790	Adenine phosphoribosyltransferase, putative	693	472	600	556	564	444	1031	503	580	812	1119	535	1148	760	1175	2139
Tb927.7.1780	Adenine phosphoribosyltransferase, putative	708	4577	4476	7208	9328	5766	457	269	733	498	1217	667	523	402	6379	6632
Tb11.v5.0261	adenosine 5'-monophosphoramidase, putative	426	#N/A	#N/A	4979	5168	#N/A	1017	588	2291	1476	2974	1412	1037	1013	#N/A	#N/A
Tb927.7.4480	adenosine 5'-monophosphoramidase, putative	426	2712	3439	4980	5168	3431	1017	588	2291	1476	2974	1412	1037	1013	4436	3529
Tb927.10.10810	adenosine deaminase-like protein	1857	1395	1667	1807	1871	1267	494	335	828	787	621	244	482	200	1836	2235
Tb927.6.2300	adenosine kinase, putative	1038	7783	9027	7236	7151	4757	1312	918	1532	1343	2781	1556	1459	857	10903	7441
Tb927.6.2360	adenosine kinase, putative	1038	#N/A	#N/A	7865	7857	5082	1547	1088	1897	1626	3308	1877	1726	1006	#N/A	#N/A
Tb927.9.7180	adenosine monophosphate deaminase, putative,AMP deaminase, putative	5073	8349	9149	7940	7591	4415	1523	1012	3237	2708	1360	627	1059	424	4241	10573
Tb927.5.286b	adenosine transporter 1 (AT1)	1392	#N/A	#N/A	2024	2557	1912	591	329	575	613	945	500	666	385	#N/A	#N/A
Tb927.2.6150	adenosine transporter 2 (TbNT2/927)	1389	#N/A	#N/A	1345	2117	1235	253	176	544	432	1132	471	436	364	#N/A	#N/A
Tb927.2.6240	adenosine transporter 2 (TbNT5)	1392	#N/A	#N/A	452	652	290	79	62	175	176	369	156	119	97	#N/A	#N/A
Tb927.2.6200	adenosine transporter 2, putative (TbNT3)	1395	#N/A	#N/A	582	844	468	268	218	594	492	1120	480	396	311	#N/A	#N/A
Tb927.2.6220	adenosine transporter 2, putative (TbNT4)	1389	#N/A	#N/A	119	183	63	108	89	395	298	545	229	155	118	#N/A	#N/A
Tb927.2.6320	adenosine transporter 2, putative (TbNT6)	1389	#N/A	#N/A	1180	1752	780	154	109	428	321	639	306	170	164	#N/A	#N/A
Tb927.2.6280	adenosine transporter 2, putative (TbNT7)	1401	#N/A	#N/A	547	815	448	129	95	271	257	595	264	204	181	#N/A	#N/A
Tb927.3.590	adenosine transporter, putative	1389	316	209	502	536	467	299	204	454	534	367	285	284	178	1927	8046
Tb11.v5.0210	adenosine transporter, putative	1392	#N/A	#N/A	2023	2556	#N/A	591	329	575	613	945	500	666	385	#N/A	#N/A
Tb927.6.3210	adenylate kinase in T. cruzi, nuclear	534	365	403	917	748	574	687	398	454	443	1659	1013	1879	961	1772	774
Tb927.10.5760	adenylate kinase, glycosomal (ADKD)	648	815	991	2857	2785	2044	1231	599	1445	1701	1525	789	1224	688	4858	3753
Tb927.2.5660	adenylate kinase, putative (ADKA)	783	2782	3075	4677	4534	2553	736	529	2675	1730	1708	759	455	310	2974	3387
Tb927.10.830	adenylate kinase, putative (ADKB)	783	1969	2738	4344	4291	2656	760	506	2414	1882	2076	1150	664	460	2546	2441
Tb927.10.2540	adenylate kinase, putative (ADKC)	690	1139	1090	2360	2200	1398	490	371	911	610	1355	727	561	338	906	421
Tb927.5.3970	adenylate kinase, putative (ADKE)	783	1698	1471	2274	2242	1620	1111	663	1773	1462	1993	1384	1575	831	2686	2462
Tb927.10.2530	adenylate kinase, putative (ADKF)	669	2835	2971	2854	2629	1793	972	573	711	888	1061	531	992	526	5461	2168
Tb927.9.8450	adenylate, cytidylate and uridylate kinase (ADKG)	603	1393	1570	4911	5119	3686	927	460	1224	838	1874	1163	1130	697	3722	3871
Tb927.10.16140	Adenylate/guanylate cyclase, putative	801	1368	1432	2481	2472	1762	349	231	547	414	632	323	406	180	802	1695
Tb927.9.7550	adenylosuccinate lyase, putative	1416	2144	2987	2165	1994	1225	1481	854	1636	1464	1426	584	1362	686	2795	4520
Tb11.v5.0435	adenylosuccinate synthetase, putative	1809	#N/A	#N/A	3122	2898	#N/A	949	908	2662	2571	1157	367	956	533	#N/A	#N/A
Tb927.11.3650	adenylosuccinate synthetase, putative	1809	17359	17651	9792	10369	5810	972	927	2754	2632	1188	377	982	544	11203	13788
Tb927.4.4420	adenylyl cyclase, pseudogene	3714	#N/A	#N/A	#N/A	#N/A	#N/A	5506	3464	11080	8677	10858	5083	3999	2914	#N/A	#N/A
Tb927.6.390	adenylyl cyclase, pseudogene	3588	#N/A	#N/A	#N/A	#N/A	#N/A	1197	812	1510	1607	2568	1888	2594	1094	#N/A	#N/A
Tb927.5.3390	ADG1, pseudogene	357	#N/A	#N/A	#N/A	#N/A	#N/A	568	366	591	374	1012	638	950	589	#N/A	#N/A
Tb927.5.3380	ADG2, pseudogene	1584	#N/A	#N/A	#N/A	#N/A	#N/A	707	557	1262	1062	1093	388	828	359	#N/A	#N/A
Tb927.10.9300	adiponectin receptor protein 1	924	940	1345	2267	2354	1627	1048	579	851	897	3024	2040	1905	1055	1209	1289
Tb927.10.8580	ADP-ribosylation factor 3, putative (ARL3)	573	827	791	1447	1315	1004	754	417	724	574	1398	804	1194	628	1652	1453
Tb927.11.14460	ADP-ribosylation factor GTPase activating protein 1, putative	924	1748	1864	3859	3810	2193	1629	716	1967	1427	2366	1215	2018	1329	2241	1680
Tb927.3.5330	ADP-ribosylation factor GTPase activating protein, centaurin beta 5 (Cnt-b5)	828	861	936	2728	2559	1574	1127	615	1220	1016	2042	1315	1866	970	1507	1441
Tb927.11.9180	ADP-ribosylation factor GTPase activating protein, centaurin beta 5 (Cnt-b5)	876	1967	2260	2873	3038	1791	795	521	1355	1257	1339	529	963	557	2265	2824
Tb927.9.15490	ADP-ribosylation factor GTPase activating protein, putative	1242	1253	1456	3010	2765	2013	731	421	1935	1243	1960	1117	892	771	1955	1462
Tb927.11.9470	ADP-ribosylation factor GTPase activating protein, putative	1062	1860	1421	3050	3184	2041	1115	637	1719	1157	1611	488	863	513	1671	1824
Tb927.10.4250	ADP-ribosylation factor-like 2, arl2 (ARL2)	561	559	611	1990	1792	1191	756	483	939	648	1770	1103	1382	810	1204	906
Tb927.3.3450	ADP-ribosylation factor-like protein 3A, putative	537	7817	8808	17782	17713	10528	1291	974	3780	2108	3656	2121	1249	1152	6408	4332
Tb11.v5.0234	ADP-ribosylation factor-like protein, putative	561	#N/A	#N/A	2521	2468	#N/A	1270	671	1341	999	2211	1291	1257	762	#N/A	#N/A
Tb927.9.7230	ADP-ribosylation factor-like protein, putative (ARL1B)	582	809	1113	2277	2085	1317	605	342	1171	730	1328	721	440	350	604	585
Tb927.9.13740	ADP-ribosylation factor, putative	549	#N/A	#N/A	1183	1132	623	4699	3255	10822	6938	17271	10099	4694	3471	#N/A	#N/A
Tb927.9.7650	ADP-ribosylation factor, putative	570	1475	1331	1936	1849	1159	809	448	1169	820	1353	576	775	604	1684	1634
Tb927.10.5230	ADP-ribosylation factor, putative	813	1412	1783	3506	3393	2207	1652	867	1753	1343	2949	1718	1701	1036	2211	2078
Tb927.6.3650	ADP-ribosylation factor, putative	552	3427	3549	4520	4489	2611	1606	843	1736	1566	1914	1114	2153	1260	10392	4443
Tb927.9.13650	ADP-ribosylation factor, putative	549	12610	12962	31573	30123	21069	4738	3285	10945	6967	17379	10152	4589	3436	12921	10358
Tb927.9.13710	ADP-ribosylation factor, putative	549	#N/A	#N/A	31718	29985	20982	4660	3205	10740	6873	17182	9934	4649	3385	#N/A	#N/A
Tb927.9.13680	ADP-ribosylation factor, putative	549	#N/A	#N/A	32882	31113	21942	4853	3350	11155	7177	18049	10427	4812	3576	#N/A	#N/A
Tb927.7.6230	ADP-ribosylation factor, putative (ARF3)	573	675	776	1989	1911	1069	899	486	1034	852	1234	683	1086	581	2240	1237
Tb927.10.2230	adrenodoxin reductase, putative,ferredoxin NADP reductase-like protein	1803	1354	1621	4556	4515	2909	1812	891	1929	1586	2164	1115	1893	910	2441	2015
Tb927.8.2020	agmatinase, putative	996	1235	1442	2593	2382	1769	927	636	1527	1219	1755	1000	1095	596	3148	2578
Tb927.10.10850	AGO1	2712	8417	7555	5800	5673	3369	1215	846	2598	2141	942	407	745	473	8110	11777
Tb927.11.17000	AIR9	3000	43094	39627	27150	29356	15091	4935	3480	9539	8315	3528	1073	3017	1688	33121	54143
Tb927.5.1280	alanine racemase, putative	774	1072	1131	2565	2506	1631	1247	765	1679	1298	2700	1685	1177	721	1882	1928
Tb927.6.700	alanyl-tRNA synthetase, putative	2901	17098	15529	7919	7417	4848	1888	1444	2875	2998	2041	836	2269	801	31736	24541
Tb927.11.4460	ALBA1	378	5813	6979	13029	12622	6914	2301	1494	3605	2430	4196	2981	2986	2383	5158	4183
Tb927.11.4450	ALBA2	354	2551	2848	7305	6870	5319	1773	1052	2406	1796	5769	2925	3315	2709	6172	4619
Tb927.4.2040	ALBA3	573	#N/A	#N/A	23197	22927	13901	5519	3554	6433	5206	5699	3382	4545	2336	#N/A	#N/A
Tb927.4.2030	ALBA4	654	#N/A	#N/A	14669	14651	8655	4079	2725	6008	4203	4949	2779	2976	1688	#N/A	#N/A
Tb927.6.3050	aldehyde dehydrogenase family, putative	1632	3012	2711	4131	3815	2585	1383	818	2554	1986	2543	1204	1314	821	7115	5173
Tb927.6.4210	aldehyde dehydrogenase, putative (ALDH)	1788	3541	3162	5769	5505	4166	3683	1680	3652	3551	2908	1003	3208	1413	13996	9354
Tb927.10.6190	aldehyde dehydrogenase, putative (ALDH)	1512	1676	2026	5977	5617	4075	3973	1888	3190	3098	4434	2493	3956	1932	7467	6572
Tb927.2.5180	aldo-keto reductase, putative	1020	1597	1743	2432	2353	1708	733	520	1284	1055	1274	756	812	405	2767	2425
Tb927.11.5360	aldo/keto reductase, putative	939	1120	1185	2262	2313	1512	571	347	975	1013	1322	692	917	573	1440	1545
Tb927.4.1360	Aldose-1-epimerase, putative	882	693	914	1526	1621	1240	812	446	730	721	1502	917	1431	812	4744	4440
Tb927.4.460	Alkylated DNA repair protein (alkB homolog), putative	972	1480	1913	2810	2859	1913	1100	588	1052	953	2607	1590	1505	846	1434	1403
Tb927.1.2400	alpha tubulin	1356	#N/A	#N/A	621264	616332	341034	135991	88510	262930	184246	223928	119661	109937	72009	#N/A	#N/A
Tb927.1.2340	alpha tubulin	1356	499249	519765	659544	653156	364064	149064	96655	287417	201194	244290	130016	120218	79182	629369	963418
Tb927.1.2380	alpha tubulin	1356	#N/A	#N/A	659544	653156	364064	149064	96655	287417	201194	244290	130016	120218	79182	#N/A	#N/A
Tb927.1.2360	alpha tubulin	1356	#N/A	#N/A	659544	653156	364064	149064	96655	287417	201194	244290	130016	120218	79182	#N/A	#N/A
Tb11.v5.0468	alpha tubulin, putative	750	#N/A	#N/A	1639	1609	#N/A	86091	53951	163692	108734	134533	70075	64993	43389	#N/A	#N/A
Tb927.9.9200	alpha-1,2-mannosyltransferase, putative	1413	2507	2262	4003	3826	2384	1151	745	1586	1483	2172	1177	1490	660	2639	2328
Tb927.3.1400	alpha-tubulin N-acetyltransferase, putative	1005	1137	1210	2132	2326	1345	879	484	1351	934	1483	706	972	588	1243	1371
Tb927.9.3970	alpha/beta-hydrolase-like protein	615	1368	1651	1327	1343	922	491	389	529	572	936	730	675	328	2147	2653
Tb927.9.4040	alpha/beta-hydrolase-like protein	615	#N/A	#N/A	1327	1343	922	491	389	529	572	936	730	675	328	#N/A	#N/A
Tb927.10.9760	alternative oxidase	1056	591	693	1631	1558	936	484	293	557	477	493	239	482	185	1122	1147
Tb927.10.7090	alternative oxidase (AOX or TAO complex)	990	8674	9464	6025	6579	4221	1713	1250	2390	2798	2692	1253	2657	1418	1080	2955
Tb927.4.3500	Amastin-like protein	531	417	502	3052	3122	2704	2654	1397	1391	1850	7797	4326	3158	2673	7907	5849
Tb927.11.8460	amastin-like protein	1371	1501	1614	4315	4178	2835	1031	532	2427	1471	1951	851	682	583	1413	1540
Tb927.8.2410	amidase, putative	714	997	926	1731	1742	1336	675	431	951	711	1688	1140	1280	653	2077	1676
Tb927.4.1300	Amidinotransferase superfamily protein	1125	28253	27697	22650	25337	14309	6913	3980	9643	7187	6176	2711	3857	2986	31206	39433
Tb927.10.5780	amino acid tansporter, putative	1731	925	1087	1887	1798	1441	1897	1016	1759	2073	2306	1170	2178	1001	2258	2398
Tb927.8.7690	amino acid transporter (pseudogene), putative	558	#N/A	#N/A	#N/A	#N/A	#N/A	4660	2176	2656	2831	6365	4205	5397	3248	#N/A	#N/A
Tb927.8.7660	amino acid transporter (pseudogene), putative	330	#N/A	#N/A	#N/A	#N/A	#N/A	2055	921	1353	1288	2760	1607	2194	1339	#N/A	#N/A
Tb927.8.4750	amino acid transporter (pseudogene), putative,amino acid transporter, truncated	120	#N/A	#N/A	#N/A	#N/A	#N/A	791	461	301	400	776	470	855	428	#N/A	#N/A
Tb927.8.7620	amino acid transporter 1, putative (AATP1)	1404	#N/A	#N/A	14405	14857	12111	6319	2856	3373	4163	7799	4862	7168	4162	#N/A	#N/A
Tb927.8.7640	amino acid transporter 1, putative (AATP1)	1404	#N/A	#N/A	14798	15251	12425	7185	3185	3843	4520	8916	5604	8068	4810	#N/A	#N/A
Tb927.8.7630	amino acid transporter 1, putative (AATP1)	1404	#N/A	#N/A	15891	16310	13329	7134	3218	3837	4601	8826	5495	8076	4695	#N/A	#N/A
Tb927.8.7610	amino acid transporter 1, putative (AATP1)	1404	#N/A	#N/A	18380	18459	15118	9002	3994	4829	5906	10714	6517	9666	5835	#N/A	#N/A
Tb927.4.4820	amino acid transporter 10, putative (AATP10)	1473	#N/A	#N/A	5363	4832	3450	1255	704	1438	1277	2066	1181	1631	792	#N/A	#N/A
Tb927.4.4840	amino acid transporter 7, putative (AATP7)	1473	#N/A	#N/A	4271	3858	2720	961	533	1097	997	1591	914	1216	628	#N/A	#N/A
Tb11.v5.0540	amino acid transporter 8, putative	1473	#N/A	#N/A	1904	1851	#N/A	1566	826	2062	1652	2745	1635	2026	1028	#N/A	#N/A
Tb927.4.4860	amino acid transporter 8, putative (AATP8)	1422	#N/A	#N/A	7298	6434	4494	1422	804	1929	1516	2539	1486	1855	928	#N/A	#N/A
Tb927.8.8290	amino acid transporter AATP5 (AAT5)	1416	#N/A	#N/A	4386	4003	3172	1998	1056	3634	4089	4969	2986	3382	1841	#N/A	#N/A
Tb11.v5.0885	amino acid transporter, putative	990	#N/A	#N/A	42	35	#N/A	672	368	1284	881	1152	479	480	310	#N/A	#N/A
Tb11.v5.0541	amino acid transporter, putative	648	#N/A	#N/A	1004	997	#N/A	1435	742	1235	1057	1865	949	1721	890	#N/A	#N/A
Tb11.v5.0569	amino acid transporter, putative	1377	#N/A	#N/A	1252	1189	#N/A	5418	3328	2859	3770	5689	3421	6529	3109	#N/A	#N/A
Tb927.11.15960	amino acid transporter, putative	1485	#N/A	#N/A	2231	2251	1828	741	479	741	810	1034	580	793	474	#N/A	#N/A
Tb927.10.9850	amino acid transporter, putative	1689	1663	1859	2483	2491	1931	1020	571	2051	1431	1853	795	726	456	1382	1467
Tb927.4.4010	amino acid transporter, putative	1455	#N/A	#N/A	2966	3238	2554	2379	1061	2120	1870	4976	2387	2676	1304	#N/A	#N/A
Tb927.4.3990	amino acid transporter, putative	1455	#N/A	#N/A	3055	3371	2646	2461	1092	2205	1950	5141	2471	2761	1375	#N/A	#N/A
Tb927.4.4000	amino acid transporter, putative	1455	#N/A	#N/A	3055	3371	2646	2461	1092	2205	1950	5141	2471	2761	1375	#N/A	#N/A
Tb927.4.4020	amino acid transporter, putative	1416	#N/A	#N/A	3474	3315	3032	1038	518	1661	1099	3158	1165	966	651	#N/A	#N/A
Tb927.11.15950	amino acid transporter, putative	1488	#N/A	#N/A	3913	3667	2806	1392	1040	1751	2279	1760	822	1551	785	#N/A	#N/A
Tb927.4.3930	amino acid transporter, putative	1362	4254	4675	4241	4135	3317	2665	1513	2326	2428	3599	2196	2256	1277	6984	6385
Tb927.8.8300	amino acid transporter, putative	1416	#N/A	#N/A	4447	4434	3488	2730	1473	1660	2449	4341	3171	3102	1922	#N/A	#N/A
Tb927.8.4730	amino acid transporter, putative	1377	#N/A	#N/A	4878	5213	4080	5345	3286	2844	3603	5653	3383	6157	3010	#N/A	#N/A
Tb927.8.4710	amino acid transporter, putative	1377	#N/A	#N/A	4878	5213	4080	5345	3286	2844	3603	5653	3383	6157	3010	#N/A	#N/A
Tb927.8.4740	amino acid transporter, putative	1377	#N/A	#N/A	5342	5756	4424	5573	3338	3044	3849	5949	3521	6431	3134	#N/A	#N/A
Tb927.8.4720	amino acid transporter, putative	1377	#N/A	#N/A	5413	5836	4569	5849	3582	3084	4012	6147	3678	6881	3318	#N/A	#N/A
Tb927.4.4830	amino acid transporter, putative	1353	#N/A	#N/A	6965	6650	5365	3198	1685	2473	2358	4260	2069	3714	1992	#N/A	#N/A
Tb927.4.4850	amino acid transporter, putative	1353	#N/A	#N/A	6965	6650	5365	3198	1685	2473	2358	4260	2069	3714	1992	#N/A	#N/A
Tb927.8.7740	amino acid transporter, putative	1404	#N/A	#N/A	7739	7877	6679	2746	1333	1869	2182	4763	3100	2797	1601	#N/A	#N/A
Tb927.4.4870	amino acid transporter, putative	1356	#N/A	#N/A	8305	7800	6287	3112	1712	2645	2393	4258	2121	3665	1991	#N/A	#N/A
Tb927.8.7600	amino acid transporter, putative	1620	#N/A	#N/A	10860	10761	9240	7467	3610	4012	4946	9785	6765	8351	4886	#N/A	#N/A
Tb927.8.7670	amino acid transporter, putative	1401	#N/A	#N/A	14387	14064	12113	8572	4049	4538	5270	10896	7333	9996	5932	#N/A	#N/A
Tb927.8.7700	amino acid transporter, putative	1464	#N/A	#N/A	15972	15780	12598	7527	3841	5849	6851	9939	6317	8171	4246	#N/A	#N/A
Tb927.8.7650	amino acid transporter, putative	1401	#N/A	#N/A	16010	15467	13219	7218	3396	4027	4580	9281	6138	8169	4847	#N/A	#N/A
Tb927.8.8220	amino acid transporter, putative	1383	#N/A	#N/A	19304	18309	15768	3224	2026	4937	3768	10262	5962	3663	2279	#N/A	#N/A
Tb927.8.8240	amino acid transporter, putative	1383	#N/A	#N/A	20108	18909	16020	3251	2083	5009	3827	10347	6017	3759	2324	#N/A	#N/A
Tb927.8.7680	amino acid transporter, putative	1464	#N/A	#N/A	20729	20483	15742	9249	4638	7361	8363	12529	7727	9797	5187	#N/A	#N/A
Tb927.8.8260	amino acid transporter, putative	1383	#N/A	#N/A	25179	23964	19498	3355	2175	5065	4120	10592	6029	3740	2429	#N/A	#N/A
Tb927.8.8230	amino acid transporter, putative	1386	#N/A	#N/A	32561	31099	26021	3412	2325	4867	4133	10511	6126	3936	2634	#N/A	#N/A
Tb927.8.8250	amino acid transporter, putative	1386	#N/A	#N/A	35551	33882	27963	4224	2787	6155	4956	13244	7583	5035	3295	#N/A	#N/A
Tb927.8.5450	amino acid transporter, putative (AAT6)	1467	3713	5128	10908	9929	7712	2176	1435	3679	2749	5309	2925	2209	1314	5953	5390
Tb927.4.4730	amino acid transporter, putative (AATP11)	1422	#N/A	#N/A	7683	7942	6755	3527	1836	2160	2837	4707	3140	3033	1944	#N/A	#N/A
Tb927.8.4700	amino acid transporter, putative (AATP6)	1377	4444	4902	5242	5666	4278	5117	3076	2933	3657	5560	3267	5955	2903	11653	15418
Tb927.10.6500	amino acid transporter, putative,amino acid permease, putative	1362	1210	1315	3195	3050	2051	503	319	1121	788	951	441	414	272	676	809
Tb927.1.3000	aminoacylase, putative,N-acyl-L-amino acid amidohydrolase, zinc binding	1209	1974	2151	3429	3359	2366	985	613	1960	1470	1498	778	776	378	1790	1994
Tb927.9.13490	aminopeptidase P, putative,metallo-peptidase, Clan MG, Family M24	1470	2428	2806	4381	4317	2812	805	539	1411	1153	1232	635	879	462	3708	3691
Tb11.v5.0697	aminopeptidase P1, putative	1833	#N/A	#N/A	1199	1113	#N/A	1167	689	1260	1381	1439	554	890	391	#N/A	#N/A
Tb927.3.2090	aminopeptidase P1, putative,metallo-peptidase, Clan MG, Family M24	1848	2724	3160	4161	4031	2708	1259	737	1337	1453	1519	579	930	403	3863	6300
Tb11.v5.0360	aminopeptidase, putative	651	#N/A	#N/A	0	0	#N/A	1017	722	1330	1208	1314	456	848	483	#N/A	#N/A
Tb927.8.7520	aminopeptidase, putative	1956	2959	2619	3489	3362	2371	1385	797	1599	1553	1247	625	1441	541	3117	4282
Tb927.3.4750	aminopeptidase, putative,metallo-peptidase, Clan MA(E) Family M1	2616	13309	15838	8891	8661	5391	2086	1600	4776	3892	2557	1241	1603	719	20771	25377
Tb927.3.4790	aminopeptidase, putative,metallo-peptidase, Clan MA(E) Family M1	2616	#N/A	#N/A	8891	8661	5391	2086	1600	4776	3892	2557	1241	1603	719	#N/A	#N/A
Tb927.11.3570	aminopeptidase, putative,metallo-peptidase, Clan MA(E) Family M1	2616	8193	9986	10978	9890	6754	2692	1851	4546	3939	3562	1569	2846	1459	15700	15680
Tb927.11.2470	aminopeptidase, putative,metallo-peptidase, Clan MF, Family M17	1698	5013	5639	2966	2812	2147	881	460	1382	1228	1123	448	566	472	4464	6986
Tb927.11.6590	aminopeptidase, putative,metallo-peptidase, Clan MF, Family M17	1566	10763	10752	7771	7481	5201	1711	1228	2358	2223	2418	900	1504	895	24515	28904
Tb927.10.14790	aminopeptidase, putative,metallo-peptidase, Clan MG, Family M24	1149	10605	11549	14889	14061	10422	4044	2519	3801	3960	4468	2587	3544	1696	16616	16872
Tb927.9.9740	AMP deaminase, putative	4254	4554	5829	5058	4651	2843	1202	906	2529	2117	1613	805	1262	520	3901	6095
Tb927.11.15750	AMP deaminase, putative	4254	4725	5100	6543	6270	3477	1135	694	2365	2008	1247	557	929	431	2317	6403
Tb927.11.3850	AMP deaminase, putative	4677	8204	9314	7763	7727	5284	1736	1079	2364	2595	1741	571	2292	1083	2505	6105
Tb927.8.2450	AMPK beta subunit	933	1335	1676	3179	3304	2266	883	462	1435	1068	1832	1102	951	702	2051	1515
Tb927.10.3700	AMPK gamma subunit	1509	935	1233	1811	1761	1098	592	334	819	788	703	299	713	376	1491	1702
Tb927.10.15690	anaphase promoting complex, subunit 10-like protein	708	703	815	1777	1710	1064	723	444	662	587	1976	1195	1955	907	1106	864
Tb927.11.12360	ankyrin repeat protein, putative	480	559	671	1341	1339	826	400	286	776	547	960	642	712	438	678	752
Tb927.9.13100	ankyrin repeat protein, putative	540	1682	1444	3320	3226	1859	1365	790	1378	1204	2846	1522	2202	1246	1810	1790
Tb11.v5.0430	ankyrin, putative	486	#N/A	#N/A	1329	1328	#N/A	446	275	618	515	603	504	695	335	#N/A	#N/A
Tb927.4.1170	ankyrin, putative	1020	995	1129	2732	2678	1672	966	556	1275	1087	1342	1044	1563	726	1603	1326
Tb927.8.5890	Anti-silencing function ASF1B	675	650	882	1877	1836	1229	657	403	593	542	1918	1133	1555	835	901	958
Tb927.1.630	anti-silencing protein ASF1A	516	638	1043	1604	1526	886	486	253	493	456	552	286	683	297	794	880
Tb11.v5.0410	antigenic protein, conserved	5190	#N/A	#N/A	26580	25029	#N/A	3291	3200	7232	8240	7453	3131	3854	2247	#N/A	#N/A
Tb11.v5.0881	antigenic protein, putative	1848	#N/A	#N/A	2618	2973	#N/A	1287	1248	2705	3270	3006	1208	1516	909	#N/A	#N/A
Tb927.8.5510	apurinic/apyrimidinic endonuclease, putative	1191	1813	1821	2934	2837	1821	641	453	1078	935	1004	525	996	350	3724	3142
Tb927.10.14170	Aquaporin 2	939	#N/A	#N/A	8027	7457	4777	1441	849	1749	1750	3638	2118	2213	1500	#N/A	#N/A
Tb927.10.14160	aquaporin 3, putative	915	#N/A	#N/A	13558	13813	7503	1135	797	2686	2071	2549	1258	1766	1054	#N/A	#N/A
Tb927.6.1520	aquaporin 3, putative (AQP1)	966	1685	2378	5596	5185	4503	2982	1530	2771	3190	5189	2552	3246	2257	22483	10794
Tb927.9.9660	Archaic translocase of the outer mitochondrial membrane ATOM	1056	2504	3230	4061	4008	2340	1970	1067	1204	1554	1358	641	1843	833	8844	7038
Tb927.10.13650	ARF-like 2-binding protein, putative	384	#N/A	#N/A	2011	1933	1362	1000	556	798	631	3353	1923	2683	1538	#N/A	#N/A
Tb927.9.6290	arginine kinase (AK)	1071	#N/A	#N/A	41100	44522	28701	10450	6976	25843	19621	20991	9536	5190	5040	#N/A	#N/A
Tb927.9.6230	arginine kinase (AK)	1113	#N/A	#N/A	#N/A	#N/A	#N/A	9262	6270	23119	17562	18582	8576	4763	4516	#N/A	#N/A
Tb927.9.6170	arginine kinase (AK) in cytosol and flagellum	1215	#N/A	#N/A	#N/A	#N/A	#N/A	10616	7247	26861	20116	20538	9664	5472	5195	#N/A	#N/A
Tb927.1.4690	arginine N-methyltransferase (PRMT1)	1038	2497	2951	5675	5163	4053	1920	991	1654	1628	2695	1681	2761	1893	5457	3875
Tb927.10.3560	arginine N-methyltransferase, putative	1170	3587	3867	3690	3490	2618	1566	775	1092	1458	1430	808	2199	1084	5962	4975
Tb927.5.3960	arginine N-methyltransferase, type I (PRMT6)	1107	1390	1302	3669	3429	2384	1217	667	1653	1300	2224	1496	1531	964	2190	1820
Tb927.10.640	arginine N-methyltransferase, type II (PRMT5)	2355	2762	2807	5305	5183	3309	1537	856	2176	1868	2365	1278	1595	838	4475	4195
Tb927.7.5490	arginine N-methyltransferase, type III (PRMT7)	1173	2823	2553	3075	2907	2235	1598	907	1809	1572	2270	1629	1837	959	3648	3465
Tb927.11.1990	arginyl-tRNA synthetase, putative	2079	7637	7772	5074	4277	3444	1345	984	2173	1941	1935	1215	1539	637	11936	12375
Tb927.8.5060	ARL6, vesicle-associated, needed for full-length flagellum	570	661	747	2229	2122	1153	456	267	722	602	1042	451	509	346	1492	957
Tb927.4.2470	ARMTOR (TOR complexes)	4035	4671	4484	5183	5059	3458	1731	1096	2842	2642	2012	956	1664	807	5189	7225
Tb927.10.10600	ARP2/3 complex 16kDa subunit, putative	336	237	377	524	527	297	257	178	454	296	853	499	838	617	463	294
Tb927.10.4540	ARP2/3 complex subunit, putative	552	232	304	546	593	384	229	125	245	212	389	234	266	114	476	419
Tb927.8.4410	ARP2/3 complex subunit, putative	1011	634	681	1769	1887	1322	692	327	838	722	890	352	452	292	825	1004
Tb927.2.2900	ARP2/3 complex subunit, putative	543	437	563	1797	1665	1033	453	264	695	482	1333	704	932	584	718	638
Tb927.10.13190	ARP2/3 complex subunit, putative	1158	1051	1161	3016	2871	1876	772	463	1237	971	1332	694	771	407	1935	1573
Tb927.7.1110	asparagine synthetase a, putative	1056	9573	9269	8305	8028	6039	4897	2683	2639	3300	4359	2294	3248	2285	6257	8190
Tb927.4.2310	asparaginyl-tRNA synthetase, putative	2004	14465	13812	14561	13057	9273	1401	815	1713	1672	1468	471	1787	714	15569	15729
Tb927.10.3660	aspartate aminotransferase	1212	4137	6800	7961	7980	5707	1816	1000	2405	1988	2324	933	1787	960	4002	4569
Tb927.11.5090	aspartate aminotransferase, mitochondrial	1254	542	834	2600	3009	2129	432	199	480	449	602	248	622	352	1281	2181
Tb927.5.3820	aspartate carbamoyltransferase, putative	984	3087	3070	3515	3131	1976	1648	1056	1821	1717	2587	1700	1948	1028	4529	4631
Tb11.v5.0768	aspartyl aminopeptidase, putative	894	#N/A	#N/A	2206	2095	#N/A	1016	582	1402	1162	1716	997	1407	843	#N/A	#N/A
Tb927.3.3410	aspartyl aminopeptidase, putative,metallo-peptidase, Clan MH, Family M20	1356	4141	5131	3859	3610	2652	1406	828	1896	1670	2339	1394	1985	1171	5722	6012
Tb927.6.1880	aspartyl-tRNA synthetase, putative	1683	4839	3826	1953	1960	1480	2010	1229	1552	1626	2344	1226	2074	992	11945	9986
Tb927.10.1260	aspartyl-tRNA synthetase, putative	1626	1610	1594	2886	2965	2032	1139	679	1495	1361	1601	829	1195	520	3853	3286
Tb927.7.3320	ATG12/APG12, putative (ATG12)	405	744	853	1010	1043	626	298	169	484	369	694	360	239	159	935	703
Tb927.11.6960	ATG16/SAP18/CVT11/APG16, putative (ATG16)	1626	2325	2298	3731	3576	2555	899	446	1627	1162	1461	584	617	324	2044	2430
Tb927.7.5900	ATG8/AUT7/APG8/PAZ2, putative,ubiquitin-like protein (ATG8A)	351	#N/A	#N/A	976	990	786	652	405	1241	893	1614	830	840	626	#N/A	#N/A
Tb927.7.5910	ATG8/AUT7/APG8/PAZ2, putative,ubiquitin-like protein (ATG8B)	363	#N/A	#N/A	860	804	671	489	316	900	657	1440	794	810	547	#N/A	#N/A
Tb927.2.2260	ATM kinase	12834	14988	13589	6515	7012	4015	1288	871	1793	2125	840	249	1224	535	1331	12969
Tb927.11.16160	ATP binding protein-like protein	570	1912	2318	4078	3601	2516	872	597	1566	1122	2736	1838	1294	987	4106	2124
Tb927.4.2720	ATP dependent DEAD-box helicase (RH)	2220	2381	2810	4849	4663	3329	2281	1341	2481	2495	3700	1835	2990	1526	3667	4174
Tb927.10.180	ATP synthase F1 subunit gamma protein, putative	918	1923	2431	5734	5113	3568	2875	1745	2995	2817	6268	4749	4131	2498	10516	9116
Tb927.3.1380	ATP synthase F1, alpha subunit	1560	7113	7640	4471	4497	3342	4421	2377	2758	3702	2682	1296	3012	1533	37159	45841
Tb927.7.7420	ATP synthase F1, alpha subunit	1755	8873	9217	8274	8301	5597	6791	4396	5763	6488	7499	4177	4991	2788	35050	54804
Tb927.7.7430	ATP synthase F1, alpha subunit	1755	#N/A	#N/A	8392	8424	5673	6885	4473	5827	6618	7588	4256	5090	2832	#N/A	#N/A
Tb927.1.3820	ATP synthase subunit, putative	402	1108	1379	3344	2952	1926	645	480	1264	901	2458	1446	1208	853	1795	1069
Tb927.6.4990	ATP synthase, epsilon chain, putative	549	1191	1454	2744	2630	1840	1627	987	1344	1378	2720	2082	2338	1420	8793	5570
Tb11.v5.0822	ATP synthase, putative	1500	#N/A	#N/A	2668	2552	#N/A	831	520	1778	1367	1587	738	628	420	#N/A	#N/A
Tb927.10.730	ATP synthase, putative	1407	1858	2315	3804	3837	2668	842	521	1891	1393	1679	769	611	434	1786	1892
Tb927.11.9420	ATP synthase, putative	651	3863	4055	4023	3869	2438	886	547	2378	1550	1905	943	573	415	2180	2309
Tb927.10.7360	ATP-binding cassette protein, putative	1941	1594	1635	2667	2535	1744	569	443	1093	927	1208	495	411	244	1452	1871
Tb927.11.360	ATP-binding protein, putative	1800	2381	2440	3816	3616	2455	1156	575	1167	926	1401	748	937	428	2743	1621
Tb927.2.5980	ATP-dependent Clp protease subunit, heat shock protein 104 (HSP104)	2613	3324	2871	6392	6244	2017	2845	1970	6039	5751	6332	2073	2732	2850	3259	5670
Tb927.2.3030	ATP-dependent Clp protease subunit, heat shock protein 78 (HSP78)	2439	6216	4866	6995	6919	3493	2989	1719	4623	4533	2798	829	2617	1396	9207	15933
Tb927.6.3580	ATP-dependent DEAD/H DNA helicase recQ, putative	2742	1907	2429	3833	3698	2729	1211	692	1760	1578	1761	1002	1174	645	3447	2890
Tb927.8.6690	ATP-dependent DEAD/H DNA helicase recQ, putative	4647	4978	5237	7430	7305	4685	1726	968	2634	2561	1193	453	1177	600	3564	6024
Tb927.10.6630	ATP-dependent DEAD/H RNA helicase similar to DBP1	1707	6281	4863	3262	3163	2438	2346	1718	1675	2459	2963	1706	2587	1095	10694	13561
Tb927.8.1510	ATP-dependent DEAD/H RNA helicase, putative Dbp3, ribosome biogenesis? Cis-spliced	3034	#N/A	#N/A	3240	3151	2031	1469	954	1905	1599	1776	890	1489	726	#N/A	#N/A
Tb927.10.10380	ATP-dependent DEAD/H RNA helicase, putative Dbp8, ribosome biogenesis?	1563	2947	2586	6297	6213	4363	2130	1074	2769	2308	2299	1123	2156	1103	3077	3548
Tb927.11.4980	ATP-dependent DEAD/H RNA helicase, putative Dbp9, ribosome assembly?	1806	2017	2278	3254	2850	2012	1605	982	1095	1263	1750	754	1840	658	4072	3993
Tb927.11.13810	ATP-dependent DEAD/H RNA helicase, putative Rok1, ribosome biogenesis?	1671	2549	2368	4463	4066	2715	1390	873	1731	1512	1978	1208	1793	829	4070	3593
Tb927.10.540	ATP-dependent DEAD/H RNA helicase, DDX39-like, no clear yeast homologue. Named as orthologue of TcSUB2, RNAi causes poly(A) accumulation in nucleus.	1311	12360	13915	10509	10236	6620	1057	636	2120	1840	1626	919	1051	635	10628	13048
Tb11.v5.0414	ATP-dependent DEAD/H RNA helicase, putative	1311	#N/A	#N/A	605	552	#N/A	1057	636	2120	1840	1626	919	1051	635	#N/A	#N/A
Tb11.v5.0529	ATP-dependent DEAD/H RNA helicase, putative	1164	#N/A	#N/A	2958	3031	#N/A	1249	679	873	1008	909	465	1298	578	#N/A	#N/A
Tb11.v5.0279	ATP-dependent DEAD/H RNA helicase, putative	1113	#N/A	#N/A	3094	2763	#N/A	1047	649	1075	1032	1148	519	1047	435	#N/A	#N/A
Tb11.v5.0277	ATP-dependent DEAD/H RNA helicase, putative	1539	#N/A	#N/A	4555	4168	#N/A	1414	937	1650	1453	1858	964	1606	609	#N/A	#N/A
Tb927.4.2630	ATP-dependent DEAD/H RNA helicase, putative Dbp10, ribosome biogenesis?	2532	3306	3307	3664	3362	2686	2822	1474	1794	2142	2471	1572	3077	1199	5456	6801
Tb927.3.620	ATP-dependent DEAD/H RNA helicase, putative Dbp7, ribosome biogenesis?	2427	2002	2273	3641	3318	2163	1397	872	1501	1370	2262	1167	2312	1034	2884	3371
Tb927.10.6260	ATP-dependent DEAD/H RNA helicase, putative Has1, ribosome biogenesis?	1815	3548	3544	5123	4552	3180	1568	973	1560	1666	1786	826	1725	688	4361	6199
Tb927.5.4270	ATP-dependent DEAD/H RNA helicase, putative Hca4, ribosome biogenesis?	2487	3095	3427	6615	5939	4167	1845	1074	1732	1887	1966	1025	2288	803	3732	5003
Tb927.10.9780	ATP-dependent DEAD/H RNA helicase, putative Mak5, ribosome biogenesis?	2637	3432	3328	3769	3471	2629	1975	1016	1436	1680	1593	825	2226	804	4336	5535
Tb927.7.2970	ATP-dependent DEAD/H RNA helicase, putative Mph1, DNA repair?	2475	4366	4477	6301	6073	3533	601	469	1432	1253	853	236	405	214	1962	3129
Tb927.5.3600	ATP-dependent DEAD/H RNA helicase, putative Prp5, splicing?	2847	2468	2842	3621	3413	2129	817	653	1713	1622	2010	718	1344	607	2227	3488
Tb927.10.6290	ATP-dependent DEAD/H RNA helicase, putative Rrp3, ribosome biogenesis?	1539	3231	3147	4555	4168	2467	1414	937	1650	1453	1858	964	1606	609	5745	5570
Tb927.10.7080	ATP-dependent DEAD/H RNA helicase, putative Sub2 ,TREX complex mRNA export, homologue of UAP56, splicing factor	1653	1894	2132	5247	5012	3669	1829	1075	2765	2284	3383	1729	2164	1066	2569	2980
Tb927.10.1720	ATP-dependent DEAD/H RNA helicase, putative, no clear yeast homologue	1791	2075	1844	2324	2056	1769	1685	965	1488	1374	1625	1011	1899	764	4823	4016
Tb927.11.7070	ATP-dependent DEAD/H RNA helicase, putative, no clear yeast homologue	1653	2196	2433	2358	2186	1519	355	293	748	735	609	208	246	154	2477	2890
Tb927.11.16570	ATP-dependent DEAD/H RNA helicase, putative, no clear yeast homologue	1710	2306	2066	2992	2977	2241	1464	927	1965	1752	3120	1724	1894	961	2563	2627
Tb927.5.1560	ATP-dependent DEAD/H RNA helicase, putative, no clear yeast homologue	2262	2573	2606	3143	2785	2145	2293	1412	1705	1922	2080	1394	2617	929	5669	5626
Tb927.11.12930	ATP-dependent DEAD/H RNA helicase, putative, no clear yeast homologue	2262	#N/A	#N/A	3836	3646	2560	1305	804	1370	1450	1486	717	1287	553	#N/A	#N/A
Tb927.11.14630	ATP-dependent DEAD/H RNA helicase, putative, no clear yeast homologue	4227	4125	3511	3913	3966	2777	932	652	1605	1355	1126	594	717	543	1294	4235
Tb927.9.10960	ATP-dependent DEAD/H RNA helicase, putative, no clear yeast homologue	2106	2175	2392	4218	3684	2396	1409	936	1177	1250	2171	1246	1921	703	4561	4386
Tb927.7.7300	ATP-dependent DEAD/H RNA helicase, putative, no clear yeast homologue	3051	2387	2652	4620	4391	2366	1170	810	1576	1439	1267	474	1418	499	2838	3484
Tb927.1.1620	ATP-dependent DEAD/H RNA helicase, putative, no clear yeast homologue	2220	3958	3569	5272	4854	3872	2967	1565	2095	2406	2205	1112	3147	1397	5864	5720
Tb927.11.15460	ATP-dependent DEAD/H RNA helicase, putative, no clear yeast homologue	2178	3229	3056	5487	5249	3406	1629	833	1862	1873	1457	621	1531	603	3572	5002
Tb927.3.2600	ATP-dependent DEAD/H RNA helicase, putative, no clear yeast homologue	6513	27906	27938	21317	19864	10735	5471	3240	6644	7726	3325	1229	4658	2125	17855	59053
Tb927.6.740	ATP-dependent DEAD/H RNA helicase, putative, no clear yeast homologue, DRBD3 interaction	3756	4971	5480	6179	5909	4120	1776	1066	3027	2818	1839	885	1651	829	6593	7053
Tb927.4.2390	ATP-dependent DEAD/H RNA helicase, putative, no clear yeast homologue, resembles Prp43 and Prp22	2229	2926	3153	6295	6332	4128	1856	931	2558	2193	2797	1355	1576	850	3887	4514
Tb927.8.3830	ATP-dependent DEAD/H RNA helicase, putative,mitochondrial	2238	1887	2188	2958	2923	1647	677	489	968	829	660	277	602	233	1177	3385
Tb927.4.3890	ATP-dependent DEAD/H RNA helicase, weak match to HsDDX39 (translation of structured mRNAs) no clear yeast homologue	3282	7946	8253	7473	7431	4677	1993	1072	3461	2925	2028	824	1737	825	7507	9880
Tb11.v5.0844	ATP-dependent DEAH-box RNA helicase, putative	651	#N/A	#N/A	135	107	#N/A	352	196	419	393	227	127	326	121	#N/A	#N/A
Tb927.4.3020	ATP-dependent DEAH-box RNA helicase, putative	4323	3676	3994	4556	4165	2840	1789	975	1913	1966	1228	616	1784	612	2750	6245
Tb11.v5.0965	ATP-dependent DEAH-box RNA helicase, putative	4323	#N/A	#N/A	6490	6610	#N/A	1768	962	1883	1937	1200	610	1760	603	#N/A	#N/A
Tb927.11.12600	ATP-dependent DNA helicase, putative Srs2 homologue, DNA repair	2532	4301	4500	3604	3452	2599	1548	956	2646	2415	2152	1055	1355	759	3443	3986
Tb927.3.3270	ATP-dependent phosphofructokinase (TbPFK)	1464	56799	53737	44139	52244	29888	2170	1653	8040	6565	2982	740	473	900	8436	18304
Tb927.5.1150	ATP-dependent RNA helicase, Prp43, splicing & rRNA processing	2208	4299	4295	4095	3703	2639	1918	1053	1561	1728	1965	1098	2135	787	7436	7594
Tb927.11.4380	ATP-dependent RNA helicase, putative Brr2 homologue, disruption of U4/U6 pairing, also resembles Slh1	6591	7977	9269	5914	5824	3467	1034	822	2132	2090	962	365	905	342	4236	11838
Tb11.v5.0397	ATP-dependent zinc metallopeptidase, putative	1734	#N/A	#N/A	91	98	#N/A	758	521	974	819	1084	569	674	323	#N/A	#N/A
Tb927.10.16150	ATP-dependent zinc metallopeptidase, putative,metallo-peptidase, Clan MA(E) Family M41	1734	2166	2223	4366	4401	2838	705	479	908	783	1006	532	631	302	4322	4835
Tb927.4.4210	ATP-dependent zinc metallopeptidase, putative,metallo-peptidase, Clan MA(E) Family M41	2634	3800	3992	4522	4087	3197	1426	910	2273	2326	1876	957	1557	672	6063	7244
Tb927.7.5080	ATP-NAD kinase-like protein	2172	2561	2719	3534	3454	2006	723	639	1511	1388	1041	427	864	345	4598	4461
Tb927.11.5280	ATPase subunit-c1	357	#N/A	#N/A	1459	1374	921	854	467	1014	868	1256	924	784	481	#N/A	#N/A
Tb927.10.1570	ATPase subunit-c2	357	#N/A	#N/A	1550	1473	1150	926	500	857	958	1137	759	816	502	#N/A	#N/A
Tb927.7.1470	ATPase subunit-c3	354	#N/A	#N/A	2058	1967	1377	404	221	842	593	1185	743	538	372	#N/A	#N/A
Tb927.11.9160	ATPase-like protein, putative	1368	668	774	1869	1939	1442	577	272	680	516	637	271	496	352	587	862
Tb927.7.6930	ATPase, putative	1473	929	1020	1399	1505	983	711	370	788	777	739	331	759	354	1415	2524
Tb927.10.8070	ATPase, putative	1479	1665	1904	4601	4653	3246	1268	546	988	934	1853	918	1202	631	2497	3521
Tb927.11.960	ATPase, putative,cell division control protein 48 homolog, putative	1974	1706	1692	3604	3561	2565	1378	851	1619	1444	2025	948	1381	644	2169	2772
Tb927.11.8730	ATPase, putative,S. cerevisiae cell division control protein 48 homolog, putative	1959	1987	1975	3529	3116	2057	917	651	1344	1217	2200	1220	1260	622	3225	2743
Tb927.11.14680	ATR kinase (phosphatidylinositol 3-related kinase)	8583	15139	14758	9633	9628	6027	1832	1149	3924	3645	1910	698	1490	803	3733	13510
Tb927.11.14260	atypical dual specificity phosphatase, putative	1086	686	731	1926	1772	1158	696	416	1028	875	1270	703	652	342	1038	974
Tb927.9.8250	atypical dual specificity phosphatase, putative	1446	1365	1589	4905	4960	3083	1511	786	1654	1328	2761	1328	1623	765	2097	2021
Tb927.11.8220	AUK1 aurora B kinase	930	1109	1496	2097	1976	1256	424	281	903	666	827	537	275	168	1247	1523
Tb927.3.3920	AUK2 serine/threonine-protein kinase	1143	1352	1445	1523	1552	953	609	341	1052	851	588	270	454	243	1573	2365
Tb927.9.1670	AUK3 protein kinase	1953	902	1027	1973	1871	1222	404	245	538	513	530	284	241	178	932	1408
Tb927.11.16290	AUT2/APG4/ATG4 cysteine peptidase, putative (ATG4.1)	1047	952	1078	2417	2378	1705	1121	668	1685	1251	2131	1095	1383	740	1811	1560
Tb927.6.1690	AUT2/APG4/ATG4 cysteine peptidase, putative, (ATG4.2)	984	457	689	1583	1634	1176	573	258	713	664	1505	798	623	397	842	624
Tb927.8.3200	AVO3 (TOR signalling)	4218	5336	5406	5822	5658	3798	1768	992	2556	2630	1100	443	1196	543	2693	7728
Tb927.10.14440	b9 domain-containing protein 1,MKS1-related protein 1, putative (b9d1)	861	878	878	2421	2513	1672	1248	666	948	916	2148	1451	1754	1006	1783	1613
Tb927.11.380	B9 domain-containing protein 2,MKS1-related protein 2, putative (b9d2)	555	470	505	1650	1626	958	957	462	684	580	1737	860	1422	847	1342	459
Tb927.9.10670	Bardet-Biedl syndrome 1 protein homolog (BBS1-like protein 1), putative	1836	1324	1546	3232	3201	2076	880	542	1748	1259	1596	803	917	479	1615	1725
Tb927.10.6830	Bardet-Biedl syndrome 4 protein homolog (BBS4-like protein 4), putative	1401	1050	1122	2493	2287	1588	738	465	1026	876	1287	811	1000	490	1244	1523
Tb927.9.15520	BARP protein (BARP)	783	#N/A	#N/A	568	658	452	331	183	258	222	1267	691	928	503	#N/A	#N/A
Tb927.9.15540	BARP protein (BARP)	873	#N/A	#N/A	597	659	566	466	233	293	317	1622	927	1258	731	#N/A	#N/A
Tb927.9.15590	BARP protein (BARP)	981	#N/A	#N/A	900	888	629	391	199	297	320	1379	830	1144	729	#N/A	#N/A
Tb927.9.15610	BARP protein (BARP)	783	#N/A	#N/A	1111	1258	928	811	414	510	481	3108	1788	2338	1277	#N/A	#N/A
Tb927.9.15510	BARP protein (BARP)	891	#N/A	#N/A	1152	1172	850	375	240	334	307	1596	890	1171	775	#N/A	#N/A
Tb927.9.15620	BARP protein (BARP)	765	#N/A	#N/A	1516	1668	1224	429	241	318	256	1663	933	1242	704	#N/A	#N/A
Tb927.9.15570	BARP protein (BARP)	837	#N/A	#N/A	1586	1786	1340	771	399	516	476	2651	1504	2123	1154	#N/A	#N/A
Tb927.9.15550	BARP protein (BARP)	873	#N/A	#N/A	1595	1845	1504	595	321	426	369	2202	1275	1663	874	#N/A	#N/A
Tb927.9.15640	BARP protein (BARP)	783	#N/A	#N/A	1800	2004	1491	838	416	563	510	2927	1591	2062	1246	#N/A	#N/A
Tb927.9.15600	BARP protein (BARP)	783	#N/A	#N/A	1800	2129	1483	702	363	456	445	2224	1299	1923	1021	#N/A	#N/A
Tb927.9.15530	BARP protein (BARP)	783	#N/A	#N/A	1889	2094	1528	770	412	578	528	2841	1629	2315	1280	#N/A	#N/A
Tb927.9.15630	BARP protein (BARP)	786	#N/A	#N/A	2031	2300	1790	1083	521	713	741	3832	2145	2788	1600	#N/A	#N/A
Tb927.9.15560	BARP protein (BARP)	768	#N/A	#N/A	2398	2543	1924	681	387	388	434	2284	1291	1737	1034	#N/A	#N/A
Tb927.9.15580	BARP protein (BARP)	768	#N/A	#N/A	2790	3005	2428	1081	585	643	647	3766	2148	2802	1647	#N/A	#N/A
Tb11.v5.0344	BarP protein, putative	786	#N/A	#N/A	0	0	#N/A	1076	510	726	724	3867	2267	2795	1593	#N/A	#N/A
Tb11.v5.0345	BarP protein, putative	765	#N/A	#N/A	0	0	#N/A	429	241	318	256	1663	933	1242	704	#N/A	#N/A
Tb11.v5.0343	BarP protein, putative	594	#N/A	#N/A	0	0	#N/A	344	167	214	226	1300	804	987	576	#N/A	#N/A
Tb11.v5.0346	BarP protein, putative	873	#N/A	#N/A	533	487	#N/A	485	233	299	307	1716	1019	1347	769	#N/A	#N/A
Tb11.v5.0403	BarP protein, putative	981	#N/A	#N/A	951	932	#N/A	393	236	295	324	1478	826	1119	716	#N/A	#N/A
Tb11.v5.0153	BarP protein, putative	960	#N/A	#N/A	1934	1955	#N/A	590	335	1396	934	1057	421	391	282	#N/A	#N/A
Tb11.v5.0402	BarP protein, putative	981	#N/A	#N/A	7238	8006	#N/A	442	270	328	372	1497	872	1200	777	#N/A	#N/A
Tb927.8.6070	basal body component,ML protein (TBBC)	4239	5384	5528	5415	5192	3197	1383	951	1578	1789	1488	610	1820	724	4644	7449
Tb927.4.3440	BB50	1353	2146	1902	3767	3741	2478	1061	663	1978	1459	1382	509	793	413	3023	3537
Tb927.9.10970	Bem46-like serine peptidase,Serine peptidase, Clan SC, Family S09X	1113	914	1090	1583	1580	1045	640	383	766	707	1111	548	461	323	1324	1556
Tb927.9.12870	BET5 homologue, particle for transport from ER to Golgi.	423	378	480	707	655	569	408	238	507	423	990	518	754	434	546	508
Tb927.1.2350	beta tubulin	1329	#N/A	#N/A	649515	669450	349064	161204	100271	321299	223391	238552	115342	66597	57610	#N/A	#N/A
Tb927.1.2330	beta tubulin	1329	501465	530742	661455	681681	355669	168982	104818	337343	233347	249782	120701	69717	60394	704328	902502
Tb927.1.2390	beta tubulin	1329	#N/A	#N/A	661455	681681	355669	168982	104818	337343	233347	249782	120701	69717	60394	#N/A	#N/A
Tb927.1.2370	beta tubulin	1329	#N/A	#N/A	689568	709008	366442	171283	106230	343105	238273	254030	123006	70756	61219	#N/A	#N/A
Tb927.1.2410	beta tubulin, pseudogene	900	#N/A	#N/A	#N/A	#N/A	#N/A	101891	65121	191575	144914	148307	72193	43276	37104	#N/A	#N/A
Tb11.v5.0469	beta tubulin, putative	1329	#N/A	#N/A	246	226	#N/A	171283	106230	343105	238273	254030	123006	70756	61219	#N/A	#N/A
Tb927.10.11930	beta-D-hydroxybutyrate dehydrogenase	783	1155	1075	1769	1938	1332	496	244	411	372	771	385	515	323	2646	2524
Tb927.2.3910	beta-ketoacyl synthase family protein, putative	1503	1450	1508	2520	2604	1854	871	567	1387	1393	1064	571	709	351	1878	2522
Tb927.8.6420	beta-ketoacyl-ACP reductase 2	1497	1224	1594	3048	3028	2226	2207	1330	2286	2243	3019	2064	2638	1300	2230	2805
Tb927.10.12890	bifunctional aminoacyl-tRNA synthetase, putative	2427	15176	14852	16664	16091	10369	2213	1454	3657	3320	2885	1129	1921	856	12181	18426
Tb927.11.10060	Biotin--acetyl-CoA-carboxylase ligase, putative,biotin--protein ligase, putative	744	1662	1656	2088	2095	1798	1668	757	1260	1395	2261	1319	1393	920	14271	9816
Tb927.11.7460	BiP	1962	#N/A	#N/A	46110	48614	24864	6668	4840	10818	8422	9548	4027	6734	3715	#N/A	#N/A
Tb927.8.2980	Bis(5'-adenosyl)-triphosphatase, putative	1251	873	1090	1962	1964	1198	748	466	871	846	1559	802	1216	481	2127	1537
Tb927.11.6790	BOP1/Erb1p	2346	4839	5000	5828	5279	3648	2814	1661	2101	2457	2793	1315	3281	1364	5343	8780
Tb927.10.9400	branch point binding protein SF1, putative	816	1737	1772	3406	3206	2324	1323	734	1670	1318	2443	1559	1384	794	2356	1757
Tb10.v4.0043	branched-chain alpha-keto acid dehydrogenase e1-beta subunit precursor, putative	1107	#N/A	#N/A	1575	1419	1239	725	626	987	1014	1315	938	1059	374	#N/A	#N/A
Tb11.v5.0820	branched-chain amino acid aminotransferase, putative	1029	#N/A	#N/A	928	889	#N/A	1931	1177	3588	2470	3900	2155	1767	1140	#N/A	#N/A
Tb927.2.4610	branched-chain amino acid aminotransferase, putative	1104	#N/A	#N/A	14809	15352	10556	1961	1198	3657	2516	3992	2204	1816	1165	#N/A	#N/A
Tb927.2.4590	branched-chain amino acid aminotransferase, putative	1104	13964	14164	15040	15706	10634	2079	1290	3962	2727	4280	2400	1954	1235	6850	7059
Tb927.1.640	BRCA2, acts in recombination, antigenic variation	4947	#N/A	#N/A	13586	13365	9410	3799	1932	4253	4603	4465	1443	3783	1734	#N/A	#N/A
Tb927.10.7420	bromodomain factor 2 protein, putative	675	1336	1646	1406	1321	868	346	273	561	518	512	344	437	184	2126	1784
Tb927.7.1600	C-1-tetrahydrofolate synthase, cytoplasmic, putative	897	1682	1872	2543	2538	1679	1134	669	1264	985	2004	901	1288	606	3240	3049
Tb927.11.15530	C-14 sterol reductase, putative	1377	588	749	2031	1976	1584	1876	882	1480	1665	1931	786	1679	822	3310	4298
Tb927.4.4080	C-5 sterol desaturase, putative	741	195	289	837	781	475	421	239	431	423	954	644	611	316	780	914
Tb927.3.4650	C-8 sterol isomerase, putative	666	341	471	2472	2507	2065	1241	598	1063	1309	2044	1274	1520	786	3348	3689
Tb11.v5.0636	C-terminal motor kinesin	2463	#N/A	#N/A	6171	5904	#N/A	5425	4087	17868	14449	5650	1576	710	1379	#N/A	#N/A
Tb927.10.14890	C-terminal motor kinesin KIFC1	2463	48357	48970	39079	40957	22185	5425	4087	17868	14449	5650	1576	710	1379	4393	7560
Tb927.11.9110	C-terminal motor kinesin, Kinesin-14B	2010	3231	3180	5083	4865	3022	1321	758	2029	1730	1572	626	1313	608	4302	3960
Tb11.v5.0625	C-terminal motor kinesin, putative	1089	#N/A	#N/A	2125	1934	#N/A	870	438	1299	1074	996	458	798	389	#N/A	#N/A
Tb927.9.8950	CAAX prenyl protease 1, putative,metallo- peptidase, Clan M- Family M48	1284	11269	11594	11676	10787	7652	1677	1051	4082	3008	3995	2301	1278	872	8234	7029
Tb927.3.1540	CAAX prenyl protease 2, putative,peptidase with unknown catalytic mechanism (family U48)	909	475	523	1115	1186	988	239	165	662	537	832	460	242	177	666	497
Tb927.6.600	CAF1	1056	1632	1926	2211	2135	1283	804	520	1039	1080	1056	430	1221	586	2806	2414
Tb927.4.410	CAF40	951	3017	3922	4643	4005	2727	1754	1194	2643	2090	3688	1933	2232	1377	3912	3382
Tb927.10.370	calcineurin B subunit, putative	540	419	530	1517	1343	699	336	234	450	330	1203	583	419	360	499	505
Tb927.10.2880	calcium channel protein, putative	8082	18668	18930	15450	15460	9512	2852	1941	5970	6076	2299	796	2466	1124	7190	26085
Tb927.9.15460	calcium motive p-type ATPase, putative	3126	12483	12509	8571	8958	5668	3818	2393	3445	4653	2327	707	3275	1598	18711	16478
Tb927.11.1350	calcium uniporter protein, mitochondrial	924	1009	1031	2833	2944	1950	1297	675	1525	1224	2756	1788	1468	846	908	931
Tb927.6.2720	calcium-binding protein, putative	1080	1844	2119	4734	4542	3061	1566	843	2311	1764	2756	1465	2257	1225	3664	2440
Tb927.10.13740	calcium-dependent lipid binding protein, putative,synaptotagmin, putative (CaLB)	1785	2259	3035	6536	6617	4190	3580	1917	2925	3505	3483	1772	3378	1948	7455	9517
Tb927.5.3400	calcium-translocating P-type ATPase, calcium pump	3036	17910	18049	8631	8091	4988	1146	996	2315	2193	1667	619	1494	537	9738	18355
Tb11.v5.0712	calcium-transporting ATPase, putative	2454	#N/A	#N/A	2934	3007	#N/A	628	367	752	883	660	290	480	255	#N/A	#N/A
Tb927.10.11620	calcium-transporting ATPase, putative	3303	2401	2589	3489	3473	2292	1356	748	1607	1563	1217	507	847	472	2407	3633
Tb927.9.4820	calcium/potassium channel (CAKC), putative	2637	2231	2583	5149	4877	3520	1334	794	2349	1959	1861	955	1297	713	2338	3321
Tb927.11.13040	calmodulin	450	#N/A	#N/A	42220	40716	24675	5021	3831	13484	7410	15670	8213	4269	3986	#N/A	#N/A
Tb927.11.13020	calmodulin	450	20121	28893	42943	41435	25072	5078	3895	13637	7511	15807	8319	4336	4036	23346	20683
Tb927.11.13050	calmodulin	450	#N/A	#N/A	46579	44712	26825	5651	4247	14756	8243	17303	9116	4726	4409	#N/A	#N/A
Tb927.11.13030	calmodulin	450	#N/A	#N/A	47515	45528	27226	5549	4192	14599	8114	16972	8937	4615	4323	#N/A	#N/A
Tb927.9.11230	calmodulin-like protein, putative,EF hand containing protein	426	1870	2134	3640	3347	2591	566	432	1095	908	1390	1124	850	575	3427	2595
Tb927.11.7940	calmodulin, putative	465	852	832	1712	1588	956	705	436	885	643	1928	1075	1681	847	1670	999
Tb927.11.3680	calmodulin, putative	471	876	1143	1791	1544	1026	368	220	731	478	782	433	437	278	1001	764
Tb927.9.6130	calmodulin, putative	474	1590	2350	2348	2223	1372	413	275	1139	789	760	318	333	275	1134	1762
Tb927.11.9790	calmodulin, putative	492	1136	1349	2680	2549	1544	815	577	1483	1113	2976	1524	1955	1462	1621	1212
Tb927.6.4710	calmodulin, putative	2022	4267	4405	6325	6046	3733	960	719	2501	2034	1251	413	778	383	4904	3978
Tb11.v5.0702	calpain-like cysteine peptidase, putative	2193	#N/A	#N/A	0	0	#N/A	46	32	170	126	90	51	94	33	#N/A	#N/A
Tb11.v5.1038	calpain-like cysteine peptidase, putative	4731	#N/A	#N/A	1994	1875	#N/A	133	114	192	303	96	72	92	57	#N/A	#N/A
Tb11.v5.0432	calpain-like cysteine peptidase, putative	4554	#N/A	#N/A	5307	4994	#N/A	747	508	653	1411	531	156	1367	553	#N/A	#N/A
Tb11.v5.1011	calpain-like cysteine peptidase, putative	7437	#N/A	#N/A	6653	7725	#N/A	2524	1470	3454	4743	2126	543	3069	1407	#N/A	#N/A
Tb927.1.2110	calpain-like cysteine peptidase, putative,cysteine peptidase, Clan CA, family C2, putative	2049	1109	1244	1316	1178	1212	430	244	421	473	378	185	521	251	850	1497
Tb927.9.7540	calpain-like cysteine peptidase, putative,cysteine peptidase, Clan CA, family C2, putative	2571	2376	3108	3136	3090	2001	554	304	915	966	758	308	744	381	3892	4272
Tb927.10.13030	calpain-like cysteine peptidase, putative,cysteine peptidase, Clan CA, family C2, putative	2037	1366	1400	3311	3132	2425	951	597	1546	1325	2478	1751	1326	814	2072	1481
Tb927.6.3310	calpain-like cysteine peptidase, putative,cysteine peptidase, Clan CA, family C2, putative	3033	2434	2744	4270	3976	2690	1225	675	2199	1952	1293	601	1202	570	3826	3387
Tb927.7.4070	calpain-like cysteine peptidase, putative,cysteine peptidase, Clan CA, family C2, putative	363	#N/A	#N/A	5187	4975	3498	2295	1384	2536	2010	5339	2989	3997	3345	#N/A	#N/A
Tb927.7.4060	calpain-like cysteine peptidase, putative,cysteine peptidase, Clan CA, family C2, putative	348	#N/A	#N/A	6273	6119	4128	2004	1311	2474	1785	5037	2662	3583	3163	#N/A	#N/A
Tb927.1.2100	calpain-like cysteine peptidase, putative,cysteine peptidase, Clan CA, family C2, putative	3441	#N/A	#N/A	11920	12087	8450	9706	6321	8614	10654	5858	2218	6973	3363	#N/A	#N/A
Tb927.4.3940	calpain-like cysteine peptidase, putative,cysteine peptidase, Clan CA, family C2, putative (TbCALP2)	2379	1461	1697	3140	3103	2356	960	594	807	902	1413	701	1727	795	2745	4423
Tb927.1.2160	calpain-like protein fragment, putative	393	118	221	1169	1045	954	97	66	176	170	310	216	234	131	265	718
Tb927.1.2260	calpain-like protein fragment, putative	390	#N/A	#N/A	3801	3570	2140	1038	567	860	935	1229	661	1520	1031	#N/A	#N/A
Tb927.1.2230	calpain-like protein fragment, putative	372	#N/A	#N/A	5428	4827	3515	1526	922	1128	1644	2911	1973	2267	1857	#N/A	#N/A
Tb927.1.2150	calpain-like protein fragment, putative,calpain-like cysteine peptidase, Clan CA, family C2	423	156	242	639	710	528	257	156	202	202	835	501	792	461	127	220
Tb927.11.4640	calpain-like protein, putative	3156	1938	2308	2378	2262	1523	858	495	1037	1125	934	268	697	295	2186	2865
Tb927.11.1090	calpain-like protein, putative,cytoskeleton assocociated protein, putative	17514	#N/A	#N/A	1574	1473	870	326	250	867	956	442	216	356	183	#N/A	#N/A
Tb927.11.1110	calpain, putative	4563	#N/A	#N/A	8522	8175	4904	2531	1509	4182	4248	2274	697	1973	955	#N/A	#N/A
Tb927.11.1100	calpain, putative,cysteine peptidase, Clan CA, family C2, putative	3291	#N/A	#N/A	1147	1068	632	129	105	335	413	170	64	142	80	#N/A	#N/A
Tb927.1.2120	calpain, putative,cysteine peptidase, Clan CA, family C2, putative	2199	4006	4680	3550	3450	2163	1331	865	1451	1971	1108	322	1867	676	5236	6054
Tb927.10.1890	calpain, putative,cysteine peptidase, Clan CA, family C2, putative	4785	7380	7753	7049	6739	3928	1910	1295	3420	3101	1335	544	1438	524	4906	10544
Tb927.8.8330	calpain, putative,cysteine peptidase, putative	2667	#N/A	#N/A	15613	15982	10394	2604	1927	5565	5070	2879	853	2012	1340	#N/A	#N/A
Tb927.4.5010	calreticulin, putative	1188	30196	31403	35127	34855	21037	2000	1451	5452	3927	2928	1070	1929	1041	17279	20765
Tb927.8.7410	calreticulin, putative	1188	#N/A	#N/A	38067	38076	22707	2254	1656	6238	4424	3182	1148	2127	1125	#N/A	#N/A
Tb927.10.6980	caltractin, putative	555	851	813	1786	1629	1248	645	429	1306	893	3536	1453	1067	897	1566	1256
Tb927.10.5240	cAMP binding protein, putative	5109	8554	8620	7308	7399	4845	1944	1197	2645	2984	1237	514	1736	775	6194	11706
Tb927.10.13000	cAMP phosphodiesterase A, putative (PDEA)	1863	1819	2016	2944	2688	2206	1752	1185	2404	2397	3094	1568	2520	1231	7482	6174
Tb927.11.12860.1	cAMP response protein, putative (CARP2a)	909	#N/A	#N/A	#N/A	#N/A	#N/A	689	422	1234	1015	956	416	649	393	#N/A	#N/A
Tb927.11.12860.2	cAMP response protein, putative (CARP2a)	708	#N/A	#N/A	#N/A	#N/A	#N/A	670	416	1205	988	926	408	640	379	#N/A	#N/A
Tb927.9.5040	cAMP-specific phosphodiesterase (PDEB1)	2793	#N/A	#N/A	7704	7281	4697	2555	1743	3959	3862	3379	1346	2354	1065	#N/A	#N/A
Tb927.9.5100	cAMP-specific phosphodiesterase (PDEB2)	2778	#N/A	#N/A	8150	7722	4920	2236	1622	4372	3844	3323	1204	1647	902	#N/A	#N/A
Tb927.9.6880	cAMP-specific phosphodiesterase, putative	1956	1498	1735	3162	2971	1754	952	691	1837	1398	2110	1180	931	580	1576	2046
Tb927.11.6720	cap guanine methyltransferase domain, capping-enzyme like	3174	3535	3931	6521	6113	3967	1885	1095	2191	2092	2751	1861	2559	1361	7889	7644
Tb927.10.2130	CAP100 Clathrin-associated protein	2730	2819	2874	5000	4834	3066	1188	749	2578	2078	2190	995	1141	628	2153	2837
Tb927.11.14240	CAP116 Clathrin-associated protein	2961	1778	2180	4024	4068	2796	1079	516	1123	980	981	406	891	502	1504	3803
Tb927.10.720	CAP118 Clathrin-associated protein	3252	4608	4965	6648	6352	4069	2058	1338	3197	3221	1664	632	2017	818	3267	7632
Tb927.9.8620	CAP125 Clathrin-associated protein	3336	4812	4658	7375	7169	4361	969	676	1534	1624	917	332	877	413	4915	5697
Tb927.7.3930	CAP161 Clathrin-associated protein	4359	4667	5307	6420	6151	4147	1123	835	2628	2446	1368	653	832	472	3322	6290
Tb927.11.6920	CAP186 clathrin-associated	4998	5932	6262	5604	5479	3268	2154	1249	3043	2800	1531	571	1363	539	3718	9096
Tb927.10.4170	CAP292 Clathrin-associated protein, resembles yeast myosins, homologue of centrosome-associated protein CEP250	7620	9507	9644	8081	7688	4491	1909	1513	3506	3521	1519	642	1460	634	4817	12491
Tb927.9.15400	CAP334 ankyrin-repeat protein, clathrin-associated	9147	10683	10919	9901	9837	5879	1012	763	2284	2433	685	243	831	375	3024	10519
Tb927.7.4960	CAP50 Clathrin-associated protein	1380	1205	1251	3549	3339	2216	911	530	1490	1167	1762	1128	1285	682	1643	1553
Tb927.7.2640	CAP51	1362	#N/A	#N/A	6570	6659	4287	2585	1463	1892	2345	2073	976	2850	1374	#N/A	#N/A
Tb927.7.2650	CAP51V	1614	#N/A	#N/A	19111	18649	11863	2586	1731	7323	6309	4878	1682	3319	1877	#N/A	#N/A
Tb927.5.2660	CAP99 Clathrin-associated protein	2583	4830	4127	5793	5241	3718	2529	1488	2135	2272	2864	1671	2603	1130	5495	9171
Tb927.11.8260	carbonic anhydrase-like protein	1269	2742	2809	3792	3940	2369	1035	518	1996	1396	1130	490	462	292	1889	3134
Tb927.11.2500	carboxypeptidase, putative,metallo-peptidase, Clan MA(E) Family M32	1512	3390	4945	9537	8791	7936	1697	1217	2719	2942	3173	2027	1357	1046	8289	9675
Tb11.v5.0672	cardiolipin synthetase, putative	2064	#N/A	#N/A	4463	4397	#N/A	1256	749	1193	1329	990	398	1280	599	#N/A	#N/A
Tb927.4.2560	Cardolipin synthase	1920	2140	2071	2919	2934	2029	1263	750	1201	1336	1002	400	1292	601	3351	4279
Tb927.11.2230	carnitine O-acetyltransferase, putative (CAT)	2214	2901	4354	5999	5930	4570	978	517	1325	1124	1857	587	1081	617	3070	4660
Tb927.7.2250	carnitine O-palmitoyltransferase II, putative	2007	2079	2661	4438	4172	2666	1576	977	2800	2324	2361	1077	1491	690	2240	2943
Tb927.3.3900	carnitine O-palmitoyltransferase II, putative (CPT II)	1866	3686	4130	4109	4270	2905	2890	1573	2146	2998	2374	1085	2417	1205	8286	11385
Tb927.8.590	carnitine O-palmitoyltransferase, putative	2037	2299	3012	2805	2678	1977	650	395	1222	1178	1194	530	664	339	1337	2457
Tb927.11.16210	CARP1 cyclic nucleotide-binding protein, putative	2118	2340	2504	3694	3602	2490	1044	594	2018	1927	1044	382	862	502	2055	3538
Tb927.7.5340	CARP3	1497	4347	5126	1194	1244	627	772	506	879	987	401	117	805	408	4622	4844
Tb927.3.1040	CARP3 OR or 5' 3nd of CARP4, joined to Tb927.3.1060	1194	#N/A	#N/A	#N/A	#N/A	#N/A	274	248	847	794	766	555	544	353	#N/A	#N/A
Tb11.v5.0577	casein kinase I, putative	1140	#N/A	#N/A	2393	2337	#N/A	676	406	1128	943	1429	660	985	474	#N/A	#N/A
Tb927.11.12220	catalytic subunit of the vacuolar transporter chaperone 4, polyphosphate polymerase, Vtc4	2382	2135	2624	2875	2668	1885	1221	736	1375	1172	1842	835	1238	541	3587	4523
Tb927.11.1910	cation transporter protein, putative	969	1912	1962	2209	2079	1512	491	330	1560	1029	1864	1113	571	425	2152	1565
Tb927.10.15940	cation transporter, putative	1101	1572	1424	2218	2153	1484	1324	745	1671	1343	2019	1176	1330	606	1768	2520
Tb11.v5.0304	cation transporter, putative	1101	#N/A	#N/A	2259	2204	#N/A	1324	745	1671	1343	2019	1176	1330	606	#N/A	#N/A
Tb11.v5.0514	cation transporter, putative	1185	#N/A	#N/A	2611	2573	#N/A	6624	3909	18263	12150	16485	7367	2988	2207	#N/A	#N/A
Tb927.11.8990	cation transporter, putative	1176	828	1007	3808	3811	3084	1133	634	459	828	1074	490	1453	666	13471	10175
Tb927.9.5490	cation transporter, putative	2025	2078	2288	3993	4100	2879	1183	578	1720	1416	1503	524	1173	542	1731	2812
Tb927.11.9020	cation transporter, putative	1152	#N/A	#N/A	21370	20828	14343	4550	2528	9802	6781	11008	5114	2940	1808	#N/A	#N/A
Tb927.11.9030	cation transporter, putative	1164	#N/A	#N/A	24063	23066	16129	4888	2833	11522	7832	11892	5504	2767	1843	#N/A	#N/A
Tb927.11.9010	cation transporter, putative	1185	#N/A	#N/A	28867	27561	19519	5728	3235	14064	9660	13929	6277	3102	2063	#N/A	#N/A
Tb927.11.9000	cation transporter, putative	1185	#N/A	#N/A	33641	31974	22469	6419	3778	17587	11688	15898	7111	2899	2143	#N/A	#N/A
Tb927.8.650	cation-transporting ATPase, putative	3786	13560	14609	9148	8924	6251	2935	1612	4087	4109	3506	1313	2176	1152	7434	14412
Tb927.6.4660	cationic amino acid transporter, putative	1620	1337	1230	1576	1680	1215	814	496	1158	894	1382	562	609	317	3568	2588
Tb927.4.2080	CC2D is a FAZ-ER protein, also present on the basal bodies. CC2D is required for FAZ filament assembly.	2721	12019	12711	13107	12165	7514	1916	1298	5184	4001	3045	1333	1512	1132	12153	11565
Tb927.4.210	CC2D is a FAZ-ER protein, also present on the basal bodies. CC2D is required for FAZ filament assembly.	1434	#N/A	#N/A	#N/A	#N/A	#N/A	8040	4408	8692	8539	9578	4769	8607	4235	#N/A	#N/A
Tb927.3.1930	CDC40 / PRP17	1440	1695	1514	3095	3255	2469	1255	644	1423	1366	1854	860	1437	664	2947	3250
Tb927.7.220	CDP-diacylglycerol synthetase, putative	1221	2788	2853	4297	4195	2823	908	653	1754	1466	2540	1745	1145	774	4476	3453
Tb927.9.1610	CDP-diacylglycerol--inositol 3-phosphatidyltransferase, putative	654	1078	1183	2407	2401	1724	906	522	1377	1021	3207	1799	1208	716	2189	1650
Tb927.7.5570	cell cycle associated protein MOB1-A (MOB1A)	627	#N/A	#N/A	1607	1635	1277	881	508	1078	794	2303	1467	1197	774	#N/A	#N/A
Tb927.7.5580	cell cycle associated protein MOB1-B (MOB1B)	678	1482	1620	1624	1628	1258	937	539	1165	839	2417	1536	1252	780	2622	2249
Tb927.1.1060	Cell cycle checkpoint protein RAD1-like, putative	918	853	925	1477	1462	990	433	283	791	651	788	390	463	177	1626	1353
Tb927.5.760	cell cycle sequence binding phosphoprotein (RBP33), CSBP2	2223	7063	6724	3534	3518	2066	488	426	901	1044	543	179	643	254	6817	7916
Tb927.11.7140	cell cycle sequence binding phosphoprotein CSB)II	942	2652	2690	2894	2759	1956	1074	857	1874	1632	1639	694	1083	463	3230	3422
Tb927.7.7360	cell division control protein 2 homolog 2,cdc2-related kinase (CRK2)	1038	2296	2686	1917	1933	1340	627	431	926	853	630	358	581	254	2698	3124
Tb927.5.2060	cell division control protein CDC5f, part of PRP19 complex	2184	4607	4737	4981	4812	3003	871	741	1401	1463	1062	492	1056	413	7158	6747
Tb927.11.2710	cell division cycle 45 (CDC45), putative	2058	1450	1942	2321	2303	1358	507	298	838	749	654	234	499	276	1458	2755
Tb927.11.12430	cell division cycle phosphatase 14, putative	2457	3078	2897	4336	4377	3026	1393	842	2210	2433	1422	481	1128	595	2396	4336
Tb927.6.2150	cell division cycle protein 16, putative	1644	1649	1546	1932	1776	1414	687	469	1350	1097	1162	827	531	390	3403	2169
Tb927.8.6500	cell division cycle protein, putative	1620	3977	4070	3999	4328	2505	1393	825	2315	2276	1588	575	1172	715	2854	3865
Tb927.1.3230	cell division cycle protein, putative	2148	3096	2886	4636	4526	2676	1056	774	1628	1490	1580	619	948	498	3104	4082
Tb11.v5.0387	cell-division control protein 2 homolog 6, putative	978	#N/A	#N/A	0	0	#N/A	954	441	1709	1412	2066	720	889	676	#N/A	#N/A
Tb927.4.2260	Centrin1	549	1254	1492	2225	2190	1326	444	287	529	481	719	404	593	358	1469	1686
Tb927.8.1080	Centrin2	591	1313	1393	2317	2349	1514	1003	593	1414	1028	1376	792	1027	515	2610	2147
Tb927.10.8710	Centrin3	498	660	823	2081	2015	1263	594	314	1056	716	1195	957	879	525	1336	1023
Tb927.7.3410	Centrin4 - basal bodies and bilobe	450	5279	5145	5117	4848	3004	927	796	1771	1561	2277	1631	1287	764	3859	4318
Tb927.11.13900	Centrin5	561	724	931	1820	1614	1156	480	370	787	603	1257	752	1195	577	1289	921
Tb927.7.1500	CFD1 Cytosolic iron-sulphur cluster biogenesis, Thiomodification of cytiosolic tRNAs (NBP 2)	870	1172	1317	2402	2264	1482	705	554	917	833	1239	775	988	397	2698	2254
Tb927.7.2080	CGM1 SL capping enzyme	3153	3315	3487	6099	5655	3773	2132	1209	2554	2538	2472	1226	1986	956	4241	4446
Tb927.6.2480	chaperone protein DNAj, associated with Mitchondrial LSU ribosome	1038	1765	1825	3789	3701	2248	1734	919	1619	1287	3041	1932	2233	930	5093	2878
Tb927.9.12730	chaperone protein DNAj, endoplasmatic reticulum	1356	2990	2920	3704	3548	2542	1291	755	1459	1452	1338	613	1247	660	7319	7073
Tb927.10.2290	chaperone protein DNAj, endoplasmatic reticulum	1251	3234	3060	4490	4364	3014	1157	789	1485	1645	1317	577	1763	715	6127	5340
Tb11.v5.0970	chaperone protein DNAj, putative	1008	#N/A	#N/A	3	24	#N/A	776	475	831	771	1127	453	1109	534	#N/A	#N/A
Tb11.v5.0342	chaperone protein DNAj, putative	873	#N/A	#N/A	6	3	#N/A	880	562	1590	1188	1473	931	551	400	#N/A	#N/A
Tb927.10.12530	chaperone protein DNAj, putative	501	737	797	1083	1010	780	372	272	415	474	1162	846	1309	600	994	435
Tb927.6.3850	chaperone protein DNAj, putative	870	261	467	1097	1083	954	338	198	320	253	855	549	741	534	443	427
Tb927.7.6660	chaperone protein DNAj, putative	774	633	628	1139	1174	826	832	458	501	517	1347	955	1282	742	3058	2753
Tb927.5.2880	chaperone protein DNAj, putative	567	867	874	1195	1225	777	574	400	918	711	1307	832	480	257	1480	1327
Tb927.1.4300	chaperone protein DNAj, putative	1476	1250	1445	1247	1268	769	726	390	663	719	739	262	1138	610	1885	1971
Tb927.9.10950	chaperone protein DNAj, putative	864	1359	1720	1298	1233	793	168	154	517	450	392	135	315	175	1203	1437
Tb927.7.6200	chaperone protein DNAj, putative	855	544	544	1415	1367	839	848	465	574	540	1627	992	1242	644	2113	1770
Tb927.6.3730	chaperone protein DNAj, putative	921	572	598	1512	1380	905	544	298	683	500	1288	757	568	447	931	750
Tb927.11.5710	chaperone protein DNAj, putative	1272	664	794	1543	1550	1045	378	173	707	517	811	375	299	227	494	829
Tb927.4.2970	chaperone protein DNAj, putative	1008	1078	1127	1606	1739	1111	776	475	831	771	1127	453	1109	534	1746	1846
Tb927.1.1230	chaperone protein DNAj, putative	1443	690	991	1745	1623	1249	527	311	593	561	1061	439	647	331	942	1119
Tb11.v5.0778	chaperone protein DNAj, putative	1299	#N/A	#N/A	1839	1795	#N/A	1542	847	1917	1588	2477	1251	1623	918	#N/A	#N/A
Tb927.8.4470	chaperone protein DNAj, putative	714	788	833	1968	1908	1411	832	439	860	789	1216	634	1150	439	1380	1323
Tb927.7.540	chaperone protein DNAj, putative	1374	1428	1674	2139	2228	1579	1477	656	949	962	1455	671	1831	995	2146	2584
Tb927.3.2290	chaperone protein DNAj, putative	1122	1406	1310	2144	2032	1485	1221	737	1192	1131	2038	1451	2230	1070	2970	2101
Tb927.8.7010	chaperone protein DNAj, putative	609	1231	1253	2434	2333	1444	854	634	1279	988	2446	1402	1506	665	2857	1847
Tb927.8.1030	chaperone protein DNAj, putative	882	749	868	2504	2368	1668	994	536	1464	1131	1544	861	777	520	2677	2002
Tb927.8.1010	chaperone protein DNAj, putative	1473	1065	1193	2528	2524	1578	1422	638	1217	962	1550	655	1353	664	1443	1873
Tb927.3.1430	chaperone protein DNAj, putative	1152	1650	1780	2565	2459	1773	528	294	1222	895	1074	464	332	221	1215	1252
Tb927.4.650	chaperone protein DNAj, putative	738	555	913	2593	2501	1580	1175	667	1174	969	2281	1438	1743	943	1839	1282
Tb927.10.13830	chaperone protein DNAj, putative	723	1905	1687	2674	2591	1679	1372	715	1291	1172	1933	1246	1517	695	3522	3716
Tb927.11.16980	chaperone protein DNAj, putative	927	2473	2095	2988	3006	1695	1565	1022	2395	1897	2297	1058	1802	726	2885	3047
Tb927.11.1010	chaperone protein DNAj, putative	1116	1132	1357	3049	2923	2139	1409	714	1680	1481	2590	1552	1780	866	2467	2270
Tb927.10.5040	chaperone protein DNAj, putative	873	1316	1480	3114	2985	1872	880	562	1590	1188	1473	931	551	400	2011	2011
Tb927.2.3960	chaperone protein DNAj, putative	693	701	846	3119	2908	1902	1057	609	1167	868	2279	1340	1650	1047	1502	1152
Tb927.10.12640	chaperone protein DNAj, putative	1893	2020	2268	3158	3038	1723	988	602	1533	1268	899	326	788	390	2369	2798
Tb927.4.3980	chaperone protein DNAj, putative	1488	5720	4295	3176	3363	2433	951	488	1856	1386	1528	619	539	397	632	892
Tb927.7.4590	chaperone protein DNAj, putative	1641	1810	2020	3289	3028	1922	696	494	1236	983	1604	924	712	313	1941	2065
Tb11.v5.0146	chaperone protein DNAj, putative	1641	#N/A	#N/A	3289	3028	#N/A	696	494	1236	983	1604	924	712	313	#N/A	#N/A
Tb927.10.12380	chaperone protein DNAj, putative	1743	2359	2319	3369	3123	2070	1642	986	2095	1790	2863	1602	2259	1014	4393	2168
Tb927.9.8160	chaperone protein DNAj, putative	1293	2036	2563	3370	3080	2332	2479	1255	1668	2130	2902	1643	2649	1544	3898	4031
Tb927.7.990	chaperone protein DNAj, putative	2337	2550	2950	3423	3056	2224	1065	703	1340	1295	1073	547	1218	476	4006	4322
Tb927.3.1760	chaperone protein DNAj, putative	783	1168	1422	3523	3222	2348	1777	1093	1940	1380	3683	2108	2729	1828	2941	2364
Tb927.9.8410	chaperone protein DNAj, putative	1005	3805	3378	3673	3395	2145	1216	655	1296	1373	775	335	864	391	8729	6623
Tb927.11.15130	chaperone protein DNAj, putative	960	3993	3963	3870	3664	2369	982	595	2016	1351	1462	618	558	295	3586	3454
Tb927.7.740	chaperone protein DNAj, putative	1644	2223	2035	3972	3793	2555	1491	773	1515	1644	1241	572	1243	536	4476	4078
Tb927.9.14180	chaperone protein DNAj, putative	969	2109	1809	4201	4028	2298	1396	896	1854	1356	3040	1589	1767	873	3207	2505
Tb927.10.9840	chaperone protein DNAj, putative	789	1896	1994	4348	4024	2670	1704	844	1442	1210	2308	1363	3020	1642	3452	3175
Tb927.7.680	chaperone protein DNAj, putative	2325	3377	3661	4411	4372	2812	1990	1106	2249	2279	2436	1081	1815	799	5745	7573
Tb927.6.3120	chaperone protein DNAj, putative	891	2654	2763	4428	4355	2529	855	396	1787	1353	1717	833	986	648	639	569
Tb927.11.16740	chaperone protein DNAj, putative	1155	5185	4304	5006	4886	2996	1764	899	3314	2111	1625	578	1243	623	4469	3604
Tb927.10.6610	chaperone protein DNAj, putative	825	2844	2919	5505	5247	2896	1541	778	2311	1799	2130	1023	1525	738	3190	3345
Tb927.11.5220	chaperone protein DNAj, putative	2301	2934	3451	5636	5505	3960	2679	1628	3000	2968	3286	1648	2303	1208	4308	5436
Tb927.8.8310	chaperone protein DNAj, putative	1446	1982	2220	5726	5505	3313	2482	1367	2039	2160	4389	2805	2997	1781	3233	3012
Tb927.1.1960	chaperone protein DNAj, putative	1977	4124	3841	6523	6093	3796	3687	1972	3115	3115	3233	1175	3980	1982	5474	6431
Tb927.10.14730	chaperone protein DNAj, putative	1332	4072	4106	6817	6813	3550	3763	2400	3987	3504	5340	2171	4270	2209	6461	5943
Tb927.10.8540	chaperone protein DNAj, putative	1011	3674	3331	11440	10518	5073	3707	2027	6469	5046	4661	2615	2704	2038	8897	5772
Tb927.2.5160	chaperone protein DNAj, putative	1203	13137	17087	33689	32003	16993	9354	6808	14278	13218	13532	6669	9631	7018	22495	18521
Tb11.v5.1062	chaperone protein DNAj, putative	1113	#N/A	#N/A	#N/A	#N/A	#N/A	3089	1916	3264	2885	4320	1748	3536	1843	#N/A	#N/A
Tb927.6.4090	chaperonin HSP60, mitochondrial precursor	1626	2351	2473	4722	4484	3023	2869	1341	2253	2148	2199	876	2538	1303	8795	5115
Tb927.11.15040	chaperonin HSP60, mitochondrial precursor	1785	3419	3600	5243	4944	3086	2942	1468	2312	2533	3472	1751	3393	1534	10200	6685
Tb927.10.6510	chaperonin HSP60, mitochondrial precursor	1689	68681	72152	62062	60104	32512	36733	24930	40132	37758	34750	13125	16351	11395	153651	175022
Tb927.10.6400	chaperonin HSP60, mitochondrial precursor	1689	#N/A	#N/A	63664	61831	33611	38478	26083	41722	39237	36228	13643	17135	11927	#N/A	#N/A
Tb927.8.2230	Checkpoint protein HUS1, putative (hus1)	1023	674	796	1698	1711	985	653	362	902	715	1170	546	752	366	1345	1158
Tb927.9.8540	chloride channel protein, putative	2817	2027	2246	2947	2810	2154	1525	888	1232	1474	1434	706	1273	583	2705	5166
Tb927.11.16690	chloride channel protein, putative	2757	4781	4462	3936	3772	2897	1431	888	2945	2331	1504	461	772	391	2138	4470
Tb927.10.11680	chloride channel protein, putative	2826	4142	3936	4878	4658	3304	1445	769	2682	2355	1490	599	811	526	3967	4605
Tb927.10.470	choline dehydrogenase, putative	1578	926	1028	2824	2570	1798	1980	967	1025	1233	1832	893	1766	839	3497	4418
Tb927.11.2090	choline kinase (EK1)	1296	3027	2777	4158	4044	2564	645	460	1082	987	986	428	661	319	3437	3747
Tb927.9.9390	choline phosphorylceramide synthase (SLS3)	990	#N/A	#N/A	9713	9986	7135	1689	1074	3209	2363	4234	2313	1736	1394	#N/A	#N/A
Tb927.9.9380	choline phosphorylceramide synthase (SLS4)	1044	#N/A	#N/A	9739	9951	7155	1518	1001	3264	2355	4208	2239	1567	1381	#N/A	#N/A
Tb927.10.8900	Choline phosphotransferase	1299	2788	4418	2732	2577	1728	360	210	585	634	460	217	376	200	1922	2125
Tb927.10.12810	Choline-phosphate cytidylyltransferase	1521	4206	4654	5433	5339	3653	1580	819	2155	1765	3120	1356	1563	897	4521	4530
Tb927.10.7050	chromatin assembly factor 1 subunit B, putative	1653	1393	1401	2494	2399	1535	1126	630	1138	1047	1569	1107	1361	691	2178	2326
Tb927.10.7510	chromatin binding protein, putative	1470	1860	1360	2059	1920	1473	607	517	1448	1265	1238	615	540	302	2017	2496
Tb11.0540	chrX additional, unordered contigs,hypothetical protein	3003	#N/A	#N/A	5676	5535	3197	2023	1156	2125	1741	1912	759	2009	854	#N/A	#N/A
Tb11.0550	chrX additional, unordered contigs,hypothetical protein, conserved	447	#N/A	#N/A	1622	1695	984	639	416	853	690	1418	796	1420	723	#N/A	#N/A
Tb11.0560	chrX additional, unordered contigs,hypothetical protein, conserved	3498	#N/A	#N/A	12817	12528	6411	1234	1032	3688	3008	1316	475	890	426	#N/A	#N/A
Tb11.0520	chrX additional, unordered contigs. dynein light chain, putative	825	#N/A	#N/A	2799	2750	1578	883	615	1429	998	1479	762	1200	520	#N/A	#N/A
Tb927.8.3860	CIA1 Cytosolic iron-sulphur cluster biogenesis	1275	1297	1433	3517	3265	2213	1418	887	1683	1315	2229	1236	1449	705	3775	2553
Tb927.7.5880	cis-prenyltransferase-like protein	1260	1849	2330	4372	4012	2819	1077	596	1388	1066	2118	1264	1450	741	1924	2067
Tb927.10.13430	citrate synthase, putative	1455	712	902	2236	2192	1742	354	158	183	272	258	129	539	192	869	1557
Tb927.3.1630	CK1 casein kinase 1	1203	999	1386	1211	1105	664	174	119	570	602	744	300	402	223	1983	1598
Tb927.5.790	CK1.1 casein kinase 1	993	#N/A	#N/A	3393	3198	1992	947	567	946	957	934	329	1021	721	#N/A	#N/A
Tb927.5.800	CK1.2 casein kinase 1	999	#N/A	#N/A	6559	6077	3681	1465	960	1725	1783	1485	622	1624	1092	#N/A	#N/A
Tb927.9.14430	CK2A1 casein kinase II	1050	2857	3278	5279	4881	3323	1273	970	2327	1995	2810	1618	1724	921	3725	3561
Tb927.2.2430	CK2A2 casein kinase II	1119	1527	1868	1467	1516	822	583	377	622	730	634	235	689	300	2389	2637
Tb927.6.2200	Class 1 glutamine amido-transferase domain, or protease	594	2976	2755	3498	4058	2463	1130	740	2128	1317	2055	1170	784	590	6163	4529
Tb927.10.15970	class 3 lipase, putative,triacylglycerol lipase, putative	1695	1440	1247	951	935	723	131	156	494	573	299	160	245	121	800	1907
Tb927.11.1390	class I transcription factor A, subunit 1 (CITFA-1)	1398	1707	1850	4633	4461	2968	1248	713	1548	1412	2470	1467	1610	851	1788	1901
Tb927.9.12450	class I transcription factor A, subunit 2 (CITFA-2)	1266	1610	1812	4222	3926	2422	911	436	1379	994	1645	897	908	551	2250	2496
Tb927.11.1410	class I transcription factor A, subunit 3 (CITFA-3)	1251	1963	1650	2768	2593	1920	1235	726	1202	1233	1787	926	1988	919	3653	3441
Tb927.11.8310	class I transcription factor A, subunit 4 (CITFA-4)	1167	2711	3092	5959	5786	4066	1225	685	1571	1352	2101	917	2370	1347	3257	2761
Tb927.8.4030	class I transcription factor A, subunit 5a (CITFA-5a)	639	#N/A	#N/A	4134	4003	2709	1170	659	1661	1513	1384	958	1775	699	#N/A	#N/A
Tb927.8.4130	class I transcription factor A, subunit 5b (CITFA-5b)	636	#N/A	#N/A	2959	2906	1907	817	496	1124	1144	996	744	1166	524	#N/A	#N/A
Tb927.5.970	class I transcription factor A, subunit 6 (CITFA-6)	573	1429	1546	1950	1849	1220	802	556	1149	890	2570	1403	2150	1328	2030	1329
Tb927.7.2600	class I transcription factor A, subunit 7 (CITFA-7)	411	1345	1219	2029	2019	1256	1043	675	1051	874	1841	930	1357	706	1900	2602
Tb927.11.4800	clathrin coat assembly protein, putative	1479	2438	2685	2654	2553	1697	487	252	1207	1035	731	288	242	233	1267	1375
Tb927.10.6050	clathrin heavy chain (CHC)	5112	51590	58279	27825	27685	18021	3534	2278	10668	10762	3355	796	1765	1274	9736	26794
Tb11.v5.0198	clathrin heavy chain, putative	2508	#N/A	#N/A	9410	9278	#N/A	954	682	2949	3611	962	246	574	424	#N/A	#N/A
Tb11.v5.0197	clathrin heavy chain, putative	2553	#N/A	#N/A	18235	18252	#N/A	2560	1581	7657	7091	2378	544	1178	841	#N/A	#N/A
Tb927.1.1740	Clathrin-associated protein	21465	#N/A	#N/A	8190	7585	4493	2343	1481	5426	3933	2994	858	1492	957	#N/A	#N/A
Tb927.4.1340	cleavage and polyadenylation specificity factor subunit (CPSF3)	2313	5140	5019	6762	6497	4204	1978	1141	2593	2547	2336	1100	2236	1039	4670	6583
Tb927.11.12750	cleavage and polyadenylation specificity factor subunit CPSF 30	834	1721	1583	2869	2806	1955	1089	673	1575	1198	2795	1811	1666	964	2363	2025
Tb927.11.14560	cleavage and polyadenylation specificity factor-like protein, putative	4359	7328	6531	7082	6817	4663	1995	1168	2980	2828	1967	928	1591	836	5446	11279
Tb927.11.230	cleavage and polyadenylation specificity factor, putative	2457	4144	4380	8288	7904	5000	2503	1253	3626	2966	3584	1616	2468	1219	7110	2968
Tb927.11.12410	CLK1 protein kinase, KKT10 Kinetochore protein	1398	#N/A	#N/A	2999	2929	1785	1129	687	1554	1787	1313	428	1313	703	#N/A	#N/A
Tb927.11.12420	CLK2 protein kinase, KKT19 Kinetochore protein	1455	#N/A	#N/A	3236	3157	1966	1367	841	1734	1985	1518	463	1646	870	#N/A	#N/A
Tb927.10.16110	CMF1, possible component of motile flagella	1161	2034	1742	2437	2249	1327	273	231	454	395	583	269	471	207	3639	3485
Tb927.7.2790	CMF10, possible component of motile flagella	2106	3048	3018	4757	4451	2889	982	744	2624	2226	1698	840	897	539	3727	3960
Tb927.10.9870	CMF12, possible component of motile flagella	798	1412	1724	3240	3267	2204	1213	760	1765	1378	2616	2116	2002	1061	3033	2494
Tb927.10.10090	CMF14, possible component of motile flagella	3261	4462	4378	5157	4702	3043	1304	914	2387	2250	1550	702	1581	658	4727	6714
Tb927.11.7560	CMF15, T. brucei components of motile flagella (TbCMF15)	1890	7861	8858	6880	7102	4595	984	750	2650	2302	1110	418	670	393	6534	8751
Tb927.11.1430	CMF2, T. brucei components of motile flagella (TbCMF2)	2259	10341	11147	9500	9022	5417	2148	1327	4052	3534	2174	893	1562	823	7473	11390
Tb927.5.2950	CMF3, T. brucei components of motile flagella (TbCMF3)	2340	3983	4857	5653	5122	3176	915	680	2592	2005	868	394	585	353	3358	5576
Tb927.3.4230	CMF33 subtilisin-like serine peptidase	4167	13058	14418	11375	10873	6434	2254	1579	5331	4846	2077	566	1509	759	2471	5356
Tb927.4.5370	CMF39 dynein light chain, putative	351	#N/A	#N/A	2257	2009	1367	408	346	894	635	1442	981	753	392	#N/A	#N/A
Tb927.10.7690	CMF4, T. brucei components of motile flagella (TbCMF4)	2175	5165	5690	7206	6832	4393	1522	1024	3601	2966	2458	1154	1271	706	4520	6343
Tb927.2.4810	CMF5, T. brucei components of motile flagella (TbCMF5)	4023	8769	8908	10190	10396	5942	2677	1473	3609	3449	2457	807	2261	1064	5104	11657
Tb927.7.3560	CMF7, possible component of motile flagella but PTP tagged is in nuclear speckles	5283	13044	12788	10643	10462	6694	3118	1766	4961	4426	2089	888	2249	897	4736	13879
Tb927.10.3310	CMF76b, possible component of motile flagella	2841	3505	4051	4892	4528	2549	1191	698	2147	1706	1125	388	934	380	3466	4832
Tb927.11.10900	CMF9, MENG,flagellar component	2547	3810	4221	5990	5551	3580	2297	1371	3289	2963	4474	2584	3469	1816	4104	4363
Tb927.11.16560	CMP-sialic acid transporter, putative	1326	2305	2423	2090	2141	1498	689	372	1181	1104	971	408	627	345	2304	2284
Tb927.6.2170	co-chaperone GrpE, putative	669	3174	3213	3468	2975	2225	1192	857	1173	1271	2134	1641	1446	918	9836	8257
Tb927.2.6050	coatamer beta-prime subunit beta prime COP	2556	7077	7683	11804	11293	6846	2671	1327	4130	3524	3047	1025	1827	1164	7472	7844
Tb927.4.450	coatomer alpha subunit, putative (TbCoatomerAlpha)	3579	6900	8117	9466	8821	5574	1852	1110	3165	3128	2341	1111	1934	909	7037	8623
Tb927.1.2570	coatomer beta subunit (beta-coP)	2949	11486	11077	14305	13738	8671	3308	1928	4912	4763	3619	1395	3326	1601	9329	11852
Tb927.8.5250	coatomer delta subunit, ,delta-COP	1596	7108	5952	8736	8820	5326	3234	1608	3871	3345	3132	1415	2578	1431	6639	6852
Tb927.11.14900	coatomer epsilon subunit, epsilon-COP	975	2619	2934	5832	5721	3445	1752	986	2801	2098	3210	1913	2134	1184	2705	2845
Tb927.11.11900	coatomer gamma subunit, (Gamma-COP)	2637	8664	8651	8115	8316	5310	2765	1436	3995	3817	2519	953	2482	1314	5706	9489
Tb927.10.4270	coatomer zeta subunit, (zeta-CoP)	552	731	1025	1227	1069	935	397	316	713	405	1064	717	579	349	950	772
Tb927.3.5180	cofilin/actin depolymerizing factor, putative	411	4595	6012	6252	6273	4318	999	735	1848	1673	2168	1297	973	662	3901	3844
Tb927.5.1060	Complex III beta-MMP subunit of cytochrom b/c1 complex	1470	1944	2158	2652	2802	1796	1843	972	749	1281	1181	620	1711	742	16367	22617
Tb927.11.16220	Complex III cytochrome b/c complex	564	335	331	686	659	600	745	399	494	517	1471	1022	1012	682	1819	1714
Tb927.10.4280	Complex III cytochrome b/c complex, Cytochrome bd ubiquinol oxidase, 14kDa subunit	606	467	445	674	652	471	1150	611	578	732	1099	888	1500	758	12459	9298
Tb927.9.14160	Complex III cytochrome b/c complex, rieske iron-sulfur protein ISP	894	2175	2893	4295	4273	2879	1641	768	1007	1307	1438	944	1533	773	14375	13492
Tb927.8.1890	Complex III cytochrome c1, cytochrome b/c complex	777	1707	2131	4969	4737	3596	1166	720	1159	1189	1309	698	1293	667	10400	10040
Tb927.11.3980	Complex III subunit of cytochrom b/c1 complex alpha-MMP	1557	3116	3909	2774	2883	2160	1914	913	1496	1665	1581	749	1956	933	9726	15132
Tb927.11.12040	component of cytochrome c oxidase complex	324	603	729	2086	1869	1331	1199	655	1099	910	2633	1739	2292	1468	7003	4113
Tb927.11.7218	Component of mitochondrial complex containing the MERS1 NUDIX hydrolase	2841	#N/A	#N/A	5785	5588	3669	2578	1374	2615	2588	2620	1108	3003	1322	#N/A	#N/A
Tb927.5.1340	component of PRP19 complex, putative	2463	2686	2670	6393	5999	4173	2003	1156	2781	2548	2862	1583	2010	966	3342	3511
Tb927.9.4900	condensin subunit 1, putative	3777	5645	6545	6093	5576	3776	1119	854	2328	2063	1364	855	902	510	5047	7567
Tb927.10.6640	COP-coated vesicle membrane protein erv25 precursor,	762	3336	3922	6235	5963	3706	2161	1158	2012	1829	2702	1565	2787	1525	5751	3628
Tb927.3.2320	COP9 signalosome complex subunit 2, putative	1323	956	1278	2233	1940	1456	539	418	929	799	1390	897	540	448	1522	1223
Tb927.10.7800	cop9 signalosome complex subunit, putative,predicted PCI domain protein	1341	1437	1544	3081	3010	1917	1083	653	1521	1278	1597	832	1064	531	2097	2141
Tb927.11.1260	copper-transporting ATPase-like protein, putative	2886	5951	7081	12166	11234	8664	3648	2039	4242	4653	3289	1180	3409	1464	8026	10667
Tb927.8.3100	coronin (CRN12)	1572	5218	5726	4929	4889	3326	1223	608	2493	2167	1283	375	1023	552	2826	5085
Tb927.6.4820	CPC1, chromosomal passenger complex	792	1021	966	1805	1735	990	644	420	1112	778	1217	700	666	388	1821	1516
Tb927.11.14840	CPC2, chromosomal passenger complex	753	5773	6629	4524	4263	2646	1440	627	2980	2209	2625	1251	634	800	4956	4051
Tb11.v5.0291	CPSF30	834	#N/A	#N/A	2869	2806	#N/A	1089	673	1575	1198	2795	1811	1666	964	#N/A	#N/A
Tb927.10.1070	CRK1 cdc2- like protein kinase	906	1596	1547	1571	1525	1072	870	433	1081	900	842	348	694	331	3285	3785
Tb927.3.4670	CRK10 cdc2- like protein kinase	1287	1401	1953	3532	3407	1931	446	215	622	554	862	341	397	319	776	1245
Tb927.6.3110	CRK11 cdc2- like protein kinase	1320	1456	1368	1921	1904	1403	1125	654	1347	1159	2090	1331	1391	803	3892	2322
Tb927.11.12310	CRK12 cdc2- like protein kinase	2310	3367	3410	5289	5261	3537	1847	959	2245	2220	1364	487	1662	718	2393	4777
Tb927.10.4990	CRK3 cdc2- like protein kinase	936	1203	1665	3232	2810	2020	703	416	1292	998	1378	1025	847	607	2259	1680
Tb927.8.5390	CRK4 cdc2- like protein kinase	1395	454	492	888	931	804	566	356	508	574	309	182	366	179	651	900
Tb927.11.1180	CRK5 cdc2- like protein kinase	978	#N/A	#N/A	3255	3312	1898	954	441	1709	1412	2066	720	889	676	#N/A	#N/A
Tb927.7.1900	CRK7 cdc2- like protein kinase	879	515	599	1647	1510	1234	286	219	710	479	774	479	323	149	872	694
Tb927.11.7160	CRK8 cdc2- like protein kinase	1197	962	1161	1782	1716	983	369	254	602	585	436	169	427	200	1120	1561
Tb927.2.4510	CRK9 cdc2- like protein kinase	2325	3430	3684	3158	3270	2213	908	556	1167	1302	1418	541	1511	727	3214	5115
Tb927.10.9660	CRN/SYF3 part of splicing PRP19 complex, putative	2331	2987	2914	4265	3913	2415	923	878	1847	1613	1572	727	1240	467	4917	4314
Tb927.5.1200	CSL4 exosome component	930	1756	1550	3583	3654	2050	1872	937	1490	1291	1958	1217	2003	1099	2779	2359
Tb927.1.1240	CTP synthase	1770	4837	5574	5249	4962	3514	1875	1084	1512	2281	1852	820	2277	1101	10419	9964
Tb927.11.11430	cullin 1, putative	2418	3241	3756	4280	3935	2389	839	553	1709	1614	1352	517	864	453	2489	3233
Tb927.3.1290	cullin 4B, putative	2844	4565	4267	5040	4817	3452	2325	1245	2760	2540	1935	702	1905	805	6187	6703
Tb927.10.7490	cullin, putative	2130	1862	1844	3279	2900	2116	1032	632	1632	1376	2057	1351	1076	735	2003	2291
Tb927.8.5210	cullin, putative	3486	2524	3215	3599	3601	2110	1328	774	2236	1907	1671	715	1191	539	2257	4524
Tb927.8.5970	cullin, putative	2229	2506	2723	3946	3619	2732	1405	857	1988	1756	1644	817	1262	701	3995	4040
Tb11.v5.0646	CYC2-like cyclin, putative	1440	#N/A	#N/A	2459	2292	#N/A	624	430	651	871	580	131	703	359	#N/A	#N/A
Tb927.8.6340	CYC2-like cyclin, putative (CYC10)	1011	656	832	1686	1739	1117	591	365	949	1296	1018	421	1011	520	1149	1275
Tb927.8.6350	CYC2-like cyclin, putative (CYC11)	2364	1235	1457	1440	1520	1068	517	372	815	1052	747	224	1000	386	1405	3118
Tb927.7.7170	CYC2-like cyclin, putative (CYC4)	2175	3065	2982	3331	3296	2294	1751	885	1229	1596	1081	434	2177	891	3701	4160
Tb927.10.11440	CYC2-like cyclin, putative,G1 cyclin CycE4, putative (CYC5)	2700	7039	5763	3347	3435	2252	1031	730	1021	1454	875	206	1308	617	7174	15378
Tb927.11.12610	cyclin 1,serine peptidase family S51, peptidase E, putative	1005	1359	1282	3206	3190	1956	1383	830	1788	1579	2446	1441	2032	937	2191	2667
Tb927.11.14080	cyclin 2,G1 cyclin (CYC2)	636	1682	2215	1036	891	599	489	329	619	608	930	472	747	411	2083	1597
Tb927.6.1460	cyclin 3, mitotic cyclin, (CYC3)	1245	4287	4402	3991	3978	2909	1246	596	2419	1696	2697	1426	954	764	1070	850
Tb927.11.16720	cyclin 6,mitotic cyclin (CYC6)	1281	1994	2902	771	732	497	151	151	233	299	259	137	311	142	1349	1910
Tb927.6.5020	cyclin 7, putative,CYC2-like cyclin, putative (CYC7)	642	197	269	664	708	634	394	176	267	214	813	512	731	448	438	444
Tb927.11.14030	cyclin 9,cyclin C-like,	846	724	796	2103	1931	1251	974	734	1030	932	4291	2020	1934	1137	2079	1291
Tb927.11.11500	cyclin dependent kinase-binding protein, putative	1695	3693	3822	1928	1955	1302	987	617	969	1077	1217	430	1206	508	4753	5813
Tb927.11.16390	cyclin dependent kinases regulatory subunit, putative (CKS1)	297	1118	950	1608	1625	965	378	212	730	558	776	511	523	264	1298	1196
Tb927.1.4540	cyclin-like F-box protein (CFB1A)	1584	#N/A	#N/A	18650	22323	14650	5322	3183	4748	4382	18055	8341	4577	3143	#N/A	#N/A
Tb927.1.4560	cyclin-like F-box protein (CFB1B)	1584	#N/A	#N/A	17867	21456	14235	5205	3104	4632	4288	17395	8005	4406	3033	#N/A	#N/A
Tb927.1.4580	cyclin-like F-box protein (CFB1C)	1584	#N/A	#N/A	17275	20710	13725	5067	2992	4501	4100	16782	7751	4279	2967	#N/A	#N/A
Tb927.1.4600	cyclin-like F-box protein (CFB1D)	1584	#N/A	#N/A	18108	21810	14341	5249	3110	4609	4295	17508	8029	4387	3054	#N/A	#N/A
Tb927.1.4630	cyclin-like F-box protein (CFB1E)	1584	#N/A	#N/A	19268	23077	15238	5564	3320	4973	4570	18807	8683	4721	3245	#N/A	#N/A
Tb927.1.4650	cyclin-like F-box protein (CFB2)	1431	#N/A	#N/A	7755	8836	5151	1135	768	1553	1780	3745	1752	1453	854	#N/A	#N/A
Tb927.1.1720	cyclophilin 15, putative	1227	1032	1237	3994	3962	2398	1870	924	1854	1607	2778	1552	2564	1083	1855	1901
Tb927.11.880	cyclophilin a,cyclophilin type peptidyl-prolyl cis-trans isomerase (CYPA)	534	34367	39252	73649	79034	46403	4822	3562	10569	7316	7350	4730	2802	2942	27503	31169
Tb927.8.2090	cyclophilin type peptidyl-prolyl cis-trans isomerase, copurifed with splicing complexes	585	625	587	1622	1558	989	766	498	650	569	1896	1002	1796	876	1629	945
Tb927.9.11740	cyclophilin type peptidyl-prolyl cis-trans isomerase, putative (PPIase)	552	502	762	1254	1311	878	386	252	713	596	962	631	593	263	1350	1054
Tb927.9.14420	cyclophilin type peptidyl-prolyl cis-trans isomerase, putative (PPIase)	1155	1291	1287	2373	2296	1647	1028	603	1297	1074	1559	827	1132	568	3720	3672
Tb927.10.13220	cyclophilin type peptidyl-prolyl cis-trans isomerase, putative (PPIase)	2742	3030	2783	2935	2993	2234	1197	810	1536	1530	1540	896	1408	555	3462	4262
Tb927.9.3440	cyclophilin type peptidyl-prolyl cis-trans isomerase, putative (PPIase)	957	3009	3228	4850	4852	2915	1166	808	2219	1744	1915	902	1338	628	4864	3545
Tb927.2.1680	cyclophilin type peptidyl-prolyl cis-trans isomerase, putative (PPIase)	591	#N/A	#N/A	7836	7676	4225	3842	2507	3939	3592	7112	4799	4732	2957	#N/A	#N/A
Tb927.2.1560	cyclophilin type peptidyl-prolyl cis-trans isomerase, putative (PPIase)	591	5322	5252	8248	8034	4445	4097	2689	4143	3848	7576	5139	5099	3141	13418	11598
Tb11.v5.0160	cyclophilin-type peptidyl-prolyl cis-trans isomerase, putative	597	#N/A	#N/A	14141	13333	#N/A	3415	2300	7962	4935	12034	6057	3852	3515	#N/A	#N/A
Tb927.6.1320	cyclophilin-type peptidyl-prolyl cis-trans isomerase, putative (PPIase)	615	#N/A	#N/A	1156	1127	749	348	223	509	388	833	481	516	322	#N/A	#N/A
Tb927.6.1380	cyclophilin-type peptidyl-prolyl cis-trans isomerase, putative (PPIase)	615	#N/A	#N/A	1156	1127	749	348	223	509	388	833	481	516	322	#N/A	#N/A
Tb927.6.1360	cyclophilin-type peptidyl-prolyl cis-trans isomerase, putative (PPIase)	615	#N/A	#N/A	1156	1127	749	348	223	509	388	833	481	516	322	#N/A	#N/A
Tb927.6.1340	cyclophilin-type peptidyl-prolyl cis-trans isomerase, putative (PPIase)	615	#N/A	#N/A	1375	1411	795	323	199	487	353	822	467	491	318	#N/A	#N/A
Tb927.6.1400	cyclophilin-type peptidyl-prolyl cis-trans isomerase, putative (PPIase)	783	#N/A	#N/A	1654	1569	1071	526	325	821	618	1391	804	773	522	#N/A	#N/A
Tb927.5.1370	cyclophilin-type peptidyl-prolyl cis-trans isomerase, putative (PPIase)	714	426	459	1794	1849	1298	833	394	830	736	1084	521	1186	738	1000	722
Tb927.8.6910	cyclophilin-type peptidyl-prolyl cis-trans isomerase, putative (PPIase)	588	764	820	2037	1896	1253	667	358	1003	730	1030	726	1019	616	1312	931
Tb927.7.280	cyclophilin-type peptidyl-prolyl cis-trans isomerase, putative (PPIase)	678	958	1032	2892	2736	1764	790	594	1086	989	2028	1494	1144	643	4606	3376
Tb927.8.5230	cyclophilin-type peptidyl-prolyl cis-trans isomerase, putative (PPIase)	732	1759	1865	3731	3692	2312	1218	576	1984	1422	1783	705	960	594	2126	1907
Tb927.7.4770	cyclophilin-type peptidyl-prolyl cis-trans isomerase, putative (PPIase)	522	5893	7798	12622	12038	8342	3086	2093	7172	4412	10772	5446	3518	3191	4880	6263
Tb927.8.2000	cyclophilin, putative (NCP1) (in PUF7-TAP)	789	3893	3500	5663	4604	3144	2838	1569	1744	2087	2699	2069	3683	1506	9381	6405
Tb927.6.3280	cyclosome subunit 1, putative	5514	3809	4007	5160	5012	3547	1261	703	2170	2061	1357	633	759	417	3091	5266
Tb11.v5.0869	cystathione gamma lyase, putative	759	#N/A	#N/A	494	513	#N/A	686	375	384	719	821	535	813	435	#N/A	#N/A
Tb927.9.12320	cystathione gamma lyase, putative	1233	2124	3362	6972	6546	5569	2853	1621	1887	2953	3224	2115	3084	1801	16798	16574
Tb11.02.5400	cystathionine beta-synthase, putative	1089	976	1408	5697	5570	4159	4394	2092	1863	3135	2600	1421	3869	2158	17786	14634
Tb11.02.5400b	cystathionine beta-synthase, putative	1089	#N/A	#N/A	#N/A	#N/A	#N/A	4100	1995	1777	2947	2456	1347	3605	2014	#N/A	#N/A
Tb927.6.560	cysteine peptidase C (CPC), Clan CA, family C1, Cathepsin B-like (TbcatB)	1023	9947	9664	9509	9948	6260	4314	2933	9028	5229	8915	4064	2207	1772	4493	4751
Tb927.6.1010	cysteine peptidase precursor, Clan CA, family C1, Cathepsin L-like (CP)	1353	80614	74623	96086	97096	59081	44956	34940	100428	63076	92345	42103	26697	16684	138017	117194
Tb927.6.960	cysteine peptidase precursor, Clan CA, family C1, Cathepsin L-like (CP)	1353	#N/A	#N/A	96086	97096	59081	44956	34940	100428	63076	92345	42103	26697	16684	#N/A	#N/A
Tb927.6.1060	cysteine peptidase precursor, Clan CA, family C1, Cathepsin L-like (CP)	1350	#N/A	#N/A	99776	100930	60739	44937	35069	99812	62861	91929	41849	26622	16618	#N/A	#N/A
Tb927.6.980	cysteine peptidase precursor, Clan CA, family C1, Cathepsin L-like (CP)	1353	#N/A	#N/A	100265	101243	61271	45191	35255	101124	63436	92901	42279	26834	16796	#N/A	#N/A
Tb927.6.970	cysteine peptidase precursor, Clan CA, family C1, Cathepsin L-like (CP)	1353	#N/A	#N/A	102534	103788	62371	46957	36611	104937	65929	96405	43944	27773	17349	#N/A	#N/A
Tb927.6.1050	cysteine peptidase precursor, Clan CA, family C1, Cathepsin L-like (CP)	1350	#N/A	#N/A	105494	106826	64444	44354	34643	99278	62198	91349	41428	26313	16442	#N/A	#N/A
Tb927.6.990	cysteine peptidase precursor, Clan CA, family C1, Cathepsin L-like (CP)	1350	#N/A	#N/A	105499	106885	64522	44809	34991	99676	62475	91769	41608	26502	16580	#N/A	#N/A
Tb927.6.1000	cysteine peptidase precursor, Clan CA, family C1, Cathepsin L-like (CP)	1350	#N/A	#N/A	109205	110240	66172	45697	35783	101556	63971	93607	42521	26982	16900	#N/A	#N/A
Tb927.6.1030	cysteine peptidase precursor, Clan CA, family C1, Cathepsin L-like (CP)	1350	#N/A	#N/A	114409	115340	68891	45705	35777	101092	63882	93170	42465	26864	16863	#N/A	#N/A
Tb927.6.1040	cysteine peptidase precursor, Clan CA, family C1, Cathepsin L-like (CP)	1350	#N/A	#N/A	114409	115340	68891	45705	35777	101092	63882	93170	42465	26864	16863	#N/A	#N/A
Tb927.6.1020	cysteine peptidase precursor, Clan CA, family C1, Cathepsin L-like (Rhodesain)	1353	#N/A	#N/A	112240	113389	67838	49862	38969	110734	70213	102169	46631	29504	18479	#N/A	#N/A
Tb927.10.12820	Cysteine proteinase domains by interpro but not NCBI	3042	14737	19332	15922	15902	9676	2181	1413	6683	5508	2562	663	802	743	1774	6106
Tb927.10.7180	cysteine-rich, acidic integral membrane protein precursor (CRAM)	3447	#N/A	#N/A	12982	11231	11267	9462	5616	3520	6871	8634	6538	11992	7355	#N/A	#N/A
Tb927.6.950	cysteinyl-tRNA synthetase, putative	2358	8168	9328	11382	10929	6480	3240	1734	3674	3623	3751	1753	3847	1856	21694	13101
Tb927.9.3000	cytidine deaminase, putative	549	508	595	479	500	406	169	127	334	272	399	294	267	112	888	864
Tb11.v5.0356	cytidine triphosphate synthase, putative	1770	#N/A	#N/A	0	0	#N/A	1875	1084	1512	2281	1852	820	2277	1101	#N/A	#N/A
Tb927.11.16510	cytochrome b/c1 complex component, putative	441	1586	1844	3017	3034	1992	1375	731	1784	1374	2228	1413	1110	725	6303	5108
Tb927.11.13650	cytochrome b5, putative (CYB5)	360	456	461	1328	1296	970	534	300	708	586	879	521	654	311	3184	1959
Tb927.3.3470	cytochrome b5, putative (CYB5)	543	451	609	1475	1492	902	366	230	838	619	746	538	335	209	479	448
Tb927.11.6640	cytochrome b5, putative (CYB5)	402	245	261	1525	1482	1186	618	325	560	498	1704	1094	1334	870	612	1184
Tb927.8.5120	cytochrome c	345	1874	2535	5919	5495	4480	502	261	752	600	1031	727	869	783	8088	5487
Tb927.9.8680	cytochrome c oxidase assembly factor, putative	816	1025	1181	2515	2246	1682	1115	653	1068	890	2422	1550	1548	721	2723	2910
Tb927.1.1580	cytochrome c oxidase assembly factor, SCO1/2, putative	906	557	601	1034	1020	902	599	242	460	443	866	536	617	494	2207	2135
Tb927.10.3120	cytochrome c oxidase assembly protein, putative	699	411	645	1771	1804	1474	952	509	910	819	1785	1312	1395	698	1909	1666
Tb927.3.1890	cytochrome c oxidase assembly protein, putative	855	1057	1018	1978	1863	1365	1182	624	1359	1248	1594	987	1289	643	3342	3032
Tb927.7.6990	cytochrome c oxidase complex	903	843	869	4234	4330	2914	2946	1406	2412	2320	3222	2203	3860	2142	4623	3762
Tb927.5.3040	Cytochrome c Oxidase complex, MIX protein	597	449	516	598	626	474	570	341	345	495	842	454	922	431	1458	1870
Tb927.3.2650	cytochrome c oxidase copper chaperone, putative	222	500	619	1714	1444	1127	823	403	961	957	4169	1896	1921	1299	1815	1561
Tb927.11.11950	cytochrome oxidase assembly protein, putative	1182	576	580	1203	1228	1026	1019	527	731	791	938	613	1026	475	4757	5309
Tb927.1.4100	cytochrome oxidase subunit IV (COXIV)	1062	2043	2368	2787	2630	1957	2318	1192	1088	1784	1573	832	2416	1354	20035	17992
Tb927.10.8320	cytochrome oxidase subunit IX (COXIX)	375	887	1103	2089	2055	1636	1756	1083	1334	1381	4847	2769	3438	2301	9221	5068
Tb927.9.3170	cytochrome oxidase subunit V (COXV)	591	785	1066	1747	1781	1422	1196	730	624	814	2828	2012	2869	1866	9331	6788
Tb927.10.280	cytochrome oxidase subunit VI (COXVI)	477	1041	1300	3686	3418	2662	2071	1231	1485	1620	4694	3031	4127	2506	9895	7289
Tb927.3.1410	cytochrome oxidase subunit VII (COXVII)	498	817	986	5310	4870	4311	3401	1842	3598	3440	9398	5223	4772	3950	10994	6282
Tb927.4.4620	cytochrome oxidase subunit VIII (COXVIII)	474	272	428	2068	2078	1661	1457	821	1646	1543	3477	2201	2080	1314	9255	8010
Tb927.11.13140	cytochrome oxidase subunit X (COXX)	351	#N/A	#N/A	3122	3118	2420	3191	2034	2469	2793	5676	4980	3723	2438	#N/A	#N/A
Tb927.3.680	cytochrome P450, putative	1755	1233	1407	1767	1674	958	1402	726	936	1030	1650	680	1775	878	3103	4061
Tb927.4.560	Cytoplasmic dynein 2 heavy chain (DYNC2H1), putative	12699	40749	36834	21914	21446	11923	2902	2258	7950	7172	2710	873	1856	1038	5974	25824
Tb927.3.1360	cytosine-specific DNA methylase, putative	1866	1713	1862	2865	3010	2151	1414	756	1171	1186	1840	838	1292	652	1714	2241
Tb927.4.3950	cytoskeleton-associated protein CAP5.5, putative,cysteine peptidase, Clan CA, family C2, putative (CAP5.5)	2562	#N/A	#N/A	7606	7200	5919	3012	1843	2270	3682	2510	979	2787	1485	#N/A	#N/A
Tb927.11.15230	cytosolic coat protein, putative	687	2361	2719	4364	3861	2461	1738	850	2104	1793	2185	1089	1867	1040	4487	2403
Tb927.9.15090	cytosolic coat protein, putative	660	3726	3461	6486	6242	3930	1568	1049	2166	1784	2561	1557	2098	1024	5257	4448
Tb927.8.3060	cytosolic leucyl aminopeptidase, putative,metallo-peptidase, Clan MF, Family M17	2016	6248	6622	10764	9880	6774	2268	1428	2847	3286	1603	697	1957	738	14630	13671
Tb927.11.11250	cytosolic malate dehydrogenase (cMDH)	987	6843	6455	4748	4864	3149	1309	842	2990	1696	2271	1134	827	629	7587	6575
Tb927.10.12260	cytosolic nonspecific dipeptidase, putative,peptidase (M20/M25/M40 family), putative	1428	2012	2665	5596	5364	3939	4980	2754	2303	3548	4341	2783	4434	2626	21889	27406
Tb927.1.3950	D-alanine aminotransferase (ALAT)	1515	9516	11904	11897	13728	7042	2385	1424	2935	2817	1863	575	1779	1040	5027	6558
Tb927.2.3440	D-alanyl-glycyl endopeptidase-like protein,cysteine peptidase, Clan CA, family C51, putative	822	#N/A	#N/A	3057	3262	2283	826	417	1106	1007	1609	1162	1297	702	#N/A	#N/A
Tb927.2.3460	D-alanyl-glycyl endopeptidase-like protein,cysteine peptidase, Clan CA, family C51, putative	843	#N/A	#N/A	3017	3218	2253	967	413	843	864	1741	1405	2056	1094	#N/A	#N/A
Tb927.10.7190	D-tyrosyl-tRNA deacylase, putative	456	1056	1027	3042	2976	1629	779	420	1255	921	1575	1007	1239	792	2971	1275
Tb927.3.1700	DAG acyltransferase	1473	1404	1305	1357	1438	879	836	437	827	765	1278	667	949	552	1147	1886
Tb927.8.5140	DAG kinase	1728	3960	4193	5853	5638	3422	918	490	1711	1285	873	280	728	431	1203	1428
Tb927.6.5110	Damage-specific DNA binding protein, putative	3813	4653	4611	7756	7150	4773	2208	1149	3048	2827	1941	957	1550	802	7553	7222
Tb927.8.2370	DCL1	4947	5767	6389	6277	6412	4181	2178	1314	2133	2648	1757	583	2844	1080	4142	7902
Tb927.10.14550	DED1-1, ATP-dependent DEAD/H RNA helicase, VASA homologue	1983	4916	5801	1043	1016	551	530	384	680	619	231	86	366	191	9596	10588
Tb927.9.12510	DED1-2, ATP-dependent DEAD/H RNA helicase, DED1-2	2208	12981	13175	7456	7149	4598	2100	1321	2103	3127	1270	401	2191	1061	23944	23617
Tb927.11.10930	delta tubulin,tubulin delta chain (TUBD1)	1470	2865	2577	3409	3630	2527	1228	823	1738	1543	1788	934	1561	677	3281	4238
Tb927.10.3210	delta-1-pyrroline-5-carboxylate dehydrogenase, putative	1686	7161	8933	9736	9455	7895	5451	2870	2831	4544	3642	1693	3735	2181	34860	34281
Tb927.10.7100	delta-4 fatty acid desaturase	1266	761	834	2158	2023	1870	781	381	558	540	1606	961	1781	1084	3413	3718
Tb11.v5.0580	delta-6 fatty acid desaturase, putative	1266	#N/A	#N/A	900	915	#N/A	824	390	550	536	1620	960	1831	1139	#N/A	#N/A
Tb927.6.2900	dendritic cell-derived IFNG-induced protein,SAM domain and HD domain-containing protein 1	2208	2530	2799	4935	4782	3287	924	522	1308	1120	2055	1250	1361	633	5215	3733
Tb927.9.2580	deoxyhypusine hydroxylase, putative	954	3794	4141	3654	3529	2392	1455	884	1217	1180	2269	1685	1750	893	2605	2938
Tb927.10.2750	deoxyhypusine synthase	1386	1731	1769	2268	2161	1520	1539	735	1228	1085	1627	849	1447	690	2775	2954
Tb927.1.870	deoxyhypusine synthase, putative	1029	1834	1996	3104	3042	1777	1147	710	1694	1307	2191	1090	1873	958	3282	2295
Tb927.10.11100	deoxyribodipyrimidine photolyase, putative,DNA repair enzyme, putative	1707	2694	2420	2626	2583	1610	657	558	1012	1092	1128	779	829	347	1692	3240
Tb927.7.5680	deoxyribose-phosphate aldolase, putative	843	742	766	2386	2629	1541	1436	823	997	1158	2774	1515	3036	1552	2710	2659
Tb927.7.5160	deoxyuridine triphosphatase, putative,dUTP diphosphatase	864	2008	2540	3587	3394	2297	823	543	930	912	1011	652	818	392	3977	4501
Tb927.6.710	dephospho-CoA kinase, putative	726	657	870	2049	1948	1218	509	349	727	588	1155	631	718	341	2012	1212
Tb927.1.1000	developmentally regulated phosphoprotein (dr6)	1263	858	1293	3614	3513	2605	1992	1239	2376	2019	4159	2795	3230	1742	2986	2930
Tb927.10.3990	DHH1	1221	18999	19440	10819	11601	7295	2239	1635	2874	3158	3187	1354	2264	1268	15657	17786
Tb927.11.2210	diacylglycerol acyltransferase, putative	4575	7510	8794	5644	5290	3528	1223	652	2217	2147	1269	401	792	460	2646	5732
Tb927.8.4870	DIGIT, flagellar component	3615	8769	9450	10156	9337	5555	2182	1557	4039	3477	2719	1280	2025	1003	8894	11617
Tb927.8.7730	Dihydroceramide synthase	1194	1532	1729	1607	1526	1365	942	474	632	732	1540	1262	1923	825	4550	3437
Tb927.7.5480	dihydrofolate reductase-thymidylate synthase (DHFR-TS)	1584	2724	2581	4244	4445	3141	684	359	1193	1009	739	308	728	353	3741	4851
Tb927.10.7570	dihydrolipoamide acetyltransferase E2 subunit, putative	1356	4884	6261	8569	7956	6524	5187	2984	3766	4627	3834	1844	3634	1835	15681	19711
Tb11.v5.0774	dihydrolipoamide acetyltransferase precursor, putative	594	#N/A	#N/A	12	10	#N/A	2896	1579	2026	2450	2104	1014	1999	1018	#N/A	#N/A
Tb927.5.4330	dihydrolipoamide branched chain transacylase, putative	1320	903	1163	2323	2122	1892	1109	623	765	857	1705	1186	1189	577	3044	3333
Tb927.8.7380	dihydrolipoamide dehydrogenase, point mutation,acetoin dehydrogenase e3 component, putative	1641	2363	2442	3778	3657	2472	1634	1151	2086	2197	2271	1250	2259	930	3480	3617
Tb927.4.5050	dihydrolipoamide dehydrogenase, pseudogene, putative,acetoin dehydrogenase e3 component, point mutation,dihydrolipoamide dehydrogenase, point mutation	1566	#N/A	#N/A	#N/A	#N/A	#N/A	1423	994	1909	1976	1979	1105	2095	826	#N/A	#N/A
Tb927.4.5040	dihydrolipoamide dehydrogenase, putative	1818	2204	2040	2827	2690	1770	1285	982	1577	1685	1798	926	1621	640	3594	3439
Tb927.3.4390	dihydrolipoamide dehydrogenase, putative (GCVL-1)	1518	1287	1289	1912	1873	1561	924	506	1210	1007	1113	953	890	477	2517	2219
Tb927.11.16730	dihydrolipoyl dehydrogenase (GCVL-2)	1434	6524	6920	8197	8117	6393	6373	3571	3502	4905	3771	1638	5030	2805	30900	28839
Tb927.8.5630	dihydroorotase, putative	1173	1710	1749	2782	2532	1892	742	441	1060	913	1034	557	1016	435	3474	3064
Tb927.5.3830	dihydroorotate dehydrogenase (fumarate), putative	942	4299	4449	5894	5294	3688	1418	870	1992	1789	3380	2066	2046	1060	4848	3947
Tb927.4.3160	Dihydroxyacetonephosphate acyltransferase	3729	4080	4298	3703	3764	2732	529	371	1016	1171	682	208	623	325	2831	6428
Tb927.10.6970	dipeptidyl-peptidase 8-like serine peptidase,serine peptidase, Clan SC, Family S9B	2553	#N/A	#N/A	12132	11949	8460	3101	1931	6710	5304	9681	5191	5246	3549	#N/A	#N/A
Tb927.10.6940	Dipeptidyl-peptidase 8-like, putative	2553	#N/A	#N/A	12132	11949	8460	3101	1931	6710	5304	9681	5191	5246	3549	#N/A	#N/A
Tb927.3.4340	diphthamide synthesis protein, putative	1074	1262	1395	2901	2532	1964	690	453	1283	993	1418	987	710	448	2140	1650
Tb927.4.4650	diphthine synthase, putative	810	870	952	2818	2496	1836	894	558	1088	1012	1430	1182	1060	625	4133	2557
Tb11.v5.1053	DIS3-like exonuclease, putative	1119	#N/A	#N/A	2823	2752	#N/A	1413	699	1136	1054	1655	846	1709	863	#N/A	#N/A
Tb927.11.8290	DIS3L2, RNaseB motif protein, no PIN domain	2688	3365	3764	4987	4953	3297	2336	1301	2079	2142	2825	1188	3120	1637	6831	7947
Tb927.5.1020	disulfide isomerase, putative	1770	3201	3665	4006	3722	2537	1169	830	1942	1635	1784	873	1168	481	3687	4201
Tb927.4.4320	divalent cation tolerance protein, putative	351	289	410	813	780	603	473	283	445	315	1353	707	1048	698	344	439
Tb927.9.4930	divalent cation transporter, putative	1230	1455	1415	2516	2278	1815	1639	1011	1663	1522	2740	1764	2082	976	3334	3462
Tb927.10.4480	DNA damage repair protein, putative	1842	2023	2231	4440	4330	3152	1211	638	2526	1936	1954	783	889	517	2047	2712
Tb10.v4.0038	DNA damage repair protein, putatives	1842	#N/A	#N/A	4440	4330	3152	1211	638	2526	1936	1954	783	889	517	#N/A	#N/A
Tb927.7.4080	DNA excision repair protein CSB	3381	3505	3592	7093	6570	3992	1814	1026	2394	2309	1479	547	1630	652	3578	5502
Tb927.6.4780	DNA ligase I, putative	2241	6469	5866	8030	7803	4970	2213	1384	2743	2438	3464	1805	2996	1253	10654	6008
Tb927.11.6750	DNA ligase, putative	1728	1407	1324	2618	2508	1768	906	531	1188	1072	1211	788	1017	437	1885	2657
Tb927.7.600	DNA ligase, putative,mitochondrial DNA ligase homolog, putative	1542	1273	1426	3038	3019	1914	721	452	1183	1012	1122	607	924	389	2152	1897
Tb927.7.610	DNA ligase, putative,mitochondrial DNA ligase homolog, putative	1449	6253	8950	6624	6083	3532	1371	719	3097	2244	2499	1080	1113	708	6336	6460
Tb11.v5.0547	DNA mismatch repair protein, putative	951	#N/A	#N/A	9505	9387	#N/A	564	334	962	704	601	143	426	227	#N/A	#N/A
Tb927.10.11020	DNA mismatch repair protein, putative,MSH2 (MSH2)	2856	4407	4177	4345	4255	3101	1015	604	1648	1381	1109	273	843	461	5072	7648
Tb927.11.12350	DNA photolyase, putative	2547	1405	1591	2017	1927	1462	1246	648	1280	1251	838	344	867	336	1193	2871
Tb927.8.4880	DNA polymerase alpha catalytic subunit,DNA polymerase I	4023	4168	5076	6483	6077	3910	1565	985	2559	2267	1956	1187	1602	779	4278	5649
Tb927.2.1800	DNA polymerase delta catalytic subunit, putative (27H14.40)	3081	7329	7063	7432	7139	3868	1181	972	2605	2302	1919	850	1261	495	4914	8439
Tb927.3.1130	DNA polymerase delta subunit 2, putative	1701	1925	1845	3343	3196	1872	1160	816	1429	1333	1579	879	1372	603	2742	2872
Tb927.9.10440	DNA polymerase epsilon catalytic subunit, putative	6741	7694	9097	9001	8629	5884	1992	1225	3266	3140	2052	914	1984	834	5523	11290
Tb927.9.15030	DNA polymerase epsilon subunit b, putative	1608	1218	1254	23	22	17	761	499	1384	1060	980	620	798	387	0	17
Tb927.10.1710	DNA polymerase eta, putative	1578	1959	2023	3014	2878	1711	1021	630	1740	1364	1541	797	1004	516	2476	2555
Tb11.v5.0661	DNA polymerase kappa, putative	513	#N/A	#N/A	0	0	#N/A	394	187	550	473	712	372	416	284	#N/A	#N/A
Tb11.v5.0756	DNA polymerase kappa, putative	636	#N/A	#N/A	1	1	#N/A	348	161	458	381	598	326	348	233	#N/A	#N/A
Tb927.11.8510	DNA polymerase kappa, putative	1713	#N/A	#N/A	1572	1604	1166	906	472	1152	1045	1477	933	933	564	#N/A	#N/A
Tb927.11.8490	DNA polymerase kappa, putative	1719	#N/A	#N/A	1595	1610	1128	1096	603	1459	1408	1895	1200	1207	781	#N/A	#N/A
Tb11.v5.0526	DNA polymerase kappa, putative	1719	#N/A	#N/A	1931	1869	#N/A	1038	572	1323	1275	1769	1054	1124	741	#N/A	#N/A
Tb927.11.8500	DNA polymerase kappa, putative	1716	#N/A	#N/A	2127	2183	1514	1472	761	1939	1740	2527	1503	1538	1033	#N/A	#N/A
Tb11.v5.0878	DNA polymerase kappa, putative	810	#N/A	#N/A	3035	2947	#N/A	617	289	767	644	1012	587	609	427	#N/A	#N/A
Tb11.v5.0711	DNA polymerase kappa, putative	1338	#N/A	#N/A	3320	2799	#N/A	643	370	842	796	1061	702	727	433	#N/A	#N/A
Tb11.v5.0764	DNA polymerase kappa, putative	1833	#N/A	#N/A	3380	3086	#N/A	972	549	1291	1213	1665	960	1072	681	#N/A	#N/A
Tb11.v5.1050	DNA polymerase kappa, putative	1716	#N/A	#N/A	13240	12067	#N/A	975	546	1387	1206	1762	1082	1042	655	#N/A	#N/A
Tb11.v5.1058	DNA polymerase kappa, putative	1761	#N/A	#N/A	#N/A	#N/A	#N/A	1761	983	1976	1946	2852	1710	1927	1126	#N/A	#N/A
Tb927.11.8620	DNA polymerase kappa, putative	1716	#N/A	#N/A	#N/A	#N/A	#N/A	1032	574	1435	1315	1848	1121	1156	763	#N/A	#N/A
Tb11.v5.1056	DNA polymerase kappa, putative	1248	#N/A	#N/A	#N/A	#N/A	#N/A	352	187	418	370	640	416	513	313	#N/A	#N/A
Tb927.11.8480	DNA polymerase kappa, putative,DNA polymerase IV, putative	1716	#N/A	#N/A	842	882	647	1072	556	1348	1249	1767	1073	1126	718	#N/A	#N/A
Tb927.11.8520	DNA polymerase kappa, putative,DNA polymerase IV, putative	1713	#N/A	#N/A	1365	1451	1075	1034	500	1319	1150	1609	960	1050	691	#N/A	#N/A
Tb927.11.8530	DNA polymerase kappa, putative,DNA polymerase IV, putative	1716	#N/A	#N/A	2014	1968	1434	1020	583	1468	1300	1864	1172	1114	703	#N/A	#N/A
Tb927.11.8580	DNA polymerase kappa, putative,DNA polymerase IV, putative	1719	#N/A	#N/A	2349	2405	1706	1447	744	1847	1669	2397	1417	1464	960	#N/A	#N/A
Tb927.11.8570	DNA polymerase kappa, putative,DNA polymerase IV, putative	1719	#N/A	#N/A	#N/A	#N/A	#N/A	1447	744	1847	1669	2397	1417	1464	960	#N/A	#N/A
Tb927.11.8610	DNA polymerase kappa, putative,DNA polymerase IV, putative	1716	#N/A	#N/A	#N/A	#N/A	#N/A	1032	574	1435	1315	1848	1121	1156	763	#N/A	#N/A
Tb11.v5.0792	DNA polymerase theta (helicase domain only), putative	2421	#N/A	#N/A	798	772	#N/A	1011	568	1414	1375	1258	697	1061	516	#N/A	#N/A
Tb927.8.3350	DNA polymerase theta (helicase domain only), putative	3174	3607	3586	4776	4650	2934	1274	726	1842	1751	1531	826	1298	618	4060	4578
Tb927.11.5550	DNA polymerase theta, putative	2691	2302	2460	4743	4457	2885	1310	802	1860	1660	2271	1088	1447	673	2724	3048
Tb927.8.3290	DNA polymerase zeta catalytic subunit, putative	5877	6577	7046	8511	8337	5779	1999	1158	3919	3290	2114	850	1331	725	3045	7290
Tb927.10.3110	DNA primase large subunit, putative	1734	1367	1431	2188	2234	1601	552	371	1029	922	829	450	492	233	1526	2237
Tb927.7.2310	DNA primase small subunit, putative	1266	1451	1529	3214	3221	2166	807	469	1191	993	1341	874	1184	602	1958	1952
Tb927.11.6890	DNA repair and recombination helicase protein PIF1	2790	5045	6186	4463	4769	2754	2148	1126	2307	2648	3478	1237	3161	1572	4379	12290
Tb927.11.6900	DNA repair and recombination helicase protein PIF2	3147	4719	5251	6091	5998	3953	1778	1050	1985	1949	1332	491	1735	653	2906	6163
Tb927.11.11800	DNA repair and recombination helicase protein PIF3	2256	1805	1885	2812	2885	2316	947	498	940	797	1342	592	1150	640	1054	2319
Tb927.11.14790	DNA repair and recombination helicase protein PIF4	2460	1226	1277	3002	3231	2428	1335	598	1155	1127	1793	862	1138	708	816	2058
Tb927.8.3560	DNA repair and recombination helicase protein PIF5	2787	5315	5464	4666	4501	2765	861	556	1668	1523	707	324	700	366	7200	8806
Tb927.10.910	DNA repair and recombination helicase protein PIF6	2391	2215	2249	3444	3264	2220	999	597	1650	1520	854	485	780	390	1904	3039
Tb927.8.700	DNA repair and recombination helicase protein PIF7	2979	2368	2613	4248	4244	2848	1097	699	1814	1834	1912	1010	1464	683	2190	3398
Tb927.7.1000	DNA repair and recombination helicase protein PIF8	2082	2133	2413	3663	3507	2175	939	690	1685	1426	1556	713	966	426	2970	3450
Tb927.11.5430	DNA repair and recombination protein RAD54, putative	3114	2562	2848	4220	4041	2887	1538	825	2139	1931	1840	814	1460	723	2787	4005
Tb927.10.3550	DNA repair helicase, putative	3171	2373	2768	3698	3556	2476	1217	715	1484	1642	1129	426	1459	718	2103	3600
Tb927.7.2060	DNA repair protein ERCC1, putative	801	667	753	972	922	722	266	210	452	451	909	562	579	319	697	779
Tb927.5.3670	DNA repair protein XPF, putative	3729	6199	6276	6233	6125	4336	1476	988	2681	2426	2401	961	1540	770	4312	6525
Tb927.9.11760	DNA repair protein XPG, RAD2, putative	2241	940	1186	2382	2486	1555	431	323	719	728	865	518	626	304	1489	1676
Tb927.11.8010	DNA repair protein, putative	2289	1225	1324	1701	1626	1266	849	501	1209	1103	1603	1140	966	649	2227	2169
Tb927.3.5230	DNA repair protein, putative	1434	1955	1918	2972	2914	2093	867	444	1376	1095	1043	469	566	323	2608	2059
Tb927.8.6740	DNA repair protein, putative	1845	2475	2602	6263	6403	4090	1559	849	2500	2032	2650	1044	997	719	2368	3220
Tb927.11.750	DNA repair protein, putative	2955	5236	5224	8408	8073	5054	2187	1240	3172	2836	2595	1250	2171	1166	7925	6527
Tb927.3.4810	DNA replication complex GINS protein SLD5, putative	852	939	985	1460	1512	1007	682	413	773	632	1479	967	1090	482	887	997
Tb927.11.7860	DNA replication licensing factor MCM2, putative	2847	2810	3208	2296	2257	1694	523	413	1034	1070	660	439	644	256	3117	3921
Tb927.2.3930	DNA replication licensing factor MCM3, putative	2439	2150	2462	3540	3487	2102	835	566	1566	1333	1153	420	1127	520	2487	3451
Tb927.11.12250	DNA replication licensing factor MCM4, putative	2511	1782	2097	3377	3389	2307	998	571	1394	1164	1224	591	993	456	2101	2848
Tb927.11.5570	DNA replication licensing factor MCM5, putative	2313	1454	1566	2752	2696	1657	772	394	969	833	834	402	589	321	2092	2474
Tb927.11.11640	DNA replication licensing factor MCM6, putative	2607	2529	2756	4277	4277	2796	1326	770	1589	1477	1534	638	1363	586	2092	3691
Tb927.11.16140	DNA replication licensing factor MCM7, putative	2196	2517	2704	3880	3726	2317	637	409	1604	1320	805	390	454	293	2013	2851
Tb927.10.10410	DNA replication licensing factor MCM8, putative	2136	2120	2467	4721	4610	3152	1730	859	2902	2146	1973	977	1024	549	3841	4282
Tb927.9.9600	DNA replication licensing factor MCM9, putative	2322	2369	2413	3817	3899	2382	1497	921	1584	1569	1720	747	1600	698	3985	4215
Tb927.10.1900	DNA topoisomerase IA, putative	2421	2217	2306	2811	2807	1709	456	321	732	785	427	130	403	183	1671	3457
Tb927.4.1330	DNA topoisomerase IB, large subunit	2091	9454	9010	12022	11215	6803	2931	1517	3239	3439	2490	899	3718	1751	12546	9267
Tb927.9.5590	DNA topoisomerase ii (TOP2)	3666	6463	6766	6858	7039	4453	1915	1243	2470	2425	1383	559	1934	816	3534	7223
Tb927.11.11550	DNA topoisomerase II, putative	4368	#N/A	#N/A	11145	10623	6491	3209	1992	3976	4008	4352	1530	3084	1672	#N/A	#N/A
Tb927.11.11540	DNA topoisomerase II, putative (TOP2)	4275	#N/A	#N/A	#N/A	#N/A	#N/A	4683	2686	5415	5164	8618	2612	4818	2781	#N/A	#N/A
Tb927.11.9170	DNA topoisomerase III, putative	2526	3413	4268	6050	5884	3941	1499	824	2393	2174	1641	718	1385	560	5059	4904
Tb927.11.9520	DNA topoisomerase III, TOPO3 alpha	2757	3473	4337	3353	3354	2256	1346	770	2392	2066	1822	669	1215	538	4735	6608
Tb927.9.6940	DNA topoisomerase type IB small subunit	822	1710	1823	2549	2391	1706	1119	764	1265	1187	1545	739	1342	708	2706	2910
Tb927.11.10640	DNA-(apurinic or apyrimidinic site) lyase, putative	1719	1717	2114	4604	4352	2757	787	419	980	821	1319	523	744	419	1052	1246
Tb927.9.4390	DNA-damage inducible protein DDI1-like protein (1L12.395)	1137	2404	2246	3859	3659	2325	1083	555	1832	1446	1462	685	938	495	4458	3497
Tb927.11.8890	DNA-dependent RNA polymerases, putative (RPC19)	405	1068	1347	1669	1641	1192	643	537	899	699	2001	1373	1558	853	1543	1634
Tb927.11.7280	DNA-direcetd RNA polymerase II, subunit 9, putative (RPB9)	402	631	835	1569	1431	1020	311	259	510	408	920	552	647	323	1201	1076
Tb927.8.5090	DNA-directed RNA polymerase I largest subunit (RPA190)	5346	17017	13839	6951	6436	4454	3235	1888	2946	3778	2031	804	2957	1013	9255	24258
Tb11.v5.0723	DNA-directed rna polymerase I largest subunit, putative	2274	#N/A	#N/A	651	631	#N/A	539	429	515	875	401	144	739	228	#N/A	#N/A
Tb927.4.3810	DNA-directed RNA polymerase II subunit 2, p(RPB2)	3573	7954	7938	7290	7028	4320	1748	1114	3043	2693	2093	915	1737	826	5178	7161
Tb11.v5.0349	DNA-directed RNA polymerase II subunit 2, putative	663	#N/A	#N/A	3457	3091	#N/A	1018	784	2173	1661	7214	4019	3134	2154	#N/A	#N/A
Tb927.3.5500	DNA-directed RNA polymerase II subunit 3, putative, (RPB3)	1014	1612	1765	3904	3633	2507	1319	805	1912	1482	5799	2992	2066	1292	3030	1990
Tb927.11.2200	DNA-directed RNA polymerase II, putative (RPB11)	399	561	658	1272	1291	878	511	318	519	445	1061	600	858	472	962	853
Tb927.10.13310	DNA-directed RNA polymerase II, putative,(RPB5z)	900	1672	1466	2246	2027	1534	845	474	879	707	1279	663	1122	573	2773	2914
Tb11.v5.0255	DNA-directed RNA polymerase II, subunit 9, putative	402	#N/A	#N/A	1565	1430	#N/A	311	259	510	408	920	552	647	323	#N/A	#N/A
Tb11.v5.0609	DNA-directed RNA polymerase III largest subunit, putative	1197	#N/A	#N/A	1938	1963	#N/A	165	117	195	244	128	44	210	82	#N/A	#N/A
Tb11.v5.0608	DNA-directed RNA polymerase III largest subunit, putative	1632	#N/A	#N/A	2619	2399	#N/A	813	454	916	1029	567	222	733	289	#N/A	#N/A
Tb927.10.2780	DNA-directed RNA polymerase iii largest subunit,t (RPC160)	4593	4744	5209	5722	5606	3771	1911	1091	2108	2172	1322	532	1652	622	3858	8608
Tb927.2.1200	DNA-directed RNA polymerase III, pseudogene	1818	#N/A	#N/A	#N/A	#N/A	#N/A	4144	3128	7509	5843	21069	12281	10066	6593	#N/A	#N/A
Tb927.4.230	DNA-directed RNA polymerase III, pseudogene	2037	#N/A	#N/A	#N/A	#N/A	#N/A	2878	2228	5939	4502	16463	9437	7455	5152	#N/A	#N/A
Tb927.2.1110	DNA-directed RNA polymerase III, pseudogene	1827	#N/A	#N/A	#N/A	#N/A	#N/A	2479	1843	4598	3697	13614	7761	6731	4287	#N/A	#N/A
Tb927.6.5190	DNA-directed RNA polymerase III, pseudogene	1938	#N/A	#N/A	#N/A	#N/A	#N/A	1180	867	2420	1794	6662	3828	2908	1967	#N/A	#N/A
Tb927.1.540	DNA-directed RNA polymerase III, putative, (RPC128)	3390	#N/A	#N/A	5913	5299	3847	1264	763	2267	2056	1819	930	1604	705	#N/A	#N/A
Tb927.1.1170	DNA-directed RNA polymerase subunit RBP12, putative (RBP12)	249	424	582	1094	1059	754	340	223	475	340	842	528	645	385	919	670
Tb927.4.3510	DNA-directed RNA polymerase subunit, putative	435	#N/A	#N/A	5381	5201	3314	2651	1580	2291	1721	10228	4285	5855	4040	#N/A	#N/A
Tb927.3.1250	DNA-directed RNA polymerase subunit, putative, (RPB10)	255	556	651	951	958	637	530	329	404	331	1107	563	964	543	920	669
Tb927.4.3490	DNA-directed RNA polymerase subunit, putative, (RPB6)	435	1737	1533	5000	4826	3061	2439	1451	2121	1611	9372	3948	5418	3723	4977	2609
Tb927.11.200	DNA-directed RNA polymerase subunit, putative, (RPB6z)	396	717	551	946	913	683	729	507	604	582	1527	1060	1447	664	2178	570
Tb11.v5.0480	DNA-directed RNA polymerase, alpha subunit, putative	1014	#N/A	#N/A	1308	1240	#N/A	1169	756	1047	991	1617	977	1154	617	#N/A	#N/A
Tb927.10.15370	DNA-directed RNA polymerase, alpha subunit, putative, (RPC40)	1014	1432	1424	2431	2148	1500	1018	647	922	870	1413	847	993	553	1735	2190
Tb927.2.460	DNA-directed RNA polymerase, pseudogene	1977	#N/A	#N/A	#N/A	#N/A	#N/A	5148	3802	9558	7599	28381	16274	13754	9119	#N/A	#N/A
Tb927.2.420	DNA-directed RNA polymerase, pseudogene	1983	#N/A	#N/A	#N/A	#N/A	#N/A	4485	3340	8658	6950	24163	14022	11110	7745	#N/A	#N/A
Tb927.2.490	DNA-directed RNA polymerase, pseudogene	1887	#N/A	#N/A	#N/A	#N/A	#N/A	4252	3225	8051	6449	24862	14227	11808	7916	#N/A	#N/A
Tb927.2.300	DNA-directed RNA polymerase, pseudogene	1983	#N/A	#N/A	#N/A	#N/A	#N/A	4183	3111	7912	6450	21612	12681	10061	6993	#N/A	#N/A
Tb927.2.540	DNA-directed RNA polymerase, pseudogene, putative,DNA-directed RNA polymerase, degenerate	1857	#N/A	#N/A	#N/A	#N/A	#N/A	4877	3734	9147	7324	28514	16377	13451	8774	#N/A	#N/A
Tb927.11.10420	DNA-directed RNA polymerase, putative (RPA12)	456	979	915	1617	1571	1291	824	516	748	788	1781	1390	1620	734	2274	1185
Tb927.3.5270	DNA-directed RNA polymerases II subunit, putative (RPB4)	489	952	885	1635	1531	954	686	389	834	575	1529	883	1032	602	1970	1425
Tb927.10.13320	DNA-directed RNA polymerases II subunit, putative (RPB5)	660	1079	1112	2841	2827	1849	1267	573	1194	984	1622	921	1780	849	2479	1727
Tb927.9.11930	DNA-repair protein XPC	2307	2023	1949	2882	3065	2090	1142	626	1384	1148	1590	700	1076	559	2063	2660
Tb927.11.16270	DNAexcision repair helicase XPBR	2334	2598	2723	4199	4230	2602	1366	858	2126	1816	1740	613	1403	714	2705	4014
Tb927.9.12790	dolichol kinase, putative	1674	2322	2435	2604	2633	1930	867	504	1345	1310	911	340	1145	531	3049	2981
Tb927.10.4700	dolicholphosphate-mannose synthase, putative	705	479	654	1876	1694	1241	740	428	681	612	1685	955	953	552	1438	894
Tb927.10.4610	dolicholphosphate-mannose synthase, putative	780	1423	1533	3344	3321	2404	992	621	1673	1074	3220	1337	1370	1002	2450	1913
Tb927.4.2230	dolichyl-P-Man:GDP-Man1GlcNAc2-PP-dolichyl alpha-1,3-mannosyltransferase, putative	1530	1678	2128	3129	2855	1968	924	596	1569	1331	1585	843	797	516	1956	1932
Tb927.6.1140	dolichyl-P-Man:GDP-Man5GlcNAc2-PP-dolichyl alpha-1,2-mannosyltransferase, putative	2025	4598	3660	3057	3071	1830	681	554	1355	1075	1393	696	771	404	7956	5173
Tb927.11.11670	dolichyl-P-Man:GDP-Man5GlcNAc2-PP-dolichyl alpha-1,2-mannosyltranslocase, putative	1797	3838	3096	4555	4506	3064	1352	772	2383	1815	1629	742	849	433	2952	3339
Tb927.10.6530	dolichyl-P-Man:GDP-Man5GlcNAc2-PP-dolichyl alpha-1,3-mannosyltransferase, putative	1215	2130	1881	3239	2944	1869	992	649	1309	1215	2019	1296	1099	465	4247	3012
Tb927.2.4720	dolichyl-P-Man:GDP-Man7GlcNAc2-PP-dolichyl alpha-1,6-mannosyltransferase, putative	2277	1955	1512	1987	1976	1348	566	316	723	616	842	343	493	308	2367	1901
Tb927.10.13210	dolichyl-P-Man:GDP-ManGlcNAc2-PP-dolichyl beta-1,4-mannosyltransferase, putative	1833	2627	2636	3429	3291	2202	1139	628	1682	1412	1581	866	1064	478	2688	3246
Tb927.7.1710	DOM34, releases stalled ribosomes	1218	1068	1188	3587	3356	2347	1166	632	1454	1116	2379	1246	1844	917	2135	1679
Tb927.8.1920	DOT1A	888	684	1100	2319	2179	1502	540	279	1127	732	1306	927	567	435	1253	1228
Tb927.11.16020	DRBD10	1302	2241	2119	2497	2174	1447	1213	705	877	909	1329	836	1395	617	3502	3810
Tb927.3.3940	DRBD11	1782	6467	6590	1835	1576	852	740	524	776	987	519	174	744	373	4966	5907
Tb927.7.5380	DRBD12	1800	1012	1234	497	523	355	152	72	196	191	187	81	290	106	671	1261
Tb927.8.6650	DRBD13	2001	931	1024	718	782	526	110	46	98	131	75	32	187	73	481	1526
Tb927.11.950	DRBD14	1416	5173	4604	4117	4403	2797	474	328	961	808	838	345	454	328	2562	3891
Tb927.8.710	DRBD17	4134	26277	28826	15266	15332	8302	2847	2251	6196	6436	2278	665	2210	1217	16539	42443
Tb927.11.14090	DRBD18	1443	14186	11266	13968	13624	8883	1483	961	3155	2658	1154	342	1058	694	13932	15976
Tb927.9.13990	DRBD2	918	6405	6412	5416	5185	3247	1207	728	1270	1484	790	268	1344	715	9139	7427
Tb927.9.8740	DRBD3 (PTB1)	984	8466	8356	7826	8022	5262	2677	1760	2343	3114	1462	502	2268	1199	9037	13324
Tb927.11.14100	DRBD4 (PTB2)	1518	9299	8461	6487	6489	3794	2842	1567	4179	3123	2349	700	2160	1148	6005	7308
Tb927.6.3480	DRBD5	1044	2752	3763	2168	2070	1284	575	339	718	866	555	208	1054	531	883	1013
Tb927.3.3960	DRBD6A	1134	967	1186	2284	2455	1731	413	216	438	453	760	346	552	351	1042	1796
Tb927.3.3930	DRBD6B	1281	#N/A	#N/A	2644	2721	1956	481	263	535	534	798	346	611	378	#N/A	#N/A
Tb927.4.400	DRBD7	1155	3237	3334	5588	5546	3601	1478	909	2978	2354	3493	1931	1343	978	2020	2520
Tb927.9.13280	DRBD9	1290	1931	1631	4533	4129	2823	2197	1086	1551	1700	2042	1209	2560	1020	5883	3766
Tb927.6.2540	DREV methyltransferase, putative, Zinc finger domains	960	1028	1209	3329	3550	2482	1095	634	1687	1058	3115	1619	1091	849	2083	1310
Tb927.11.7320	dual specificity phopshatase, putative	1245	666	947	1705	1593	1135	887	449	400	514	823	504	1108	560	1475	2155
Tb11.v5.0643	dual specificity protein phosphatase, putative	1410	#N/A	#N/A	0	0	#N/A	592	452	913	874	638	277	643	258	#N/A	#N/A
Tb11.v5.0750	dual specificity protein phosphatase, putative	1761	#N/A	#N/A	5241	5226	#N/A	552	325	645	777	458	154	507	279	#N/A	#N/A
Tb11.v5.0751	dual specificity protein phosphatase, putative	1317	#N/A	#N/A	6141	5736	#N/A	150	89	194	281	160	50	239	87	#N/A	#N/A
Tb927.3.4760	dynamin, putative,vacuolar sortin protein 1, putative	1983	8336	12628	12640	11673	7603	2269	1605	6729	4933	5179	2640	900	877	10193	12040
Tb927.3.4720	dynamin, putative,vacuolar sortin protein 1, putative	1983	9443	13608	13513	12697	8030	2589	1788	9032	6022	6529	3309	861	923	7147	8902
Tb927.10.1130	dynein arm light chain, axonemal, putative	825	1844	1646	2799	2750	1578	883	615	1429	998	1479	762	1200	520	4051	2924
Tb927.7.820	dynein arm light chain, axonemal, putative	921	1742	1882	3487	3342	2006	639	399	1118	865	630	253	529	246	1845	2270
Tb927.11.11220	dynein heavy chain	12729	32751	32716	14012	13145	7616	2280	1613	5094	5104	1649	525	1521	624	6346	36295
Tb927.11.8160	dynein heavy chain	12459	32878	34124	16818	15935	9476	2212	1728	5331	4973	1804	568	1361	640	5153	36681
Tb927.11.3250	dynein heavy chain	13977	91782	88897	46737	45857	23739	4957	4073	13156	12005	4162	1184	2450	1272	13155	89836
Tb927.11.2430	dynein heavy chain DHC1b or DYNC2H2, cytoplasmic type	12924	46572	42870	21815	21942	12810	3364	2535	6823	6985	2838	921	2303	1108	5312	30633
Tb927.4.870	dynein heavy chain DNAH10 IAD-1alpha inner arm dynein heavy chain	13800	29993	31552	14847	14501	8668	2282	1515	5274	4757	1363	426	1373	662	5420	35014
Tb927.7.3160	dynein heavy chain, cytosolic, Dynein DYNC1HI Cyto1 clathrin-associated	15873	21180	18467	10311	10900	5488	2911	1907	4446	4269	1567	669	1931	938	3925	26315
Tb11.v5.0733	dynein heavy chain, cytosolic, putative	2481	#N/A	#N/A	3259	2937	#N/A	21	15	48	86	18	14	39	18	#N/A	#N/A
Tb11.v5.0698	dynein heavy chain, putative	1407	#N/A	#N/A	6426	5654	#N/A	42	32	103	95	82	32	69	30	#N/A	#N/A
Tb11.v5.0241	dynein heavy chain, putative	1713	#N/A	#N/A	7706	7371	#N/A	1747	1045	3930	2704	1897	677	1075	611	#N/A	#N/A
Tb11.v5.0242	dynein heavy chain, putative	10347	#N/A	#N/A	8417	8118	#N/A	933	735	2291	3107	1150	401	1042	466	#N/A	#N/A
Tb927.8.7840	dynein heavy chain, putative, not a DHC in Wickstead analysis	2397	1667	1986	2357	2385	1498	435	223	413	509	382	113	444	236	1312	2466
Tb927.2.4060	dynein intermediate chain IC 138	2595	4357	3945	3614	3412	2457	1716	1004	2112	2169	1462	586	1768	754	4264	5771
Tb927.11.2270	dynein intermediate chain IC140 (IDA7)	2430	4513	4718	5652	5745	3519	1823	1043	2641	2323	1641	627	1411	732	3429	5710
Tb927.11.14300	dynein intermediate chain IC70, putative	1809	7615	8585	11401	11215	6689	2424	1516	4736	3864	3103	1677	1863	924	5733	9844
Tb927.11.5000	dynein intermediate chain IC78, putative	1968	4365	5563	5828	5688	3614	1135	767	2133	1825	1558	684	1029	447	3927	5683
Tb927.8.6950	dynein light chain 2B, cytoplasmic	351	#N/A	#N/A	1917	1678	1159	409	353	867	628	1422	932	732	372	#N/A	#N/A
Tb927.11.18680	dynein light chain LC8, putative (DYNLL1)	273	3927	5751	12716	12052	8058	1276	1062	4417	3202	5585	3028	1998	1767	7355	5013
Tb11.0845	dynein light chain LC8, putative (DYNLL2)	273	#N/A	#N/A	12712	12043	8039	1256	1031	4345	3168	5530	2958	1968	1735	#N/A	#N/A
Tb927.11.5510	dynein light chain p28, axonemal, putative	708	1612	2056	3536	3630	2023	872	561	1314	994	1761	1171	1235	644	1812	1930
Tb927.10.15580	dynein light chain, putative	393	450	562	865	816	552	330	233	494	394	752	554	633	299	505	595
Tb927.5.4440	dynein light chain, putative	273	1006	1277	1707	1642	917	376	327	786	544	1052	764	925	439	1126	1141
Tb05.5K5.90	dynein light chain, putative	273	#N/A	#N/A	1819	1759	846	289	240	625	426	901	595	770	393	#N/A	#N/A
Tb11.0530	dynein light chain, putative	1464	#N/A	#N/A	2768	2863	1737	781	564	1249	1032	1699	846	1220	482	#N/A	#N/A
Tb927.10.4690	dynein light chain, putative	339	845	1210	2840	2934	1561	726	422	952	672	1360	778	1172	665	1174	1113
Tb927.11.5680	dynein light chain, putative	633	1922	2203	3686	3489	1957	797	485	1499	1154	1906	1243	1303	837	3049	2453
Tb927.10.6670	dynein light chain, putative	378	2362	2703	4302	3966	2845	1640	990	2456	1502	2909	1669	1304	919	5122	2895
Tb927.10.13110	dynein light chain, putative,dynein light chain 2B, redicted dynein modulator,roadblock/LC7 family member	357	1309	1542	3345	3234	1955	865	481	1681	1014	2282	1263	1480	1139	2721	1788
Tb927.10.10320	dynein light chain, putative,dynein Tctex1 family, putative	330	863	1023	1987	1897	1337	423	272	1036	622	1412	869	491	411	1127	920
Tb927.11.3660	dynein light chain, putative,dynein Tctex1 family, putative	351	1321	1905	2520	2335	1388	544	356	930	687	937	461	511	298	1782	1573
Tb927.10.13370	dynein light chain, putative,dynein Tctex1 family, putative	600	1587	1497	3014	2850	1859	810	471	1103	981	1324	808	916	556	2584	2083
Tb927.11.7740	dynein light chain, putative,dynein Tctex2 family, putative	348	594	725	1466	1471	937	476	243	784	548	980	562	663	393	984	753
Tb927.9.12820	dynein light chain, putative,dynein Tctex2 family, putative	375	890	1016	1945	1961	1181	566	338	714	608	1641	971	1154	714	1804	1300
Tb927.11.16810	dynein light intermediate chain D1bLIC, putative	1257	4730	4466	4449	4350	2902	1004	602	2026	1488	888	303	553	353	3308	3668
Tb927.11.7240	dynein regulatory complex subunit CMF70	1524	5770	5729	6850	6265	3151	2199	1553	3284	2539	3939	2305	2638	1318	4738	5011
Tb927.9.14480	dynein-associated protein, putative	297	1956	2653	2156	1810	1309	783	587	1169	798	3741	1827	2330	1709	1906	1270
Tb927.11.3140	DYRK2 dual-specificity protein kinase	1368	1838	2389	2991	2870	1838	975	601	1600	1397	1396	568	991	532	2253	2694
Tb927.11.16790	DYRK2 mitogen-activated protein kinase	1974	2543	2839	1828	1726	948	340	238	610	664	422	124	365	214	2704	2514
Tb927.9.6040	E1-like ubiquitin-activating enzyme, putative	1164	2446	2480	3671	3737	2471	1820	835	2146	1617	2157	958	2069	971	5123	3658
Tb927.8.7000	E1-like ubiquitin-activating enzyme, putative (ATG10)	564	738	875	1864	1860	1005	489	370	723	536	1879	1003	1325	570	1392	1149
Tb927.10.11180	E1-like ubiquitin-activating enzyme, putative,ATG7/CVT2/APG7, putative (ATG7)	2265	1712	1980	3476	3156	2282	1020	769	1771	1467	2042	1019	1226	568	2289	2729
Tb927.2.1890	E2-like ubiquitin-conjugation enzyme (ATG3)	879	758	1100	2344	2130	1190	544	393	1161	782	3227	1392	873	723	1237	950
Tb927.9.5650	E2-like ubiquitin-conjugation enzyme, putative	498	1224	1470	3087	3001	1747	998	608	1309	959	3172	1638	2386	1342	2527	1697
Tb927.1.1010	E3 ubiquitin-protein ligase KCMF1, putative,ZZ-type zinc finger-containing protein	2160	1667	1913	3039	2820	1930	797	510	1535	1249	1542	932	734	501	1836	2046
Tb927.1.2580	EAP1 exosome complex PH subunit	1194	3352	3267	5500	5408	3261	1956	1090	2022	1803	2486	1449	2328	1033	5966	4672
Tb927.11.16600	EAP2 exosome-associated protein 2	885	1075	1139	3054	2959	2134	1062	666	1157	1034	2228	1294	1512	840	1647	1509
Tb927.7.5460	EAP3 exosome-associated protein 3	609	1182	1155	3276	3070	1968	783	460	1394	925	1469	863	965	624	2232	1498
Tb927.11.11030	EAP4 exosome-associated protein 4	684	1113	1083	2638	2621	1664	1018	610	1082	963	2005	1180	1213	688	1941	1590
Tb927.7.3450	EF hand protein	588	#N/A	#N/A	5634	6244	3546	2017	1442	4102	2428	3600	2426	1682	1096	#N/A	#N/A
Tb927.4.2740	EF hand protein, conserved, RNAi inc diff?	453	4251	6042	7998	8340	5894	1393	928	4522	3321	4276	2175	1084	1501	7649	6664
Tb927.7.3440	EF hand protein, possibly in flagellum	741	#N/A	#N/A	5195	5777	3758	2772	1901	5351	3181	3945	2680	1979	1259	#N/A	#N/A
Tb927.3.2900	EF-2 alpha, elongation initiation factor 2 alpha subunit,	1257	6909	6755	7542	6672	4729	3259	1863	2778	3056	4685	3153	4798	2676	14111	11979
Tb927.10.5010	EF-G1 Mitochondrial elongation factor G	2241	5730	6754	9991	8991	6260	2794	1758	2312	2722	3304	2318	4686	2140	17071	13040
Tb927.3.3630	EF-TS Mitochondrial elongation factor ts	825	565	567	852	752	669	509	349	426	538	654	383	626	299	4214	3160
Tb927.10.13360	EF-Tu Mitochondrial elongation factor Tu	1413	3812	4462	5907	5535	3753	2920	1538	1736	2328	1948	824	2078	978	17489	18011
Tb927.9.10710	EF1 alpha, elongation factor 1-alpha, putative,hsp70 subfamily B suppressor 1	1914	1595	1760	2963	2692	1822	1385	729	1260	1073	1125	513	1156	476	3625	3757
Tb927.10.5840	EF1 beta, translation elongation factor 1-beta, putative	606	#N/A	#N/A	22733	21339	14463	3490	2240	3441	3126	4474	3026	4084	2672	#N/A	#N/A
Tb927.4.3570	EF1 beta, translation elongation factor 1-beta, putative	681	#N/A	#N/A	29403	29839	18398	5817	3721	7355	6260	8242	4430	6341	3737	#N/A	#N/A
Tb927.4.3590	EF1 beta, translation elongation factor 1-beta, putative	681	#N/A	#N/A	30997	31449	19652	6310	4030	7909	6740	8862	4788	6848	4025	#N/A	#N/A
Tb927.11.13090	EF1 gamma, elongation factor 1 gamma, putative	1215	#N/A	#N/A	31731	31658	20683	6033	3934	7844	6757	7911	4847	4450	2405	#N/A	#N/A
Tb927.11.13190	EF1 gamma, elongation factor 1 gamma, putative	1215	41555	33975	34094	33931	22261	6418	4195	8347	7180	8450	5169	4698	2570	58783	63274
Tb927.10.2090	EF1-alpha elongation factor 1-alpha, (TEF1)	1047	#N/A	#N/A	282506	291752	196965	61881	38018	45627	53072	49998	27584	66049	34742	#N/A	#N/A
Tb927.10.2110	EF1-alpha elongation factor 1-alpha, (TEF1)	1350	311277	268920	356062	366927	244398	73523	45060	54076	64207	60033	33372	80956	42214	347324	374176
Tb927.10.2100	EF1-alpha elongation factor 1-alpha, (TEF1)	1350	#N/A	#N/A	356062	366927	244398	73523	45060	54076	64207	60033	33372	80956	42214	#N/A	#N/A
Tb927.10.4570	EF2 elongation factor 2	2541	194615	173492	146418	149269	91533	25990	17765	21425	24957	17316	8536	15023	7475	166129	327995
Tb927.10.4560	EF2 elongation factor 2	2541	#N/A	#N/A	146711	149944	91631	25855	17652	21216	24928	17224	8509	15045	7465	#N/A	#N/A
Tb927.3.2170	EF2 translation elongation factor EF-2, putative	2673	5016	4949	6455	6232	4011	1693	1148	2713	2416	2335	1328	1792	754	8051	7354
Tb927.11.8980	EFG2 elongation factor G2-like protein	2454	1578	1972	2213	2065	1447	769	605	986	1081	1195	436	1087	452	2320	3648
Tb927.11.13250	eIF-2-gamma	1434	9573	9069	9911	10135	6347	3631	2114	3608	3670	3853	1951	4632	2167	12032	12942
Tb927.8.4390	eIF-2B GDP-GTP exchange factor, putative	1428	1688	1944	4393	4057	2841	1402	772	2026	1683	1585	734	1326	671	2446	2526
Tb927.10.4640	eIF-3L	1467	7269	7209	5641	5171	4114	2926	1695	2941	2895	4070	2720	3328	1504	9431	11197
Tb927.10.5300	eIF-6	747	2949	2784	4659	4510	2969	2810	1718	1939	2044	6173	4178	5052	2742	7369	5793
Tb927.8.5880	eIF1A	519	3501	3520	7031	6463	5191	2586	1587	2651	2236	3905	2783	3922	2236	5659	4775
Tb927.5.3120	eIF2 beta	942	4490	3831	5535	5133	3747	2659	1470	1887	1952	3309	2197	4531	2471	9259	7272
Tb927.11.1820	eIF2B delta subunit, subunit GCD2	1887	3605	3162	5292	5144	3069	1850	1266	2779	2372	3351	1535	2110	806	5280	5834
Tb927.6.1280	eIF2B GDP-GTP exchange factor	900	1039	1256	2412	2300	1649	1085	687	1210	1028	2038	1469	1779	920	2794	1563
Tb927.11.11570	eIF2B subunit (epsilon)	2403	3598	3707	5832	5442	3600	2529	1306	2077	2134	2364	1135	2682	948	5648	5805
Tb927.11.7210	eIF2K1	3711	#N/A	#N/A	4885	4609	3478	1736	1177	2551	2379	1999	1036	1482	715	#N/A	#N/A
Tb927.4.2500	eIF2K2 eukaryotic translation initiation factor 2-alpha kinase	3027	5164	5323	4693	4737	2749	892	538	1823	1794	1047	324	793	399	3868	5872
Tb927.6.2980	eIF2K3, involved in SLRNA silencing	3078	1689	2007	4110	3989	2611	1279	777	2040	1724	2002	1220	1226	638	3604	2520
Tb927.7.6090	eIF3a	2289	17371	16430	21759	19694	13718	6171	3070	5286	5154	5564	2478	6364	3578	21135	25011
Tb927.5.2570	EIF3B translation initiation factor	2091	10046	9993	10280	9170	6352	2375	1377	2743	2964	2905	1403	2884	1397	11939	19822
Tb927.7.2720	eIF3c	1992	2168	2319	5312	4923	3714	1306	743	2231	1804	2994	1957	1597	1087	2782	2584
Tb927.10.8290	eIF3c	2223	10620	12619	15792	13572	9048	4961	3109	5513	5489	3898	1767	5110	2170	14030	17645
Tb927.10.8270	eIF3c	2223	#N/A	#N/A	15980	13737	9102	4971	3116	5547	5529	3921	1773	5122	2179	#N/A	#N/A
Tb927.6.4370	eIF3d	1521	8138	6937	10869	9442	6743	2846	1711	3167	2796	3269	1491	2359	1134	13878	13185
Tb927.11.11590	eIF3E	1242	10200	9842	11297	10372	6647	3961	1903	3124	3193	3489	1668	3164	1617	11487	12574
Tb927.3.1680	eIF3F	957	5298	5517	8594	7903	5532	3775	1914	2884	2693	4189	2564	4525	2757	9530	8313
Tb927.4.1930	EIF3G	819	5100	4816	7781	6715	4889	2754	1481	2122	2020	2939	1853	3209	1490	9270	8407
Tb927.8.1190	eIF3H	996	#N/A	#N/A	3117	2978	2449	4343	2558	3716	3445	7036	4240	6068	3159	#N/A	#N/A
Tb927.8.1170	eIF3H	996	5352	5582	3118	2978	2449	4344	2558	3717	3445	7035	4239	6065	3159	8657	8417
Tb927.11.9610	eIF3I	1029	4755	5700	5125	4103	3265	1382	972	1634	1503	2753	1984	1746	737	6394	6985
Tb927.3.2220	eIF3j	663	1831	1667	2035	2011	1330	2288	1258	1476	1335	4212	2806	4519	2925	3249	3643
Tb927.11.15420	eIF3K	618	3793	3737	4864	4362	3218	1245	847	1801	1469	4221	2551	2022	1288	6046	4764
Tb927.9.4680	eIF4A1	1215	25955	23835	27407	27757	18646	3952	2736	4776	5527	3155	1374	4061	2142	28622	35788
Tb927.11.8770	eIF4AIII or ATP-dependent RNA helicase FAL1 - was	1206	2808	3411	6783	6196	4050	1922	1127	2008	1759	2680	1623	2821	1454	4411	3536
Tb927.11.2260	eIF4E1	702	2198	2358	2561	2430	1625	711	507	905	1087	791	326	723	358	5250	3237
Tb927.10.16070	eIF4E2	756	956	762	1766	1798	1393	144	108	279	218	229	192	116	98	1276	1778
Tb927.11.11770	eIF4E3	1329	4010	3888	2778	2766	1965	1092	637	766	1196	590	262	1135	429	3833	5878
Tb927.6.1870	eIF4E4	1284	5531	5189	5335	5271	3862	3298	1577	1959	2385	2415	1149	3034	1641	8527	6991
Tb927.10.5020	eIF4E5	588	1127	1049	1649	1557	1054	676	408	880	743	1212	800	1007	490	3143	1758
Tb927.7.1670	eIF4E6	561	1802	1941	2719	2646	1718	1049	467	1121	844	1541	803	1250	690	2662	2237
Tb927.5.1490	eIF4G1	3357	3650	4196	2385	2422	1434	628	459	919	1196	635	174	757	341	3478	6503
Tb927.9.5460	eIF4G2	2997	3354	3729	3873	3828	2505	710	447	1074	1125	636	239	793	289	2552	5281
Tb927.8.4820	eIF4G3	1869	8347	8296	8571	7171	4819	4266	2325	2708	3241	3221	1686	3987	1739	19909	15707
Tb927.11.10560	eIF4G4	2094	8083	7706	6080	5805	4162	2786	1659	2738	3676	1749	569	2551	1132	6788	13073
Tb927.8.4500	eIF4G5	2250	5679	5794	3340	3204	1995	745	477	1143	1198	530	131	943	279	3230	6812
Tb11.v5.0684	eIF5	1149	#N/A	#N/A	2403	2365	#N/A	2041	1128	1861	2032	2023	925	2059	1094	#N/A	#N/A
Tb927.10.2770	eIF5	1149	5924	5819	4325	4157	2652	2041	1128	1861	2032	2023	925	2059	1094	6628	8589
Tb927.11.740	eIF5A	501	17152	18858	36671	33747	21073	14869	8845	10354	9114	31203	18674	29690	22006	65470	41443
Tb927.8.1240	electron transfer flavoprotein-ubiquinone oxidoreductase, putative	1695	1467	1603	2566	2482	1727	751	424	1002	916	1086	450	570	350	1935	2498
Tb927.11.180	electron transfer flavoprotein, putative	810	473	663	2718	2600	1997	2130	1038	1272	1312	3764	2687	3451	2259	2531	1058
Tb927.10.12540	electron transfer protein, putative,ferredoxin, putative	912	884	1010	2829	2498	1992	1109	586	1342	1204	2281	1398	1873	1111	3429	984
Tb927.9.2450	electron transport protein SCO1/SCO2, putative	1161	731	789	1268	1410	888	707	410	615	724	829	545	915	432	2213	2534
Tb927.11.7540	electron-transfer-flavoprotein, alpha polypeptide, putative	975	1064	1152	1979	1919	1476	975	499	788	782	1430	1055	1192	637	2363	2205
Tb927.7.4160	Elongase 1	906	5461	6754	5027	4684	3261	1231	668	1545	1284	1921	1032	1468	793	5604	4497
Tb927.7.4170	Elongase 2	816	2629	3158	5313	5191	3911	782	363	549	611	1826	1245	1418	966	4997	5353
Tb927.7.4180	Elongase 3	918	3812	4668	5176	5229	3477	796	434	754	785	1618	1088	954	652	10134	7409
Tb927.5.4530	Elongase 4	759	2122	2298	5914	5405	4167	934	521	2086	1200	3720	2191	1761	1503	5865	3243
Tb11.v5.1046	elongation factor 1-alpha, putative	1350	#N/A	#N/A	7327	9080	#N/A	72968	44768	53673	63577	59502	33060	80177	41854	#N/A	#N/A
Tb927.11.190	elongation factor, putative	1962	2563	2977	4810	4568	3202	1738	1080	2672	2638	3547	1656	2777	1369	9920	3793
Tb05.5K5.170	elongation of very long chain fatty acids protein, ATP pyrophosphate-lyase, putative	774	#N/A	#N/A	5827	5348	4115	910	506	2059	1163	3629	2132	1721	1469	#N/A	#N/A
Tb927.8.5770	Elongator-like Protein 3a ELP3a	2040	1531	1738	4545	4186	2926	1526	834	2028	1679	2379	1351	1595	741	3087	3412
Tb927.8.8030	emp24/gp25L/p24 family/GOLD	618	3503	3629	6127	5824	3840	1229	682	2536	1655	2441	1035	1225	974	1279	1226
Tb927.9.3400	endo-beta-N-acetylglucosaminidase, putative	3156	5980	6493	6264	6129	3881	1173	879	3015	2475	1779	725	1124	505	3309	6297
Tb927.2.4390	endo/exonuclease Mre11 (MRE11)	2259	2778	3133	4812	4690	3279	1213	762	1932	1766	1924	1118	1545	643	3363	4437
Tb11.v5.0860	endonuclease G, putative	801	#N/A	#N/A	30	28	#N/A	1135	614	1710	1465	1661	906	1237	560	#N/A	#N/A
Tb927.8.4090	endonuclease G, putative	1521	#N/A	#N/A	4124	4150	2945	1884	1031	2831	2463	3248	1709	2120	1074	#N/A	#N/A
Tb927.8.4040	endonuclease G, putative	1521	#N/A	#N/A	4306	4348	3070	1961	1074	2952	2562	3405	1771	2230	1123	#N/A	#N/A
Tb927.11.12090	endonuclease III, putative	780	604	724	1377	1257	789	476	313	658	522	1030	679	716	428	879	696
Tb927.10.6860	endonuclease V, putative	951	953	1142	2064	2141	1455	997	588	1686	1275	1894	835	1070	555	1551	1488
Tb927.11.7820	endonuclease/exonuclease/phosphatase, putative	1644	1644	2617	721	645	330	128	105	310	227	190	94	161	75	1826	1210
Tb927.10.5510	endonuclease/exonuclease/phosphatase, putative	1695	1680	1952	2548	2469	1818	743	429	1523	1291	1230	542	588	439	793	1193
Tb927.7.2510	endoplasmatic reticulum retrieval protein, putative	549	5165	5033	3248	3085	2025	1326	727	2148	1461	2433	1230	1381	880	4252	3280
Tb927.8.4890	endoplasmic reticulum oxidoreductin, Ero1, oxidises PDI	1329	6773	5895	6471	5880	4104	892	549	2265	1622	3139	2024	1159	702	2617	1974
Tb927.11.3470	endosomal integral membrane protein, putative	1824	1737	1742	2196	2218	1756	635	360	1318	1099	1033	370	674	327	1195	1280
Tb927.4.1090	endosomal integral membrane protein, putative	1905	3403	2939	3419	3427	1948	853	627	1595	1383	1459	545	792	340	2756	3509
Tb927.8.1940	endosomal integral membrane protein, putative	1887	3489	4044	3858	3373	2455	1029	664	2292	1800	1994	1188	673	419	5291	5171
Tb927.3.4190	endosomal integral membrane protein, putative	1938	6145	6106	5787	5468	3830	1092	609	1825	1705	1354	535	791	425	7269	6567
Tb927.10.5960	engulfment and cell motility domain 2, putative	1380	1128	1272	1906	1901	1145	353	235	842	793	641	285	396	292	1456	1003
Tb927.1.990	Enkuring domain-containig protein	1125	1624	2219	4905	4674	2730	835	540	1949	1466	1450	821	915	624	2399	1700
Tb927.10.2890	enolase	1290	74568	83766	76159	81085	43192	9533	6576	27597	16652	14541	7208	3537	4855	96380	96256
Tb927.11.16410	enolase, putative	1524	1994	2214	4029	3909	2470	1335	840	1832	1545	2365	1397	1300	746	2356	2809
Tb11.v5.0650	enolase, putative	1290	#N/A	#N/A	4164	3780	#N/A	9533	6576	27597	16652	14541	7208	3537	4855	#N/A	#N/A
Tb927.3.4850	enoyl-CoA hydratase, mitochondrial precursor, putative	804	2000	2140	1719	1681	1253	727	595	1027	995	1834	1490	1441	723	3716	1934
Tb927.2.4130	enoyl-CoA hydratase/Enoyl-CoA isomerase/3-hydroxyacyl-CoA dehydrogenase, putative	2412	3635	3610	6287	6094	3917	1996	1101	2593	2489	2732	1123	2366	1099	5599	6232
Tb927.11.16480	enoyl-CoA hydratase/isomerase family protein, putative	1089	923	978	1682	1572	1224	1151	653	1194	1409	1944	1031	1017	655	7722	7777
Tb927.10.10260	EP1 procyclin (EP1)	426	#N/A	#N/A	634	583	475	8335	5264	1603	7496	7670	9278	7731	4896	#N/A	#N/A
Tb927.10.10250	EP2 procyclin (EP2)	390	376	585	402	371	260	4925	3239	825	4971	4328	5826	4689	3016	51506	55297
Tb927.6.450	EP3-2 procyclin	384	#N/A	#N/A	519	515	358	2914	1830	647	2742	3019	3288	3003	1842	#N/A	#N/A
Tb927.6.520	EP3-2 procyclin	390	#N/A	#N/A	572	506	370	5837	3744	1054	5595	5483	6721	5736	3572	#N/A	#N/A
Tb927.6.480	EP3-2 procyclin	372	#N/A	#N/A	703	725	482	3892	2539	885	3773	4181	4555	3925	2496	#N/A	#N/A
Tb927.10.1140	epsilon tubulin (TUBE1)	1464	1485	1503	2902	2996	1813	824	604	1319	1096	1787	891	1292	500	2089	2212
Tb11.0890	epsin, putative	1482	#N/A	#N/A	9624	9303	5960	1511	1063	3664	2724	3362	1402	1228	757	#N/A	#N/A
Tb927.11.670	epsinR	1518	5654	5639	9820	9457	6042	1519	1074	3694	2746	3380	1410	1239	765	3972	4724
Tb927.10.13630	ER glucosidase II	2424	12652	11864	14249	13292	8708	1995	1249	4214	3659	2682	1121	1823	905	8093	9836
Tb927.11.8140	ER lumen retaining receptor protein, putative	660	2397	2611	2866	2852	1675	366	288	821	624	649	251	383	200	1839	2007
Tb927.4.4740	ER to golgi transport of GPI proteins OR Dihydroceramide synthase)	1179	2776	3307	2939	2708	1727	958	651	1156	1260	1740	1018	1284	621	3172	3442
Tb927.11.2300	ERF1 eukaryotic peptide chain release factor subunit 1, putative	1359	4824	5389	6206	5669	3891	1521	928	1675	1931	1592	806	1846	780	6911	7391
Tb927.11.15290	eRF1 methyltransferase catalytic subunit, putative	825	866	1034	1659	1569	1054	451	401	681	527	1058	621	697	313	2046	1480
Tb927.11.6160	ERF3 eukaryotic release factor 3, putative	2097	5901	5625	4822	4494	2908	1669	1094	1516	1752	1703	768	1980	774	9387	12736
Tb927.11.4200	ERGIC53 paralogue, lectin-like, ER quality control	1638	6965	6767	7134	7153	4444	2250	1143	2894	2786	1952	622	1657	770	9676	10225
Tb927.11.7213	ERV46-like, ER-Golgi transport vesicles	1176	#N/A	#N/A	5704	5801	3211	1463	881	2658	2050	3860	2277	2281	1498	#N/A	#N/A
Tb927.5.5230	ESAG pseudogene	1107	#N/A	#N/A	#N/A	#N/A	#N/A	25	28	65	51	596	229	117	64	#N/A	#N/A
Tb927.5.5340	ESAG pseudogene	1002	#N/A	#N/A	#N/A	#N/A	#N/A	14	63	12	5	126	43	12	9	#N/A	#N/A
Tb10.v4.0101	ESAG pseudogene	802	#N/A	#N/A	#N/A	#N/A	#N/A	13	17	46	24	371	113	44	39	#N/A	#N/A
Tb927.10.60	ESAG, putative	810	#N/A	#N/A	0	0	0	0	0	0	0	0	0	0	0	#N/A	#N/A
Tb927.3.5800	ESAG1 pseudogene	984	#N/A	#N/A	#N/A	#N/A	#N/A	422	187	401	367	742	361	780	516	#N/A	#N/A
Tb05.5K5.280	ESAG1 pseudogene	975	#N/A	#N/A	#N/A	#N/A	#N/A	394	258	1309	821	2009	1017	538	301	#N/A	#N/A
Tb11.1530	ESAG1 pseudogene	579	#N/A	#N/A	#N/A	#N/A	#N/A	218	140	359	236	478	250	116	127	#N/A	#N/A
Tb927.1.5090	ESAG1 pseudogene	180	#N/A	#N/A	#N/A	#N/A	#N/A	166	82	197	144	344	176	281	208	#N/A	#N/A
Tb927.3.550	ESAG1 pseudogene	981	#N/A	#N/A	#N/A	#N/A	#N/A	43	12	54	56	92	78	51	36	#N/A	#N/A
Tb927.9.7350	ESAG1 pseudogene	243	#N/A	#N/A	#N/A	#N/A	#N/A	15	10	54	40	94	53	28	24	#N/A	#N/A
Tb927.6.230	ESAG1 pseudogene	225	#N/A	#N/A	#N/A	#N/A	#N/A	13	14	49	25	76	44	46	43	#N/A	#N/A
Tb927.3.540	ESAG1 pseudogene	180	#N/A	#N/A	#N/A	#N/A	#N/A	0	0	0	1	1	0	0	0	#N/A	#N/A
Tb927.6.3380	ESAG1 pseudogene	270	#N/A	#N/A	#N/A	#N/A	#N/A	0	0	0	0	0	0	0	0	#N/A	#N/A
Tb927.1.5235	ESAG1 pseudogene	237	#N/A	#N/A	#N/A	#N/A	#N/A	0	0	0	0	0	0	0	0	#N/A	#N/A
Tb927.3.5830	ESAG1, putative	975	#N/A	#N/A	8	4	6	5	4	17	9	18	6	1	6	#N/A	#N/A
Tb927.10.20	ESAG1, putative	972	#N/A	#N/A	10	8	7	0	0	31	11	54	13	7	5	#N/A	#N/A
Tb927.1.5240	ESAG1, putative	987	#N/A	#N/A	42	34	20	161	121	476	336	853	485	272	193	#N/A	#N/A
Tb927.3.2520	ESAG1, putative	975	#N/A	#N/A	48	44	16	0	1	162	113	45	18	4	6	#N/A	#N/A
Tb927.11.17890	ESAG1, putative	1005	#N/A	#N/A	62	50	38	37	31	91	62	159	77	85	97	#N/A	#N/A
Tb927.9.660	ESAG1, putative	1029	#N/A	#N/A	76	59	72	58	38	146	95	216	112	46	41	#N/A	#N/A
Tb11.1020	ESAG1, putative	987	#N/A	#N/A	154	137	90	22	25	49	41	125	49	55	61	#N/A	#N/A
Tb927.4.1200	ESAG1, putative	996	#N/A	#N/A	375	313	257	324	171	792	520	359	172	217	327	#N/A	#N/A
Tb09.v4.0065	ESAG1, putative	972	#N/A	#N/A	1295	1095	815	36	36	1113	657	1325	720	381	363	#N/A	#N/A
Tb10.v4.0213	ESAG1, putative	981	#N/A	#N/A	1662	1306	788	215	151	551	386	901	356	289	311	#N/A	#N/A
Tb927.1.5200	ESAG1, putative	972	#N/A	#N/A	1734	1489	1038	381	251	838	528	1545	736	525	457	#N/A	#N/A
Tb927.3.520	ESAG1, putative	993	#N/A	#N/A	1829	1712	1091	89	49	151	106	173	103	113	78	#N/A	#N/A
Tb927.5.4630	ESAG1, putative	975	#N/A	#N/A	3363	3002	1465	370	222	1601	1043	2432	1293	903	491	#N/A	#N/A
Tb927.1.4910	ESAG1, putative	975	#N/A	#N/A	4519	4386	2652	851	477	1531	1036	3053	1551	1088	997	#N/A	#N/A
Tb927.1.5120	ESAG1, putative	984	#N/A	#N/A	5448	4828	3220	945	518	1541	1020	4163	2015	1678	1390	#N/A	#N/A
Tb927.1.4870	ESAG1, putative	987	#N/A	#N/A	5863	5841	3655	929	501	1407	991	3052	1579	1396	1150	#N/A	#N/A
Tb927.1.4860	ESAG11 pseudogene	192	#N/A	#N/A	#N/A	#N/A	#N/A	379	232	555	411	1038	491	430	432	#N/A	#N/A
Tb927.3.5820	ESAG11 pseudogene	1119	#N/A	#N/A	#N/A	#N/A	#N/A	311	275	716	477	1242	574	469	420	#N/A	#N/A
Tb927.1.2060	ESAG11 pseudogene	138	#N/A	#N/A	#N/A	#N/A	#N/A	54	16	82	73	57	39	18	26	#N/A	#N/A
Tb927.3.2530	ESAG11 pseudogene	852	#N/A	#N/A	#N/A	#N/A	#N/A	24	13	248	177	47	29	8	9	#N/A	#N/A
Tb927.1.2070	ESAG11 pseudogene	255	#N/A	#N/A	#N/A	#N/A	#N/A	8	6	26	15	19	12	6	0	#N/A	#N/A
Tb927.3.530	ESAG11 pseudogene	660	#N/A	#N/A	#N/A	#N/A	#N/A	0	0	0	0	0	0	0	0	#N/A	#N/A
Tb927.9.7320	ESAG11, putative	1116	#N/A	#N/A	4235	4094	2180	900	580	2716	1622	2401	1110	771	807	#N/A	#N/A
Tb927.9.7400	ESAG11, putative	1116	#N/A	#N/A	5111	4879	2685	1317	831	3509	2209	3041	1462	1110	1163	#N/A	#N/A
Tb927.3.560	ESAG11, putative	1104	#N/A	#N/A	6533	5901	3176	1092	837	2319	1257	2599	1364	1655	1403	#N/A	#N/A
Tb927.1.4900	ESAG11, putative	1119	#N/A	#N/A	16157	14875	8889	2145	1601	4473	3080	7489	3417	2919	2524	#N/A	#N/A
Tb927.1.5110	ESAG11, putative	1095	#N/A	#N/A	16320	14767	8295	1778	1322	3342	2346	5992	2925	2633	2210	#N/A	#N/A
Tb11.01.6250	ESAG11, putative	1131	#N/A	#N/A	#N/A	#N/A	#N/A	2349	1312	4563	3234	7000	3754	3374	2472	#N/A	#N/A
Tb927.10.100	ESAG2 pseudogene	1362	#N/A	#N/A	#N/A	#N/A	#N/A	216	155	378	334	996	577	306	269	#N/A	#N/A
Tb927.3.5810	ESAG2 pseudogene	1374	#N/A	#N/A	#N/A	#N/A	#N/A	158	96	313	273	649	321	250	228	#N/A	#N/A
Tb927.6.3390	ESAG2 pseudogene	1377	#N/A	#N/A	#N/A	#N/A	#N/A	89	62	154	112	254	120	113	115	#N/A	#N/A
Tb927.7.160	ESAG2 pseudogene	1494	#N/A	#N/A	#N/A	#N/A	#N/A	25	14	409	338	791	464	517	368	#N/A	#N/A
Tb09.v4.0132	ESAG2 pseudogene	1091	#N/A	#N/A	#N/A	#N/A	#N/A	2	3	7	4	119	44	2	4	#N/A	#N/A
Tb927.4.3290	ESAG2-like	1281	10	7	29	17	7	1	2	1	1	0	6	2	0	2	2
Tb927.4.3280	ESAG2, putative	1233	13	6	41	36	9	0	0	5	5	3	2	1	3	0	6
Tb927.1.2040	ESAG2, putative	1383	#N/A	#N/A	1659	1554	976	375	269	523	422	972	501	460	367	#N/A	#N/A
Tb927.3.570	ESAG2, putative	1365	#N/A	#N/A	1909	1941	1394	254	182	1203	845	2135	1111	271	279	#N/A	#N/A
Tb927.9.7330	ESAG2, putative	1419	#N/A	#N/A	3030	2504	1392	565	362	1840	1221	2547	1154	685	729	#N/A	#N/A
Tb927.9.7410	ESAG2, putative	1419	#N/A	#N/A	3467	2875	1617	619	408	2046	1368	2843	1291	802	838	#N/A	#N/A
Tb927.1.4890	ESAG2, putative	1365	#N/A	#N/A	11818	11040	6378	999	526	1640	1167	3032	1785	1255	1178	#N/A	#N/A
Tb927.1.5100	ESAG2, putative	1362	#N/A	#N/A	14148	12704	6994	1140	691	1969	1373	3866	2161	1470	1316	#N/A	#N/A
Tb927.11.14620	ESAG2, putative	1377	#N/A	#N/A	#N/A	#N/A	#N/A	3004	2214	8391	5848	10103	4934	2277	2359	#N/A	#N/A
Tb11.01.6240	ESAG2, putative	1368	#N/A	#N/A	#N/A	#N/A	#N/A	1610	998	4354	2763	7469	4024	1344	1426	#N/A	#N/A
Tb10.v4.0032	ESAG3	1308	#N/A	#N/A	173	196	135	218	155	387	341	350	138	291	165	#N/A	#N/A
Tb927.11.17690	ESAG3 pseudogene	921	#N/A	#N/A	0	0	0	2	0	9	6	45	20	8	6	#N/A	#N/A
Tb927.11.17820	ESAG3 pseudogene	436	#N/A	#N/A	0	0	27	0	0	0	0	2	1	0	0	#N/A	#N/A
Tb927.11.17200	ESAG3 pseudogene	234	#N/A	#N/A	0	0	0	0	0	0	0	0	0	0	0	#N/A	#N/A
Tb927.11.18010	ESAG3 pseudogene	437	#N/A	#N/A	0	0	0	0	0	0	0	0	0	0	0	#N/A	#N/A
Tb927.11.17640	ESAG3 pseudogene	204	#N/A	#N/A	0	0	0	0	0	0	0	0	0	0	0	#N/A	#N/A
Tb927.11.17340	ESAG3 pseudogene	1039	#N/A	#N/A	0	0	0	0	0	10	7	0	0	0	0	#N/A	#N/A
Tb927.11.17180	ESAG3 pseudogene	1024	#N/A	#N/A	0	0	0	0	1	0	1	0	1	0	0	#N/A	#N/A
Tb927.11.17970	ESAG3 pseudogene	219	#N/A	#N/A	0	0	0	0	0	0	0	0	0	0	0	#N/A	#N/A
Tb927.11.18160	ESAG3 pseudogene	861	#N/A	#N/A	0	0	0	0	0	0	0	0	0	0	0	#N/A	#N/A
Tb927.11.17420	ESAG3 pseudogene	445	#N/A	#N/A	0	0	0	0	0	0	0	0	0	0	0	#N/A	#N/A
Tb927.11.18180	ESAG3 pseudogene	858	#N/A	#N/A	0	0	0	0	0	0	0	2	0	0	0	#N/A	#N/A
Tb927.11.18100	ESAG3 pseudogene	1077	#N/A	#N/A	0	0	0	0	0	0	0	0	0	0	0	#N/A	#N/A
Tb927.11.17710	ESAG3 pseudogene	521	#N/A	#N/A	12	8	25	0	0	0	0	7	1	0	0	#N/A	#N/A
Tb927.11.17390	ESAG3 pseudogene	959	#N/A	#N/A	74	55	0	3	4	26	11	19	12	24	12	#N/A	#N/A
Tb927.11.18040	ESAG3 pseudogene	1090	#N/A	#N/A	304	272	0	0	1	0	0	42	16	0	0	#N/A	#N/A
Tb927.2.200	ESAG3 pseudogene	1092	#N/A	#N/A	#N/A	#N/A	#N/A	1229	1056	3494	2518	7974	4518	4073	2301	#N/A	#N/A
Tb927.2.2029	ESAG3 pseudogene	654	#N/A	#N/A	#N/A	#N/A	#N/A	405	264	847	632	535	248	378	247	#N/A	#N/A
Tb927.9.180	ESAG3 pseudogene	585	#N/A	#N/A	#N/A	#N/A	#N/A	120	115	376	247	884	527	418	226	#N/A	#N/A
Tb09.v4.0130	ESAG3 pseudogene	995	#N/A	#N/A	#N/A	#N/A	#N/A	36	33	95	80	231	142	142	72	#N/A	#N/A
Tb927.1.20	ESAG3 pseudogene	1002	#N/A	#N/A	#N/A	#N/A	#N/A	30	43	70	59	905	258	100	60	#N/A	#N/A
Tb09.v4.0154	ESAG3 pseudogene	1092	#N/A	#N/A	#N/A	#N/A	#N/A	22	34	74	35	483	164	66	50	#N/A	#N/A
Tb09.v4.0115	ESAG3 pseudogene	1022	#N/A	#N/A	#N/A	#N/A	#N/A	14	12	159	99	35	17	3	6	#N/A	#N/A
Tb927.3.290	ESAG3 pseudogene	993	#N/A	#N/A	#N/A	#N/A	#N/A	12	9	1	5	7	7	10	2	#N/A	#N/A
Tb927.5.260	ESAG3 pseudogene	1068	#N/A	#N/A	#N/A	#N/A	#N/A	9	7	30	16	50	36	35	22	#N/A	#N/A
Tb927.6.5490	ESAG3 pseudogene	1089	#N/A	#N/A	#N/A	#N/A	#N/A	8	40	33	27	795	186	16	31	#N/A	#N/A
Tb09.v4.0083	ESAG3 pseudogene	968	#N/A	#N/A	#N/A	#N/A	#N/A	8	6	45	40	79	44	46	36	#N/A	#N/A
Tb927.8.370	ESAG3 pseudogene	1101	#N/A	#N/A	#N/A	#N/A	#N/A	7	3	5	17	15	9	10	9	#N/A	#N/A
Tb927.5.210	ESAG3 pseudogene	993	#N/A	#N/A	#N/A	#N/A	#N/A	7	6	17	12	27	11	26	14	#N/A	#N/A
Tb927.8.450	ESAG3 pseudogene	1011	#N/A	#N/A	#N/A	#N/A	#N/A	6	2	13	7	32	20	14	8	#N/A	#N/A
Tb927.2.6400	ESAG3 pseudogene	909	#N/A	#N/A	#N/A	#N/A	#N/A	6	6	39	28	71	48	34	20	#N/A	#N/A
Tb10.v4.0181	ESAG3 pseudogene	907	#N/A	#N/A	#N/A	#N/A	#N/A	6	4	7	6	25	22	14	13	#N/A	#N/A
Tb05.5K5.500	ESAG3 pseudogene	1032	#N/A	#N/A	#N/A	#N/A	#N/A	6	38	15	10	605	123	17	11	#N/A	#N/A
Tb10.v4.0066	ESAG3 pseudogene	312	#N/A	#N/A	#N/A	#N/A	#N/A	6	82	0	0	28	6	0	2	#N/A	#N/A
Tb10.v4.0090	ESAG3 pseudogene	939	#N/A	#N/A	#N/A	#N/A	#N/A	5	3	8	6	33	22	11	13	#N/A	#N/A
Tb927.1.5340	ESAG3 pseudogene	1057	#N/A	#N/A	#N/A	#N/A	#N/A	3	1	3	3	273	42	0	0	#N/A	#N/A
Tb11.0220	ESAG3 pseudogene	666	#N/A	#N/A	#N/A	#N/A	#N/A	3	4	4	3	21	5	5	7	#N/A	#N/A
Tb927.9.560	ESAG3 pseudogene	1005	#N/A	#N/A	#N/A	#N/A	#N/A	2	1	16	13	59	24	16	8	#N/A	#N/A
Tb08.27P2.250	ESAG3 pseudogene	1102	#N/A	#N/A	#N/A	#N/A	#N/A	2	0	11	0	17	3	0	6	#N/A	#N/A
Tb08.27P2.520	ESAG3 pseudogene	1028	#N/A	#N/A	#N/A	#N/A	#N/A	2	7	2	2	7	9	4	1	#N/A	#N/A
Tb927.5.4660	ESAG3 pseudogene	1086	#N/A	#N/A	#N/A	#N/A	#N/A	1	0	0	1	1	1	0	1	#N/A	#N/A
Tb927.9.620	ESAG3 pseudogene	701	#N/A	#N/A	#N/A	#N/A	#N/A	1	0	0	0	5	0	0	1	#N/A	#N/A
Tb927.6.5770	ESAG3 pseudogene	996	#N/A	#N/A	#N/A	#N/A	#N/A	1	0	0	0	4	2	0	0	#N/A	#N/A
Tb927.6.5400	ESAG3 pseudogene	981	#N/A	#N/A	#N/A	#N/A	#N/A	1	0	4	3	3	3	6	2	#N/A	#N/A
Tb927.3.430	ESAG3 pseudogene	627	#N/A	#N/A	#N/A	#N/A	#N/A	1	0	0	3	438	86	0	0	#N/A	#N/A
Tb927.6.5720	ESAG3 pseudogene	831	#N/A	#N/A	#N/A	#N/A	#N/A	1	2	0	0	0	0	0	0	#N/A	#N/A
Tb10.v4.0057	ESAG3 pseudogene	1095	#N/A	#N/A	#N/A	#N/A	#N/A	1	14	7	7	147	40	5	6	#N/A	#N/A
Tb09.v4.0033	ESAG3 pseudogene	820	#N/A	#N/A	#N/A	#N/A	#N/A	1	2	1	3	6	3	3	5	#N/A	#N/A
Tb08.27P2.400	ESAG3 pseudogene	1075	#N/A	#N/A	#N/A	#N/A	#N/A	1	7	4	4	136	45	1	0	#N/A	#N/A
Tb11.0700	ESAG3 pseudogene	564	#N/A	#N/A	#N/A	#N/A	#N/A	1	1	6	3	110	22	1	1	#N/A	#N/A
Tb927.1.5280	ESAG3 pseudogene	1152	#N/A	#N/A	#N/A	#N/A	#N/A	0	0	4	3	158	40	2	2	#N/A	#N/A
Tb927.4.5480	ESAG3 pseudogene	885	#N/A	#N/A	#N/A	#N/A	#N/A	0	0	0	0	0	0	0	0	#N/A	#N/A
Tb927.8.390	ESAG3 pseudogene	987	#N/A	#N/A	#N/A	#N/A	#N/A	0	1	1	2	35	12	0	1	#N/A	#N/A
Tb11.15.0008	ESAG3 pseudogene	1018	#N/A	#N/A	#N/A	#N/A	#N/A	0	0	2	0	2	0	0	0	#N/A	#N/A
Tb927.7.130	ESAG3 pseudogene	810	#N/A	#N/A	#N/A	#N/A	#N/A	0	0	0	0	0	0	0	0	#N/A	#N/A
Tb927.3.160	ESAG3 pseudogene	1014	#N/A	#N/A	#N/A	#N/A	#N/A	0	0	0	1	0	0	0	0	#N/A	#N/A
Tb927.3.110	ESAG3 pseudogene	1152	#N/A	#N/A	#N/A	#N/A	#N/A	0	0	0	0	0	0	0	0	#N/A	#N/A
Tb927.9.450	ESAG3 pseudogene	589	#N/A	#N/A	#N/A	#N/A	#N/A	0	0	1	0	1	1	0	1	#N/A	#N/A
Tb927.3.460	ESAG3 pseudogene	1104	#N/A	#N/A	#N/A	#N/A	#N/A	0	0	2	0	13	3	2	0	#N/A	#N/A
Tb927.6.5510	ESAG3 pseudogene	1086	#N/A	#N/A	#N/A	#N/A	#N/A	0	0	0	0	0	0	0	0	#N/A	#N/A
Tb927.6.5270	ESAG3 pseudogene	1023	#N/A	#N/A	#N/A	#N/A	#N/A	0	0	6	0	4	1	0	0	#N/A	#N/A
Tb927.3.250	ESAG3 pseudogene	963	#N/A	#N/A	#N/A	#N/A	#N/A	0	2	1	0	112	32	0	0	#N/A	#N/A
Tb927.9.480	ESAG3 pseudogene	177	#N/A	#N/A	#N/A	#N/A	#N/A	0	0	0	0	0	0	0	0	#N/A	#N/A
Tb927.4.5770	ESAG3 pseudogene	966	#N/A	#N/A	#N/A	#N/A	#N/A	0	0	0	0	0	0	0	0	#N/A	#N/A
Tb11.57.0050	ESAG3 pseudogene	1092	#N/A	#N/A	#N/A	#N/A	#N/A	0	0	0	0	4	0	0	0	#N/A	#N/A
Tb927.9.260	ESAG3 pseudogene	230	#N/A	#N/A	#N/A	#N/A	#N/A	0	0	0	0	0	0	0	0	#N/A	#N/A
Tb927.4.5660	ESAG3 pseudogene	1107	#N/A	#N/A	#N/A	#N/A	#N/A	0	0	0	0	0	1	0	0	#N/A	#N/A
Tb927.5.4860	ESAG3 pseudogene	1095	#N/A	#N/A	#N/A	#N/A	#N/A	0	0	0	0	0	0	0	0	#N/A	#N/A
Tb927.9.380	ESAG3 pseudogene	717	#N/A	#N/A	#N/A	#N/A	#N/A	0	0	0	0	0	0	0	0	#N/A	#N/A
Tb927.5.4760	ESAG3 pseudogene	984	#N/A	#N/A	#N/A	#N/A	#N/A	0	0	0	0	0	0	0	0	#N/A	#N/A
Tb927.8.230	ESAG3 pseudogene	1101	#N/A	#N/A	#N/A	#N/A	#N/A	0	0	2	1	0	2	2	2	#N/A	#N/A
Tb927.6.5580	ESAG3 pseudogene	621	#N/A	#N/A	#N/A	#N/A	#N/A	0	0	0	0	0	2	0	0	#N/A	#N/A
Tb927.8.120	ESAG3 pseudogene	846	#N/A	#N/A	#N/A	#N/A	#N/A	0	1	0	0	0	0	0	0	#N/A	#N/A
Tb927.5.4720	ESAG3 pseudogene	750	#N/A	#N/A	#N/A	#N/A	#N/A	0	0	0	0	0	0	0	0	#N/A	#N/A
Tb08.27P2.160	ESAG3 pseudogene	1095	#N/A	#N/A	#N/A	#N/A	#N/A	0	11	41	9	151	24	1	13	#N/A	#N/A
Tb10.v4.0234	ESAG3 pseudogene	1038	#N/A	#N/A	#N/A	#N/A	#N/A	0	0	0	0	2	3	0	0	#N/A	#N/A
Tb10.v4.0255	ESAG3 pseudogene	928	#N/A	#N/A	#N/A	#N/A	#N/A	0	0	2	0	27	2	0	0	#N/A	#N/A
Tb08.27P2.330	ESAG3 pseudogene	1003	#N/A	#N/A	#N/A	#N/A	#N/A	0	3	3	1	83	24	0	0	#N/A	#N/A
Tb10.v4.0074	ESAG3 pseudogene	678	#N/A	#N/A	#N/A	#N/A	#N/A	0	0	0	0	1	0	0	0	#N/A	#N/A
Tb09.v4.0122	ESAG3 pseudogene	142	#N/A	#N/A	#N/A	#N/A	#N/A	0	0	0	0	0	0	0	0	#N/A	#N/A
Tb11.0160	ESAG3 pseudogene	876	#N/A	#N/A	#N/A	#N/A	#N/A	0	0	0	2	0	0	0	0	#N/A	#N/A
Tb10.v4.0137	ESAG3 pseudogene	330	#N/A	#N/A	#N/A	#N/A	#N/A	0	0	0	0	0	0	0	0	#N/A	#N/A
Tb09.v4.0100	ESAG3 pseudogene	811	#N/A	#N/A	#N/A	#N/A	#N/A	0	0	0	0	0	0	0	0	#N/A	#N/A
Tb10.v4.0224	ESAG3 pseudogene	1071	#N/A	#N/A	#N/A	#N/A	#N/A	0	0	0	0	0	0	0	0	#N/A	#N/A
Tb09.v4.0027	ESAG3 pseudogene	1035	#N/A	#N/A	#N/A	#N/A	#N/A	0	0	0	0	0	0	0	1	#N/A	#N/A
Tb05.5K5.350	ESAG3 pseudogene	1098	#N/A	#N/A	#N/A	#N/A	#N/A	0	0	0	0	0	0	0	0	#N/A	#N/A
Tb11.1140	ESAG3 pseudogene	894	#N/A	#N/A	#N/A	#N/A	#N/A	0	0	0	0	0	0	0	0	#N/A	#N/A
Tb10.v4.0141	ESAG3 pseudogene	796	#N/A	#N/A	#N/A	#N/A	#N/A	0	2	9	6	4	13	4	3	#N/A	#N/A
Tb09.v4.0172	ESAG3 pseudogene	973	#N/A	#N/A	#N/A	#N/A	#N/A	0	0	0	0	28	3	0	0	#N/A	#N/A
Tb10.v4.0138	ESAG3 pseudogene	399	#N/A	#N/A	#N/A	#N/A	#N/A	0	4	4	4	239	83	4	2	#N/A	#N/A
Tb927.10.9490	ESAG3, pseudogene	1179	#N/A	#N/A	1503	1597	857	532	281	814	692	1092	641	809	512	#N/A	#N/A
Tb09.v4.0201	ESAG3, pseudogene	1080	#N/A	#N/A	#N/A	#N/A	#N/A	303	286	869	655	2171	1183	1052	574	#N/A	#N/A
Tb927.9.17040	ESAG3, pseudogene	309	#N/A	#N/A	#N/A	#N/A	#N/A	9	8	46	29	275	143	67	44	#N/A	#N/A
Tb927.9.16960	ESAG3, pseudogene	625	#N/A	#N/A	#N/A	#N/A	#N/A	9	8	47	29	123	61	36	22	#N/A	#N/A
Tb09.v4.0062	ESAG3, pseudogene	600	#N/A	#N/A	#N/A	#N/A	#N/A	4	4	21	12	49	38	21	14	#N/A	#N/A
Tb927.9.16880	ESAG3, pseudogene	812	#N/A	#N/A	#N/A	#N/A	#N/A	3	21	42	10	400	125	7	21	#N/A	#N/A
Tb927.9.16700	ESAG3, pseudogene	623	#N/A	#N/A	#N/A	#N/A	#N/A	2	9	5	1	13	7	10	7	#N/A	#N/A
Tb09.v4.0206	ESAG3, pseudogene	303	#N/A	#N/A	#N/A	#N/A	#N/A	2	1	8	5	15	4	4	3	#N/A	#N/A
Tb927.9.1220	ESAG3, pseudogene	162	#N/A	#N/A	#N/A	#N/A	#N/A	1	3	0	7	18	8	9	8	#N/A	#N/A
Tb09.v4.0160	ESAG3, pseudogene	720	#N/A	#N/A	#N/A	#N/A	#N/A	1	0	1	0	2	2	0	0	#N/A	#N/A
Tb927.9.17500	ESAG3, pseudogene	435	#N/A	#N/A	#N/A	#N/A	#N/A	0	0	0	0	0	0	0	0	#N/A	#N/A
Tb927.9.17100	ESAG3, pseudogene	260	#N/A	#N/A	#N/A	#N/A	#N/A	0	0	0	0	0	0	0	0	#N/A	#N/A
Tb927.9.16580	ESAG3, pseudogene	435	#N/A	#N/A	#N/A	#N/A	#N/A	0	0	0	0	0	0	0	0	#N/A	#N/A
Tb927.9.17820	ESAG3, pseudogene	78	#N/A	#N/A	#N/A	#N/A	#N/A	0	0	0	0	0	0	0	0	#N/A	#N/A
Tb927.9.17340	ESAG3, pseudogene	807	#N/A	#N/A	#N/A	#N/A	#N/A	0	0	5	1	2	2	1	0	#N/A	#N/A
Tb927.9.1080	ESAG3, pseudogene	331	#N/A	#N/A	#N/A	#N/A	#N/A	0	0	0	0	0	0	0	0	#N/A	#N/A
Tb927.9.17900	ESAG3, pseudogene	684	#N/A	#N/A	#N/A	#N/A	#N/A	0	0	0	0	0	0	2	0	#N/A	#N/A
Tb927.9.16210	ESAG3, pseudogene	79	#N/A	#N/A	#N/A	#N/A	#N/A	0	0	0	0	0	0	0	0	#N/A	#N/A
Tb927.9.16840	ESAG3, pseudogene	671	#N/A	#N/A	#N/A	#N/A	#N/A	0	0	0	1	0	1	0	0	#N/A	#N/A
Tb927.9.16260	ESAG3, pseudogene	528	#N/A	#N/A	#N/A	#N/A	#N/A	0	5	1	1	0	0	0	1	#N/A	#N/A
Tb09.v4.0140	ESAG3, pseudogene	288	#N/A	#N/A	#N/A	#N/A	#N/A	0	0	0	0	6	1	0	0	#N/A	#N/A
Tb09.v4.0045	ESAG3, pseudogene	525	#N/A	#N/A	#N/A	#N/A	#N/A	0	0	0	0	0	0	1	0	#N/A	#N/A
Tb09.v4.0181	ESAG3, pseudogene	561	#N/A	#N/A	#N/A	#N/A	#N/A	0	0	0	0	0	0	0	0	#N/A	#N/A
Tb927.10.4370	ESAG3, putative	1353	209	256	195	217	144	224	160	394	350	366	143	319	191	134	56
Tb927.10.9480	ESAG3, putative	1173	#N/A	#N/A	767	830	400	225	116	389	331	571	299	395	211	#N/A	#N/A
Tb927.10.9470	ESAG3, putative	1173	#N/A	#N/A	767	830	400	225	116	389	331	571	299	395	211	#N/A	#N/A
Tb927.11.1530	ESAG3, putative	1164	#N/A	#N/A	774	721	559	252	167	219	198	148	130	226	116	#N/A	#N/A
Tb927.11.1520	ESAG3, putative	1173	#N/A	#N/A	1050	984	669	651	406	1544	1141	1341	931	1409	722	#N/A	#N/A
Tb927.2.2020	ESAG3, putative	1152	1433	1291	1106	978	655	1039	532	1847	1422	1417	845	1183	577	375	502
Tb927.10.9500	ESAG3, putative	1236	1883	2200	1818	1697	990	433	228	686	698	784	326	517	355	20	81
Tb09.v4.0018	ESAG3, putative	1188	#N/A	#N/A	2197	2185	1368	366	324	1801	1307	1162	466	402	303	#N/A	#N/A
Tb927.9.15940	ESAG3, putative	1188	#N/A	#N/A	2380	2319	1458	365	310	1670	1228	1094	440	367	277	#N/A	#N/A
Tb927.5.4600	ESAG3, putative	1188	#N/A	#N/A	4175	4091	2377	297	234	949	616	609	239	5	5	#N/A	#N/A
Tb05.5K5.240	ESAG3, putative	1188	#N/A	#N/A	4574	4425	2608	330	270	1059	726	678	281	18	8	#N/A	#N/A
Tb10.v4.0218	ESAG3, putative	975	#N/A	#N/A	5546	4654	2802	547	388	1402	904	2221	1176	1393	772	#N/A	#N/A
Tb05.5K5.310	ESAG3, putative	1137	#N/A	#N/A	#N/A	#N/A	#N/A	1	0	2	0	1	3	1	2	#N/A	#N/A
Tb927.2.1260	ESAG4 pseudogene	3054	#N/A	#N/A	#N/A	#N/A	#N/A	816	831	4068	3331	1704	1094	772	576	#N/A	#N/A
Tb927.2.660	ESAG4 pseudogene	2946	#N/A	#N/A	#N/A	#N/A	#N/A	741	710	4015	3132	1228	780	571	409	#N/A	#N/A
Tb927.2.910	ESAG4 pseudogene	2907	#N/A	#N/A	#N/A	#N/A	#N/A	697	704	3632	2913	1096	698	604	363	#N/A	#N/A
Tb927.1.275	ESAG4 pseudogene	2877	#N/A	#N/A	#N/A	#N/A	#N/A	580	528	2700	2163	821	471	454	306	#N/A	#N/A
Tb927.10.15990	ESAG4, pseudogene	507	#N/A	#N/A	#N/A	#N/A	#N/A	136	103	403	335	249	98	154	86	#N/A	#N/A
Tb927.9.16010	ESAG4, pseudogene	489	#N/A	#N/A	#N/A	#N/A	#N/A	86	81	362	257	432	208	153	93	#N/A	#N/A
Tb09.v4.0009	ESAG4, putative	3729	#N/A	#N/A	3124	3255	1723	616	339	707	687	590	164	545	291	#N/A	#N/A
Tb927.5.330	ESAG4, putative	3624	#N/A	#N/A	13418	13715	11017	3413	1999	3681	4287	3562	1157	3031	1609	#N/A	#N/A
Tb927.5.285b	ESAG4, putative	3711	#N/A	#N/A	13646	14448	11447	2937	1769	3499	3780	3722	1199	2438	1377	#N/A	#N/A
Tb927.5.320	ESAG4, putative	3711	#N/A	#N/A	13721	14404	11421	2888	1746	3352	3732	3607	1165	2430	1377	#N/A	#N/A
Tb927.11.140	ESAG4, putative,	3516	#N/A	#N/A	4723	4769	3270	2017	1089	1536	2037	3468	2132	2809	1559	#N/A	#N/A
Tb09.v4.0016	ESAG5	1458	#N/A	#N/A	2259	2253	1527	955	621	2959	1697	2920	1424	383	496	#N/A	#N/A
Tb927.5.340	ESAG5-related protein, putative	1464	879	1277	4597	4182	3561	2195	1286	2757	2754	3980	1920	2117	1206	2362	3013
Tb09.v4.0107	ESAG5, putative	1458	#N/A	#N/A	1575	1566	1131	579	361	1861	1005	1735	851	251	296	#N/A	#N/A
Tb927.7.6860	ESAG5, putative	1443	#N/A	#N/A	2694	2740	1813	944	701	2840	1641	3697	1397	547	566	#N/A	#N/A
Tb927.9.15890	ESAG5, putative	1458	3080	4424	2857	2815	1933	1010	661	3122	1838	3094	1526	419	479	1397	1057
Tb927.2.1920	ESAG5, putative	1467	3321	3636	3882	3822	2319	1176	870	3750	2507	3720	1691	817	599	976	1069
Tb927.4.810	ESAG5, putative	1452	2114	2708	4662	4715	3340	1145	570	2097	1495	2278	1025	1014	725	609	830
Tb927.9.15680	ESAG6, pseudogene	1305	#N/A	#N/A	#N/A	#N/A	#N/A	513	370	1350	1111	1391	881	1139	526	#N/A	#N/A
Tb927.7.3250	ESAG6, transferrin receptor, putative	1194	#N/A	#N/A	6818	6370	4118	2059	1314	5449	3683	2696	1105	2328	1494	#N/A	#N/A
Tb927.11.18280	ESAG7 (expression site associated protein 7), putative	1278	#N/A	#N/A	0	0	0	0	0	0	0	0	0	0	6	#N/A	#N/A
Tb927.7.3260	ESAG7, transferrin receptor, putative	1020	#N/A	#N/A	6296	5858	3823	1944	1260	5302	3599	2570	1045	2205	1419	#N/A	#N/A
Tb09.v4.0108	ESAG8 pseudogene	222	#N/A	#N/A	#N/A	#N/A	#N/A	221	146	317	336	374	172	269	151	#N/A	#N/A
Tb927.6.2850	ESAG8-associated protein, putative (PIE8)	1683	2778	2840	934	952	513	131	88	209	296	150	36	182	103	3598	4019
Tb927.1.3670	ESAG8, putative	2142	1265	1381	3492	3325	2475	438	358	1296	920	965	355	532	353	1645	1122
Tb927.11.17850	ESAG9 pseudogene	885	#N/A	#N/A	0	0	0	21	13	7	9	41	20	45	33	#N/A	#N/A
Tb927.11.17880	ESAG9 pseudogene	144	#N/A	#N/A	19	18	20	5	6	9	13	46	19	114	55	#N/A	#N/A
Tb10.v4.0214	ESAG9 pseudogene	663	#N/A	#N/A	#N/A	#N/A	#N/A	1934	1068	981	1083	1952	1116	3846	2006	#N/A	#N/A
Tb05.5K5.270	ESAG9 pseudogene	882	#N/A	#N/A	#N/A	#N/A	#N/A	997	437	310	428	1193	754	465	257	#N/A	#N/A
Tb927.9.680	ESAG9 pseudogene	729	#N/A	#N/A	#N/A	#N/A	#N/A	315	181	475	448	1455	678	2133	1172	#N/A	#N/A
Tb927.5.100	ESAG9 pseudogene	849	#N/A	#N/A	#N/A	#N/A	#N/A	171	90	54	33	109	61	302	163	#N/A	#N/A
Tb927.11.130	ESAG9 pseudogene	792	#N/A	#N/A	#N/A	#N/A	#N/A	71	39	0	0	0	0	0	0	#N/A	#N/A
Tb11.1010	ESAG9 pseudogene	963	#N/A	#N/A	#N/A	#N/A	#N/A	64	24	83	103	260	200	436	221	#N/A	#N/A
Tb927.11.110	ESAG9 pseudogene	645	#N/A	#N/A	#N/A	#N/A	#N/A	52	24	0	0	1	0	0	0	#N/A	#N/A
Tb927.3.5790	ESAG9 pseudogene	1071	#N/A	#N/A	#N/A	#N/A	#N/A	0	0	0	0	0	0	0	0	#N/A	#N/A
Tb927.9.7370	ESAG9, putative	777	442	280	0	0	0	291	152	205	181	660	386	1397	775	10	69
Tb927.7.170	ESAG9, putative	783	2299	1913	0	0	0	4	1	531	875	1475	883	3034	1471	28	295
Tb11.1000	ESAG9, putative	828	#N/A	#N/A	0	0	0	0	0	0	0	0	0	1	0	#N/A	#N/A
Tb927.9.7420	ESAG9, putative	786	0	0	192	152	84	0	0	0	0	0	0	0	0	0	0
Tb927.1.5080	ESAG9, putative	780	552	563	431	448	271	237	160	394	393	520	286	518	211	18	49
Tb927.9.7340	ESAG9, putative	789	54	24	1131	1393	495	684	603	767	633	2107	699	2168	1096	0	0
Tb927.5.4620	ESAG9, putative	891	118	108	1802	1940	1393	265	102	425	520	1351	950	2019	1130	31	47
Tb927.5.120	ESAG9, putative	774	1592	1635	3012	3043	1979	0	0	0	0	0	0	0	0	4	1
Tb927.1.5220	ESAG9, putative	894	0	0	3514	3201	2521	76	71	146	132	93	54	59	45	0	0
Tb927.1.1660	ESCO acetyltransferase domain-containing protein	888	659	654	2362	2344	1724	1098	485	1504	1187	1702	1047	1018	566	996	1181
Tb927.2.4930	esterase, putative	738	1063	1274	1072	1145	720	323	171	476	335	547	234	302	128	2444	1572
Tb927.5.1140	Ethanolamine kinase 1	1977	3836	3235	4923	4781	3370	1412	696	1497	1685	1153	443	1160	542	5755	6679
Tb927.10.13290	ethanolamine phosphotransferase (EPT)	1239	2867	3439	2855	2908	1797	653	357	1158	808	897	446	582	271	1754	2116
Tb927.11.5070	ethanolamine phosphotransferase (EPT) (TbGPI13)	2517	3231	3917	4520	4487	3383	1694	927	2644	2167	2228	1040	1534	692	2777	3877
Tb927.11.14140	ethanolamine-phosphate cytidylyltransferase (TbECT)	1155	4024	4376	5148	4916	3047	1166	567	1528	1146	1670	729	964	616	5441	4422
Tb11.v5.0877	eukaryotic translation initiation factor 3 subunit 8, putative	1473	#N/A	#N/A	3284	3091	#N/A	2842	1825	3147	3260	2198	1042	3042	1247	#N/A	#N/A
Tb11.v5.0246	eukaryotic translation initiation factor 6, putative	747	#N/A	#N/A	4655	4506	#N/A	2810	1718	1939	2044	6173	4178	5052	2742	#N/A	#N/A
Tb927.11.16000	exonuclease, putative	1101	996	1069	1937	1833	1289	460	300	710	542	1121	495	478	317	886	1066
Tb927.3.5150	exonuclease, putative	876	1235	1419	2521	2357	1900	964	529	987	864	1002	898	1174	702	1669	1440
Tb927.8.3220	exonuclease, putative	2394	4481	4262	5271	5403	3471	2235	1224	2154	2199	2030	633	2557	1150	4675	5822
Tb11.02.5380b	exosome complex exonuclease RRP44p homologue, putative	2919	#N/A	#N/A	#N/A	#N/A	#N/A	1940	1069	2101	1984	1893	697	1748	704	#N/A	#N/A
Tb927.11.14340	exportin 1 (XPO1)	3102	3390	3728	5833	5720	3753	1814	972	2237	2205	2135	944	2127	910	4533	4860
Tb927.11.20560	expression site-associated gene (ESAG, pseudogene), putative,expression site-associated gene 3 (ESAG3, pseudogene), putative	1081	#N/A	#N/A	#N/A	#N/A	#N/A	0	0	1	0	41	9	0	0	#N/A	#N/A
Tb927.11.20070	expression site-associated gene (ESAG, pseudogene), putative,expression site-associated gene 3 (ESAG3), degenerate	1044	#N/A	#N/A	#N/A	#N/A	#N/A	0	0	1	0	0	0	0	1	#N/A	#N/A
Tb927.11.19900	expression site-associated gene (ESAG, pseudogene), putative,expression site-associated gene 3 (ESAG3), degenerate and frameshifted	1099	#N/A	#N/A	#N/A	#N/A	#N/A	10	16	34	27	111	61	43	36	#N/A	#N/A
Tb927.11.19760	expression site-associated gene (ESAG, pseudogene), putative,expression site-associated gene 3 (ESAG3), degenerate and frameshifted	1000	#N/A	#N/A	#N/A	#N/A	#N/A	4	7	11	9	39	23	31	14	#N/A	#N/A
Tb927.11.19600	expression site-associated gene (ESAG, pseudogene), putative,expression site-associated gene 3 (ESAG3), degenerate and frameshifted	1017	#N/A	#N/A	#N/A	#N/A	#N/A	0	0	0	0	0	0	0	0	#N/A	#N/A
Tb927.11.19730	expression site-associated gene (ESAG, pseudogene), putative,expression site-associated gene 3 (ESAG3), degenerate and frameshifted	426	#N/A	#N/A	#N/A	#N/A	#N/A	0	0	0	0	0	0	0	0	#N/A	#N/A
Tb927.11.19650	expression site-associated gene (ESAG, pseudogene), putative,expression site-associated gene 3 (ESAG3), degenerate and frameshifted	1097	#N/A	#N/A	#N/A	#N/A	#N/A	0	0	0	0	3	0	0	0	#N/A	#N/A
Tb927.11.20150	expression site-associated gene (ESAG, pseudogene), putative,expression site-associated gene 3 (ESAG3), frameshifted and degenerate	981	#N/A	#N/A	#N/A	#N/A	#N/A	7	66	8	11	309	71	7	5	#N/A	#N/A
Tb927.11.19470	expression site-associated gene (ESAG, pseudogene), putative,expression site-associated gene 3 (ESAG3), frameshifted and degenerate	1113	#N/A	#N/A	#N/A	#N/A	#N/A	0	6	0	2	173	38	1	1	#N/A	#N/A
Tb11.v5.0826	expression site-associated gene (ESAG) protein, putative	1395	#N/A	#N/A	577	550	#N/A	869	631	2639	1538	3472	1292	501	531	#N/A	#N/A
Tb11.v5.0463	expression site-associated gene (ESAG) protein, putative	1458	#N/A	#N/A	743	609	#N/A	963	616	3009	1704	2911	1421	387	502	#N/A	#N/A
Tb11.v5.0367	expression site-associated gene (ESAG) protein, putative	1188	#N/A	#N/A	3297	3118	#N/A	297	234	949	616	609	239	5	5	#N/A	#N/A
Tb11.v5.0282	expression site-associated gene (ESAG) protein, putative	1467	#N/A	#N/A	4600	4185	#N/A	2195	1286	2759	2755	3982	1921	2117	1207	#N/A	#N/A
Tb11.01.6241	expression site-associated gene (ESAG) protein, putative	1368	#N/A	#N/A	#N/A	#N/A	#N/A	1615	1000	4365	2767	7482	4027	1346	1432	#N/A	#N/A
Tb927.11.18650	expression site-associated gene 1 (ESAG1) protein, putative	987	#N/A	#N/A	154	137	90	22	25	49	41	125	49	55	61	#N/A	#N/A
Tb927.11.19030	expression site-associated gene 1 (ESAG1) protein, putative	582	#N/A	#N/A	232	177	61	218	140	359	236	479	250	116	127	#N/A	#N/A
Tb11.v5.0677	expression site-associated gene 11 (ESAG11) protein, putative	1107	#N/A	#N/A	2702	2611	#N/A	2094	1209	4087	2936	6360	3331	3079	2163	#N/A	#N/A
Tb11.01.6251	expression site-associated gene 11 (ESAG11) protein, putative	1107	#N/A	#N/A	#N/A	#N/A	#N/A	2046	1171	4029	2849	6129	3273	2963	2138	#N/A	#N/A
Tb11.v5.0676	expression site-associated gene 2 (ESAG2) protein, putative	927	#N/A	#N/A	102	100	#N/A	1084	679	3007	1841	5025	2779	817	903	#N/A	#N/A
Tb11.v5.0816	expression site-associated gene 2 (ESAG2) protein, putative	1248	#N/A	#N/A	852	746	#N/A	450	333	940	621	2123	1130	843	700	#N/A	#N/A
Tb11.v5.0788	expression site-associated gene 2 (ESAG2) protein, putative	894	#N/A	#N/A	1391	1312	#N/A	2493	1715	6416	4467	7699	3807	1775	1862	#N/A	#N/A
Tb11.v5.0789	expression site-associated gene 2 (ESAG2) protein, putative	1200	#N/A	#N/A	3027	3038	#N/A	1068	600	2646	1632	4788	2650	1054	1017	#N/A	#N/A
Tb927.3.2510.1	expression site-associated gene 2 (ESAG2) protein, putative	1371	#N/A	#N/A	#N/A	#N/A	#N/A	263	189	700	482	1003	513	261	277	#N/A	#N/A
Tb927.3.2510.2	expression site-associated gene 2 (ESAG2) protein, putative	1026	#N/A	#N/A	#N/A	#N/A	#N/A	247	174	632	440	961	492	246	263	#N/A	#N/A
Tb11.v5.0752	expression site-associated gene 3 (ESAG3) protein, putative	720	#N/A	#N/A	0	0	#N/A	98	70	213	202	2779	820	321	206	#N/A	#N/A
Tb927.11.18800	expression site-associated gene 3 (ESAG3) protein, putative	369	#N/A	#N/A	0	0	0	0	0	0	0	0	0	0	0	#N/A	#N/A
Tb11.v5.0126	expression site-associated gene 3 (ESAG3) protein, putative	378	#N/A	#N/A	0	0	#N/A	0	0	0	2	0	0	0	0	#N/A	#N/A
Tb11.v5.0385	expression site-associated gene 3 (ESAG3) protein, putative	378	#N/A	#N/A	0	0	#N/A	0	0	0	2	0	0	0	0	#N/A	#N/A
Tb927.11.19120	expression site-associated gene 3 (ESAG3) protein, putative	489	#N/A	#N/A	47	35	39	3	4	4	3	20	5	5	7	#N/A	#N/A
Tb11.v5.0813	expression site-associated gene 3 (ESAG3)-like protein	582	#N/A	#N/A	2118	2110	#N/A	323	165	476	405	618	365	473	304	#N/A	#N/A
Tb11.v5.0814	expression site-associated gene 3 (ESAG3)-like protein	1236	#N/A	#N/A	3420	3222	#N/A	433	228	686	698	784	326	517	355	#N/A	#N/A
Tb11.15.0008b	expression site-associated gene 3 (ESAG3), degenerate and frameshifted	1018	#N/A	#N/A	#N/A	#N/A	#N/A	0	0	0	0	2	0	0	0	#N/A	#N/A
Tb927.11.18690	expression site-associated gene 4 (ESAG4) protein, putative	615	#N/A	#N/A	967	909	753	340	194	308	287	255	81	301	131	#N/A	#N/A
Tb11.v5.1015	expression site-associated gene 4 (ESAG4) protein, putative	2385	#N/A	#N/A	4878	4759	#N/A	1463	740	1150	1338	2483	1543	1857	1094	#N/A	#N/A
Tb11.v5.0413	expression site-associated gene 9 (ESAG9) protein	891	#N/A	#N/A	49	53	#N/A	265	102	425	520	1351	950	2019	1130	#N/A	#N/A
Tb11.v5.0772	expression site-associated gene 9 (ESAG9) protein, putative	747	#N/A	#N/A	1483	1361	#N/A	0	0	0	0	0	0	0	0	#N/A	#N/A
Tb927.11.18670	expression site-associated gene 9 (ESAG9), putative	873	#N/A	#N/A	0	0	0	0	0	0	0	0	0	1	0	#N/A	#N/A
Tb927.11.18660	expression site-associated gene 9 (ESAG9), putative	948	#N/A	#N/A	344	363	232	64	24	83	103	260	200	436	221	#N/A	#N/A
Tb927.3.5620	FACT complex subunit SPT16, involved in pol II trasncription initiation, histone H2A/B dissociation from chromatin	3039	8892	8557	9971	9512	5499	2335	1319	3260	3237	3067	1469	2554	1200	11789	12386
Tb927.3.2580	Fam5 cell surface protein	756	47	60	30	41	5	205	98	1001	659	561	229	38	146	0	22
Tb927.9.2840	Fam77 cell surface phylome protein	1182	1573	2350	5	10	10	12	6	32	47	49	26	23	18	15	33
Tb927.3.5540	FAP133, Component of the IFT dynein motor	1605	2501	2451	4145	3962	2574	1046	687	2141	1628	1926	866	949	655	2084	2683
Tb927.7.3360	Farnesyl-pyrophosphate synthase	1104	1232	1396	2696	2641	1707	907	659	1094	1058	1248	760	870	442	3270	2836
Tb927.8.6000	fatty acid desaturase, putative	1296	8092	10128	8824	8696	6215	2215	1303	1798	2317	2489	969	2836	1303	13412	10376
Tb927.2.3080	fatty acid desaturase, putative,oleate desaturase, putative	1227	6107	7076	6368	6317	4786	1491	923	2371	2444	2679	1136	2448	1433	6639	6324
Tb927.6.3000	fatty acid desaturase, putative,sphingolipid delta 4 desaturase, putative	1047	2083	3087	4204	4205	3316	1149	632	1371	1463	1824	1124	1644	1049	2017	1055
Tb927.9.4190	fatty acyl CoA syntetase 1 (ACS1)	2097	8303	8164	7156	6985	4327	1751	980	2587	2068	1770	645	1272	702	9932	10188
Tb927.9.4200	fatty acyl CoA synthetase 2 (ACS2)	2127	#N/A	#N/A	10921	11029	6655	1641	886	2244	1971	2007	847	1386	720	#N/A	#N/A
Tb927.9.4210	fatty acyl CoA synthetase 3 (ACS3)	2109	#N/A	#N/A	17763	17747	10688	2779	1633	4877	4050	3588	1405	2022	1098	#N/A	#N/A
Tb927.9.4230	fatty acyl CoA synthetase 4 (ACS4)	2109	#N/A	#N/A	15635	15514	9528	2778	1610	4216	3757	3326	1369	2068	1029	#N/A	#N/A
Tb11.v5.0561	fatty acyl CoA synthetase, putative	1212	#N/A	#N/A	3910	3456	#N/A	1257	806	2343	2101	1757	672	1034	514	#N/A	#N/A
Tb11.v5.0825	fatty acyl CoA synthetase, putative	870	#N/A	#N/A	4117	6220	#N/A	245	160	259	402	273	124	288	205	#N/A	#N/A
Tb927.8.5080	fatty-acid amide hydrolase 2, putative (H sapeiens E-115)	1788	2215	3033	4962	4867	3126	1334	821	1828	2238	1197	395	1111	605	695	1421
Tb927.7.890	FDXA Ferredoxin	537	640	557	910	911	549	578	493	545	426	1180	718	909	493	1033	1465
Tb927.4.4980	FDXB ferredoxin	504	#N/A	#N/A	2527	2533	1406	2612	1646	1558	1543	10811	4959	6848	4326	#N/A	#N/A
Tb927.10.2710	ferredoxin, putative	195	249	342	693	549	390	247	115	275	217	234	115	204	104	387	300
Tb927.6.3320	ferric reductase transmembrane protein, putative	720	477	596	1588	1592	1033	507	253	878	688	1461	920	470	326	917	462
Tb927.11.4430	ferric reductase, putative,ferric reductase transmembrane component, putative	2340	3253	3475	3473	3652	2467	760	438	1318	1010	1264	586	1023	525	3982	3930
Tb927.11.11720	FG-GAP repeat protein, putative,intergrin alpha chain protein, putative	1869	2671	2634	3345	3256	2711	1417	845	2467	1974	2325	1033	1068	640	4355	4166
Tb927.6.2020	FG-GAP repeat protein, putative,intergrin alpha chain protein, putative	2211	1672	2060	3365	3178	1757	858	727	1387	1122	1542	738	1212	475	3558	2452
Tb927.3.3640	FG-GAP repeat protein, putative,intergrin alpha chain protein, putative	2256	1556	1877	3494	3364	1865	760	522	1013	953	969	329	699	341	1986	2736
Tb927.1.1340	FG-GAP repeat protein, putative,intergrin alpha chain protein, putative	2229	1867	2068	4272	4177	2495	1045	545	1646	1323	1295	487	700	361	2918	2905
Tb927.7.6460	FG-GAP repeat protein, putative,intergrin alpha chain protein, putative	2538	5321	5379	4547	4118	2877	1055	761	2257	2091	1332	763	924	483	4833	5142
Tb927.11.16110	FG-GAP repeat protein, putative,intergrin alpha chain protein, putative	2112	7108	7305	6643	6404	4193	1706	1171	3191	2674	2903	1589	1539	673	8505	7398
Tb927.10.7500	fibrillarin (NOP1)	903	5406	5278	8538	7352	4623	4282	2379	2490	3001	3937	2922	5237	2749	14831	8004
Tb927.10.14630	fibrillarin, putative	687	#N/A	#N/A	9470	8719	5502	7310	3660	3315	4261	7940	5149	12385	6579	#N/A	#N/A
Tb927.10.14750	fibrillarin, putative	915	6622	6416	11042	10039	6268	7979	4053	3791	4874	8776	5711	13219	7036	17252	10740
Tb927.9.1750	Fibronectin-domain protein (interdomain contacts, cytokine receptor motif) but not a fibronectin homologue	13440	37453	38373	15054	14640	8483	2295	1817	4903	5257	1451	524	1843	722	6035	41540
Tb927.10.16100	FK506-binding protein (FKBP)-type peptidyl-prolyl isomerase	1278	11843	14526	31505	31394	14611	4258	2973	7074	6136	7517	3118	4102	3140	16150	14015
Tb927.10.15600	FKBP-type peptidyl-prolyl cis-trans isomerase, conserved	1002	454	549	1163	1171	889	529	273	392	448	582	384	750	341	548	800
Tb927.10.15590	FKBP-type peptidyl-prolyl cis-trans isomerase, conserved	591	1904	2060	2499	2254	1476	574	385	1041	786	1037	579	833	329	1789	1238
Tb927.7.3420	FKBP12 (TOR complex)	339	1912	1982	1613	1512	1017	718	497	1214	887	1321	1010	901	476	3444	1784
Tb927.5.4570	FLA3 BS-specific flagellar attachment protein	2457	#N/A	#N/A	14388	13475	7551	1110	1101	4371	3218	3372	1811	739	414	#N/A	#N/A
Tb927.5.4580	FLA3 BS-specific flagellar attachment protein	2457	#N/A	#N/A	14622	13636	7734	1287	1268	4940	3688	3860	2053	636	342	#N/A	#N/A
Tb927.11.2410	Flabarin, flagellar membrane protein in Leishmania	669	#N/A	#N/A	1463	1584	1258	2227	1168	717	1408	1893	1821	2839	1725	#N/A	#N/A
Tb927.4.3740	flagellar attachment zone protein (FAZ1)	5079	#N/A	#N/A	63018	61062	34762	14618	11064	33785	25453	19556	8635	8104	4865	#N/A	#N/A
Tb11.v5.0797	Flagellar calcium binding protein	852	#N/A	#N/A	654	624	#N/A	7054	5066	11122	6016	13906	6803	4432	5041	#N/A	#N/A
Tb11.v5.0798	flagellar calcium-binding protein	657	#N/A	#N/A	72	57	#N/A	6078	4361	9919	5245	12439	5995	3853	4330	#N/A	#N/A
Tb927.8.5470	flagellar calcium-binding protein,17 kDa calflagin, (Tb-17)	702	#N/A	#N/A	36407	40269	24661	5472	4037	9282	4852	11525	5335	3421	3916	#N/A	#N/A
Tb927.8.5440	flagellar calcium-binding protein,24 kDa calflagin, (Tb-24)	657	#N/A	#N/A	44128	47976	30308	6113	4367	9912	5383	12298	5995	3829	4238	#N/A	#N/A
Tb927.8.5465	flagellar calcium-binding protein,24 kDa calflagin, (Tb-24)	657	#N/A	#N/A	45322	49406	30892	6078	4361	9919	5245	12439	5995	3853	4330	#N/A	#N/A
Tb927.8.5460	flagellar calcium-binding protein,44 kDa calflagin, (Tb-44)	1224	#N/A	#N/A	65492	71507	44103	9022	6452	14624	7853	18049	8877	5662	6329	#N/A	#N/A
Tb927.3.2310	flagellar component,PACRGA	903	3886	4355	6712	6387	3756	1342	866	2728	2078	2244	1316	1204	701	4101	5504
Tb927.8.4050	flagellar membrane protein that interacts with FLA1, similar to FLA3	2253	2393	2505	4082	4220	3547	4643	2378	1960	3300	2753	1116	3620	1583	7336	22776
Tb927.8.4100	flagellar membrane protein that interacts with FLA1, similar to FLA3	2253	#N/A	#N/A	4082	4220	3547	4643	2378	1960	3300	2753	1116	3620	1583	#N/A	#N/A
Tb927.11.12150	flagellar protein essential for flagellar pocket biogenesis (BILBO1)	1764	6071	4810	4866	4962	2889	1065	820	1580	1516	991	426	1141	449	7275	9172
Tb927.1.2670	flagellar protein PF16	1542	6580	6610	7389	7119	4385	1197	883	2895	2651	2077	1132	1002	668	7295	8001
Tb927.10.13960	flagellar protein PF20	1770	2671	2992	3971	3757	1988	1084	811	2080	1663	2177	1315	1245	542	3710	3913
Tb927.8.4640	flagellar protofilament ribbon protein, putative	1158	5699	4933	2976	2898	1716	1918	1299	2468	1956	2182	988	1421	716	8359	9053
Tb927.3.3690	flagellar radial spoke protein-like, putative	1647	7490	7251	7504	7944	4672	1617	979	3314	2638	2040	721	1437	721	7777	8831
Tb927.3.1110	flagellar transport protein, putative (PIFTA1)	1434	5590	5292	8011	7668	4811	1646	1177	2903	2434	2029	771	1801	789	7253	6908
Tb927.3.5490	flagellar transport protein, putative (PIFTB2)	2028	5870	5975	7743	7425	4309	1578	982	3669	2730	2883	1435	840	663	4709	5316
Tb927.3.3000	flagellar transport protein, putative (PIFTC3)	1701	4775	5750	6880	6389	3900	1108	657	2584	1868	1538	718	943	574	4440	4166
Tb927.10.8940	Flagellum tageting protein KHARON1	1236	32774	31817	30900	33422	19562	4603	3168	10281	9877	3535	902	2770	2133	23930	37806
Tb927.10.8590	flagellum transition zone component (FTZC)	3837	#N/A	#N/A	8145	8000	4825	2600	1578	7228	5125	3399	1340	2069	1023	#N/A	#N/A
Tb11.v5.0727	flagellum transition zone component, putative	2193	#N/A	#N/A	33522	33561	#N/A	519	357	1100	1137	610	195	489	242	#N/A	#N/A
Tb927.8.4010	flagellum-adhesion glycoprotein FLA1	1641	#N/A	#N/A	3672	3848	2598	1397	714	1016	1448	1351	757	1361	651	#N/A	#N/A
Tb927.8.4060	flagellum-adhesion glycoprotein, FLA2?	1773	#N/A	#N/A	29878	29582	17096	3256	2413	9468	7211	4093	1501	2245	1414	#N/A	#N/A
Tb927.8.4110	flagellum-adhesion glycoprotein,, FLA2?	1773	#N/A	#N/A	27560	27353	15607	3125	2285	8874	6632	3866	1427	2134	1328	#N/A	#N/A
Tb927.2.2720	FlaK protein kinase, putative	4506	3459	4052	3609	3581	2082	739	581	1453	1491	684	262	756	288	3704	5487
Tb927.8.4780	FLAM3	12456	#N/A	#N/A	38127	37975	20607	5555	4321	9958	10950	3749	1035	3135	1696	#N/A	#N/A
Tb927.3.830	flap endonuclease-1 (FEN-1), putative	1182	1572	1648	2487	2300	1685	1336	902	1521	1345	2226	1663	2546	1164	5542	3080
Tb927.9.6710	flavoprotein monooxygenase, putative	1788	1929	1985	2385	2153	1429	501	449	1745	1362	1200	628	555	257	1227	2370
Tb927.8.3650	folate transporter, ESAG10, putative	1899	#N/A	#N/A	8525	9067	6892	2989	1393	2086	2095	3845	2002	3655	1918	#N/A	#N/A
Tb927.8.3630	folate transporter, ESAG10, putative	1899	#N/A	#N/A	8870	9369	7160	3013	1355	2087	2041	3777	1994	3797	1910	#N/A	#N/A
Tb927.8.3620	folate transporter, ESAG10, putative	1899	4963	6312	8898	9555	7559	3204	1509	2130	2119	3904	2135	3787	2020	6720	8648
Tb11.v5.0766	folate transporter, putative	1164	#N/A	#N/A	1319	1303	#N/A	2331	1011	1580	1478	2916	1469	2807	1460	#N/A	#N/A
Tb927.10.7520	folylpolyglutamate synthase, putative (FPGS)	1503	1404	1665	3764	3520	1997	642	498	1215	932	1457	582	739	318	2573	2323
Tb927.11.3090	FOR20	456	769	733	1859	1882	988	547	310	690	527	1368	642	982	461	1674	999
Tb927.7.5220	Forkhead Kinase	5037	5794	6446	7859	7486	4678	1484	870	3075	2814	1336	539	1058	516	2996	6846
Tb927.5.2300	formin, putative	2832	3001	3542	2911	2857	1694	521	508	710	768	682	255	863	383	3499	1802
Tb927.11.5740	formin, putative	3015	2740	2794	3098	3133	2110	705	426	1030	1256	654	285	702	345	1949	3110
Tb927.9.9730	FP45	1200	1436	1385	2078	1979	1468	1067	794	1188	1353	1622	724	1735	560	2718	3706
Tb927.3.1000	frataxin	543	704	718	1350	1306	944	928	452	583	542	949	622	990	467	1791	1486
Tb927.10.4520	fructose- 2,6- bisphosphatase-like protein	1437	1961	1843	3579	3484	2435	1399	767	2041	1728	1970	784	1475	674	4052	3490
Tb927.9.8720	fructose-1,6-bisphosphatase (FBPase)	1053	4163	4897	7966	7646	5060	2951	1734	4118	3136	4286	1663	2426	1455	2945	2649
Tb927.10.5620	fructose-bisphosphate aldolase, glycosomal (ALD)	1119	120620	113645	244887	284690	161924	12366	7855	39133	26248	15350	4891	2386	3699	21098	38594
Tb11.v5.0531	fructose-bisphosphate aldolase, glycosomal, putative	1119	#N/A	#N/A	8	9	#N/A	12366	7855	39133	26248	15350	4891	2386	3699	#N/A	#N/A
Tb927.3.4500	fumarate hydratase, class I (FHc)	1698	1158	1470	3035	3880	2303	1140	550	606	654	1402	688	1898	1070	6063	19941
Tb927.11.5050	fumarate hydratase, class I (FHm)	1668	1222	1673	5712	5961	4028	1100	439	1009	978	1452	693	1210	784	5410	7399
Tb11.v5.0629	fumarate hydratase, putative	1377	#N/A	#N/A	2837	2409	#N/A	885	427	502	504	1120	569	1439	828	#N/A	#N/A
Tb927.10.9250	G-actin binding protein, putative, CAP/Srv2p, putative	810	2893	2909	5412	5145	3819	1637	811	1994	1697	1970	905	1646	859	3465	4680
Tb927.4.2350	G-actin binding protein, putative, twinfilin, putative	963	1087	1165	1743	1794	1181	604	345	986	708	1154	569	482	285	1653	1416
Tb927.10.6650	G10 protein homologue, putative, unknown function	726	889	781	2880	2749	1710	849	448	956	711	1404	705	966	504	1292	1251
Tb927.11.14590	G5-IP eIF4G5 interacting protein	1890	6266	6353	9052	8315	5985	2673	1402	3883	3403	3229	1439	3242	1542	5798	6475
Tb927.5.287b	galactokinase (pseudogene)	1383	#N/A	#N/A	#N/A	#N/A	#N/A	320	181	419	390	817	557	620	437	#N/A	#N/A
Tb11.v5.0211	galactokinase-like protein, putative	495	#N/A	#N/A	200	210	#N/A	121	69	117	109	273	163	252	179	#N/A	#N/A
Tb927.5.290	galactokinase, pseudogene	1062	#N/A	#N/A	#N/A	#N/A	#N/A	483	331	818	819	1702	1395	928	670	#N/A	#N/A
Tb927.10.12370	gamma-glutamylcysteine synthetase (GCS)	2040	1926	2616	4204	3851	2632	1918	963	1164	1435	1894	1042	1896	910	5030	4982
Tb927.11.11340	gamma-tubulin complex subunit or spindle pole body component alp6, putative	2400	2196	2501	4381	4048	2730	1221	726	1645	1512	2038	998	1525	700	3140	3075
Tb927.10.9770	gamma-tubulin complex subunit, or spindle pole body protein, putative (GCP2)	2355	3133	3078	4355	4352	2928	1299	843	1902	1874	1987	908	1488	589	4475	4505
Tb11.v5.1036	gamma-tubulin complex subunit, putative	1050	#N/A	#N/A	13	14	#N/A	340	251	449	514	666	318	511	228	#N/A	#N/A
Tb11.v5.0848	gamma-tubulin complex subunit, putative	1359	#N/A	#N/A	673	605	#N/A	933	601	1405	1284	1433	665	1045	409	#N/A	#N/A
Tb927.3.910	gamma-tubulin,tubulin gamma chain	1344	1506	1789	2340	2158	1555	609	428	1107	924	665	374	611	343	2313	2121
Tb927.2.2570	GAP2	501	1038	1047	542	498	405	289	217	383	333	492	297	428	215	379	381
Tb927.10.13280	GCN1 homologue, possibly involved in translation control	7821	22393	19767	8282	7577	5201	2530	1511	2930	3440	1696	695	2251	833	9808	30640
Tb927.11.13990	GDP-L-fucose synthetase, putative	1077	1269	1250	2864	2701	1874	786	545	1008	906	1806	1083	866	474	2314	2031
Tb927.8.2050	GDP-Man pyrophosphorylase	1110	4218	4125	6497	6246	3619	2096	1310	2773	2503	3136	1613	2746	1177	4718	3622
Tb927.10.15490	GDP-mannose 4,6 dehydratase, putative	1089	1908	2271	4358	3968	3147	1376	729	1423	1309	1668	989	1782	788	2952	2856
Tb927.8.560	GEM1, putative	1734	1479	1849	3859	3630	2656	1217	709	1857	1590	2212	1161	1798	857	4156	4507
Tb927.9.5710	general transcription factor IIB (28G16.400)	1038	936	1411	2579	2379	1600	824	484	1225	829	1536	744	871	452	1425	1640
Tb927.10.10770	Generative cell specific 1 protein, putative (GCS1)	1857	2315	2321	5112	5335	3603	1217	687	1174	991	2318	839	1638	799	3569	7502
Tb927.4.690	geranylgeranyl transferase type II beta subunit, putative	999	854	1007	2213	2037	1398	803	471	1416	948	1264	650	793	465	1667	1276
Tb927.9.11580	Gim5A protein,glycosomal membrane protein (gim5A)	732	#N/A	#N/A	22336	25088	16580	2067	1311	5447	3289	9449	3986	1495	1597	#N/A	#N/A
Tb927.9.11600	Gim5B protein,glycosomal membrane protein (gim5B)	726	#N/A	#N/A	#N/A	#N/A	#N/A	2869	1695	7354	4458	13770	5753	1929	2100	#N/A	#N/A
Tb927.4.4680	GINS complex subunit Psf3, replication initiation	537	377	480	1008	1101	797	477	251	532	417	978	626	1032	576	832	735
Tb927.11.16770	glucosamine-6-phosphate isomerase, putative	843	1055	1461	2470	2468	1647	988	472	1250	888	1804	891	1566	1078	1473	1598
Tb927.7.5560	glucosamine-fructose-6-phosphate aminotransferase, putative	1980	2213	2573	3480	3506	2092	1993	950	1920	2262	2498	1159	2311	1253	3123	3528
Tb927.9.4840	glucose transporter (pseudogene), putative	123	#N/A	#N/A	#N/A	#N/A	#N/A	20	9	44	17	15	12	10	12	#N/A	#N/A
Tb927.10.8440	glucose transporter 1B (THT1-)	1584	#N/A	#N/A	27249	26882	19654	11736	5903	32075	21918	46206	20198	5108	5620	#N/A	#N/A
Tb927.4.2290	glucose transporter, putative	1659	2474	2373	2266	2225	1669	1187	589	1290	1133	1878	775	857	551	2334	3073
Tb927.10.8510	glucose transporter, putative	1590	#N/A	#N/A	20421	21218	16529	12373	6038	9224	9862	17713	9549	10396	6548	#N/A	#N/A
Tb927.10.8520	glucose transporter, putative	1590	#N/A	#N/A	20421	21218	16529	12373	6038	9224	9862	17713	9549	10396	6548	#N/A	#N/A
Tb927.10.8500	glucose transporter, putative	1590	#N/A	#N/A	20935	21705	17103	11844	5783	9248	9702	17512	9392	9853	6280	#N/A	#N/A
Tb927.10.8490	glucose transporter, putative	1590	#N/A	#N/A	21126	22023	16807	12524	6025	9587	10114	18417	9852	10517	6662	#N/A	#N/A
Tb927.10.8480	glucose transporter, putative	1584	#N/A	#N/A	28658	28430	21466	13504	6822	34660	24238	50505	22272	6158	6454	#N/A	#N/A
Tb927.10.8460	glucose transporter, putative	1584	#N/A	#N/A	30222	29721	23052	12990	6542	35323	24137	51209	22317	5619	6245	#N/A	#N/A
Tb927.10.8470	glucose transporter, putative	1584	#N/A	#N/A	31477	31266	24026	15204	7593	37724	26073	55402	24311	7269	7415	#N/A	#N/A
Tb927.10.8450	glucose transporter,glucose transporter 1E (THT1E)	1584	#N/A	#N/A	27450	27351	20714	12672	6404	31726	22646	46783	20692	6067	6231	#N/A	#N/A
Tb927.10.8530	glucose transporter,glucose transporter 2A (THT2A)	1590	#N/A	#N/A	18409	19116	14725	11138	5384	6840	8169	14161	8007	9689	5936	#N/A	#N/A
Tb927.10.2490	glucose-6-phosphate 1-dehydrogenase (G6PD)	1677	3515	4164	4165	3948	2502	1536	1040	1980	2263	1812	793	1890	820	3947	2739
Tb927.1.3830	glucose-6-phosphate isomerase, glycosomal (PGI)	1824	23183	26335	29887	34123	18155	2918	1924	8636	4599	4530	1934	1724	1430	9431	7302
Tb927.9.5900	glutamate dehydrogenase (GDH)	2979	2674	3506	3813	4139	2921	3664	2290	1465	3470	2117	734	3511	2014	28461	38949
Tb927.5.3800	glutamine hydrolysing (not ammonia-dependent) carbomoyl phosphate synthase, putative	5502	22068	22632	9388	8282	5263	3263	2061	3069	4395	2542	843	3250	1504	15566	34472
Tb927.7.4970	glutamine synthetase, putative	1146	729	938	3377	3379	2752	3966	1911	1772	2736	4031	3307	4683	2814	12314	9442
Tb11.v5.0178	glutamine synthetase, putative	1266	#N/A	#N/A	3377	3379	#N/A	3966	1911	1772	2736	4031	3307	4683	2814	#N/A	#N/A
Tb927.7.6940	glutaminyl cyclase, putative	2244	2816	3282	5448	5462	3902	1195	551	2352	1745	1716	614	920	491	3137	3589
Tb927.9.5210	glutaminyl-tRNA synthetase, putative (28G16.175)	1734	6125	6600	9320	8630	5201	2337	1606	3559	3054	4363	2398	2656	1251	8223	8187
Tb11.v5.0810	glutamyl-tRNA synthetase, putative	1416	#N/A	#N/A	25	19	#N/A	1554	1082	3217	2547	3173	2078	2004	1218	#N/A	#N/A
Tb927.6.4590	glutamyl-tRNA synthetase, putative	1824	9008	9211	11994	10788	7287	1947	1329	3987	3236	3892	2609	2538	1511	24406	12392
Tb11.v5.0904	glutaredoxin-like protein, putative	642	#N/A	#N/A	0	0	#N/A	705	480	623	611	1422	1038	1077	558	#N/A	#N/A
Tb927.1.1770	glutaredoxin, putative	324	355	374	1003	976	703	375	156	602	431	780	413	495	381	1069	667
Tb927.11.1370	glutaredoxin, putative	288	541	939	1402	1348	1110	618	376	824	718	2269	1344	1226	987	2109	1861
Tb927.11.15920	glutathione peroxidase, putative	471	349	524	1182	1112	672	572	312	814	579	1759	923	1179	718	900	617
Tb927.7.4000	glutathione synthetase, putative	1668	2473	2422	3491	3310	2464	1379	886	2092	1792	1847	818	879	556	4443	5596
Tb927.7.3500	glutathione-S-transferase/glutaredoxin, putative	939	2199	2488	7002	6789	4548	3086	1517	2439	2658	5020	3363	4518	2824	10775	8950
Tb927.11.8820	glutathionylspermidine synthetase, putative	825	2309	2923	3046	2994	2042	1130	620	2044	1619	2233	1243	1063	649	1309	835
Tb927.10.6880	glyceraldehyde 3-phosphate dehydrogenase, cytosolic (GAP)	996	10490	11439	7787	8799	4364	1557	910	3532	1922	3085	1620	843	809	7415	7985
Tb11.v5.0516	glyceraldehyde 3-phosphate dehydrogenase, cytosolic, putative	996	#N/A	#N/A	7271	6897	#N/A	1635	948	3706	2008	3206	1675	882	863	#N/A	#N/A
Tb927.6.4280	glyceraldehyde 3-phosphate dehydrogenase, glycosomal (GAPDH)	1080	124369	152692	196419	218018	133262	14406	10295	45146	25325	26530	14022	2928	5190	110975	97803
Tb927.6.4300	glyceraldehyde 3-phosphate dehydrogenase, glycosomal (GAPDH)	1080	#N/A	#N/A	196419	218018	133262	14406	10295	45146	25325	26530	14022	2928	5190	#N/A	#N/A
Tb927.9.9820	glyceraldehyde-3-phosphate dehydrogenase, putative	1068	3723	4085	5170	4777	3039	1347	851	2894	1969	2622	1880	1018	628	4252	4450
Tb927.9.12590	glycerol kinase, glycosomal (glk1)	1539	#N/A	#N/A	93308	107908	60367	27656	15483	49797	32702	44052	18672	14016	10570	#N/A	#N/A
Tb927.9.12610	glycerol kinase, glycosomal (glk1)	1539	#N/A	#N/A	93712	108192	60942	28219	15742	50507	33233	44962	19074	14267	10657	#N/A	#N/A
Tb927.9.12550	glycerol kinase, glycosomal (glk1)	1539	56009	58472	95430	110357	61674	28765	15935	51261	33830	45502	19234	14516	10921	81492	74259
Tb927.9.12630	glycerol kinase, glycosomal (glk1)	1539	#N/A	#N/A	96503	111420	62398	28792	16089	51712	34029	46037	19538	14615	10928	#N/A	#N/A
Tb927.9.12570	glycerol kinase, glycosomal (glk1)	1539	#N/A	#N/A	97710	112714	63159	29240	16271	52383	34481	46456	19642	14792	11138	#N/A	#N/A
Tb11.v5.0406	glycerol uptake protein, putative	1830	#N/A	#N/A	2	2	#N/A	781	453	1806	1569	1817	940	845	487	#N/A	#N/A
Tb11.v5.0301	glycerol uptake protein, putative	552	#N/A	#N/A	2501	2306	#N/A	346	196	794	683	833	427	390	217	#N/A	#N/A
Tb927.10.15910	glycerol uptake protein, putative	1830	6286	5211	6749	6333	4872	786	471	1833	1590	1831	958	858	485	1272	1400
Tb927.10.3100	Glycerol-3-phosphate acyltransferase	2097	1804	1920	3048	2760	1939	892	566	1606	1451	1125	517	829	425	1727	2615
Tb927.1.1130	glycerol-3-phosphate dehydrogenase (FAD-dependent), in TAO complex	1854	2101	2023	2715	2541	1808	969	839	1314	1332	1871	873	1447	547	4749	4254
Tb927.11.7380	glycerol-3-phosphate dehydrogenase (FAD-dependent), mitochondrial, TAO complex	1812	15328	16261	15649	15222	9907	1177	879	3773	2944	1371	464	886	457	5681	8349
Tb11.v5.0384	glycerol-3-phosphate dehydrogenase (FAD-dependent),putative	1854	#N/A	#N/A	2943	2976	#N/A	969	839	1314	1332	1871	873	1447	547	#N/A	#N/A
Tb927.8.3530	glycerol-3-phosphate dehydrogenase [NAD ], glycosomal	1065	40453	48585	39393	52777	27823	11393	7469	23688	13279	24702	11706	6041	6434	45673	95228
Tb927.11.2920	glycerolphosphate mutase, putative	876	933	1055	2589	2503	1517	806	506	1116	777	1733	789	835	427	1659	1524
Tb927.11.20730	Glycerophosphodiester diesterase, putative	1047	#N/A	#N/A	2597	2356	1525	323	226	956	600	1167	803	462	400	#N/A	#N/A
Tb927.11.9670	glycine synthase, putative (GCVT1)	1128	1703	1715	2884	2880	1763	731	596	1261	1015	1523	814	890	336	3337	3222
Tb927.10.15410	glycosomal malate dehydrogenase (gMDH)	972	965	1083	3117	3385	2764	1551	886	934	1399	1829	1161	1700	951	32102	56243
Tb927.2.4210	glycosomal phosphoenolpyruvate carboxykinase (PEPCK)	1578	6955	7376	7936	7840	5354	2601	1522	2872	2634	3177	1686	1976	1227	25520	51754
Tb927.4.4050	glycosomal transporter (GAT1)	2052	7672	7557	9047	8575	6030	2334	1260	2821	2867	3328	1648	2235	984	6500	9312
Tb927.11.3130	glycosomal transporter (GAT2)	1926	4209	4114	2104	2045	1538	679	586	1277	1288	834	282	795	304	4007	7004
Tb927.11.1070	glycosomal transporter (GAT3)	2055	6898	7547	6925	6726	4253	1161	756	2572	2117	2109	1037	1237	781	5880	8143
Tb927.11.10370	glycosyl hydrolase-like protein	3168	5110	5548	4426	4130	2678	2521	1486	2012	2785	1683	558	2632	1172	7472	9835
Tb927.11.10670	glycosyl hydrolase, putative	3600	2102	2646	3781	3703	2756	1501	754	1236	1433	863	336	1606	615	3058	4226
Tb927.11.9990	glycosyl transferase-like protein	924	958	1104	1925	1819	1177	609	399	778	636	1099	627	538	334	1539	1590
Tb927.6.1960	glycosyltransferase family 28 protein, putative	1245	1385	1562	2658	2667	1823	634	451	1012	863	1123	552	648	347	2727	1809
Tb927.11.3900	glycosyltransferase family-like protein, putative	828	1293	1483	3492	3559	2240	1262	798	1376	1202	2458	1828	1645	833	2959	2754
Tb11.v5.0694	glycosyltransferase, putative	1890	#N/A	#N/A	89	89	#N/A	941	504	1373	1177	1372	743	856	407	#N/A	#N/A
Tb927.11.9640	glycyl-tRNA synthetase, putative	1875	9398	9010	8776	7817	4781	1943	1424	2672	2155	3846	1830	1834	851	11117	13015
Tb927.4.1350	glyoxalase II (glx2-2)	1434	2059	2183	3039	2995	1989	1785	988	2520	2001	2375	981	1841	843	2606	3158
Tb927.6.1080	glyoxalase II (glxII)	891	1338	1647	1640	1699	1214	658	384	789	557	859	516	418	229	2801	1984
Tb927.7.2100	GMP synthase, putative,glutamine amidotransferase, putative	1977	3385	3962	4654	4398	3042	1080	735	1901	1862	1923	972	1541	773	6743	6025
Tb927.11.2660	Golgi reassembly stacking protein (GRASP homologue), putative	1500	2631	2635	5730	5601	3390	1838	1104	2533	2236	2569	1167	2829	1228	3488	3427
Tb927.11.10270	golgi SNARE protein-like,GOLGI SNAP receptor complex member, putative	798	585	683	1449	1422	1005	827	410	1016	754	1440	772	909	474	875	938
Tb927.3.3720	Golgi vesicular membrane trafficking protein, putative	360	534	558	1260	1314	904	519	308	718	477	1212	675	537	372	499	445
Tb927.8.1870	Golgi/lysosome glycoprotein 1 (tGLP1)	1851	26057	25613	23064	23509	14995	3934	2359	6030	5890	3238	961	2685	1413	17420	15248
Tb927.11.6840	Golgin	1635	2172	2279	3918	3754	2206	1357	775	1710	1531	1334	585	1516	640	2305	3147
Tb927.10.12620	Golvesin-2 vacuolar protein	3363	2779	3476	3925	3624	2554	1342	793	1644	1868	987	397	1336	548	3053	5518
Tb927.11.7720	Gp63-1 surface protease homolog, putative	1764	#N/A	#N/A	720	792	559	863	531	1161	909	2121	722	722	682	#N/A	#N/A
Tb927.11.7640	Gp63-1 surface protease homolog, putative	1893	#N/A	#N/A	1310	1448	905	1221	1052	2282	1605	3430	938	649	899	#N/A	#N/A
Tb927.11.7630	Gp63-1 surface protease homolog, putative	1869	#N/A	#N/A	1530	1691	1127	617	431	871	671	1842	559	495	517	#N/A	#N/A
Tb927.11.7710	Gp63-1 surface protease homolog, putative	1695	#N/A	#N/A	3523	3972	2659	2183	1415	2852	2194	5230	1380	1605	1684	#N/A	#N/A
Tb11.v5.0710	Gp63-1 surface protease homolog, putative	1695	#N/A	#N/A	28812	26826	#N/A	804	503	1065	888	2206	690	692	709	#N/A	#N/A
Tb927.11.7610	gp63-1 surface protease pseudogene	932	#N/A	#N/A	0	0	438	328	238	440	378	931	322	221	283	#N/A	#N/A
Tb11.v5.0510	Gp63-3 surface protease homolog, putative	1248	#N/A	#N/A	0	0	#N/A	902	694	1359	1046	2362	738	571	667	#N/A	#N/A
Tb11.v5.0511	Gp63-3 surface protease homolog, putative	1464	#N/A	#N/A	32130	30072	#N/A	801	665	1182	922	2058	534	439	546	#N/A	#N/A
Tb927.6.510	GPEET2 procyclin	345	577	621	380	323	300	5520	3454	1225	4498	5888	7262	5415	3544	428355	237959
Tb927.6.3300	GPI alpha-mannosyltransferase I (MT-I)	1293	1429	1601	2831	2669	1818	1465	779	2050	1584	3245	1855	1597	912	3989	2450
Tb927.10.5560	GPI alpha-mannosyltransferase III (MT-III)	1677	1678	1560	3046	3085	2078	1003	604	1645	1288	2140	1213	1017	629	1785	1978
Tb927.3.2610	GPI inositol deacylase 2 (GPIdeAc2)	2346	3942	3842	3504	3401	2518	1085	676	3139	2216	2376	1001	608	435	438	913
Tb927.10.4780	GPI inositol deacylase precursor (GPIdeAc)	1677	3724	4466	6364	6054	3833	997	667	2458	1950	2790	945	772	486	617	1216
Tb927.2.6000	GPI phospholipase C	1077	6016	7303	6265	5978	4458	360	261	1081	792	940	482	440	377	681	701
Tb927.10.210	GPI transamidase component GAA1	1386	3463	3722	4636	4169	2844	1077	681	2951	1838	2761	1624	810	579	3398	2728
Tb927.11.15760	GPI transamidase subunit Tta1 (TTA1)	1134	3317	3016	3251	3013	2128	1067	669	1970	1404	2470	1604	1304	747	2503	1919
Tb927.10.5080	GPI transamidase subunit Tta2	1233	2922	3467	3445	3072	2040	674	504	1675	1331	1795	855	906	411	2101	2043
Tb927.4.1920	GPI transamidase, putative (TbGPI16)	2061	8276	7009	7933	7766	5089	1953	1035	3588	2656	2219	730	1508	693	4721	6406
Tb927.10.13860	GPI-anchor transamidase subunit 8 (GPI8)	960	3736	3145	2418	2429	1796	893	637	1194	1026	1481	789	822	372	1301	2072
Tb927.10.6140	GPI-GlcNAc transferase	1029	808	1103	1694	1730	1473	572	289	1268	848	1857	788	439	399	681	705
Tb927.8.7910	GRESAG 4 pseudogene	3555	#N/A	#N/A	#N/A	#N/A	#N/A	2802	1586	3971	3799	4867	1579	2630	1748	#N/A	#N/A
Tb927.6.290	GRESAG 4 pseudogene	3588	#N/A	#N/A	#N/A	#N/A	#N/A	1842	1297	2436	2556	3924	3049	4159	1884	#N/A	#N/A
Tb927.6.270	GRESAG 4 pseudogene	3594	#N/A	#N/A	#N/A	#N/A	#N/A	1798	1244	2387	2437	3884	2949	3986	1781	#N/A	#N/A
Tb927.6.320	GRESAG 4 pseudogene	3594	#N/A	#N/A	#N/A	#N/A	#N/A	1115	714	1368	1514	2393	1899	2539	1102	#N/A	#N/A
Tb927.6.340	GRESAG 4 pseudogene	3594	#N/A	#N/A	#N/A	#N/A	#N/A	1055	708	1329	1478	2227	1687	2358	1039	#N/A	#N/A
Tb927.4.130	GRESAG 4 pseudogene	2904	#N/A	#N/A	#N/A	#N/A	#N/A	486	487	2407	2078	801	490	365	262	#N/A	#N/A
Tb927.6.100	GRESAG 4 pseudogene	1326	#N/A	#N/A	#N/A	#N/A	#N/A	391	314	1767	1283	545	304	249	160	#N/A	#N/A
Tb927.8.7880	GRESAG 4 pseudogene	495	#N/A	#N/A	#N/A	#N/A	#N/A	185	64	206	156	321	89	146	105	#N/A	#N/A
Tb927.8.7590	GRESAG 4, clathrin-associated	3804	#N/A	#N/A	5415	5545	4145	1486	778	1851	1766	1858	537	1206	726	#N/A	#N/A
Tb927.8.8360	GRESAG 4, putative receptor-type adenylate cyclase	1509	#N/A	#N/A	989	1013	765	162	87	182	258	141	41	201	88	#N/A	#N/A
Tb927.5.1450	GRESAG 4, putative receptor-type adenylate cyclase	3750	3533	3541	2736	2883	2138	1553	898	975	1263	1309	552	1867	667	1717	4386
Tb927.10.2430	GRESAG 4, putative receptor-type adenylate cyclase	3729	2109	2168	3391	3402	2984	751	396	752	786	521	207	461	287	717	1123
Tb927.6.180	GRESAG 4, putative receptor-type adenylate cyclase	3807	#N/A	#N/A	3720	3702	2810	1731	987	2761	2781	2810	1219	1468	863	#N/A	#N/A
Tb927.5.650	GRESAG 4, putative receptor-type adenylate cyclase	3750	2180	2039	3808	4265	2868	629	380	871	872	530	195	327	214	479	1862
Tb927.10.16000	GRESAG 4, putative receptor-type adenylate cyclase	3711	#N/A	#N/A	3821	3528	2927	1076	645	1780	1721	1255	427	822	425	#N/A	#N/A
Tb927.11.5940	GRESAG 4, putative receptor-type adenylate cyclase	3735	5186	3781	3851	4044	3265	2479	1348	1894	2139	1955	620	1865	1059	4312	10301
Tb927.6.330	GRESAG 4, putative receptor-type adenylate cyclase	3807	#N/A	#N/A	4666	4750	3707	1590	971	2299	2130	2474	1027	1365	906	#N/A	#N/A
Tb927.6.430	GRESAG 4, putative receptor-type adenylate cyclase	3738	#N/A	#N/A	4705	4827	3892	1577	966	1934	2044	2236	1044	1761	839	#N/A	#N/A
Tb927.6.170	GRESAG 4, putative receptor-type adenylate cyclase	3810	#N/A	#N/A	4711	4626	3357	1690	995	2580	2607	2646	1178	1489	863	#N/A	#N/A
Tb927.11.150	GRESAG 4, putative receptor-type adenylate cyclase	3723	#N/A	#N/A	5322	5368	3702	1816	990	1387	1849	3077	2013	2548	1487	#N/A	#N/A
Tb927.6.280	GRESAG 4, putative receptor-type adenylate cyclase	3807	#N/A	#N/A	6251	6201	4879	2189	1350	3148	3188	3356	1500	2243	1250	#N/A	#N/A
Tb927.6.310	GRESAG 4, putative receptor-type adenylate cyclase	3819	#N/A	#N/A	6288	6334	4894	1969	1217	2747	2790	3022	1296	1901	1100	#N/A	#N/A
Tb927.4.3750	GRESAG 4, putative receptor-type adenylate cyclase	3825	#N/A	#N/A	6710	7077	5423	1738	925	2031	2010	1309	385	1244	604	#N/A	#N/A
Tb927.6.300	GRESAG 4, putative receptor-type adenylate cyclase	3822	#N/A	#N/A	7180	7168	5716	2240	1329	3131	3138	3407	1523	2185	1232	#N/A	#N/A
Tb927.6.200	GRESAG 4, putative receptor-type adenylate cyclase	3765	#N/A	#N/A	7269	7419	5684	2275	1350	2768	3003	3385	1882	2956	1342	#N/A	#N/A
Tb927.6.790	GRESAG 4, putative receptor-type adenylate cyclase	3732	#N/A	#N/A	7401	7455	5627	2740	1651	3748	3965	3480	1732	2995	1444	#N/A	#N/A
Tb927.6.770	GRESAG 4, putative receptor-type adenylate cyclase	3732	#N/A	#N/A	7407	7474	5577	2641	1576	3545	3821	3403	1681	2811	1384	#N/A	#N/A
Tb927.6.760	GRESAG 4, putative receptor-type adenylate cyclase	3732	#N/A	#N/A	7654	7718	5749	2813	1721	3731	4033	3592	1782	3064	1508	#N/A	#N/A
Tb927.6.800	GRESAG 4, putative receptor-type adenylate cyclase	3741	#N/A	#N/A	7689	7706	5750	2651	1633	3567	3871	3446	1749	2926	1449	#N/A	#N/A
Tb927.6.780	GRESAG 4, putative receptor-type adenylate cyclase	3732	#N/A	#N/A	8115	8151	6060	2830	1752	3776	4059	3585	1820	3069	1520	#N/A	#N/A
Tb927.4.3880	GRESAG 4, putative receptor-type adenylate cyclase	3705	#N/A	#N/A	8258	8646	6898	2397	1241	2847	2874	1869	605	1713	911	#N/A	#N/A
Tb05.5K5.190	GRESAG 4, putative receptor-type adenylate cyclase	3732	#N/A	#N/A	8269	8505	6275	1537	1050	2202	2327	2380	1302	1707	913	#N/A	#N/A
Tb05.5K5.180	GRESAG 4, putative receptor-type adenylate cyclase	3732	#N/A	#N/A	8270	8485	6236	1580	1073	2251	2358	2412	1319	1716	915	#N/A	#N/A
Tb927.5.4540	GRESAG 4, putative receptor-type adenylate cyclase	3732	4612	4535	8347	8615	6296	1620	1086	2282	2398	2463	1312	1749	940	4578	6411
Tb927.6.190	GRESAG 4, putative receptor-type adenylate cyclase	3636	#N/A	#N/A	8417	7766	5253	879	571	1408	1318	1324	638	772	414	#N/A	#N/A
Tb927.5.4550	GRESAG 4, putative receptor-type adenylate cyclase	3732	#N/A	#N/A	8516	8753	6423	1648	1094	2351	2421	2496	1331	1782	947	#N/A	#N/A
Tb927.4.3860	GRESAG 4, putative receptor-type adenylate cyclase	3699	#N/A	#N/A	8652	9063	7289	2476	1271	2871	2906	1901	610	1708	894	#N/A	#N/A
Tb927.8.7940	GRESAG 4, putative receptor-type adenylate cyclase	3753	#N/A	#N/A	9292	9667	7289	2853	1721	4777	4139	4797	1532	2542	1504	#N/A	#N/A
Tb927.8.7870	GRESAG 4, putative receptor-type adenylate cyclase	3771	#N/A	#N/A	9700	10098	7719	2519	1350	3420	3356	4122	1303	2226	1476	#N/A	#N/A
Tb927.8.7900	GRESAG 4, putative receptor-type adenylate cyclase	3798	#N/A	#N/A	9941	10273	7723	2614	1477	3672	3481	4427	1385	2438	1596	#N/A	#N/A
Tb927.8.7860	GRESAG 4, putative receptor-type adenylate cyclase	3897	#N/A	#N/A	10222	10638	8021	2731	1485	3791	3657	4607	1512	2422	1627	#N/A	#N/A
Tb927.8.7920	GRESAG 4, putative receptor-type adenylate cyclase	3795	#N/A	#N/A	10303	10776	8146	2678	1570	3944	3761	4630	1434	2412	1578	#N/A	#N/A
Tb927.8.7890	GRESAG 4, putative receptor-type adenylate cyclase	3804	#N/A	#N/A	10447	10966	8140	2777	1500	3830	3707	4555	1393	2461	1605	#N/A	#N/A
Tb927.8.7930	GRESAG 4, putative receptor-type adenylate cyclase	3804	#N/A	#N/A	11043	11548	8668	2911	1632	4181	4022	5002	1557	2586	1722	#N/A	#N/A
Tb927.11.1480	GRESAG 4, putative receptor-type adenylate cyclase	3717	3154	3707	12055	13074	9495	3234	1545	1607	1765	2747	810	2959	1371	1143	3931
Tb927.7.6080	GRESAG 4, putative receptor-type adenylate cyclase	3513	#N/A	#N/A	21229	19451	10499	3986	2936	13406	10826	5511	1838	2265	1386	#N/A	#N/A
Tb927.7.6050	GRESAG 4, putative receptor-type adenylate cyclase	3810	#N/A	#N/A	23411	21433	11543	4532	3147	14868	11377	6141	2026	2438	1473	#N/A	#N/A
Tb927.7.6060	GRESAG 4, putative receptor-type adenylate cyclase	3813	#N/A	#N/A	23482	21594	11641	4338	3125	14300	11209	5878	1952	2358	1456	#N/A	#N/A
Tb927.7.6070	GRESAG 4, putative receptor-type adenylate cyclase	3804	#N/A	#N/A	24582	22482	12205	4605	3268	15017	11888	6233	2039	2506	1544	#N/A	#N/A
Tb927.7.6040	GRESAG 4, putative receptor-type adenylate cyclase	3804	#N/A	#N/A	24818	22699	12153	4685	3404	15682	12111	6412	2138	2541	1588	#N/A	#N/A
Tb927.7.7520	GRESAG 4, putative receptor-type adenylate cyclase	3732	#N/A	#N/A	51235	41937	23996	4168	3117	10337	7572	9885	3915	3357	2111	#N/A	#N/A
Tb927.7.7530	GRESAG 4, putative receptor-type adenylate cyclase	3732	#N/A	#N/A	53175	43562	25026	4369	3275	10761	7960	10259	4012	3515	2219	#N/A	#N/A
Tb927.4.4460	GRESAG 4.4, putatuve receptor-type adenylate cyclase	3867	#N/A	#N/A	27746	25285	16217	5056	3114	9988	7896	9482	4446	3623	2525	#N/A	#N/A
Tb927.4.4470	GRESAG 4.4, putatuve receptor-type adenylate cyclase	3816	#N/A	#N/A	29455	26955	17051	5147	3262	10395	8310	9803	4611	3841	2699	#N/A	#N/A
Tb927.4.4410	GRESAG 4.4, putatuve receptor-type adenylate cyclase	3735	#N/A	#N/A	34682	31780	19714	5618	3534	11204	8968	10968	5154	4091	2976	#N/A	#N/A
Tb927.4.4430	GRESAG 4.4, putatuve receptor-type adenylate cyclase	3732	#N/A	#N/A	35296	32756	20050	5671	3542	11275	8712	11076	5324	4103	2999	#N/A	#N/A
Tb927.4.4450	GRESAG 4.4, putatuve receptor-type adenylate cyclase	3732	#N/A	#N/A	37429	34243	20882	5997	3712	11819	9213	11631	5589	4279	3137	#N/A	#N/A
Tb927.4.4440	GRESAG 4.4, putatuve receptor-type adenylate cyclase	3744	#N/A	#N/A	37892	34222	21284	5859	3627	12022	9398	11809	5600	4292	3206	#N/A	#N/A
Tb927.6.500	GRESAG2, putative	1374	#N/A	#N/A	717	541	312	114	100	294	200	686	379	204	182	#N/A	#N/A
Tb927.6.470	GRESAG2, putative	1374	#N/A	#N/A	733	558	325	116	103	317	206	731	408	213	190	#N/A	#N/A
Tb927.6.540	GRESAG2, putative	1365	#N/A	#N/A	819	622	388	133	112	362	213	776	413	203	194	#N/A	#N/A
Tb927.4.3870	GRESAG4	3699	#N/A	#N/A	8386	8808	7089	2392	1224	2887	2887	1897	601	1771	899	#N/A	#N/A
Tb927.9.9860	GRP170, HSP70 and actin-like ATPase domains	2163	12105	12916	15525	14891	8448	3149	2005	6413	5136	7106	3432	4061	2607	7958	7528
Tb927.7.2420	GSK3-long glycogen synthase kinase-3 alpha	1506	843	1303	1027	1048	655	369	239	646	822	451	169	354	192	1440	1427
Tb927.10.13780	GSK3-short glycogen synthase kinase 3	1059	4853	4824	3105	3220	1955	729	380	1150	1091	883	332	699	392	4491	4869
Tb927.3.5660	GT11 UDP-GlcNAc:α3-D-mannoside β1–2-N-acetylglucosaminyltransferase I	1167	1370	1654	2241	2010	1231	411	232	1013	634	1771	929	750	572	592	464
Tb927.2.4240	GTP binding protein, putative	1104	559	649	1943	2057	1397	813	465	720	740	1376	918	1312	688	1316	2061
Tb927.2.5060	GTP binding protein, putative	1185	6761	6520	9857	8769	5709	1837	1304	2243	2418	3204	2429	3448	1881	11071	10084
Tb927.2.3620	GTP-binding elongation factor Tu family, putative	2418	2610	2760	4497	4406	2942	2052	1245	2132	2201	2965	1406	2900	1312	2070	2346
Tb927.3.1120	GTP-binding nuclear protein rtb2, putative (rtb2)	654	11967	11936	13678	13602	8387	2368	1562	2745	2661	2395	1089	2532	1388	13315	14168
Tb927.9.9150	GTP-binding protein, putative	1356	1342	1331	2341	2329	1696	1347	652	1261	1213	1546	905	1460	634	1851	2028
Tb927.4.2190	GTP-binding protein, putative	1776	2120	2383	2429	2325	1412	500	478	1241	1096	1023	519	588	279	3127	2875
Tb927.10.7430	GTP-binding protein, putative	1419	1385	1752	3441	3182	2246	721	553	1354	1117	1293	721	1319	477	2509	1860
Tb927.7.580	GTP-binding protein, putative	2049	2671	2646	4591	4323	3106	2179	1051	1764	1927	2034	891	2530	1074	2992	3910
Tb927.7.7450	GTP-binding protein, putative	1806	3236	3131	4755	4477	2996	2114	1293	2050	1784	2334	1570	3089	1342	4586	4346
Tb927.5.4310	GTP-binding protein, putative	2445	2774	2924	5638	5129	3411	3230	1665	1741	2204	3065	1440	4281	1668	5918	5957
Tb927.10.2960	GTP-binding protein, putative,elongation factor, putative	2307	2346	2557	4492	4416	3123	2275	1108	2087	2222	1930	952	2080	877	3569	4363
Tb927.1.3220	GTPase activating protein of Rab-like GTPase, putative	1602	1658	1848	2468	2453	1609	964	574	1280	1177	1682	716	1061	585	2411	2214
Tb927.6.2830	GTPase activating protein, conserved	1347	1572	1867	2847	2922	1825	652	391	1296	1030	1637	713	682	600	1477	1236
Tb11.v5.0454	GTPase activating protein, putative	1023	#N/A	#N/A	0	0	#N/A	388	291	673	649	688	592	552	339	#N/A	#N/A
Tb11.v5.0452	GTPase activating protein, putative	984	#N/A	#N/A	407	393	#N/A	966	502	1067	928	1347	573	1019	591	#N/A	#N/A
Tb927.6.4120	GTPase activating protein, putative	1182	718	826	1369	1538	1006	654	307	1052	752	1479	591	532	397	1928	1131
Tb927.10.8750	GTPase activating protein, putative	1023	929	1149	1897	2024	1426	388	291	673	649	688	592	552	339	1944	1605
Tb927.7.2470	GTPase activating protein, putative	2157	2031	2230	4365	4098	2568	1466	720	2010	1618	1785	850	1195	652	3493	2943
Tb927.9.4370	GTPase activating protein, putative	4194	5221	5306	7219	7222	4180	1642	918	3421	2799	1278	467	801	467	2019	5067
Tb927.10.7680	GTPase activating protein, putative	1593	5276	6058	9025	7657	5475	1493	1040	2531	2399	2235	1242	1816	920	7319	5689
Tb927.10.8770	GTPase activating protein, putative, in Tc vacuolar proteome	1257	1643	1736	4342	4245	2656	1535	790	1715	1465	2041	896	1555	908	2078	2876
Tb11.v5.0409	guanine deaminase, putative	1551	#N/A	#N/A	0	0	#N/A	387	298	1054	872	824	362	480	211	#N/A	#N/A
Tb05.5K5.200	guanine deaminase, putative	1551	#N/A	#N/A	3400	3197	2435	387	298	1053	871	823	361	478	211	#N/A	#N/A
Tb927.5.4560	guanine deaminase, putative	1551	7643	6799	3408	3206	2438	387	298	1054	872	824	362	480	211	3756	6328
Tb927.11.4900	guanine nucleotide-binding beta subunit-like protein,G-protein (beta)-like protein,beta transducin-like protein	1683	5106	5790	8484	8281	5578	3264	1850	3310	3024	4176	1983	3698	2116	5898	6444
Tb927.11.11370	guanine nucleotide-binding protein beta subunit- like protein (TRACK)	957	#N/A	#N/A	66388	65082	40722	30700	17470	26210	23542	55778	44016	37294	23564	#N/A	#N/A
Tb927.11.11360	guanine nucleotide-binding protein beta subunit- like protein (TRACK)	957	39626	50846	73682	72005	45228	34434	19552	28893	26184	61784	48697	41629	26245	77374	90889
Tb927.5.2080	guanosine monophosphate reductase, putative	1476	3693	3631	4907	4646	2614	1857	1190	1881	2162	1879	810	1621	710	10947	10740
Tb927.10.6810	guanylate kinase, putative	795	1163	1242	2618	2632	1923	748	403	868	727	1037	493	1043	511	2376	2443
Tb927.10.11700	guanylate kinase, putative	537	2896	2761	3161	2944	2065	570	300	700	633	810	446	666	325	2759	2646
Tb927.7.2570	guide RNA associated protein, GAP2	1422	4183	4441	7468	7198	4451	3335	1722	3167	2646	2378	1106	2791	1424	5979	5674
Tb927.11.7370	haloacid dehalogenase hydrolase, putative	939	1800	1732	1596	1666	1058	508	290	633	613	1055	357	823	393	2180	2198
Tb927.11.8440	haloacid dehalogenase-like hydrolase, putative	864	2398	3309	4303	4014	2812	277	154	752	531	595	314	177	164	331	335
Tb927.6.440	haptoglobin-hemoglobin receptor (HpHbR)	1212	3852	4857	7096	6583	4276	780	504	2522	1698	2875	1037	1273	692	1115	315
Tb927.11.11510	hd phosphohydrolase family protein	882	2090	1690	2878	2768	1670	1018	652	1216	997	1998	972	1007	565	2579	2915
Tb927.6.3740	heat shock 70 kDa protein, mitochondrial precursor, putative	1974	55654	52445	57373	56251	37107	23216	14320	21856	22611	33322	19587	19641	12355	254713	178052
Tb927.6.3800	heat shock 70 kDa protein, mitochondrial precursor, putative	1974	#N/A	#N/A	58991	57790	38327	24048	14822	22597	23307	34448	20229	20282	12784	#N/A	#N/A
Tb927.6.3750	heat shock 70 kDa protein, mitochondrial precursor, putative	1974	#N/A	#N/A	59832	58712	39090	24839	15186	23235	23827	35313	20627	20555	13086	#N/A	#N/A
Tb927.7.710	heat shock 70 kDa protein, putative (HSP70.4)	1920	15188	16084	18226	18258	12665	4894	2989	6029	6317	5304	2627	3616	1911	11634	21362
Tb927.7.1030	heat shock 70 kDa protein, putative (HSP70b)	2514	5677	5170	6800	6574	3756	2213	1474	2465	2580	2245	775	2321	870	3912	6418
Tb927.3.3330	heat shock protein 20, putative	426	1440	1373	2692	2759	1593	3434	1870	2512	2411	6148	3591	4696	3610	5768	4457
Tb11.v5.1034	heat shock protein 70 (hsp70), putative	612	#N/A	#N/A	0	0	#N/A	32633	20435	39183	34497	34901	14887	22711	17313	#N/A	#N/A
Tb927.11.11290	heat shock protein 70, HSP70c	2031	#N/A	#N/A	31467	29234	13014	11164	7872	12125	13909	11888	5411	9847	6428	#N/A	#N/A
Tb927.11.11330	heat shock protein 70, major HSP70	1986	168527	170596	198540	189112	71812	88965	59085	99290	102958	94210	40993	68981	51027	280838	369635
Tb927.10.10970	heat shock protein 83, HSP83	2115	#N/A	#N/A	321240	311962	110447	117095	76445	163828	168569	181067	70933	113497	93614	#N/A	#N/A
Tb927.10.10930	heat shock protein 83, HSP83	2115	#N/A	#N/A	328314	318243	111465	119142	77665	167552	171736	184998	72499	115477	95298	#N/A	#N/A
Tb927.10.10980	heat shock protein 83, HSP83	2115	152819	136486	328812	318397	111907	119534	77885	167624	171750	184869	72234	115938	95613	325327	351088
Tb927.10.10920	heat shock protein 83, HSP83	2115	#N/A	#N/A	338279	327967	115133	122304	79723	172489	176753	190424	74449	118825	98249	#N/A	#N/A
Tb927.10.10910	heat shock protein 83, HSP83	2115	#N/A	#N/A	341905	330688	115858	122614	79933	172714	177485	190759	74677	119590	98721	#N/A	#N/A
Tb927.10.10960	heat shock protein 83, HSP83	2115	#N/A	#N/A	342385	331476	116357	122989	80189	173364	178305	191442	74939	119855	98973	#N/A	#N/A
Tb927.10.10940	heat shock protein 83, HSP83	2115	#N/A	#N/A	342385	331476	116357	122989	80189	173364	178305	191442	74939	119855	98973	#N/A	#N/A
Tb927.10.10950	heat shock protein 83, HSP83	2115	#N/A	#N/A	342385	331476	116357	122989	80189	173364	178305	191442	74939	119855	98973	#N/A	#N/A
Tb927.10.10900	heat shock protein 83, HSP83	2115	#N/A	#N/A	348661	337687	118126	124940	81468	176434	181455	195069	76333	121996	100792	#N/A	#N/A
Tb927.10.10890	heat shock protein 83, HSP83	2115	#N/A	#N/A	348661	337687	118126	124940	81468	176434	181455	195069	76333	121996	100792	#N/A	#N/A
Tb11.v5.0543	Heat shock protein 83, putative	2115	#N/A	#N/A	5493	5798	#N/A	122989	80189	173364	178305	191442	74939	119855	98973	#N/A	#N/A
Tb927.11.2650	heat shock protein 84, putative, mit HSp90	2262	16570	17126	20838	19082	9702	8496	5423	8672	9555	7116	2801	8166	5525	38457	32468
Tb927.7.2070	heat shock protein DNAJ, putative	987	2406	2053	5433	5303	3657	3277	1553	2679	2474	2939	1596	3782	1889	4482	3479
Tb927.5.1520	heat shock protein HslU1, in mitochondrion	1428	4986	4957	3563	3511	2354	1241	917	1782	1921	1762	904	1544	648	8800	9398
Tb927.11.12230	heat shock protein HslU2, in mitochondrion	1491	2783	3017	5072	4845	2729	1577	955	2186	1766	2355	941	1901	700	4519	4669
Tb927.10.12710	heat shock protein, HSP110	2436	31614	35781	46706	46271	24266	15579	10457	23004	23231	14823	3974	11556	7925	19444	41687
Tb927.10.5660	heat shock protein, putative	1008	895	827	1189	1233	1035	1315	748	995	973	1890	1277	2054	865	1993	1918
Tb927.11.9330	helicase-like protein	3030	2447	2708	2389	2459	1746	617	429	1147	1197	751	320	796	320	1566	3014
Tb927.10.12310	helicase-like protein	2769	3221	4116	6010	5563	3993	1203	732	1942	1679	1975	867	1280	533	3435	2896
Tb927.6.920	helicase, putative	2967	#N/A	#N/A	1092	1099	902	165	137	243	487	157	70	220	90	#N/A	#N/A
[truncated: 9,567 more rows]

## Sheet: 3. Unique RPM
Gene_ID		cBS C1 RPM	cBS D2 RPM	BT1 RPM	BT2 RPM	BT3 RPM	LW031_1 RPM	LW031_2 RPM	LW024_1 RPM	LW024_2 RPM	LW042_1 RPM	LW042_2 RPM	LW032_1 RPM	LW032_2 RPM	PC1 RPM	PC2 RPM
Tb927.10.14060	hypothetical protein	0	0	0	0	0	0	0	0	0	0	0	0	0	0	0	start||||||
Tb927.9.16950	hypothetical protein	0	0	0	0	0	0	0	0	0	0	0	0	0	0	0	start||||||
Tb927.9.17940	hypothetical protein	0	0	0	0	0	0	0	0	0	0	0	0	0	0	0	start||||||
Tb927.9.16410	hypothetical protein	0	0	0	0	0	0	0	0	0	0	0	0	0	0	0	start||||||
Tb927.1.10	hypothetical protein	0	0	0	0	0	0	0	0	0	0	0	0	0	0	0	start||||||
Tb927.4.1210	hypothetical protein	0	0	0	0	0	1	1	0	0	0	0	0	0	0	0	start||||||
Tb927.11.17910	hypothetical protein	0	0	0	0	0	0	0	0	0	0	0	0	0	0	0	start||||||
Tb927.1.5250	hypothetical protein	0	0	0	0	0	0	0	0	0	0	0	0	0	0	0	start||||||
Tb927.4.5440	hypothetical protein	1	1	0	0	0	0	0	0	0	0	0	0	0	0	0	start||||||
Tb927.1.5260	hypothetical protein	1	0	0	0	0	0	1	0	0	0	0	0	0	0	0	start||||||
Tb927.4.3200	hypothetical protein, conserved	0	0	0	0	0	0	0	0	0	0	0	0	0	0	0	start||||||
Tb927.9.17670	hypothetical protein, conserved	0	0	0	0	0	0	0	0	0	0	0	0	0	0	0	start||||||
Tb927.4.3260	hypothetical protein, conserved	0	0	0	0	0	0	0	0	0	0	0	0	0	0	0	start||||||
Tb927.4.3240	hypothetical protein, conserved	0	0	0	0	0	0	0	0	0	0	0	0	0	0	0	start||||||
Tb927.9.1120	hypothetical protein, conserved	0	0	0	0	0	0	0	0	0	0	0	0	0	0	0	start||||||
Tb927.4.3220	hypothetical protein, conserved	0	0	0	0	0	0	0	0	0	0	0	0	0	0	0	start||||||
Tb927.11.17900	hypothetical protein, conserved	0	0	0	0	0	0	0	0	0	0	0	0	0	0	0	start||||||
Tb927.9.14600	iron/ascorbate oxidoreductase family protein, putative	29	30	0	0	0	0	0	0	0	0	0	0	0	0	0	start||||||
Tb927.4.5790	UDP-Gal or UDP-GlcNAc-dependent glycosyltransferase, putative	0	0	0	0	0	0	0	0	0	0	0	0	0	0	0	start||||||
Tb927.9.16190	UDP-Gal or UDP-GlcNAc-dependent glycosyltransferase, putative	0	0	0	0	0	0	0	0	0	0	0	0	0	0	0	start||||||
Tb927.10.7170	hypothetical protein	0	0	0	0	0	1	1	1	1	1	1	0	1	0	1	start||||||
Tb927.9.16070	hypothetical protein	0	0	0	0	0	2	1	0	0	0	0	0	0	0	0	start||||||
Tb927.3.1050		0	0	0	0	0	0	0	0	0	0	0	0	0	0	0	start||||||
Tb927.10.9530	hypothetical protein	0	0	0	0	0	0	0	0	0	0	0	0	0	0	0	start||||||
Tb927.10.4350	hypothetical protein	0	0	0	0	0	0	1	0	0	0	0	0	0	0	0	start||||||
Tb927.9.16060	hypothetical protein	0	0	0	0	0	1	1	0	0	0	0	0	0	0	1	start||||||
Tb927.9.15950	hypothetical protein	0	0	0	0	0	0	0	0	0	0	0	0	0	0	0	start||||||
Tb927.10.1010	hypothetical protein	0	0	0	0	0	0	0	0	1	1	1	0	0	0	0	start||||||
Tb927.7.1940	hypothetical protein, T brucei-specific	0	0	0	0	0	1	1	1	0	0	0	0	0	0	0	start||||||
Tb927.10.1020	hypothetical protein	0	0	0	0	0	0	0	1	0	0	0	0	0	0	0	start||||||
Tb927.10.7660	hypothetical protein	0	0	0	0	0	1	1	0	1	1	0	0	2	0	0	start||||||
Tb927.5.4000	hypothetical protein	0	0	0	0	0	1	1	0	0	0	0	0	1	0	0	start||||||
Tb927.7.6020	hypothetical protein	0	0	0	0	0	1	1	0	0	0	0	0	0	0	0	start||||||
Tb927.10.7150	hypothetical protein	0	0	0	0	0	0	0	0	0	0	0	0	0	0	0	start||||||
Tb927.10.12580	hypothetical protein	0	0	0	0	0	0	0	0	0	0	1	0	0	0	0	start||||||
Tb927.10.12560	hypothetical protein	0	0	0	0	0	0	0	0	0	0	1	0	0	0	0	start||||||
Tb927.10.7650	hypothetical protein	0	0	0	0	0	0	0	0	0	0	0	0	0	0	0	start||||||
Tb927.9.140	hypothetical protein	1	0	0	0	0	1	1	0	1	1	0	1	1	0	0	start||||||
Tb927.10.13060	hypothetical protein	0	0	0	0	0	1	1	1	0	1	2	1	1	0	1	start||||||
Tb927.10.12570	hypothetical protein	0	0	0	0	0	0	0	0	0	1	0	0	1	0	0	start||||||
Tb927.2.5700	small nuclear RNA, U2 snRNA	0	0	0	0	0	0	0	0	0	1	1	0	1	0	0	start||||||
Tb927.1.40	hypothetical protein	0	0	0	0	0	0	0	0	0	0	0	0	0	0	0	start||||||
Tb927.7.3480	hypothetical protein	0	0	0	0	0	0	0	0	0	1	0	0	0	0	0	start||||||
Tb927.11.13160	hypothetical protein	0	0	0	0	0	0	0	0	0	1	0	1	0	0	0	start||||||
Tb927.10.8340	hypothetical protein	0	0	0	0	0	0	0	0	0	0	0	0	1	0	0	start||||||
Tb927.10.6430	hypothetical protein	0	0	0	0	0	0	0	0	0	1	0	1	0	0	0	start||||||
Tb927.6.810	hypothetical protein	1	1	0	0	0	1	1	1	1	1	0	1	1	1	0	start||||||
Tb927.4.2090	hypothetical protein	0	1	0	0	0	0	0	0	0	1	1	0	0	0	0	start||||||
Tb927.1.3350	hypothetical protein	1	1	1	0	0	5	3	3	4	1	0	3	3	0	1	start||||||
Tb927.4.3290	ESAG2-like	0	0	1	1	0	0	0	0	0	0	0	0	1	0	0	start||||||
Tb927.10.10270	hypothetical protein	1	1	1	1	0	3	1	3	0	1	2	1	1	2	2	start||||||
Tb927.4.3280	ESAG2, putative	1	0	1	1	0	0	0	0	0	0	0	0	0	0	0	start||||||
Tb927.11.8840	hypothetical protein	1	1	2	1	2	1	2	1	2	1	1	1	2	0	1	start||||||
Tb927.2.5720	hypothetical protein, predicted by Mitocarta	2	2	1	1	2	2	2	2	0	2	2	2	2	1	1	start||||||
Tb927.11.13720	hypothetical protein	1	1	2	3	3	3	2	2	1	1	2	3	4	1	1	start||||||
Tb927.10.16010	hypothetical protein	2	2	3	3	4	1	2	3	1	2	1	5	6	1	3	start||||||
Tb927.10.2450	hypothetical protein	4	3	4	4	5	4	5	4	2	2	2	4	5	2	1	start||||||
Tb927.11.7990	hypothetical protein	6	5	6	6	7	9	8	11	8	5	5	9	11	3	3	start||||||
Tb927.11.15380	hypothetical protein	5	8	8	7	10	10	10	8	8	7	6	7	5	5	3	start||||||
Tb927.11.4440	hypothetical protein	6	5	7	7	10	9	8	7	6	4	7	5	6	4	3	start||||||
Tb927.1.4970	hypothetical protein	5	4	8	9	10	8	7	5	7	9	7	7	13	5	5	start||||||
Tb927.7.7370	hypothetical protein	15	12	16	16	11	17	14	13	16	26	19	23	24	15	13	start||||||
Tb927.4.2690	hypothetical protein	12	11	16	14	12	17	18	15	13	19	21	20	16	12	11	start||||||
Tb927.11.6880	hypothetical protein	10	13	15	14	12	20	9	8	6	8	14	20	15	14	15	start||||||
Tb927.11.7810	hypothetical protein	16	20	16	13	12	22	16	19	18	17	19	19	11	26	9	start||||||
Tb927.10.6270	hypothetical protein	8	6	14	13	13	10	6	5	6	8	9	16	15	6	9	start||||||
Tb927.10.6420	hypothetical protein	6	5	12	12	13	12	11	11	12	8	10	13	17	7	4	start||||||
Tb927.11.6650	hypothetical protein	7	5	10	10	13	13	14	11	11	11	12	13	14	3	5	start||||||
Tb927.8.5550	hypothetical protein, conserved, kineto-specific	8	14	13	12	13	15	15	11	15	12	7	22	21	8	8	start||||||
Tb927.11.1920	hypothetical protein	7	6	8	9	13	11	12	14	10	11	9	12	20	7	6	start||||||
Tb927.5.1480	hypothetical protein	9	8	13	13	15	20	16	8	8	11	10	13	5	10	11	start||||||
Tb927.11.820	hypothetical protein	12	12	21	20	15	25	19	13	13	8	9	12	8	15	11	start||||||
Tb927.1.1760	hypothetical transmembrane protein	9	6	12	11	15	21	15	13	10	14	15	18	15	10	8	start||||||
Tb927.1.2200	ZC3H4	18	11	21	17	15	20	16	14	12	13	13	15	10	7	14	start||||||
Tb927.4.1010	hypothetical protein	16	9	19	16	16	18	14	12	10	8	8	13	6	30	14	start||||||
Tb927.11.14510	hypothetical protein	12	12	17	17	17	28	24	19	21	17	17	22	16	15	10	start||||||
Tb927.11.13430	hypothetical protein	11	12	17	16	17	19	18	16	15	16	14	19	13	11	10	start||||||
Tb927.10.4410	hypothetical protein	14	13	20	19	18	27	22	27	18	20	22	19	10	25	20	start||||||
Tb927.10.4540	ARP2/3 complex subunit, putative	10	12	17	19	19	18	18	22	20	23	17	25	28	16	12	start||||||
Tb927.5.3340	hypothetical protein, conserved	19	21	20	20	20	20	19	27	28	37	28	24	28	30	25	start||||||
Tb927.10.2710	ferredoxin, putative	11	14	22	17	20	21	18	24	19	18	16	15	14	13	9	start||||||
Tb927.7.6710	hypothetical protein	12	7	18	14	20	27	17	18	17	14	18	19	15	9	11	start||||||
Tb927.3.3210	hypothetical protein	14	14	18	17	20	30	24	24	25	22	19	21	12	16	14	start||||||
Tb927.5.690	hypothetical protein, conserved	18	19	18	19	20	24	23	19	21	20	22	22	23	19	17	start||||||
Tb927.11.10290	hypothetical protein, conserved	12	12	16	16	21	21	20	15	15	16	14	12	13	12	14	start||||||
Tb927.8.3440	hypothetical protein, conserved	21	18	21	24	21	29	24	34	33	43	43	40	42	23	18	start||||||
Tb927.11.4310	hypothetical protein	16	17	27	23	21	17	18	28	25	22	15	15	10	32	18	start||||||
Tb927.9.7100	hypothetical protein, conserved	16	18	22	23	21	17	23	28	31	37	27	30	35	13	20	start||||||
Tb927.9.2890	hypothetical protein	20	16	29	24	21	27	27	34	38	23	13	15	12	18	34	start||||||
Tb927.5.1040	hypothetical protein	17	18	23	24	21	24	19	19	24	18	16	23	21	15	15	start||||||
Tb927.11.12200	hypothetical protein, conserved	19	22	20	19	22	20	19	25	24	34	24	37	40	26	20	start||||||
Tb927.11.11970	hypothetical protein	12	16	22	25	23	32	33	17	19	13	15	23	22	13	12	start||||||
Tb927.4.2160	hypothetical protein, conserved	29	26	24	24	23	32	28	28	28	24	21	29	27	51	20	start||||||
Tb927.2.1740	hypothetical protein, conserved	12	17	23	21	24	27	25	13	14	14	12	18	26	13	14	start||||||
Tb927.9.10990	hypothetical protein	12	15	21	19	24	22	23	15	14	15	16	17	16	14	12	start||||||
Tb927.9.8320	hypothetical protein	12	11	16	16	24	22	14	18	15	20	21	23	12	7	8	start||||||
Tb927.2.2200	hypothetical protein, conserved	25	23	22	25	25	39	35	33	32	53	52	37	34	40	28	start||||||
Tb927.4.1730	hypothetical protein, conserved, kinetoplastid-specific	30	36	27	31	25	44	39	36	32	62	59	57	54	36	25	start||||||
Tb927.10.7530	hypothetical protein	21	23	30	28	26	30	22	26	28	23	17	20	16	11	19	start||||||
Tb927.5.3530	hypothetical protein, conserved	25	29	29	29	26	25	26	22	28	26	28	32	62	24	26	start||||||
Tb927.8.1760	hypothetical protein	25	25	26	24	27	34	29	33	29	31	52	36	24	24	23	start||||||
Tb927.11.16950	hypothetical protein, conserved	22	22	28	28	27	26	25	32	32	39	38	46	38	37	24	start||||||
Tb927.8.2180	hypothetical protein, conserved	23	23	27	28	28	32	32	28	33	26	23	29	30	34	30	start||||||
Tb927.4.350	hypothetical protein, conserved	22	25	21	22	29	42	53	25	35	34	38	48	58	38	32	start||||||
Tb927.10.7950	hypothetical protein	18	18	28	28	29	31	25	22	24	23	23	26	25	21	18	start||||||
Tb927.10.12760	ZC3H36	16	16	19	22	29	10	12	13	11	23	19	16	12	10	19	start||||||
Tb927.7.7390	hypothetical protein	21	17	36	33	29	40	34	35	38	31	32	39	30	12	21	start||||||
Tb927.3.1960	hypothetical protein, conserved	21	26	24	24	30	23	25	35	36	39	36	27	36	33	28	start||||||
Tb927.11.8130	hypothetical protein, conserved	14	22	31	30	30	28	20	19	15	12	16	22	19	16	11	start||||||
Tb927.10.6470	hypothetical protein	27	19	27	26	30	50	41	33	28	16	21	23	18	26	28	start||||||
Tb927.10.4020	hypothetical protein, conserved	14	17	27	27	30	30	31	25	26	22	21	33	25	20	19	start||||||
Tb927.7.3690	hypothetical protein	16	18	30	26	30	43	25	13	14	17	25	31	20	12	13	start||||||
Tb927.11.5900	hypothetical protein, conserved	15	11	21	23	30	24	29	24	21	27	31	30	28	23	15	start||||||
Tb927.11.12160	hypothetical protein, conserved	20	22	27	26	30	26	27	29	33	42	35	46	48	30	27	start||||||
Tb927.11.11130	hypothetical protein, conserved	31	37	31	30	30	40	39	41	50	56	51	63	82	25	21	start||||||
Tb927.4.3050	hypothetical protein, has a prim pol domain	30	30	33	34	31	38	41	32	25	32	36	24	19	32	25	start||||||
Tb927.8.7130	hypothetical protein, conserved	20	21	28	28	31	26	25	20	27	40	24	42	37	21	19	start||||||
Tb927.9.4570	hypothetical protein, conserved	26	36	28	31	31	66	64	71	72	51	54	50	48	53	43	start||||||
Tb927.10.1820	hypothetical protein, conserved	21	20	26	25	32	35	35	28	28	22	23	30	39	27	23	start||||||
Tb927.6.1210	KKT6 kinetochore protein	35	51	37	36	32	39	31	36	39	62	55	50	58	43	29	start||||||
Tb927.3.3480	U2 small nuclear ribonucleoprotein B, putative (RBP36 U2SNRNPB, U2B''	25	24	27	27	33	45	42	38	37	24	21	28	31	34	26	start||||||
Tb927.5.4290	hypothetical protein, conserved	30	31	25	27	33	42	39	45	49	44	38	65	67	36	38	start||||||
Tb927.9.6960	hypothetical protein, conserved	19	18	25	27	33	24	31	35	35	26	26	23	13	19	32	start||||||
Tb927.2.1600	hypothetical protein	42	45	41	38	33	38	40	29	36	36	34	42	70	38	23	start||||||
Tb927.11.11180	hypothetical protein, conserved	31	27	34	32	34	23	23	18	21	22	13	21	18	26	26	start||||||
Tb927.10.4030	hypothetical protein	21	24	29	27	34	30	30	26	31	24	20	35	28	37	29	start||||||
Tb927.6.3290	intraflagellar transport protein IFT20	33	41	31	30	34	55	39	45	40	40	65	65	83	44	23	start||||||
Tb927.6.220	purine nucleoside transporter NT9	18	16	27	31	34	22	23	25	21	10	18	19	31	17	7	start||||||
Tb927.4.1030	hypothetical protein, conserved	22	23	31	30	34	35	33	45	54	40	40	48	42	43	25	start||||||
Tb927.11.3640	Mitchondrial LSU ribosomal protein	22	31	31	31	34	26	27	25	25	25	24	34	42	23	29	start||||||
Tb927.6.830	hypothetical protein, conserved	33	28	31	33	35	34	31	50	45	45	50	40	47	61	37	start||||||
Tb927.2.2220	hypothetical protein, conserved	19	22	28	32	35	40	38	35	41	46	44	42	39	19	24	start||||||
Tb927.6.2180	Mitochondrial SSU-associated	14	22	30	29	36	39	36	25	26	16	27	32	33	35	18	start||||||
Tb927.5.2810	hypothetical protein, conserved	40	46	48	48	36	36	36	37	47	67	55	80	65	40	24	start||||||
Tb927.11.4250	hypothetical protein, conserved	23	24	36	36	36	28	28	34	36	36	33	36	41	20	22	start||||||
Tb927.9.3010	hypothetical protein, conserved	34	28	33	35	36	53	48	44	56	69	56	67	67	70	33	start||||||
Tb927.7.7310	hypothetical protein	25	21	44	37	36	57	34	25	28	20	19	24	17	21	24	start||||||
Tb927.10.11520	hypothetical protein, conserved	36	42	36	37	36	44	41	39	48	60	44	82	73	58	41	start||||||
Tb927.7.2060	DNA repair protein ERCC1, putative	29	31	30	29	36	34	38	26	34	50	49	58	66	23	23	start||||||
Tb927.8.5190	hypothetical protein, conserved	20	21	32	33	36	22	23	24	21	25	30	26	23	12	18	start||||||
Tb927.11.16940	hypothetical protein, conserved	33	35	35	39	37	46	43	50	49	40	29	43	35	47	44	start||||||
Tb927.8.2040	hypothetical protein, conserved	19	25	37	37	37	28	33	18	28	26	18	21	18	31	21	start||||||
Tb927.8.5960	hypothetical protein, conserved	28	34	38	38	37	36	30	30	27	23	33	33	37	32	21	start||||||
Tb927.3.3620	hypothetical protein, conserved	28	26	42	41	37	56	46	52	46	40	41	50	42	35	26	start||||||
Tb927.10.340	mitochondrial structure specific endonuclease I (SSE-1), putative	22	29	37	36	37	35	39	26	40	31	26	28	28	34	29	start||||||
Tb927.6.1150	hypothetical protein	41	31	38	35	37	64	47	55	50	37	33	40	26	63	33	start||||||
Tb927.9.3480	U5 Cwc21 small nuclear ribonucleoprotein (TbCWC21)	46	44	41	39	37	62	54	62	71	76	57	63	65	36	29	start||||||
Tb927.10.1940	serine/threonine-protein kinase, putative	32	39	39	35	37	27	32	23	38	54	48	80	66	44	31	start||||||
Tb927.10.3180	hypothetical protein, conserved	28	33	36	38	38	43	45	45	48	39	40	39	37	30	30	start||||||
Tb927.10.12110	hypothetical protein, conserved	17	18	31	32	38	13	17	26	16	36	45	30	33	24	21	start||||||
Tb927.10.10080	hypothetical protein, conserved	31	34	41	43	38	49	46	29	37	37	35	39	60	32	28	start||||||
Tb927.8.7190	hypothetical protein	20	23	37	39	39	30	37	36	33	46	35	37	32	19	24	start||||||
Tb927.4.1290	hypothetical protein, conserved	36	32	33	33	39	40	44	40	41	63	50	53	70	44	42	start||||||
Tb927.11.3170	hypothetical protein, conserved	37	32	27	27	39	52	52	41	37	31	35	54	56	44	33	start||||||
Tb927.11.7440	hypothetical protein, conserved	21	22	42	42	39	40	34	37	34	38	38	43	38	19	18	start||||||
Tb927.3.2360	hypothetical protein, conserved	31	35	29	30	39	40	42	51	54	46	47	55	53	23	34	start||||||
Tb927.10.2660	hypothetical protein, conserved	28	42	41	41	39	36	35	36	40	51	56	39	30	30	22	start||||||
Tb927.6.1420	hypothetical protein, conserved	25	24	36	34	39	43	35	30	33	25	23	44	44	36	20	start||||||
Tb927.5.2730	hypothetical protein, conserved	38	34	41	41	40	41	40	41	32	43	55	44	35	31	27	start||||||
Tb927.11.3370	hypothetical protein	16	21	30	30	40	33	38	29	23	30	28	36	39	14	13	start||||||
Tb927.6.4050	ZC3H14	31	34	26	31	40	37	31	61	45	66	83	65	61	21	31	start||||||
Tb927.11.10870	32 kDa ER-associated protein (ERAP32)	28	30	36	35	40	51	49	34	33	36	34	41	48	31	31	start||||||
Tb927.4.1770	hypothetical protein, conserved	33	39	45	40	40	63	58	56	59	73	59	56	85	64	29	start||||||
Tb927.10.15450	hypothetical protein, conserved	35	40	35	37	40	62	63	61	60	61	59	65	43	41	41	start||||||
Tb927.11.1650	hypothetical protein, conserved	45	42	35	35	41	47	40	44	45	46	42	54	64	41	39	start||||||
Tb927.7.520	hypothetical protein, conserved	30	34	39	37	41	33	37	43	42	45	43	33	32	27	24	start||||||
Tb927.10.6280	hypothetical protein, conserved	18	22	43	40	41	31	31	28	32	30	27	38	35	28	25	start||||||
Tb927.8.2150	hypothetical protein, conserved	39	46	39	37	41	56	50	48	51	50	49	55	66	49	31	start||||||
Tb927.11.6330	6-phosphoglucolactonase	32	31	28	29	41	48	34	30	37	36	33	44	69	40	21	start||||||
Tb927.4.2170	hypothetical protein, conserved, low homology to phosphatidylserinsynthase	44	44	32	34	41	55	50	32	36	33	34	58	53	48	30	start||||||
Tb927.9.3550	hypothetical protein, conserved	29	36	42	41	41	46	43	50	55	66	57	58	61	45	28	start||||||
Tb927.10.12190	RAB-interacting protein, putative	25	29	38	36	42	38	35	30	32	40	37	51	51	21	19	start||||||
Tb927.10.8680	hypothetical protein, conserved	33	32	37	40	42	53	56	75	58	70	53	55	38	39	50	start||||||
Tb927.3.4930	hypothetical protein, conserved	41	51	38	36	43	61	50	60	64	77	80	80	101	25	31	start||||||
Tb927.8.3130	S-adenosyl-methyltransferase mraW-like protein, putative	37	38	42	44	43	52	61	65	62	53	40	48	48	41	48	start||||||
Tb927.6.1600	hypothetical protein, conserved	22	24	34	36	43	39	36	40	36	41	37	42	46	51	31	start||||||
Tb927.10.3960	hypothetical protein, conserved	22	26	44	43	43	45	28	22	16	31	31	50	44	35	23	start||||||
Tb927.7.7020	hypothetical protein	28	26	53	47	43	51	44	47	40	42	37	30	19	31	32	start||||||
Tb927.11.16520	hypothetical protein, conserved	23	25	35	37	43	47	44	46	29	35	49	51	50	30	18	start||||||
Tb927.10.8960	hypothetical protein, conserved	30	29	41	42	43	41	43	44	35	35	51	43	51	25	26	start||||||
Tb927.10.3070	hypothetical protein, conserved	32	38	40	43	43	52	50	49	51	42	56	57	86	55	39	start||||||
Tb927.4.820	TFIIF-stimulated CTD phosphatase, putative	38	40	33	35	43	68	70	55	63	45	38	48	44	60	43	start||||||
Tb927.3.1100	hypothetical protein, conserved	39	35	40	35	43	62	61	57	69	44	45	56	67	45	37	start||||||
Tb927.3.2460	hypothetical protein, conserved	20	26	35	37	43	26	22	29	30	30	43	46	42	17	23	start||||||
Tb927.10.11230	hypothetical protein, conserved	37	31	40	38	43	49	47	53	67	65	54	50	60	62	48	start||||||
Tb927.8.2130	hypothetical protein, conserved	44	46	38	33	43	54	47	48	60	41	36	57	48	68	45	start||||||
Tb927.7.1010	hypothetical protein, conserved	41	35	53	50	43	37	39	34	41	51	49	79	86	46	37	start||||||
Tb927.8.2190	hypothetical protein, conserved	33	40	41	38	44	49	46	51	48	76	61	74	84	54	38	start||||||
Tb927.10.940	hypothetical protein, conserved, kinetoplastid-specific	43	42	43	45	44	54	64	67	75	100	66	80	97	40	33	start||||||
Tb927.11.7880	hypothetical protein, conserved	48	40	43	44	44	59	47	50	47	69	68	78	76	50	40	start||||||
Tb927.4.1040	hypothetical protein, conserved	39	39	47	45	44	55	51	39	53	52	54	66	68	43	34	start||||||
Tb927.6.4730	hypothetical protein	40	29	40	37	44	34	27	37	35	39	34	37	23	38	41	start||||||
Tb927.11.6520	hypothetical protein, conserved	23	28	43	40	44	33	29	37	31	55	41	49	48	15	16	start||||||
Tb927.11.10620	hypothetical protein, conserved	39	40	43	43	44	76	57	48	48	83	97	86	85	30	31	start||||||
Tb927.8.2140	hypothetical protein, conserved	23	28	43	41	44	36	31	33	40	25	21	44	46	31	25	start||||||
Tb927.11.11630	Mitchondrial LSU ribosomal protein	30	30	44	43	44	50	53	72	61	70	44	58	63	59	45	start||||||
Tb927.1.630	anti-silencing protein ASF1A	27	42	50	49	44	37	38	48	41	59	46	35	34	27	25	start||||||
Tb927.11.1940	hypothetical protein, conserved	27	29	44	44	45	52	47	40	47	32	42	39	52	30	23	start||||||
Tb927.11.13530	hypothetical protein, conserved	31	31	43	45	45	60	57	55	74	60	50	58	70	44	32	start||||||
Tb927.7.2280	hypothetical protein, trypanosome-specific.	34	37	48	49	45	65	56	64	62	53	61	68	66	27	28	start||||||
Tb927.8.6400	hypothetical protein, conserved	33	37	39	38	45	42	46	40	47	45	43	51	64	30	33	start||||||
Tb927.10.13840	hypothetical protein, conserved	65	49	47	50	45	76	83	96	112	91	92	90	61	76	65	start||||||
Tb927.10.3680	hypothetical protein, conserved	35	50	40	46	45	94	90	66	60	40	72	90	85	25	26	start||||||
Tb927.9.3560	hypothetical protein, conserved	35	34	53	50	46	48	42	41	52	33	25	53	45	27	26	start||||||
Tb927.2.3190	hypothetical protein, conserved	34	31	38	39	46	48	37	42	39	34	33	40	46	32	15	start||||||
Tb927.5.2470	hypothetical protein, conserved	37	46	48	50	46	61	58	39	37	41	53	66	66	30	36	start||||||
Tb927.7.6340	hypothetical protein, conserved, no clear yeast or human matches	46	59	47	49	46	73	124	88	109	100	80	63	69	89	83	start||||||
Tb927.5.4440	dynein light chain, putative	43	52	53	52	46	59	46	37	53	80	67	67	90	38	33	start||||||
Tb927.3.1160	hypothetical protein, conserved	33	37	54	53	46	50	43	45	57	66	44	60	68	37	33	start||||||
Tb927.10.7920	hypothetical protein, conserved	25	28	38	37	47	39	32	19	24	27	35	40	34	23	19	start||||||
Tb927.6.4490	hypothetical protein, conserved	49	49	45	54	47	54	64	70	73	69	67	73	56	102	67	start||||||
Tb927.5.3760	SPO11 meiotic recombination protein	22	24	30	32	47	34	31	44	30	50	43	33	36	23	39	start||||||
Tb927.6.4680	hypothetical protein, conserved	43	45	47	44	47	47	49	40	50	41	30	59	67	62	36	start||||||
Tb927.10.4270	coatomer zeta subunit, (zeta-CoP)	31	42	38	34	47	53	34	39	51	50	54	68	85	32	22	start||||||
Tb927.10.9760	alternative oxidase	25	28	51	50	47	42	40	47	48	42	28	32	28	38	33	start||||||
Tb927.11.15360	hypothetical protein, conserved, 3TM domains	37	36	46	44	47	55	45	52	51	69	64	73	94	83	40	start||||||
Tb927.11.700	hypothetical protein, conserved	38	47	44	41	47	46	52	37	43	50	39	37	59	30	35	start||||||
Tb927.11.8070	hypothetical protein, conserved	40	33	38	40	47	47	43	40	57	50	36	53	78	31	36	start||||||
Tb927.9.1910	hypothetical protein, conserved	40	38	47	44	47	61	59	74	76	78	79	69	107	50	40	start||||||
Tb927.11.4260	hypothetical protein, conserved	28	28	42	43	47	27	26	27	28	24	33	46	38	28	23	start||||||
Tb927.11.12070	hypothetical protein, conserved	36	42	57	52	47	54	43	52	42	55	67	48	60	54	40	start||||||
Tb927.8.2690	hypothetical protein, conserved	42	41	42	39	47	42	41	43	49	53	42	44	49	54	51	start||||||
Tb927.8.6810	protein kinase, putative	44	52	51	51	48	66	64	67	91	88	60	83	65	50	45	start||||||
Tb927.9.7080	hypothetical protein, conserved	34	44	48	43	48	51	46	42	57	77	72	69	89	39	32	start||||||
Tb927.8.2490	hypothetical protein, conserved	31	36	32	34	48	60	57	64	64	66	47	65	73	50	37	start||||||
Tb927.4.2620	hypothetical protein, conserved	46	48	41	41	48	46	47	42	41	51	46	56	55	53	37	start||||||
Tb927.9.11940	hypothetical protein, conserved	54	52	47	46	48	60	52	41	47	47	54	62	59	55	42	start||||||
Tb927.11.9690	MORN repeats, phosphatidylinositol- 4-phosphate-5-kinase-like but also histon H3 K4 methylase-like	37	47	59	58	48	75	60	68	66	102	68	65	60	71	34	start||||||
Tb927.5.4140	hypothetical protein, conserved	30	37	32	30	48	46	43	23	35	31	21	36	31	34	31	start||||||
Tb927.8.2400	hypothetical protein, conserved	36	48	40	40	48	46	48	46	43	47	46	54	51	29	25	start||||||
Tb927.10.3160	hypothetical protein, conserved	51	41	46	45	48	83	64	53	58	55	48	55	53	71	39	start||||||
Tb927.11.16390	cyclin dependent kinases regulatory subunit, putative (CKS1)	48	39	50	52	48	54	47	37	35	45	40	50	60	44	35	start||||||
Tb927.11.13610	hypothetical protein, conserved	19	32	48	43	49	26	23	32	33	58	56	50	57	28	29	start||||||
Tb927.11.7430	hypothetical protein, conserved	37	35	48	49	49	56	41	45	43	52	54	52	72	27	24	start||||||
Tb927.8.3190	hypothetical protein, conserved	39	36	46	52	49	60	63	51	45	53	46	46	44	35	42	start||||||
Tb927.11.6940	hypothetical protein, conserved	31	38	43	44	49	54	51	58	54	71	49	61	48	24	28	start||||||
Tb927.5.2610	hypothetical protein, conserved	26	30	46	45	49	67	59	38	39	31	31	46	48	23	31	start||||||
Tb927.7.6370	hypothetical protein, conserved	62	56	47	47	49	82	72	72	71	58	40	68	64	55	57	start||||||
Tb927.7.4680	hypothetical protein, conserved	42	45	53	48	49	57	49	40	64	66	68	70	109	42	26	start||||||
Tb927.6.670	RRP45 exosome complex PH subunit	41	49	47	44	49	49	64	95	103	107	69	75	69	103	53	start||||||
Tb927.9.13020	hypothetical protein, conserved	29	32	48	42	49	47	53	39	47	49	51	47	53	29	23	start||||||
Tb927.10.4210	hypothetical protein, conserved	42	50	48	46	49	59	52	43	50	57	61	50	69	51	35	start||||||
Tb927.10.11650	hypothetical protein, conserved	39	37	42	44	49	69	74	76	64	74	67	54	44	63	54	start||||||
Tb927.5.3490	hypothetical protein, conserved, LRR-RI like domain	28	31	47	46	49	44	41	33	46	45	57	46	68	33	27	start||||||
Tb927.2.5230	protein kinase, putative	43	43	46	45	49	59	49	43	49	43	42	66	65	48	49	start||||||
Tb927.7.6930	ATPase, putative	40	41	44	48	49	59	65	70	60	66	54	47	39	47	73	start||||||
Tb927.9.12480	hypothetical protein, conserved	41	48	46	49	49	47	40	49	47	49	51	52	57	47	35	start||||||
Tb927.1.1060	Cell cycle checkpoint protein RAD1-like, putative	36	38	46	47	50	59	55	42	46	40	27	50	46	55	39	start||||||
Tb927.7.1450	hypothetical protein, conserved	40	42	52	50	50	63	62	58	68	78	58	84	93	55	48	start||||||
Tb927.6.4820	CPC1, chromosomal passenger complex	44	39	56	55	50	83	66	63	68	58	60	78	83	61	44	start||||||
Tb927.6.1100	hypothetical protein, conserved, no domains, kinetoplastid specific	54	52	52	51	50	57	62	59	55	47	60	64	42	52	51	start||||||
Tb927.10.4590	mitochondrial inner membrane signal peptidase, putative	24	27	42	41	50	41	40	36	40	49	41	42	56	41	26	start||||||
Tb927.9.6470	hypothetical protein, conserved	48	45	44	43	50	43	42	63	45	55	70	76	64	43	37	start||||||
Tb927.10.6560	hypothetical protein, conserved	25	33	47	47	50	31	34	38	43	46	46	54	48	18	26	start||||||
Tb927.11.10500	hypothetical protein, conserved	37	37	48	45	50	60	49	66	49	44	40	64	67	27	31	start||||||
Tb927.10.7960	hypothetical protein, conserved	41	40	44	46	50	58	55	53	55	42	46	58	53	40	42	start||||||
Tb927.8.600	hypothetical protein, conserved	34	37	51	51	50	54	49	48	50	73	71	77	80	21	24	start||||||
Tb927.8.5690	KREPB8	23	30	43	44	50	39	45	45	43	51	38	37	55	26	38	start||||||
Tb927.1.690	hypothetical protein, conserved	45	45	50	48	50	77	70	71	73	82	77	77	66	79	53	start||||||
Tb927.11.2980	hypothetical protein, conserved	27	29	52	48	50	49	38	45	45	47	35	49	48	41	29	start||||||
Tb927.6.4960	ZC3H47	43	43	52	53	50	63	51	68	67	68	53	65	64	71	50	start||||||
Tb927.6.3260	hypothetical protein, conserved	31	30	50	49	51	67	60	43	41	35	54	56	59	40	25	start||||||
Tb927.8.4790	hypothetical protein, copurified with splicing complex	41	45	62	60	51	65	59	53	66	48	38	57	37	57	37	start||||||
Tb927.6.2450	PKB protein kinase, putative	43	49	52	49	51	41	51	40	44	41	29	43	38	73	57	start||||||
Tb927.11.13420	hypothetical protein, conserved	43	49	60	59	51	79	70	61	57	42	40	65	42	32	28	start||||||
Tb927.4.380	hypothetical protein, conserved	50	50	43	44	51	80	75	77	91	94	114	73	79	54	48	start||||||
Tb927.11.1780	protein phosphatase 2C, putative	56	46	48	51	51	72	63	66	82	73	61	97	82	87	67	start||||||
Tb927.11.7280	DNA-direcetd RNA polymerase II, subunit 9, putative (RPB9)	27	34	49	46	51	38	34	30	42	56	50	59	65	40	31	start||||||
Tb927.11.11580	hypothetical protein, conserved	41	48	43	46	51	47	48	41	43	44	34	51	55	30	44	start||||||
Tb927.9.10250	small nuclear ribonucleoprotein Sm-F	48	45	58	50	51	52	52	59	55	101	107	69	83	71	38	start||||||
Tb927.8.4600	hypothetical protein, conserved	48	42	48	46	51	61	62	78	78	55	59	73	62	54	43	start||||||
Tb927.11.3680	calmodulin, putative	37	46	56	49	51	55	40	36	36	38	43	50	51	34	22	start||||||
Tb927.1.3040	hypothetical protein, conserved	46	44	41	40	52	62	66	61	73	87	57	80	104	80	67	start||||||
Tb927.4.2320	hypothetical protein, conserved	38	49	46	47	52	67	66	86	73	80	74	80	82	51	36	start||||||
Tb927.7.4660	hypothetical protein, conserved	46	47	48	51	52	70	52	38	42	45	63	77	89	63	45	start||||||
Tb927.4.890	small nuclear ribonucleoprotein SmD3, in U2	49	38	51	54	52	54	43	50	43	43	35	46	44	69	41	start||||||
Tb927.9.13240	hypothetical protein, conserved	52	41	41	46	52	68	75	56	53	60	52	54	48	36	37	start||||||
Tb927.6.4060	hypothetical protein, conserved	36	34	48	50	52	60	42	39	34	35	53	75	74	40	20	start||||||
Tb927.7.7230	nitroreductase (NTR)	38	41	45	43	52	66	67	67	59	57	40	53	48	45	52	start||||||
Tb927.8.6120	hypothetical protein, conserved	61	53	60	60	52	81	70	80	75	67	52	88	72	48	50	start||||||
Tb927.11.10250	hypothetical protein, conserved	41	42	45	48	52	55	45	62	47	66	71	61	57	30	28	start||||||
Tb927.11.1190	hypothetical protein, conserved	38	37	43	48	52	65	61	62	54	47	62	75	59	27	33	start||||||
Tb927.11.5710	chaperone protein DNAj, putative	28	32	48	49	52	53	44	37	28	26	35	52	44	17	24	start||||||
Tb927.9.10970	Bem46-like serine peptidase,Serine peptidase, Clan SC, Family S09X	39	44	49	50	52	57	60	63	62	40	50	71	65	44	45	start||||||
Tb927.8.3280	hypothetical protein, conserved	45	44	52	56	53	70	61	77	79	55	58	65	51	59	57	start||||||
Tb927.7.3060	hypothetical protein, conserved	65	60	55	57	53	74	67	95	74	85	71	88	74	87	73	start||||||
Tb927.10.5020	eIF4E5	48	43	51	50	53	66	63	66	66	87	75	78	94	105	51	start||||||
Tb927.11.15290	eRF1 methyltransferase catalytic subunit, putative	37	42	52	50	53	51	44	44	65	60	48	68	73	69	43	start||||||
Tb927.4.1710	hypothetical protein, conserved	61	57	49	51	53	81	76	75	75	88	82	92	105	50	52	start||||||
Tb927.7.1620	hypothetical protein, conserved	26	28	53	51	53	61	47	57	51	63	49	54	40	25	27	start||||||
Tb927.10.10800	palmitoyl acyltransferase 2, TbPAT2	47	45	47	51	53	75	68	64	73	50	37	52	39	67	73	start||||||
Tb927.9.2990	hypothetical protein	54	53	48	51	53	81	73	68	85	85	71	115	116	66	63	start||||||
Tb927.11.5170	ubiquitin activating enzyme, putative	39	35	49	48	54	55	54	59	52	45	37	54	49	45	31	start||||||
Tb927.9.3640	Mitchondrial LSU ribosomal protein	60	50	62	63	54	57	65	78	73	73	59	64	50	108	74	start||||||
Tb927.8.5380	ubiquitin fold modifier protein UFM1	51	54	44	42	54	69	60	53	66	105	90	81	95	51	31	start||||||
Tb927.10.360	hypothetical protein, conserved	36	39	60	56	54	66	53	53	60	39	51	73	65	37	34	start||||||
Tb927.4.910	hypothetical protein, conserved	57	53	58	58	54	72	65	104	77	122	92	83	72	46	41	start||||||
Tb927.8.5370	hypothetical protein, conserved, no yeast or human match	41	41	55	51	54	55	61	29	46	56	33	43	52	64	48	start||||||
Tb927.1.3280	septum formation protein MAF homologue, putative	46	44	46	46	54	45	50	41	38	46	38	41	52	41	42	start||||||
Tb927.8.1350	hypothetical protein, conserved	43	43	54	51	54	77	73	96	94	71	53	56	41	60	54	start||||||
Tb927.10.7770	hypothetical protein	40	41	61	58	54	54	59	51	53	57	50	54	55	51	40	start||||||
Tb927.9.7090	hypothetical protein, conserved	50	49	58	60	54	53	47	48	60	49	41	48	44	37	47	start||||||
Tb927.10.11070	hypothetical protein, conserved	42	47	52	48	54	58	53	49	51	51	42	67	57	43	35	start||||||
Tb927.10.13760	hypothetical protein, conserved	40	40	52	57	54	50	48	51	53	56	52	55	68	38	33	start||||||
Tb927.10.11500	hypothetical protein, conserved	33	33	53	52	55	56	57	66	59	54	44	55	44	66	44	start||||||
Tb927.8.1380	hypothetical protein, conserved	39	42	54	51	55	59	45	49	43	55	61	82	101	32	30	start||||||
Tb927.4.1420	hypothetical protein, conserved	27	30	40	45	55	31	37	26	32	25	19	34	49	30	31	start||||||
Tb927.11.10830	hypothetical protein	44	38	65	58	55	74	58	57	50	46	39	39	30	71	39	start||||||
Tb927.7.1480	hypothetical protein, conserved	44	46	50	50	55	74	78	71	87	85	60	98	97	47	47	start||||||
Tb927.10.3700	AMPK gamma subunit	40	50	56	56	55	61	66	58	54	62	58	45	35	50	49	start||||||
Tb927.10.8330	S. cerevisiae PSP1 homologue, putative	49	44	57	57	55	68	55	28	43	32	51	50	62	58	55	start||||||
Tb927.10.1750	hypothetical protein, conserved	33	40	55	57	55	60	52	44	50	36	30	45	41	42	37	start||||||
Tb927.6.2140	Mitochondrial RNA binding complex I component, putative	61	58	49	48	55	65	65	57	71	59	56	75	100	129	59	start||||||
Tb927.4.940	hypothetical protein, conserved	44	43	56	58	55	52	55	63	65	89	65	67	79	58	45	start||||||
Tb927.2.3730	hypothetical protein, conserved	50	52	67	64	55	75	71	59	56	42	40	70	60	58	45	start||||||
Tb927.7.770	hypothetical protein, conserved	35	41	57	57	56	55	53	47	46	41	35	50	47	47	42	start||||||
Tb927.11.6090	tatD related deoxyribonuclease, putative	50	43	57	53	56	64	48	67	48	53	56	82	69	39	44	start||||||
Tb927.11.9140	mitochondrial RNA binding complex 1 subunit	51	47	50	50	56	44	46	67	53	68	59	39	45	62	58	start||||||
Tb927.4.2970	chaperone protein DNAj, putative	46	46	50	55	56	62	65	76	77	96	82	72	53	59	53	start||||||
Tb927.10.15510	hypothetical protein, conserved	31	29	46	44	56	51	48	49	46	43	43	50	68	59	35	start||||||
Tb927.5.3060	hypothetical protein, conserved	26	29	60	54	56	35	35	42	42	49	38	48	51	28	27	start||||||
Tb927.5.600	hypothetical protein, conserved	55	50	52	53	56	67	62	64	70	109	112	82	121	85	41	start||||||
Tb927.6.4220	MAPK5 protein kinase	43	47	52	56	56	52	59	68	56	56	55	69	51	73	50	start||||||
Tb927.8.860	hypothetical protein, conserved	31	35	52	50	56	43	43	44	34	55	57	57	51	30	29	start||||||
Tb927.11.7230	palmitoyl acyltransferase 8, putative	42	35	46	51	56	82	66	40	54	36	41	87	84	29	31	start||||||
Tb927.5.2990	hypothetical protein, conserved	44	45	60	68	56	59	60	47	52	56	44	56	50	52	48	start||||||
Tb927.4.4720	KRIPP7/TbPPR7 Kinetoplast ribosomal PPR-repeat containing protein	41	44	52	52	57	64	64	56	65	78	54	70	64	30	43	start||||||
Tb927.5.3300	hypothetical protein, conserved	41	47	56	59	57	60	66	79	70	85	78	65	55	69	51	start||||||
Tb927.10.4220	hypothetical protein, conserved	33	39	55	53	57	60	52	41	52	57	59	64	96	33	33	start||||||
Tb927.6.4700	hypothetical protein, conserved	52	63	58	59	57	61	63	53	71	77	52	81	85	80	50	start||||||
Tb927.8.5040	hypothetical protein, conserved	54	52	57	55	57	45	51	71	78	78	51	84	83	73	61	start||||||
Tb927.3.1830	TbRM1, DNA recombination and antigenic switching	49	49	54	55	57	65	54	56	51	37	48	51	35	26	39	start||||||
Tb927.10.13890	hypothetical protein, conserved	40	44	60	63	57	55	57	49	65	48	43	45	28	40	44	start||||||
Tb927.10.7220	hypothetical protein, conserved	36	38	41	43	57	59	55	71	73	71	73	84	83	46	54	start||||||
Tb927.8.1120	hypothetical protein, conserved	38	38	52	51	57	65	55	71	59	74	76	70	73	60	31	start||||||
Tb927.10.1700	hypothetical protein, conserved	59	63	52	51	57	75	74	48	55	52	45	65	76	55	53	start||||||
Tb927.3.2400	palmitoyl acyltransferase 10, putative	34	40	54	53	57	74	52	49	46	36	31	64	72	40	31	start||||||
Tb927.10.800	hypothetical protein, conserved	50	50	55	53	57	84	85	82	73	103	101	92	77	51	53	start||||||
Tb927.10.5960	engulfment and cell motility domain 2, putative	48	52	59	60	57	63	67	35	38	34	45	41	34	49	29	start||||||
Tb927.11.6800	hypothetical protein, conserved	34	39	63	60	57	62	54	60	63	42	52	70	61	27	28	start||||||
Tb927.2.2500	hypothetical protein, conserved	41	49	58	54	58	90	77	82	77	95	71	85	79	99	53	start||||||
Tb927.11.16060	zinc finger protein, putative,predicted zinc finger protein	44	51	63	62	58	91	78	89	97	78	65	73	53	69	48	start||||||
Tb927.2.3420	hypothetical protein, conserved	43	40	52	52	58	62	54	45	48	70	70	58	74	54	34	start||||||
Tb927.5.3480	hypothetical protein, conserved	55	44	43	43	58	61	76	50	54	66	63	51	47	52	66	start||||||
Tb927.7.2460	hypothetical protein, conserved	33	37	50	51	58	69	64	54	45	36	36	61	36	36	36	start||||||
Tb927.7.7410	oxidoreductase, putative	57	57	56	55	58	67	68	48	59	62	55	59	52	103	81	start||||||
Tb927.11.13370	hypothetical protein, conserved	28	32	60	61	58	59	49	51	52	49	38	42	36	32	30	start||||||
Tb927.11.3400	hypothetical protein, conserved	46	45	52	58	58	62	66	85	80	69	59	63	55	56	84	start||||||
Tb927.9.7650	ADP-ribosylation factor, putative	63	54	60	59	58	87	69	79	73	67	93	87	68	56	47	start||||||
Tb927.10.1610	hypothetical protein, conserved	51	43	52	51	58	85	81	66	74	53	45	72	67	83	48	start||||||
Tb927.6.1230	kinetoplastid-specific phospho-protein phosphatase	49	49	58	55	58	86	83	76	85	69	66	80	85	76	52	start||||||
Tb927.4.1450	hypothetical protein, conserved	51	51	54	54	58	84	86	56	78	57	52	80	77	41	39	start||||||
Tb927.10.15820	hypothetical protein, conserved	38	36	58	62	58	69	65	52	62	52	50	72	71	44	36	start||||||
Tb927.10.5970	predicted zinc finger protein,predicted tripartite motif protein	42	45	69	68	58	69	61	49	43	39	41	47	49	40	36	start||||||
Tb927.11.11240	hypothetical protein, conserved	69	58	64	64	58	84	72	80	85	76	74	88	81	52	59	start||||||
Tb927.4.2480	8-oxoguanine DNA glycosylase, putative	37	41	53	52	59	67	70	53	58	53	50	60	64	45	47	start||||||
Tb927.9.7200	hypothetical protein, conserved	50	49	66	67	59	69	67	65	76	104	93	102	86	32	40	start||||||
Tb927.8.2890	hypothetical protein, conserved	42	43	50	49	59	73	63	49	50	58	53	58	76	40	30	start||||||
Tb927.10.1370	hypothetical protein, conserved	40	42	57	58	59	73	63	70	63	67	56	85	81	68	49	start||||||
Tb927.8.2420	hypothetical protein, conserved	44	38	50	53	59	41	42	57	49	60	42	39	36	30	49	start||||||
Tb927.11.2990	KREPB4	30	38	60	57	59	49	55	48	56	46	38	48	57	36	37	start||||||
Tb927.3.5350	hypothetical protein, conserved, no known domains	60	62	62	66	59	77	64	66	62	93	110	94	92	103	73	start||||||
Tb927.11.10220	hypothetical protein, conserved	35	42	54	55	59	55	46	53	43	65	64	62	69	67	32	start||||||
Tb927.8.1900	hypothetical protein, conserved	46	45	56	56	59	62	62	45	58	44	43	41	52	55	44	start||||||
Tb927.11.9990	glycosyl transferase-like protein	41	45	60	58	59	58	54	60	65	47	51	70	74	52	46	start||||||
Tb927.11.11150	U5 snRNP-specific 40 kDa protein U5-40K	44	43	63	61	59	72	59	48	68	55	48	94	100	55	32	start||||||
Tb927.4.1130	hypothetical protein, conserved	53	41	60	66	59	79	74	62	77	75	63	93	108	72	45	start||||||
Tb927.6.1810	hypothetical protein, conserved	51	61	54	54	59	52	59	47	44	52	44	47	34	115	55	start||||||
Tb927.4.790	hypothetical protein, conserved	36	33	58	57	59	60	53	42	40	43	47	43	46	31	30	start||||||
Tb927.4.2350	G-actin binding protein, putative, twinfilin, putative	47	47	54	57	59	74	60	59	56	42	44	74	67	55	41	start||||||
Tb927.1.820	kelch domain-containing protein	59	58	73	74	59	63	64	56	72	66	49	58	41	62	51	start||||||
Tb927.8.1000	hypothetical protein, conserved	35	31	53	52	59	61	57	58	46	41	45	43	38	59	43	start||||||
Tb927.3.3290	protein kinase, putative	45	52	61	59	59	78	66	64	83	71	54	89	80	57	45	start||||||
Tb927.3.2340	PEX2 peroxin-2,glycosome import protein (gim1)	37	43	48	47	59	73	59	48	54	50	46	61	68	49	39	start||||||
Tb927.10.550	hypothetical protein, conserved	41	40	52	57	59	55	53	42	36	29	41	54	56	40	39	start||||||
Tb927.8.3510	thymidylate kinase, putative	36	40	58	54	60	62	61	51	61	70	96	73	102	77	45	start||||||
Tb927.8.1580	hypothetical protein, conserved	47	53	58	62	60	72	69	69	61	52	52	75	56	79	68	start||||||
Tb927.11.13540	hypothetical protein, conserved	57	52	56	52	60	61	55	52	65	72	50	77	84	80	55	start||||||
Tb927.10.650	TAX-2, flagellar protein	41	50	69	68	60	91	77	73	70	73	79	90	85	46	35	start||||||
Tb927.10.7380	Mitchondrial LSU ribosomal protein	57	55	62	63	60	77	80	67	78	62	48	82	91	82	62	start||||||
Tb927.11.15770	hypothetical protein, conserved	40	41	58	55	60	55	65	67	69	91	67	71	74	66	52	start||||||
Tb927.4.3820	hypothetical protein, conserved	40	46	47	52	60	58	63	51	45	51	44	53	37	35	28	start||||||
Tb927.11.6480	hypothetical protein, conserved	53	57	61	61	60	57	63	57	58	43	41	51	41	71	53	start||||||
Tb927.5.990	hypothetical protein, conserved	40	38	60	64	60	64	61	60	71	74	62	72	76	84	41	start||||||
Tb927.2.4670	hypothetical protein, conserved	34	29	45	47	60	34	32	45	32	42	57	58	65	16	22	start||||||
Tb927.11.16380	hypothetical protein, conserved	38	41	62	59	61	46	44	54	53	48	43	45	47	35	34	start||||||
Tb927.7.5360	hypothetical protein, conserved	33	40	57	62	61	72	58	59	56	60	61	71	57	29	28	start||||||
Tb927.8.6540	TFIIH basal transcription factor subunit (p44)	35	32	47	49	61	77	72	50	62	38	34	61	90	25	28	start||||||
Tb927.11.1330	hypothetical protein, conserved	31	47	47	51	61	39	28	37	33	50	76	90	79	37	33	start||||||
Tb927.4.2490	hypothetical protein, conserved	45	42	54	60	61	57	60	54	69	67	66	70	73	29	36	start||||||
Tb927.4.900	hypothetical protein, conserved	37	35	55	53	61	55	46	51	53	41	37	58	45	42	34	start||||||
Tb927.8.5950	protein kinase, putative	26	37	69	64	61	75	66	63	61	53	70	62	72	33	27	start||||||
Tb927.7.4840	hypothetical protein, conserved	33	36	72	68	61	53	50	50	62	63	61	79	72	51	35	start||||||
Tb927.11.8110	hypothetical protein, conserved	36	40	63	58	61	67	60	53	67	59	39	79	72	62	41	start||||||
Tb927.8.7560	hypothetical protein, conserved	49	42	54	57	61	53	56	52	55	53	33	38	34	34	58	start||||||
Tb927.10.15210	nuclear cap binding complex subunit CBP30	38	38	63	63	61	58	54	54	50	43	50	55	52	56	39	start||||||
Tb927.7.1560	hypothetical protein, conserved	61	66	58	58	61	64	61	57	64	54	51	78	83	66	59	start||||||
Tb927.7.3310	hypothetical protein, conserved	46	44	61	61	61	61	56	51	45	35	33	38	35	47	46	start||||||
Tb927.8.3960	hypothetical protein, conserved	43	41	46	45	61	61	73	63	62	42	35	40	30	44	54	start||||||
Tb927.11.8790	target SNARE, putative	47	55	63	61	61	95	82	60	60	66	75	107	122	56	41	start||||||
Tb927.9.3390	hypothetical protein, conserved	59	58	62	58	62	85	80	80	99	98	71	77	89	46	56	start||||||
Tb927.10.12930	hypothetical protein, conservedn no domains or good BLASTp hits	61	59	67	64	62	74	70	62	66	71	67	77	80	78	53	start||||||
Tb927.10.16160	protein kinase, putative	35	32	72	67	62	31	27	24	33	37	30	54	56	40	32	start||||||
Tb927.3.800	Vacuolar iron transporter (TbVIT1	64	65	50	51	62	90	83	94	85	81	67	110	121	122	72	start||||||
Tb927.10.15890	hypothetical protein, conserved	40	35	63	63	62	52	52	40	50	43	42	50	51	34	38	start||||||
Tb927.10.15830	hypothetical protein, conserved	59	49	52	52	62	74	83	71	89	112	85	89	119	55	48	start||||||
Tb927.10.4860	hypothetical protein, conserved	39	38	59	59	62	61	56	50	60	41	34	53	46	30	38	start||||||
Tb927.8.2950	hypothetical protein, conserved	52	63	56	53	62	75	72	48	63	42	40	69	90	35	43	start||||||
Tb927.1.1750	hypothetical protein, conserved	46	45	60	60	62	57	70	64	56	69	57	59	55	50	52	start||||||
Tb927.6.1590	hypothetical protein, conserved	37	41	55	50	62	60	67	88	94	94	68	66	85	85	51	start||||||
Tb927.11.12300	hypothetical protein, conserved	40	39	57	58	62	52	56	66	65	86	69	55	60	82	41	start||||||
Tb927.9.7810	hypothetical protein, conserved	45	41	66	67	62	90	73	62	64	66	62	83	96	68	37	start||||||
Tb927.5.1740	hypothetical protein	52	42	62	57	62	98	53	49	41	40	56	88	76	47	42	start||||||
Tb927.1.1270	homocysteine S-methyltransferase, putative	46	70	67	66	62	43	49	43	39	89	73	62	54	41	38	start||||||
Tb927.5.1940	hypothetical protein, conserved	58	66	70	71	62	89	77	81	72	64	72	60	61	68	57	start||||||
Tb927.1.1230	chaperone protein DNAj, putative	30	40	54	52	63	44	47	52	51	56	51	68	52	32	32	start||||||
Tb927.4.4300	NADH-ubiquinone oxidoreductase complex I subunit, putative	43	44	55	54	63	61	67	61	72	76	63	69	68	45	44	start||||||
Tb927.1.1160	PPR3	46	47	64	59	63	62	62	66	83	71	61	80	65	55	58	start||||||
Tb927.7.4930	ribonuclease H1	44	46	64	61	63	71	62	63	75	67	58	88	105	59	42	start||||||
Tb927.8.1880	Mitchondrial LSU ribosomal protein	44	51	62	64	63	80	74	68	79	103	79	81	105	84	47	start||||||
Tb927.3.3880	hypothetical protein, conserved	56	54	58	61	63	117	104	125	113	114	111	102	112	124	64	start||||||
Tb927.11.4220	palmitoyl acyltransferase 6, putative	47	48	73	73	63	75	71	84	78	86	70	87	82	85	59	start||||||
Tb927.8.7770	hypothetical protein, conserved	56	71	51	51	63	104	135	74	99	80	53	76	78	72	71	start||||||
Tb927.7.2600	class I transcription factor A, subunit 7 (CITFA-7)	58	50	63	64	63	78	74	102	110	117	108	118	110	64	75	start||||||
Tb927.10.7830	hypothetical protein, conserved	49	48	61	58	63	96	87	82	77	51	49	49	36	33	48	start||||||
Tb927.11.2150	hypothetical protein, conserved	45	56	73	71	63	72	74	80	74	77	62	73	52	32	49	start||||||
Tb927.4.2270	hypothetical protein, conserved	37	42	63	63	63	57	52	72	59	73	67	61	63	46	40	start||||||
Tb927.10.15500	SNARE protein, putative	35	36	62	63	63	70	59	60	59	63	61	78	74	29	26	start||||||
Tb927.6.1410	hypothetical protein, conserved	45	48	66	62	63	83	81	89	89	101	88	87	133	64	40	start||||||
Tb927.9.9080	POMP5	41	48	51	52	63	57	62	52	59	91	96	78	102	43	37	start||||||
Tb927.11.8010	DNA repair protein, putative	52	54	53	52	64	90	93	83	82	84	100	103	135	75	63	start||||||
Tb927.7.6210	hypothetical protein, conserved	36	41	65	64	64	70	64	88	69	60	60	58	50	64	35	start||||||
Tb927.7.5920	mercaptopyruvate sulfurtransferase, putative (MST)	40	44	46	50	64	68	65	54	63	84	81	79	85	45	50	start||||||
Tb927.2.2830	hypothetical protein, conserved	40	49	64	61	64	63	52	35	42	37	48	76	73	44	35	start||||||
Tb927.11.13680	hypothetical protein, conserved	30	37	64	63	64	65	58	57	62	73	68	64	77	33	26	start||||||
Tb927.5.2540	hypothetical protein, conserved	28	36	66	62	64	68	60	56	51	56	49	44	41	18	34	start||||||
Tb927.5.4400	hypothetical protein, conserved	47	57	81	77	64	86	70	55	70	79	65	89	85	48	42	start||||||
Tb927.11.11200	oligomeric golgi complex component 8, putative	68	63	78	73	64	97	84	78	133	93	74	149	116	78	64	start||||||
Tb927.9.5410	hypothetical protein, conserved	64	61	54	56	64	92	77	78	72	47	54	82	66	65	60	start||||||
Tb927.3.3250	hypothetical protein, conserved	45	47	70	68	64	67	65	70	71	57	50	76	63	37	48	start||||||
Tb927.1.1850	hypothetical protein, conserved	47	52	54	57	64	51	81	70	68	90	95	46	26	44	57	start||||||
Tb927.6.600	CAF1	70	78	69	68	64	78	91	79	85	106	90	68	51	94	70	start||||||
Tb927.6.2190	hypothetical protein, conserved	35	32	66	63	64	59	56	64	68	68	67	68	66	55	36	start||||||
Tb927.8.3780	hypothetical protein, conserved	50	49	74	69	64	63	59	64	66	56	71	86	88	89	51	start||||||
Tb927.8.6320	hypothetical protein, conserved	41	40	46	47	64	47	50	34	47	33	31	39	48	47	46	start||||||
Tb927.10.5600	hypothetical protein, conserved	43	40	47	48	64	65	67	79	68	66	64	61	58	29	30	start||||||
Tb927.11.8180	hypothetical protein, conserved	45	44	69	68	64	58	57	62	59	32	36	53	53	85	53	start||||||
Tb927.10.7450	RRP41A exosome complex PH subunit	54	46	63	58	65	75	73	90	95	101	72	92	144	66	45	start||||||
Tb927.7.3340	hypothetical protein, conserved	36	44	62	62	65	57	72	55	76	56	41	58	45	37	53	start||||||
Tb927.11.16000	exonuclease, putative	43	43	60	58	65	53	46	45	49	41	49	72	58	30	31	start||||||
Tb927.10.3150	N-acetyltransferase, putative	49	51	68	65	65	55	54	58	71	76	63	64	85	54	48	start||||||
Tb927.10.15710	mitochondrial carrier protein, MCP7	75	54	57	61	65	71	78	76	68	64	72	64	50	104	79	start||||||
Tb927.8.4850	hypothetical protein, conserved	34	36	55	54	65	74	60	75	67	47	51	73	76	33	38	start||||||
Tb927.1.4160	hypothetical protein, conserved	59	57	63	62	65	64	57	89	73	101	83	95	98	77	46	start||||||
Tb927.4.2250	hypothetical protein, conserved, no known domains	44	47	61	60	65	76	66	81	67	55	49	75	79	48	52	start||||||
Tb927.11.3950	hypothetical protein, conserved	49	49	66	65	65	63	53	49	49	63	46	49	51	42	41	start||||||
Tb927.11.12170	hypothetical protein, conserved	51	51	65	67	65	57	60	51	69	63	53	67	67	50	51	start||||||
Tb927.9.11520	hypothetical protein, conserved	59	56	69	67	65	83	69	56	72	43	36	78	61	68	56	start||||||
Tb927.8.3580	mitochondrial chaperone BCS1, putative	58	58	44	46	65	71	82	88	82	60	56	58	46	66	94	start||||||
Tb927.6.3760	KKT15 Kinetochore protein	36	42	62	64	65	34	33	33	33	39	32	37	42	56	40	start||||||
Tb927.7.200	hypothetical protein, conserved	32	28	52	56	65	64	54	41	44	43	52	49	77	35	35	start||||||
Tb927.3.4700	hypothetical protein, conserved	47	51	64	59	65	50	52	59	78	75	60	78	82	69	58	start||||||
Tb927.11.13210	hypothetical protein, conserved	41	34	68	65	66	60	63	65	54	60	52	47	41	41	45	start||||||
Tb927.11.8300	hypothetical protein, conserved	61	68	65	66	66	89	79	68	62	50	44	67	71	40	50	start||||||
Tb927.10.11560	hypothetical protein, conserved	41	46	78	77	66	80	75	97	87	103	81	111	70	41	39	start||||||
Tb927.11.15650	poly(A) polymerase, mitochondrial, putative	39	37	62	58	66	56	48	58	64	74	71	70	81	59	40	start||||||
Tb927.2.2360	hypothetical protein, conserved	44	51	58	59	66	68	71	63	72	58	52	57	45	41	45	start||||||
Tb927.2.5040	hypothetical protein, conserved	60	58	66	62	66	100	84	61	77	59	68	54	62	95	51	start||||||
Tb927.11.8940	LDK protein kinase	55	57	62	57	66	75	72	42	59	45	32	53	53	53	58	start||||||
Tb927.11.14400	hypothetical protein, conserved	43	47	60	61	66	63	67	59	58	57	48	65	79	64	40	start||||||
Tb927.8.670	hypothetical protein, conserved	38	41	61	65	66	43	45	40	35	45	55	79	88	28	26	start||||||
Tb927.9.14440	hypothetical protein	55	52	74	73	66	63	68	75	78	123	100	97	131	81	54	start||||||
Tb927.11.12760	hypothetical protein, conserved	64	64	63	61	66	100	83	110	86	65	65	98	109	83	58	start||||||
Tb927.10.4730	ribonuclease HII, putative	34	39	67	64	66	49	42	45	55	44	40	64	78	32	32	start||||||
Tb927.11.14310	small nuclear ribonucleoprotein Sm-G	53	56	64	65	66	66	65	75	61	77	84	66	74	84	37	start||||||
Tb927.9.9990	kinetoplastid-specific dual specificity phosphatase, putative	37	48	63	62	66	62	61	57	50	74	57	44	40	42	36	start||||||
Tb927.9.2980	hypothetical protein, conserved	49	42	62	63	67	63	66	45	64	61	63	80	82	60	35	start||||||
Tb927.11.15440	NADH-ubiquinone oxidoreductase complex I subunit, putative	50	47	67	71	67	74	57	50	62	91	74	96	115	39	34	start||||||
Tb927.10.3740	hypothetical protein, conserved	39	37	62	62	67	64	58	69	63	59	61	54	50	52	37	start||||||
Tb927.10.15200	hypothetical protein, conserved	38	38	65	72	67	82	65	52	47	28	34	47	40	26	30	start||||||
Tb927.11.7920	hypothetical protein, conserved	39	47	60	57	67	74	85	67	80	87	77	84	107	67	48	start||||||
Tb927.8.2510	hypothetical protein, conserved	54	55	54	54	67	75	76	55	67	82	71	86	126	50	43	start||||||
Tb927.6.2430	hypothetical protein, conserved (ATG5)	58	76	64	61	67	70	66	70	74	58	59	96	83	72	40	start||||||
Tb927.3.4130	hypothetical protein, conserved	45	39	70	70	67	70	62	68	58	62	53	57	56	70	50	start||||||
Tb927.7.640	hypothetical protein, conserved	64	68	60	60	67	72	80	72	71	83	71	60	60	130	91	start||||||
Tb927.10.11380	hypothetical protein, conserved	55	56	63	56	67	70	64	67	70	67	55	64	86	95	79	start||||||
Tb927.11.940	KREPB5	39	43	72	67	67	77	69	55	66	60	46	55	37	39	41	start||||||
Tb927.11.10080	Mitchondrial LSU ribosomal protein	55	60	68	63	67	68	63	97	85	111	97	124	121	48	36	start||||||
Tb927.2.3090	hypothetical protein, conserved	32	30	60	60	67	51	39	23	22	33	46	44	33	46	27	start||||||
Tb927.3.3530	hypothetical protein, conserved	43	43	67	63	67	70	55	50	56	52	43	56	65	44	45	start||||||
Tb927.1.1080	TFIIH basal transcription factor subunit (TSP1)	45	47	69	68	67	92	73	59	68	76	51	92	95	64	44	start||||||
Tb927.11.4570	small GTPase, putative, Rab5b, putative (RAB5B)	56	45	61	60	67	69	73	68	70	57	53	77	67	61	34	start||||||
Tb927.3.1400	alpha-tubulin N-acetyltransferase, putative	49	49	66	74	67	101	79	86	79	84	90	95	83	42	40	start||||||
Tb927.5.3780	hypothetical protein, conserved	56	69	62	66	68	114	110	104	117	123	107	134	134	70	56	start||||||
Tb927.10.5980	leucine-rich repeat protein (LRRP)	47	64	63	63	68	79	72	48	57	59	76	94	93	55	42	start||||||
Tb927.3.5360	hypothetical protein, conserved	37	41	63	59	68	66	59	63	57	79	63	75	74	50	39	start||||||
Tb927.10.14680	ribosome biogenesis protein, putative	68	68	78	71	68	70	67	103	109	148	93	96	125	107	85	start||||||
Tb927.10.10740	hypothetical protein, conserved	54	54	66	66	68	73	90	87	89	51	43	52	41	68	68	start||||||
Tb927.8.1470	POMP38	68	78	66	64	68	75	69	58	73	56	47	62	57	69	53	start||||||
Tb927.11.8430	hypothetical protein, conserved	62	55	69	73	68	134	120	97	89	54	75	117	104	63	52	start||||||
Tb927.8.1440	maoC-like dehydratase, putative	62	47	66	68	68	65	67	96	93	104	103	86	120	108	71	start||||||
Tb927.8.7510	p-nitrophenylphosphatase, putative	62	59	62	60	68	46	59	63	63	66	44	63	73	83	63	start||||||
Tb927.11.14160	hypothetical protein, conserved	40	45	56	59	68	74	66	86	75	79	86	81	75	45	57	start||||||
Tb927.6.2700	small nuclear ribonucleoprotein Sm-E	59	59	68	61	68	65	56	77	65	111	117	89	111	136	44	start||||||
Tb927.5.3010	MRB complex protein	57	65	78	75	68	79	77	62	73	74	57	89	79	65	69	start||||||
Tb927.9.3080	hypothetical protein, conserved	51	57	62	62	68	84	68	56	60	42	39	70	80	53	44	start||||||
Tb927.11.3540	hypothetical protein, conserved	46	41	67	68	69	76	65	55	59	51	47	77	89	37	43	start||||||
Tb927.9.7260	hypothetical protein, conserved	49	56	59	59	69	78	79	74	78	77	71	96	91	63	50	start||||||
Tb927.8.7050	adaptin complex AP4 mu subunit	43	53	82	75	69	70	62	54	65	55	40	69	64	26	41	start||||||
Tb927.11.5980	hypothetical protein, conserved	44	38	57	61	69	57	62	57	56	54	47	41	45	63	46	start||||||
Tb927.10.1680	histone deacetylase 1 (DAC1 or HDAC1)	29	31	56	53	69	57	48	54	53	59	63	54	69	43	25	start||||||
Tb927.9.14230	hypothetical protein, conserved	48	46	66	66	69	77	77	68	72	51	46	68	45	81	66	start||||||
Tb927.2.2860	hypothetical protein, conserved	56	59	73	70	69	65	67	57	69	46	41	58	59	63	49	start||||||
Tb927.7.3820	hypothetical protein, conserved	63	69	70	70	69	78	80	74	94	102	67	109	88	86	73	start||||||
Tb927.8.1450	hypothetical protein, conserved	46	51	61	59	69	99	90	67	84	68	63	83	66	61	53	start||||||
Tb927.3.2440	serine/threonine-protein kinase, putative,protein kinase, putative	64	88	67	59	69	82	82	79	85	114	109	95	90	89	83	start||||||
Tb927.9.14300	hypothetical protein, conserved	85	79	88	89	69	117	106	97	117	96	69	76	65	87	88	start||||||
Tb927.5.3910	small nuclear RNA-activating protein (SNAP2)	47	45	80	79	69	93	86	79	74	73	72	96	98	53	40	start||||||
Tb927.7.5630	hypothetical protein, conserved	46	54	61	63	69	91	99	90	72	61	52	70	58	58	59	start||||||
Tb927.10.9860	Mitochondrial N(5)-glutamine methyltransferase MTQ1, putative	36	39	70	68	69	70	63	76	64	68	63	72	72	56	39	start||||||
Tb927.11.930	hypothetical protein, conserved	78	74	73	72	69	83	90	88	82	84	69	88	64	81	77	start||||||
Tb927.7.4400	inositol polyphosphate kinase-like protein, putative	73	75	64	67	69	86	109	128	113	130	80	66	40	82	95	start||||||
Tb927.9.12040	MT57 or MTr3 cap methyltransferase	62	56	68	67	69	75	71	82	74	70	71	57	38	66	55	start||||||
Tb927.9.1420	hypothetical protein, conserved	69	72	68	69	69	92	86	129	108	144	107	127	129	52	47	start||||||
Tb927.10.1740	hypothetical protein, conserved	49	48	74	67	70	75	74	59	71	72	58	79	96	66	50	start||||||
Tb927.10.6340	hypothetical protein, conserved	57	55	79	81	70	118	110	87	88	75	50	75	59	74	58	start||||||
Tb927.9.1950	hypothetical protein, conserved	40	49	59	57	70	60	50	36	48	45	48	64	88	44	32	start||||||
Tb927.10.10200	hypothetical protein, conserved, no yeast homologue.	57	57	54	56	70	117	103	46	61	40	48	77	82	51	57	start||||||
Tb927.11.13820	hypothetical protein, conserved	56	60	60	57	70	93	93	71	91	83	82	89	111	88	58	start||||||
Tb927.11.4730	hypothetical protein, conserved	40	38	64	67	70	54	58	66	69	84	60	59	48	56	45	start||||||
Tb927.10.4720	hypothetical protein, conserved	44	47	65	67	70	64	67	67	66	61	53	55	41	36	46	start||||||
Tb927.9.5020	hypothetical protein, conserved	51	54	61	63	70	88	70	45	54	37	43	61	73	35	41	start||||||
Tb927.10.6130	hypothetical protein, conserved	54	55	65	73	70	60	75	85	76	102	82	45	36	93	78	start||||||
Tb927.11.4530	N-acetyltransferase subunit ARD1 (ARD1)	89	91	79	68	70	90	95	94	116	154	111	127	145	105	78	start||||||
Tb927.11.9970	hypothetical protein, conserved	56	45	76	69	71	61	59	74	86	110	71	68	57	85	60	start||||||
Tb927.11.1730	hypothetical protein	46	56	69	66	71	46	44	37	38	55	59	71	65	60	43	start||||||
Tb927.11.5030	hypothetical protein, conserved	53	49	58	61	71	76	63	95	74	72	60	56	53	61	57	start||||||
Tb927.1.4140	hypothetical protein, conserved	43	48	77	80	71	80	77	74	72	84	66	79	87	74	56	start||||||
Tb927.6.1200	hypothetical protein, conserved	78	76	66	67	71	94	88	87	100	87	68	81	80	161	92	start||||||
Tb927.11.14230	hypothetical protein, conserved	55	57	61	66	71	84	86	126	114	115	109	108	100	44	49	start||||||
Tb927.3.5200	hypothetical protein, conserved	61	58	63	66	71	66	49	54	56	61	75	52	60	74	60	start||||||
Tb927.6.2150	cell division cycle protein 16, putative	71	63	60	56	71	101	92	67	76	46	60	74	98	114	63	start||||||
Tb927.2.1780	UDP-GlcNAc:PI a1-6 GlcNAc-transferase	58	50	57	59	71	92	77	80	74	65	47	77	60	55	54	start||||||
Tb927.9.8780	tRNA nucleotidyltransferase, putative	42	52	78	72	71	75	64	69	76	53	49	67	93	65	51	start||||||
Tb927.8.2700	hypothetical protein, conserved	59	45	67	68	71	91	78	68	85	85	80	99	99	49	50	start||||||
Tb927.9.2560	hypothetical protein, conserved	48	53	63	62	71	89	73	49	53	38	51	80	91	50	39	start||||||
Tb927.11.4630	hypothetical protein, conserved	50	59	72	65	71	53	57	62	65	74	59	98	108	70	59	start||||||
Tb927.7.880	RBP25	37	42	70	69	71	66	65	62	73	73	65	70	68	68	38	start||||||
Tb927.11.15620	hypothetical protein, conserved	58	59	68	65	71	92	104	126	117	116	101	111	127	75	83	start||||||
Tb927.3.4640	POMP26	54	67	76	73	71	85	77	62	55	47	52	51	47	52	44	start||||||
Tb927.1.3410	hypothetical protein, conserved	47	45	83	81	71	85	66	55	72	74	79	98	108	87	38	start||||||
Tb927.11.13560	hypothetical protein, conserved	55	55	73	68	71	70	68	63	81	86	60	79	63	73	65	start||||||
Tb927.11.12570	kinetoplastid-specific dual specificity phosphatase, putative	61	47	65	66	71	70	68	78	78	82	59	84	96	41	39	start||||||
Tb927.10.8750	GTPase activating protein, putative	40	47	59	64	72	50	55	38	47	48	52	44	70	65	46	start||||||
Tb927.9.15260	hypothetical protein, conserved	51	51	72	70	72	85	75	87	85	114	97	100	83	73	52	start||||||
Tb927.11.4550	hypothetical protein, conserved	56	73	78	76	72	84	70	54	80	58	50	86	92	39	42	start||||||
Tb927.9.1540	protein phosphatase 2B, putative	44	53	71	71	72	74	67	65	57	93	74	89	74	65	43	start||||||
Tb927.11.590	hypothetical protein, conserved	84	80	82	77	72	75	61	62	73	73	72	89	94	98	51	start||||||
Tb927.11.12650	palmitoyl acyltransferase 5, putative	65	67	61	61	72	72	94	93	82	89	72	65	51	45	61	start||||||
Tb927.11.8320	hypothetical protein, conserved	43	42	69	70	72	79	74	87	76	90	73	61	64	63	47	start||||||
Tb927.2.3750	hypothetical protein, conserved	54	52	67	70	72	69	71	67	72	59	55	59	47	41	49	start||||||
Tb927.10.4840	transcription factor IIa, putative (TFIIA-2)	66	63	65	66	72	80	70	80	107	114	85	113	114	59	50	start||||||
Tb927.9.3350	pseudouridylate synthase, putative	53	48	72	70	72	68	68	77	81	69	75	75	99	85	62	start||||||
Tb927.10.11160	HIRA-interacting protein 5, putative	53	54	82	79	72	78	77	91	102	110	79	101	110	83	69	start||||||
Tb927.10.5490	HOP1 homologue, HORMA domain, involved in meiosis?	49	49	58	58	72	64	64	78	65	64	74	85	60	28	41	start||||||
Tb927.7.5670	hypothetical protein, conserved	34	30	63	64	72	57	57	53	57	63	66	66	78	43	42	start||||||
Tb927.10.10690	hypothetical protein, conserved	56	57	79	75	72	67	68	54	69	53	41	53	34	47	49	start||||||
Tb927.7.6240	hypothetical protein, conserved	53	57	84	88	72	91	72	65	79	65	46	69	76	101	62	start||||||
Tb927.11.5110	hypothetical protein, conserved	56	62	56	57	72	74	76	58	63	63	51	69	70	48	43	start||||||
Tb927.3.3040	hypothetical protein, conserved	82	90	78	75	72	99	87	83	81	98	100	95	75	130	86	start||||||
Tb927.3.730	hypothetical protein, conserved	44	54	68	68	72	76	67	44	56	42	61	86	80	33	34	start||||||
Tb927.11.9160	ATPase-like protein, putative	29	31	58	62	72	51	43	57	44	43	54	41	32	20	25	start||||||
Tb927.5.1500	hypothetical protein, conserved	58	55	67	68	73	75	70	47	66	46	40	68	59	46	46	start||||||
Tb927.11.8980	EFG2 elongation factor G2-like protein	68	80	69	66	73	74	91	75	99	94	69	76	51	78	106	start||||||
Tb927.8.5610	hypothetical protein, conserved	38	53	81	78	73	75	64	82	77	75	63	74	54	40	41	start||||||
Tb927.3.3980	hypothetical protein, conserved	80	73	67	74	73	114	113	124	109	116	147	112	70	57	56	start||||||
Tb927.10.5430	hypothetical protein, conserved	63	61	81	76	73	107	92	131	103	112	88	78	65	52	58	start||||||
Tb927.11.16590	RBP37	44	48	81	82	73	66	67	62	63	52	43	34	34	65	44	start||||||
Tb927.7.4880	hypothetical protein, conserved	87	79	70	65	73	67	77	81	84	114	93	97	102	165	90	start||||||
Tb927.8.1320	hypothetical protein, conserved	70	69	87	82	73	90	79	58	64	52	49	56	51	82	47	start||||||
Tb927.6.3890	replication factor C, subunit 2, putative	62	69	57	57	73	87	81	83	74	72	79	90	76	98	58	start||||||
Tb927.3.2320	COP9 signalosome complex subunit 2, putative	41	52	69	62	73	69	67	53	68	47	69	89	106	51	35	start||||||
Tb927.10.15380	U3 snoRNA-associated protein UTP11, putative	73	80	71	63	73	73	85	119	122	140	119	130	171	80	75	start||||||
Tb927.3.2410	PEX10 peroxisome assembly protein	53	46	73	76	73	71	58	64	65	67	58	80	74	66	51	start||||||
Tb927.3.790	ZC3H6	34	39	70	70	73	68	65	58	69	38	42	57	49	56	47	start||||||
Tb927.11.12350	DNA photolyase, putative	60	65	63	61	73	95	105	122	106	75	52	54	41	40	83	start||||||
Tb927.2.4560	hypothetical protein, conserved	51	49	61	64	73	83	83	81	83	62	46	63	49	49	49	start||||||
Tb927.11.14760	hypothetical protein, conserved	79	73	64	64	73	99	109	114	117	114	107	113	111	90	109	start||||||
Tb927.9.1570	protein kinase, putative	42	58	81	83	74	42	50	56	48	65	58	67	81	37	37	start||||||
Tb927.10.13230	hypothetical protein, conserved	39	52	70	69	74	60	65	62	57	52	37	48	51	48	44	start||||||
Tb927.10.5580	hypothetical protein, conserved	49	50	75	74	74	93	82	67	65	52	77	94	83	41	44	start||||||
Tb927.10.2330	hypothetical protein, conserved	76	62	70	69	74	60	59	67	52	89	101	66	47	41	42	start||||||
Tb927.2.3000	hypothetical protein, conserved	46	51	90	87	74	77	71	79	81	77	79	97	88	52	41	start||||||
Tb927.11.7540	electron-transfer-flavoprotein, alpha polypeptide, putative	46	47	62	61	74	59	66	95	81	103	98	91	125	79	64	start||||||
Tb927.7.2540	ubiquitin-conjugating enzyme e2, putative	93	94	73	76	74	77	70	73	62	64	70	86	94	86	62	start||||||
Tb927.5.2700	otubain, putative,otubain cysteine peptidase, Clan CA, family C65, putative	70	65	76	67	74	69	63	48	59	48	50	77	84	62	76	start||||||
Tb927.1.1020	leucine-rich repeat-containing protein	55	64	74	70	74	119	100	52	66	37	50	62	53	48	39	start||||||
Tb927.11.9680	hypothetical protein, conserved	64	62	78	78	74	97	89	79	105	110	73	111	103	61	69	start||||||
Tb927.11.12970	hypothetical protein, conserved	92	74	86	82	74	93	92	75	109	60	57	105	100	64	57	start||||||
Tb927.7.1500	CFD1 Cytosolic iron-sulphur cluster biogenesis, Thiomodification of cytiosolic tRNAs (NBP 2)	50	54	75	72	74	68	70	69	90	86	61	79	91	90	65	start||||||
Tb927.10.15940	cation transporter, putative	67	58	69	68	74	125	113	130	121	115	93	129	139	59	73	start||||||
Tb927.11.7310	RNA binding protein, putative, RBD	53	50	81	72	75	52	53	81	86	112	90	102	120	104	59	start||||||
Tb927.6.1270	hypothetical protein, conserved	51	41	69	69	75	77	75	75	83	84	93	93	117	94	45	start||||||
Tb927.10.15770	hypothetical protein, conserved	55	47	86	91	75	91	89	91	91	109	82	71	60	29	50	start||||||
Tb927.10.12360	hypothetical protein, conserved	44	48	66	68	75	97	98	108	91	67	79	79	60	42	22	start||||||
Tb927.6.4380	hypothetical protein, conserved	72	78	88	83	75	100	87	92	85	68	54	81	72	164	75	start||||||
Tb927.11.10840	hypothetical protein, conserved	61	51	67	68	75	82	90	113	104	106	76	102	116	64	60	start||||||
Tb927.10.11400	hypothetical protein, conserved	58	59	80	81	75	92	78	69	88	63	45	89	78	66	55	start||||||
Tb927.2.2410	hypothetical protein, conserved	50	54	74	75	75	64	69	73	90	66	60	61	62	57	59	start||||||
Tb927.10.15370	DNA-directed RNA polymerase, alpha subunit, putative, (RPC40)	61	58	76	68	75	69	73	100	105	86	85	90	100	58	63	start||||||
Tb927.11.10780	Voltage-dependent anion channel (VDAC), putative	55	56	66	71	75	70	67	75	81	124	120	113	136	79	58	start||||||
Tb927.8.4670	hypothetical protein, conserved	86	81	83	81	75	92	101	74	130	119	90	125	109	89	82	start||||||
Tb927.9.8710	hypothetical protein, conserved	63	45	83	81	75	58	58	71	96	60	57	77	85	66	50	start||||||
Tb927.9.14070	short-chain dehydrogenase, putative	74	66	68	68	75	106	100	123	115	129	90	100	68	125	90	start||||||
Tb927.8.6530	hypothetical protein, conserved	60	55	60	62	75	94	91	79	78	61	57	58	64	41	50	start||||||
Tb927.9.2400	hypothetical protein, conserved	43	42	66	71	75	63	59	48	49	59	60	65	64	26	28	start||||||
Tb927.11.2680	hypothetical protein, conserved	52	56	55	54	76	53	60	78	63	63	59	53	49	53	71	start||||||
Tb927.10.4870	tRNA-dihydrouridine synthase 2, putative	54	55	74	75	76	117	116	72	85	60	53	64	53	97	84	start||||||
Tb927.3.4690	hypothetical protein, conserved	55	59	81	72	76	84	82	71	85	60	50	84	66	63	55	start||||||
Tb927.8.2320	hypothetical protein	65	49	61	62	76	82	65	60	59	45	71	76	62	77	48	start||||||
Tb927.8.3240	lathosterol oxidase, putative	35	47	64	62	76	63	86	81	74	71	70	80	93	67	68	start||||||
Tb927.9.10880	hypothetical protein, conserved	64	66	72	66	76	65	67	102	100	135	110	95	113	98	77	start||||||
Tb927.3.3120	hypothetical protein, conserved	58	62	71	68	76	105	80	84	81	82	83	101	101	67	48	start||||||
Tb927.11.5360	aldo/keto reductase, putative	48	48	70	74	76	73	85	56	57	79	88	85	82	48	45	start||||||
Tb927.7.5620	hypothetical protein, conserved	65	69	63	60	76	82	91	89	109	99	85	108	156	79	70	start||||||
Tb927.8.1080	Centrin2	56	57	72	75	76	105	87	98	97	89	79	88	93	88	62	start||||||
Tb927.11.9340	hypothetical protein, conserved	44	43	71	70	76	87	84	70	72	71	55	69	84	63	38	start||||||
Tb927.9.14100	hypothetical protein, conserved	67	63	70	72	76	112	117	103	108	135	129	134	123	83	61	start||||||
Tb927.7.1400	hypothetical protein, conserved	54	54	87	85	76	94	91	85	86	67	84	93	86	63	49	start||||||
Tb927.10.13440	hypothetical protein, conserved	46	59	92	85	76	71	77	72	76	69	52	64	52	54	46	start||||||
Tb927.10.13620	NADH-ubiquinone oxidoreductase complex I subunit, NDUFA9 subunit, putative	68	64	73	72	76	121	123	152	115	122	97	89	93	80	114	start||||||
Tb927.10.2750	deoxyhypusine synthase	74	72	71	69	76	92	91	151	120	125	106	104	100	93	86	start||||||
Tb927.11.12950	TbRLJ ras-like small GTPase	65	72	80	70	76	82	80	96	89	82	75	79	80	115	63	start||||||
Tb927.7.4780	hypothetical protein, conserved	56	49	73	73	76	84	66	50	48	41	44	60	69	67	40	start||||||
Tb927.8.8120	hypothetical protein, conserved	87	74	74	79	76	113	91	94	91	66	73	97	90	79	54	start||||||
Tb927.5.2650	L-galactonolactone oxidase (GAL/ALO)	43	48	77	72	76	63	85	89	77	97	98	87	91	55	79	start||||||
Tb927.3.3910	RNApol Rpc34 family, pol III subunit, likely homologue of yeast RPC34	42	41	76	77	76	73	69	74	74	78	64	84	74	57	43	start||||||
Tb927.11.5610	hypothetical protein, conserved	41	47	64	59	77	90	69	47	46	31	40	87	74	38	34	start||||||
Tb927.11.1620	hypothetical protein, conserved	58	64	80	79	77	116	96	127	108	116	131	120	104	65	56	start||||||
Tb927.11.5830	hypothetical protein, conserved	86	76	65	65	77	78	70	101	88	107	90	70	62	60	42	start||||||
Tb927.4.1890	hypothetical protein, conserved	61	63	89	90	77	111	81	76	76	84	83	91	74	77	55	start||||||
Tb927.10.5990	hypothetical protein, conserved, spectrin repeat.	58	55	82	84	77	97	93	104	98	120	94	81	79	61	62	start||||||
Tb927.2.2450	ribosomal RNA methyltransferase, putative (25N14.40)	48	52	86	81	77	71	69	94	98	115	88	97	81	57	48	start||||||
Tb927.11.9630	vesicle protein SN7 family protein.	59	60	96	89	77	79	74	87	94	105	90	94	86	80	55	start||||||
Tb927.9.9140	hypothetical protein, conserved	43	38	80	77	77	81	69	71	60	61	69	67	77	36	33	start||||||
Tb927.10.13310	DNA-directed RNA polymerase II, putative,(RPB5z)	72	60	70	64	77	66	60	83	77	97	88	82	78	93	84	start||||||
Tb927.10.14590	hypothetical protein, conserved	35	43	76	72	77	77	65	71	64	48	55	82	88	41	32	start||||||
Tb927.11.15630	hypothetical protein, conserved	65	64	71	66	77	53	68	118	95	127	88	63	80	54	59	start||||||
Tb927.5.1350	hypothetical protein, conserved	55	63	69	70	77	65	51	59	48	78	71	89	97	49	50	start||||||
Tb927.10.7050	chromatin assembly factor 1 subunit B, putative	60	57	78	76	77	85	88	110	103	118	106	100	131	73	67	start||||||
Tb927.4.3150	hypothetical protein, conserved, ATPase domain of HSP90, DNA TopoII	67	60	66	65	77	58	65	77	71	75	57	60	64	57	53	start||||||
Tb927.10.12320	hypothetical protein	39	42	80	75	77	74	62	61	60	48	47	73	67	49	22	start||||||
Tb927.7.950	MLP mucoplipin-like protein. Transport of iron from lysosome to cytosol	58	61	69	65	77	119	91	94	89	54	86	103	131	69	44	start||||||
Tb927.11.16870	NADH dehydrogenase subunit NI8M, putative	55	71	70	71	77	89	70	93	66	77	78	91	85	59	52	start||||||
Tb927.4.2700	HMG-CoA synthase	67	69	77	74	77	109	98	89	86	85	108	134	131	61	41	start||||||
Tb927.11.3160	hypothetical protein, conserved	73	67	65	64	77	83	83	61	81	77	64	84	108	69	67	start||||||
Tb927.9.1730	hypothetical protein, conserved	66	64	68	71	78	64	73	67	74	52	45	53	42	69	85	start||||||
Tb927.6.860	hypothetical protein	63	75	74	76	78	83	139	126	115	135	126	69	41	101	101	start||||||
Tb927.9.12750	hypothetical protein, conserved	48	56	71	70	78	103	118	92	84	104	116	89	83	73	46	start||||||
Tb927.4.1600	hypothetical protein, conserved	81	75	69	73	78	113	87	103	83	114	115	126	135	109	63	start||||||
Tb927.10.13970	uracil-DNA glycosylase, putative	49	55	80	78	78	73	61	55	64	112	84	93	124	55	47	start||||||
Tb927.3.2160	hypothetical protein, conserved	54	52	62	65	78	87	85	99	102	103	101	93	107	73	57	start||||||
Tb927.11.6070	hypothetical protein, conserved, ARM repeat superfamily	53	61	76	72	78	94	75	82	82	78	67	114	108	56	47	start||||||
Tb927.7.4300	hypothetical protein, conserved, F-box	55	46	66	64	78	65	71	77	62	66	56	73	63	48	56	start||||||
Tb927.10.11410	hypothetical protein, conserved	53	51	80	83	78	72	69	44	67	59	42	80	94	63	57	start||||||
Tb927.2.3160	hypothetical protein, conserved	58	65	74	74	78	67	70	110	85	109	88	85	77	73	59	start||||||
Tb927.7.4600	hypothetical protein, conserved	99	95	82	77	78	134	134	106	111	88	68	95	78	72	83	start||||||
Tb927.11.16860	mitochondrial RNA binding protein MRB subunit	55	61	69	64	78	85	77	96	103	89	74	111	94	68	66	start||||||
Tb927.4.4110	hypothetical protein, conserved	59	63	70	72	78	74	84	51	66	93	63	86	96	38	50	start||||||
Tb927.1.3010	mRNA processing protein, putative	76	56	66	62	78	83	71	68	76	68	50	59	66	72	53	start||||||
Tb927.9.13150	TFIIF-stimulated CTD phosphatase, putative	47	48	70	71	78	74	68	43	48	63	74	68	75	52	46	start||||||
Tb927.9.11760	DNA repair protein XPG, RAD2, putative	40	48	74	79	78	54	61	42	53	54	47	55	61	50	49	start||||||
Tb927.4.3130	Spef1, flagellar component	48	54	74	72	78	79	70	79	70	58	54	70	70	49	55	start||||||
Tb927.10.13750	hypothetical protein, conserved	55	46	84	82	78	91	78	83	81	86	78	107	120	53	52	start||||||
Tb927.6.1910	hypothetical protein, conserved	66	61	79	79	78	72	81	89	77	79	60	50	42	89	66	start||||||
Tb927.11.10300	hypothetical protein, conserved	90	83	82	82	78	93	96	87	86	83	68	66	74	109	94	start||||||
Tb927.8.7030	hypothetical protein, conserved	73	63	96	95	78	104	90	73	85	67	60	131	126	69	48	start||||||
Tb927.9.9960	katanin, putative	71	78	81	80	78	151	145	135	134	133	126	148	150	81	67	start||||||
Tb927.3.4390	dihydrolipoamide dehydrogenase, putative (GCVL-1)	55	52	59	60	78	90	85	90	82	77	73	71	112	84	64	start||||||
Tb927.9.10690	hypothetical protein, conserved	77	81	73	73	78	81	84	117	83	137	112	96	58	103	82	start||||||
Tb927.4.2520	NAD dependent deacetylase SIR2RP3, nicotinic acid mononucleotide 5,6-dimethylbenzimidazole (cobb) protein	55	47	77	76	78	94	79	68	72	53	48	71	85	35	39	start||||||
Tb927.9.1720	PMP4 peroxisomal membrane protein 4, putative	57	59	71	71	78	81	66	69	68	61	75	126	118	64	39	start||||||
Tb927.8.1820	nonspecific lipid-transfer protein, putative,sterol carrier protein, putative	60	62	82	78	79	81	80	83	92	86	65	76	75	83	72	start||||||
Tb927.5.2340	hypothetical protein, conserved	43	44	80	80	79	66	61	73	70	58	49	80	66	32	24	start||||||
Tb927.11.1810	hypothetical protein, conserved	65	66	88	91	79	94	92	99	98	87	80	109	97	68	57	start||||||
Tb927.10.7030	hypothetical protein, conserved	61	58	65	67	79	83	88	80	76	108	73	76	86	87	56	start||||||
Tb927.8.7070	hypothetical protein, conserved	54	59	86	86	79	51	49	38	53	43	37	43	40	25	43	start||||||
Tb927.7.3380	hypothetical protein, conserved	83	77	86	77	79	82	86	112	121	127	92	105	136	152	101	start||||||
Tb927.8.3000	hypothetical protein, conserved	60	61	96	95	79	81	78	59	73	66	46	57	36	78	69	start||||||
Tb927.4.2120	hypothetical protein, conserved	49	44	84	82	79	83	70	86	77	89	74	78	69	68	50	start||||||
Tb927.10.1130	dynein arm light chain, axonemal, putative	79	67	87	87	79	107	84	86	100	104	80	95	90	136	85	start||||||
Tb927.8.5700	hypothetical protein, conserved	39	41	71	73	79	86	78	83	71	60	48	57	46	44	48	start||||||
Tb927.11.4040	hypothetical protein, conserved	66	70	76	76	79	71	71	72	67	107	102	59	48	56	36	start||||||
Tb927.11.400	hypothetical protein, conserved	69	63	66	65	79	109	115	152	130	154	108	124	94	79	44	start||||||
Tb927.11.9090	hypothetical protein, conserved	53	47	77	75	79	90	80	85	91	80	64	85	80	28	33	start||||||
Tb927.7.4560	histone acetyltransferase HAT1	69	82	93	94	79	93	80	82	101	98	65	83	65	82	67	start||||||
Tb927.11.13300	hypothetical protein, conserved	47	48	75	78	79	94	69	68	60	57	72	62	60	42	34	start||||||
Tb927.11.610	hypothetical protein, conserved	64	61	93	91	79	117	95	76	95	72	69	118	119	75	64	start||||||
Tb927.11.14640	hypothetical protein, conserved	55	62	71	69	80	111	97	78	76	55	57	91	81	35	44	start||||||
Tb927.4.3360	hypothetical protein, conserved	52	56	74	78	80	91	86	106	95	93	82	78	62	71	60	start||||||
Tb927.10.11800	33 kDa inner dynein arm light chain, axonemal, putative,dynein light chain, putative	54	57	87	86	80	103	98	100	97	73	62	92	63	63	52	start||||||
Tb927.9.10350	hypothetical protein, conserved, SNF7-related domain	59	73	84	82	80	102	93	78	72	71	92	102	89	52	41	start||||||
Tb927.10.6830	Bardet-Biedl syndrome 4 protein homolog (BBS4-like protein 4), putative	45	46	78	73	80	77	74	72	76	87	75	82	96	42	44	start||||||
Tb927.3.2190	RNA triphosphatase (TbCET1) forms CAP0 on SL	53	53	92	82	80	98	84	84	93	109	85	99	143	59	50	start||||||
Tb927.8.1810	rhomboid-like protein,serine peptidase, Clan S-, family S54, putative	87	73	86	84	80	84	72	63	74	66	48	79	86	85	80	start||||||
Tb927.9.4290	hypothetical protein, conserved	49	49	82	81	80	82	65	73	74	62	69	89	89	49	38	start||||||
Tb927.5.3310	hypothetical protein, conserved	67	66	75	77	80	72	70	84	63	81	71	82	74	75	68	start||||||
Tb927.9.9170	hypothetical protein, conserved, P-loop NTP hydrolase domain, no yeast or human match	36	40	68	66	80	83	69	58	68	70	57	82	74	35	33	start||||||
Tb927.7.800	MRB complex protein mitochondrial RNA binding complex 1 subunit	64	66	81	80	80	78	84	87	87	72	56	90	87	114	76	start||||||
Tb927.7.5040	KIN-B, kinesin, mitotic spindle mid-zone	89	92	79	74	80	109	109	88	90	89	70	82	60	72	88	start||||||
Tb927.11.3940	hypothetical protein, conserved	59	63	69	68	80	87	82	88	79	87	80	99	121	71	55	start||||||
Tb927.11.10460	hypothetical protein, conserved	55	49	69	73	80	86	90	70	74	81	63	69	72	38	46	start||||||
Tb927.11.10890	hypothetical protein, conserved	43	43	72	74	80	83	71	70	72	62	59	81	84	51	34	start||||||
Tb927.9.5710	general transcription factor IIB (28G16.400)	40	57	80	76	80	91	70	81	79	75	69	98	88	48	47	start||||||
Tb927.9.11750	hypothetical protein, conserved	38	49	83	81	80	105	91	94	69	74	63	91	81	86	47	start||||||
Tb927.11.470	transcription factor, putative,transcription factor IIIb, putative	49	63	89	87	80	89	80	110	90	95	100	122	88	47	24	start||||||
Tb927.10.3110	DNA primase large subunit, putative	58	58	68	71	80	77	78	54	60	43	36	53	53	51	65	start||||||
Tb927.11.10970	hypothetical protein, conserved	51	47	76	78	80	75	76	69	78	68	56	89	131	57	48	start||||||
Tb927.11.2110	SNF7 domain protein transport endosome-lysosome	60	70	87	82	80	104	98	93	93	76	95	114	95	98	57	start||||||
Tb927.10.9060	hypothetical protein, conserved	63	58	67	63	81	93	92	104	111	105	89	89	92	55	62	start||||||
Tb927.7.1530	hypothetical protein, conserved	52	66	91	86	81	90	80	80	88	96	80	94	91	43	47	start||||||
Tb927.4.3330	hypothetical protein, conserved, EF hand	35	52	80	77	81	80	61	43	46	27	45	74	86	29	24	start||||||
Tb927.11.1060	hypothetical protein, conserved	58	61	76	78	81	98	93	94	85	97	84	83	69	53	53	start||||||
Tb927.9.10040	protein kinase, putative	47	44	79	75	81	85	77	65	62	80	68	65	86	52	48	start||||||
Tb927.1.3220	GTPase activating protein of Rab-like GTPase, putative	71	75	77	78	81	95	99	94	93	92	90	108	85	81	64	start||||||
Tb927.10.15960	hypothetical protein, conserved	87	71	71	66	81	83	69	89	80	93	81	113	134	58	52	start||||||
Tb927.9.4440	hypothetical protein, conserved	44	51	91	91	81	88	79	99	84	96	92	106	79	34	40	start||||||
Tb927.9.5350	actin related protein 3, putative	48	47	81	81	81	61	63	58	58	41	34	61	54	37	46	start||||||
Tb927.4.4810	hypothetical protein, conserved	82	85	75	77	81	151	138	151	138	156	148	145	125	86	61	start||||||
Tb927.4.4890	hypothetical protein, conserved	45	48	75	78	81	42	41	56	53	74	65	62	52	36	59	start||||||
Tb927.11.2170	hypothetical protein, conserved	52	50	76	76	81	75	64	63	56	35	42	64	54	52	52	start||||||
Tb927.3.1170	hypothetical protein, conserved	79	76	97	92	81	101	93	77	101	81	57	102	92	94	84	start||||||
Tb927.10.710	hypothetical protein, conserved	47	44	73	70	81	95	78	74	74	73	79	94	93	33	27	start||||||
Tb927.7.5650	Kinesin-4/10	60	56	79	80	81	77	81	74	69	81	75	81	84	68	59	start||||||
Tb927.11.12630	hypothetical protein, conserved	48	49	88	87	81	87	84	89	86	92	86	90	82	43	42	start||||||
Tb927.7.4830	Kinesin-12	63	62	61	60	81	79	97	74	80	87	71	79	73	42	60	start||||||
Tb927.3.3340	3', 5'-cyclic nucleotide phosphodiesterase, putative (PDED)	47	62	69	72	81	45	55	67	65	79	71	44	39	52	71	start||||||
Tb927.5.3970	adenylate kinase, putative (ADKE)	73	60	71	71	81	132	123	109	108	136	127	128	163	90	71	start||||||
Tb927.5.1670	hypothetical protein, conserved	44	48	80	75	81	99	68	60	65	39	37	96	79	70	45	start||||||
Tb927.3.840	hypothetical protein, conserved	44	44	81	79	81	70	64	67	67	60	73	89	104	53	36	start||||||
Tb927.7.4510	hypothetical protein, conserved	111	105	99	96	81	111	95	125	126	116	97	124	126	96	82	start||||||
Tb927.11.7100	MCT1/TMA20 homologue, similar to N-terminus of eIF2D	55	51	76	76	81	56	61	66	81	80	81	95	123	77	59	start||||||
Tb927.5.2040	hypothetical protein, conserved	57	50	78	79	82	63	63	77	78	86	63	83	72	59	60	start||||||
Tb927.6.4510	hypothetical protein, conserved	52	53	74	74	82	88	72	64	78	52	57	93	98	93	53	start||||||
Tb927.10.10820	hypothetical protein, conserved	63	52	79	74	82	102	98	109	119	127	100	118	140	68	75	start||||||
Tb927.9.13040	hypothetical protein, conserved	48	57	74	70	82	60	68	99	82	118	79	60	67	66	56	start||||||
Tb927.11.5290	mitochondrial carrier protein, MCP9	42	52	65	72	82	62	57	61	56	58	64	100	102	80	79	start||||||
Tb927.8.5030	trafficking protein particle complex subunit 3, (TRAPP) component, Bet3	57	47	86	84	82	68	61	84	71	80	79	84	86	61	58	start||||||
Tb927.4.680	hypothetical protein, conserved	46	48	78	73	82	79	70	83	74	79	81	89	101	48	38	start||||||
Tb927.3.2830	hypothetical protein, conserved	74	70	84	82	82	86	81	125	107	120	116	112	137	106	84	start||||||
Tb927.8.1850	mitochondrial calcium uptake 1 MICU1	57	55	78	74	82	87	79	68	81	74	59	85	79	75	64	start||||||
Tb927.1.3840	hypothetical protein, conserved	61	64	76	76	82	87	88	61	76	70	75	75	78	59	59	start||||||
Tb927.9.14080	vesicle-associated membrane protein, putative	66	74	71	73	82	115	103	75	80	87	115	144	142	74	59	start||||||
Tb927.10.13730	60S ribosomal protein L7	79	79	79	72	82	91	100	128	121	156	125	121	128	143	98	start||||||
Tb927.11.14860	hypothetical protein, conserved	55	51	71	71	82	70	70	70	62	55	57	60	62	42	53	start||||||
Tb927.11.1170	hypothetical protein, conserved	68	87	78	79	82	118	145	142	140	159	136	131	88	43	70	start||||||
Tb927.10.330	hypothetical protein, conserved	58	55	81	82	82	106	93	54	79	49	42	98	89	76	55	start||||||
Tb927.6.3900	hypothetical protein, conserved	62	69	79	87	83	152	141	110	119	76	90	109	85	103	68	start||||||
Tb927.4.1050	hypothetical protein, conserved	59	61	81	73	83	83	82	86	109	67	53	89	90	50	64	start||||||
Tb927.8.1570	hypothetical protein, conserved, some resemblance to cox4 neighbour, predicted mito. UPF0172 family	79	102	76	80	83	84	82	104	89	87	84	72	60	57	71	start||||||
Tb927.10.10010	60S acidic ribosomal subunit	76	72	76	72	83	77	81	123	121	133	113	104	139	116	85	start||||||
Tb927.1.1310	transmembrane protein, conserved	58	62	72	76	83	87	83	87	89	100	71	109	121	101	82	start||||||
Tb927.11.13580	ubiquinone biosynthesis protein-like protein	54	49	96	95	83	68	66	62	80	75	62	92	95	77	54	start||||||
Tb927.3.4540	hypothetical protein, conserved	64	63	66	69	83	85	98	112	111	152	108	101	114	63	65	start||||||
Tb927.10.8760	hypothetical protein, conserved	38	41	77	76	83	82	74	65	65	62	59	70	74	54	42	start||||||
Tb927.11.5570	DNA replication licensing factor MCM5, putative	62	64	86	86	83	72	70	76	64	51	49	53	47	70	72	start||||||
Tb927.11.11450	hypothetical protein, conserved	68	58	67	63	83	101	114	101	117	85	61	76	78	88	87	start||||||
Tb927.8.4920	hypothetical protein, conserved	73	70	72	69	83	88	74	74	87	64	59	86	114	56	56	start||||||
Tb927.11.5590	hypothetical protein, conserved	58	75	80	74	83	88	83	75	80	68	58	76	77	59	67	start||||||
Tb927.2.4090	hypothetical protein, conserved	84	77	78	78	83	91	73	78	72	60	72	92	122	71	52	start||||||
Tb927.10.4820	hypothetical protein, conserved	46	53	83	82	83	94	81	77	77	77	60	96	93	60	41	start||||||
Tb927.8.4440	mitochondrial carrier protein, MCP19	80	84	76	78	83	66	68	64	64	75	70	79	64	66	63	start||||||
Tb927.9.3870	hypothetical protein, conserved	78	84	88	85	84	120	114	91	118	94	61	94	88	77	76	start||||||
Tb927.5.3840	hypothetical protein, conserved	91	74	71	70	84	124	126	134	124	126	97	116	113	106	93	start||||||
Tb927.1.3150	hypothetical protein, conserved	77	84	92	84	84	67	76	62	76	90	62	86	104	110	73	start||||||
Tb927.11.11510	hd phosphohydrolase family protein	89	69	90	88	84	91	84	100	106	87	87	128	115	87	84	start||||||
Tb927.10.9230	adaptin complex AP4 beta subunit	69	73	71	66	84	103	120	129	135	149	136	144	171	74	78	start||||||
Tb927.11.660	hypothetical protein, conserved. predicted zinc finger protein	54	62	80	77	84	103	108	118	134	118	81	120	128	80	82	start||||||
Tb927.9.11070	hypothetical protein, conserved,predicted zinc finger protein, MIZ	68	83	105	101	84	82	86	81	93	71	59	79	69	77	69	start||||||
Tb927.11.3430	hypothetical protein, conserved	52	44	73	76	84	70	64	65	58	47	46	57	55	72	40	start||||||
Tb927.7.5030	hypothetical protein, conserved, Trypanosoma-specific no matches	50	51	85	83	84	101	86	89	87	72	71	99	112	61	55	start||||||
Tb927.4.610	hypothetical protein, conserved	60	65	97	95	84	104	102	96	93	82	85	83	66	56	57	start||||||
Tb927.11.2770	hypothetical protein, conserved	68	70	82	79	84	113	96	84	86	84	101	99	136	58	51	start||||||
Tb927.10.9240	Pssible homologue of yeast RTS3, very weak basic region zinc zipper, C-terminal type III chaperone motif	54	57	75	73	84	75	67	57	50	52	48	48	48	38	46	start||||||
Tb927.7.1600	C-1-tetrahydrofolate synthase, cytoplasmic, putative	72	76	79	81	84	94	83	111	109	111	93	128	106	109	88	start||||||
Tb927.10.13830	chaperone protein DNAj, putative	82	69	83	82	84	96	99	134	116	131	107	124	147	118	108	start||||||
Tb927.8.7370	hypothetical protein	86	91	82	87	84	125	114	136	132	161	124	150	138	106	111	start||||||
Tb927.4.2840	hypothetical protein, conserved	83	83	79	80	84	143	125	102	107	111	119	105	101	78	71	start||||||
Tb927.10.7040	hypothetical protein, conserved	43	39	55	57	84	62	64	80	73	75	76	68	55	37	55	start||||||
Tb927.8.5680	hypothetical protein, conserved	76	73	69	69	84	85	81	96	93	75	60	78	53	73	74	start||||||
Tb927.5.2130	hypothetical protein, conserved	60	62	77	72	85	113	106	86	90	55	48	53	61	68	69	start||||||
Tb927.5.1620	hypothetical protein, conserved	63	57	89	81	85	93	75	77	82	88	81	71	83	124	61	start||||||
Tb927.5.3360	Mitchondrial LSU ribosomal protein L2, putative	47	54	82	80	85	72	75	88	90	72	59	73	75	73	55	start||||||
Tb927.6.3470	hypothetical protein, conserved	34	46	82	83	85	46	40	37	36	50	76	48	57	61	27	start||||||
Tb927.3.1020	hypothetical protein, conserved	53	62	81	76	85	80	81	74	69	105	78	64	41	55	59	start||||||
Tb927.3.2200	hypothetical protein, conserved	58	55	89	85	85	101	90	72	74	53	60	68	66	83	52	start||||||
Tb927.10.11010	hypothetical protein, conserved	54	46	71	79	85	79	77	69	58	47	62	65	45	30	34	start||||||
Tb927.10.11510	hypothetical protein, conserved	51	60	86	86	85	69	72	77	69	72	49	54	31	73	58	start||||||
Tb927.11.9650	hypothetical protein, conserved	75	71	91	92	85	88	91	67	86	76	59	84	59	64	70	start||||||
Tb927.11.16980	chaperone protein DNAj, putative	106	85	93	96	85	179	160	153	166	156	111	147	125	97	88	start||||||
Tb927.9.9150	GTP-binding protein, putative	57	54	73	74	85	94	102	132	106	126	97	99	107	62	59	start||||||
Tb927.3.4260	hypothetical protein, conserved	81	100	100	98	85	121	129	101	130	116	113	135	140	120	108	start||||||
Tb927.4.2130	hypothetical protein, conserved	48	53	86	82	85	89	87	102	106	98	81	98	113	61	58	start||||||
Tb927.10.7600	hypothetical protein, conserved	65	58	87	92	85	102	89	84	109	132	94	108	97	115	71	start||||||
Tb927.5.2970	suppressive immunomodulating factor (TSIF)	93	88	69	71	85	114	111	113	126	97	78	72	64	49	114	start||||||
Tb927.5.1730	inhibitor of serine peptidase (ISP), putative,ecotin family (I11), putative	83	87	82	82	85	119	84	83	73	56	78	122	97	84	64	start||||||
Tb927.11.13290	mitochondrial import inner membrane translocase subunit TIM17	79	83	83	83	85	104	98	134	95	118	110	73	71	113	59	start||||||
Tb927.10.5070	ribonuclease H, putative	70	60	77	75	85	83	76	65	75	61	54	75	91	74	77	start||||||
Tb927.8.4860	Mitchondrial SSU ribosomal protein	71	73	71	71	86	123	118	100	125	103	95	107	93	77	88	start||||||
Tb927.9.6940	DNA topoisomerase type IB small subunit	73	74	79	76	86	94	100	110	124	116	109	99	87	91	84	start||||||
Tb927.2.5180	aldo-keto reductase, putative	68	71	76	75	86	96	89	72	85	70	62	82	89	93	70	start||||||
Tb927.6.1820	Phosphatidic acid phosphatase	38	59	85	82	86	61	47	59	41	50	66	83	76	42	27	start||||||
Tb927.11.6710	predicted tetratricopeptide repeat (TPR) protein	50	55	92	88	86	93	76	61	86	77	84	90	111	54	47	start||||||
Tb927.11.15640	mitochondrial RNA binding complex 1 subunit, NUDIX hydrolase	60	55	80	77	86	74	84	98	92	84	52	48	50	57	72	start||||||
Tb927.11.4960	transcription elongation factor s-II, putative (TFIIS1)	67	54	89	87	86	66	60	78	69	102	88	82	73	69	43	start||||||
Tb927.6.2240	hypothetical protein, conserved	58	58	83	83	86	75	69	63	85	114	69	84	93	109	55	start||||||
Tb927.11.560	hypothetical protein, conserved	82	82	93	84	86	94	92	84	107	85	71	98	83	106	41	start||||||
Tb927.10.1710	DNA polymerase eta, putative	84	82	94	92	86	130	115	100	103	87	79	99	94	83	74	start||||||
Tb927.9.9180	hypothetical protein, conserved	45	45	84	84	86	72	71	75	78	70	62	87	115	45	43	start||||||
Tb927.10.10020	hypothetical protein, conserved	58	54	86	89	86	105	105	88	80	63	57	68	43	27	51	start||||||
Tb927.2.4530	intraflagellar transport protein IFT43	56	62	92	92	86	99	82	64	76	62	65	99	109	72	50	start||||||
Tb927.10.4440	predicted SAP domain protein	59	52	77	76	86	131	103	94	86	53	57	113	112	49	45	start||||||
Tb927.11.8710	hypothetical protein, conserved	73	58	99	96	86	118	105	94	104	81	64	105	88	86	75	start||||||
Tb927.5.3560	vesicle-associated membrane protein, putative (VAMP)	81	96	85	88	86	108	106	83	102	84	89	126	125	82	62	start||||||
Tb927.10.4890	hypothetical protein, conserved	83	101	87	92	86	115	113	100	105	91	94	122	112	118	88	start||||||
Tb927.9.9970	Small nuclear RNA gene activation protein (SNAP) 50 (SNAP50)	63	57	88	91	86	100	98	90	80	97	87	102	74	72	64	start||||||
Tb927.7.4440	hypothetical protein, conserved	54	55	82	83	86	79	62	58	51	54	61	64	62	73	41	start||||||
Tb927.7.1670	eIF4E6	77	79	85	84	86	84	71	103	76	108	106	99	95	89	65	start||||||
Tb927.10.1840	hypothetical protein, conserved	57	61	80	77	86	83	76	76	74	71	65	83	73	38	43	start||||||
Tb927.4.3540	hypothetical protein, conserved	62	60	84	77	86	81	75	104	100	99	83	86	75	77	58	start||||||
Tb927.5.560	hypothetical protein, conserved	70	73	92	88	86	125	121	127	123	123	89	104	96	72	54	start||||||
Tb927.3.4200	hypothetical protein, conserved	64	65	92	88	86	85	67	79	78	80	67	107	95	103	54	start||||||
Tb927.11.7110	hypothetical protein, conserved	56	67	90	83	86	69	71	67	99	85	60	81	77	62	59	start||||||
Tb927.10.9640	hypothetical protein, conserved	97	107	98	96	87	120	109	74	88	83	61	97	89	110	85	start||||||
Tb927.7.1770	MCM-BP, binds MCM complex, needed for VSG and EP silencing	69	65	75	81	87	105	115	119	113	136	122	144	125	84	78	start||||||
Tb927.10.5210	TFIIH basal transcription factor subunit (p52)	51	58	84	81	87	83	65	63	60	70	50	69	54	62	48	start||||||
Tb927.8.1240	electron transfer flavoprotein-ubiquinone oxidoreductase, putative	63	65	80	79	87	75	77	74	69	49	54	69	53	65	72	start||||||
Tb927.8.5410	hypothetical protein, conserved	56	58	82	79	87	103	101	96	106	88	91	88	105	53	56	start||||||
Tb927.3.4800	hypothetical protein, conserved	55	67	74	73	87	102	90	77	85	103	88	117	131	47	34	start||||||
Tb927.9.9280	hypothetical protein, conserved	83	75	78	81	87	140	129	126	142	157	126	157	122	72	99	start||||||
Tb927.3.3960	DRBD6A	41	48	71	78	87	33	38	40	35	48	54	49	41	35	52	start||||||
Tb927.10.10300	hypothetical protein, conserved	54	54	76	81	87	101	97	87	84	86	75	101	84	77	71	start||||||
Tb927.11.6270	inositol-1,4,5-trisphosphate (IP3) 5-phosphatase, putative	82	71	73	75	87	116	114	95	108	74	62	70	64	88	105	start||||||
Tb927.9.7210	mitochondrial exoribonuclease DSS-1	72	77	84	86	87	81	79	81	84	62	59	90	70	79	76	start||||||
Tb927.8.1910	acetylornithine deacetylase, putative. metallo-peptidase, Clan MH, Family M18	70	91	94	85	87	98	103	111	106	120	92	102	145	90	86	start||||||
Tb927.11.10070	hypothetical protein, conserved	74	68	83	84	87	100	90	98	85	67	62	77	64	91	83	start||||||
Tb927.4.4100	hypothetical protein, conserved	53	50	89	85	87	102	91	72	76	79	60	66	66	34	40	start||||||
Tb927.11.9960	hypothetical protein, conserved	61	57	99	96	87	67	66	60	82	82	59	74	68	67	59	start||||||
Tb927.3.1300	hypothetical protein, conserved, no domains, no yeast or human match	79	80	83	81	87	82	87	135	105	146	124	91	64	133	84	start||||||
Tb927.7.5120	hypothetical protein, conserved	59	61	89	83	87	97	82	64	75	53	50	106	108	69	58	start||||||
Tb927.1.1820	hypothetical PIN domain-containing protein	75	81	86	87	87	89	98	70	79	137	143	114	114	55	45	start||||||
Tb927.10.3430	hypothetical protein, conserved	71	75	72	72	87	98	110	139	114	103	86	94	98	124	102	start||||||
Tb927.10.8640	hypothetical protein, conserved	69	54	99	93	88	119	94	106	97	87	80	104	111	113	61	start||||||
Tb927.10.1530	hypothetical protein, conserved	76	78	89	86	88	71	77	71	89	87	63	70	58	59	74	start||||||
Tb927.2.2390	hypothetical protein, conserved	64	48	86	88	88	73	68	86	75	100	85	83	82	72	48	start||||||
Tb927.8.5310	hypothetical protein, conserved	54	59	77	82	88	85	83	106	98	134	97	92	93	67	66	start||||||
Tb927.9.8190	hypothetical protein, conserved	72	74	93	89	88	145	105	97	97	75	90	131	162	83	69	start||||||
Tb927.10.11000	hypothetical protein, conserved	54	53	77	82	88	91	90	101	97	122	99	116	118	74	71	start||||||
Tb927.7.4750	hypothetical protein, conserved	49	68	94	89	88	122	88	87	81	91	94	126	109	44	37	start||||||
Tb927.4.2790	hypothetical protein, conserved	52	59	70	66	88	88	98	83	91	83	77	78	81	58	62	start||||||
Tb927.7.2960	POMP33	59	62	92	87	88	107	94	73	90	49	46	99	90	62	51	start||||||
Tb927.7.3920	hypothetical protein, conserved	79	82	83	81	88	121	104	93	97	66	75	84	92	77	72	start||||||
Tb927.9.6880	cAMP-specific phosphodiesterase, putative	64	71	98	95	88	137	118	93	113	81	89	135	139	53	59	start||||||
Tb927.7.3650	protein kinase, putative	65	66	98	99	88	135	126	114	105	102	100	77	48	77	62	start||||||
Tb927.11.10630	hypothetical protein, conserved	87	81	76	76	88	112	111	127	111	113	101	121	94	70	95	start||||||
Tb927.9.10680	hypothetical protein, conserved	66	55	87	83	88	81	72	100	89	96	72	92	88	41	35	start||||||
Tb927.6.2020	FG-GAP repeat protein, putative,intergrin alpha chain protein, putative	72	84	105	101	88	103	95	84	118	105	73	99	87	119	71	start||||||
Tb927.10.240	PEX14 peroxin 14	84	74	84	82	88	107	98	93	103	106	88	117	130	127	93	start||||||
Tb927.11.14800	hypothetical protein, conserved, no domains, no yeast or human match	62	63	79	84	88	70	74	72	69	89	94	68	75	61	60	start||||||
Tb927.7.7150	hypothetical protein, conserved	55	51	77	81	88	84	82	72	65	68	59	48	47	63	50	start||||||
Tb927.8.6670	hypothetical protein, conserved	61	65	88	87	88	117	109	105	104	81	70	88	66	90	58	start||||||
Tb927.11.9670	glycine synthase, putative (GCVT1)	73	70	90	92	88	94	86	72	97	77	52	97	96	112	93	start||||||
Tb927.1.790	hypothetical protein, conserved	85	87	92	85	89	89	89	84	100	81	63	90	76	106	104	start||||||
Tb927.10.9390	hypothetical protein, conserved	58	54	96	95	89	94	100	115	104	115	93	109	103	73	55	start||||||
Tb927.10.8150	predicted bromodomain protein	64	68	86	85	89	98	95	83	89	76	74	94	71	47	63	start||||||
Tb927.11.6750	DNA ligase, putative	60	54	81	80	89	89	90	89	86	88	67	77	93	63	77	start||||||
Tb927.10.1720	ATP-dependent DEAD/H RNA helicase, putative, no clear yeast homologue	89	75	72	65	89	111	116	165	157	164	117	104	119	162	116	start||||||
Tb927.8.2020	agmatinase, putative	53	59	81	76	89	114	103	91	104	95	91	112	118	106	75	start||||||
Tb927.4.5040	dihydrolipoamide dehydrogenase, putative	94	83	88	86	89	118	142	126	160	140	98	115	109	121	100	start||||||
Tb927.10.7270	hypothetical protein, conserved	74	73	88	85	89	118	105	110	107	121	97	84	59	78	65	start||||||
Tb927.8.2960	Probable methyltransferase BTM2 homolog	74	74	90	92	89	117	107	88	106	82	61	88	79	88	69	start||||||
Tb927.10.12130	hypothetical protein, conserved	73	76	70	72	89	75	79	82	80	84	72	79	80	70	69	start||||||
Tb927.11.2000	hypothetical protein, conserved	75	76	78	77	89	87	103	90	109	76	71	93	119	97	80	start||||||
Tb927.6.1850	quiescin sulfhydryl oxidase (QSOX)	73	77	87	87	89	101	88	101	86	87	67	89	87	131	65	start||||||
Tb927.11.16490	MTAP associated with MTr1 cap methyltransferase	43	41	83	80	89	92	90	84	69	61	66	67	59	62	47	start||||||
Tb927.11.14110	TFIIH basal transcription factor subunit (TSP2)	63	68	79	84	89	82	72	74	69	67	58	87	83	57	55	start||||||
Tb927.7.6350	NADH-ubiquinone oxidoreductase, mitochondrial, putative	58	58	89	90	89	83	76	61	64	59	52	68	59	89	80	start||||||
Tb927.1.870	deoxyhypusine synthase, putative	78	81	97	97	89	126	110	112	116	162	147	140	129	110	66	start||||||
Tb927.10.6700	hypothetical protein, conserved	79	75	87	89	89	111	106	88	89	75	70	75	49	81	80	start||||||
Tb927.6.1580	polynucleotide kinase 3'-phosphatase, putative	52	55	79	73	89	95	93	91	80	80	67	74	78	72	49	start||||||
Tb927.4.950	hypothetical protein, conserved	60	55	86	86	89	70	77	95	98	122	94	98	109	89	67	start||||||
Tb927.11.12270	hypothetical protein, conserved,drug resistence protein, putative	66	64	82	83	90	94	96	107	93	91	67	67	55	125	84	start||||||
Tb927.6.1930	hypothetical protein, conserved	55	65	80	79	90	85	74	92	89	97	67	90	89	119	51	start||||||
Tb927.11.3420	leucine-rich repeat protein (LRRP)	64	66	85	84	90	81	80	77	93	74	66	66	61	50	46	start||||||
Tb927.6.1490	leucine-rich repeat protein (LRRP)	60	65	86	82	90	117	108	102	91	96	90	126	129	69	43	start||||||
Tb927.9.11260	nucleoside diphosphate kinase, putative	60	63	91	90	90	122	95	77	78	55	81	110	157	93	56	start||||||
Tb927.11.9180	ADP-ribosylation factor GTPase activating protein, centaurin beta 5 (Cnt-b5)	84	92	89	97	90	101	106	78	85	83	85	86	62	76	82	start||||||
Tb927.11.15890	hypothetical protein, conserved	63	70	98	98	90	98	84	80	78	51	45	80	57	58	66	start||||||
Tb927.5.3370	hypothetical protein	92	81	87	93	90	107	106	125	160	171	159	175	146	87	79	start||||||
Tb927.6.2470	hypothetical protein, conserved	47	53	88	87	90	77	77	99	86	83	71	86	65	82	65	start||||||
Tb927.7.3670	hypothetical protein, conserved	64	74	95	96	90	95	95	105	86	63	65	76	57	65	55	start||||||
Tb927.9.11140	hypothetical protein, conserved	59	70	97	91	90	118	101	69	82	86	95	81	82	59	55	start||||||
Tb927.7.1350	hypothetical protein, conserved	52	49	69	70	90	91	95	94	86	84	71	96	136	72	60	start||||||
Tb927.3.5120	hypothetical protein, conserved	61	63	95	95	90	129	112	90	85	56	50	91	67	55	52	start||||||
Tb927.10.7670	hypothetical protein, conserved	68	52	93	90	90	95	98	95	93	108	111	102	102	101	56	start||||||
Tb927.10.11040	hypothetical protein, conserved	60	64	80	86	90	70	82	109	90	105	84	64	45	75	113	start||||||
Tb927.3.5480	hypothetical protein, conserved	56	50	88	84	91	86	62	63	53	38	48	93	93	40	29	start||||||
Tb927.7.4610	hypothetical protein, conserved	52	50	90	83	91	97	82	90	85	111	90	103	94	53	49	start||||||
Tb927.9.9710	hypothetical protein, conserved	72	85	91	86	91	90	93	66	80	106	79	147	148	95	70	start||||||
Tb927.6.3010	hypothetical protein, conserved	60	67	86	88	91	102	108	120	106	121	104	108	97	110	58	start||||||
Tb927.1.1130	glycerol-3-phosphate dehydrogenase (FAD-dependent), in TAO complex	90	82	84	81	91	98	112	95	137	125	84	120	103	159	123	start||||||
Tb927.8.2120	hypothetical protein, conserved	67	69	94	88	91	97	84	70	75	87	77	99	102	68	58	start||||||
Tb927.3.1070	RF1 Mitochondrial peptide chain release factor 1	70	65	82	80	91	118	119	92	103	131	132	96	116	90	62	start||||||
Tb927.11.13100	hypothetical protein, conserved	64	59	98	94	91	100	85	88	88	90	72	78	75	111	75	start||||||
Tb927.11.9880	hypothetical protein, conserved	62	75	84	75	91	101	91	55	75	77	70	83	102	73	60	start||||||
Tb927.9.11350	hypothetical protein, conserved	62	71	84	80	91	73	72	66	79	92	63	83	124	69	51	start||||||
Tb927.6.2650	Homologue of yeast SGD1, small ribosomal subunit biogenesis. MA3 domain	69	75	88	83	91	85	98	118	112	114	91	91	104	137	89	start||||||
Tb927.8.5330	MCP2, binds to tRNAs and assists tRNA synthetases	107	76	93	90	91	121	111	107	104	130	110	116	127	125	87	start||||||
Tb927.10.1140	epsilon tubulin (TUBE1)	64	61	90	95	91	98	92	81	98	112	77	114	105	70	64	start||||||
Tb927.11.6000	Mitchondrial LSU ribosomal protein	58	68	81	79	91	126	116	130	105	141	115	124	132	82	60	start||||||
Tb927.10.12470	hypothetical protein, conserved	79	83	93	93	91	93	105	54	80	75	55	79	60	82	40	start||||||
Tb927.9.11830	hypothetical protein, conserved, resemblance to myosin	77	83	87	95	91	73	78	92	80	101	88	79	52	54	78	start||||||
Tb927.8.2750	hypothetical protein, conserved	89	107	96	95	91	101	93	85	93	94	64	92	108	66	73	start||||||
Tb927.7.3460	Mitchondrial LSU ribosomal protein	55	58	92	88	91	121	98	86	90	88	96	84	93	69	54	start||||||
Tb927.8.5510	apurinic/apyrimidinic endonuclease, putative	78	74	91	90	91	80	79	63	74	86	54	64	62	125	91	start||||||
Tb927.3.3080	NEK6 protein kinase	57	57	106	108	91	111	86	82	73	60	62	80	67	45	45	start||||||
Tb927.9.10710	EF1 alpha, elongation factor 1-alpha, putative,hsp70 subfamily B suppressor 1	68	72	92	86	91	94	90	136	119	100	73	72	61	122	109	start||||||
Tb927.9.13140	hypothetical protein, conserved	70	73	82	80	91	93	87	81	71	69	73	77	69	71	59	start||||||
Tb927.6.1960	glycosyltransferase family 28 protein, putative	59	64	83	85	91	75	73	62	73	56	53	72	65	91	52	start||||||
Tb927.11.16680	hypothetical protein, conserved	45	55	87	86	91	89	88	84	87	77	66	65	53	45	63	start||||||
Tb927.9.9750	hypothetical protein, conserved,membrane- trafficking protein, putative	79	85	98	98	91	124	95	99	102	94	110	149	142	74	47	start||||||
Tb927.3.3650	hypothetical protein, conserved	101	88	108	105	92	125	119	92	101	85	68	87	61	74	96	start||||||
Tb927.9.3360	N-acetyltransferase, putative	60	66	105	102	92	101	90	81	78	64	72	101	127	63	54	start||||||
Tb927.7.1170	Y14	61	53	81	84	92	99	83	101	90	122	103	107	119	106	58	start||||||
Tb927.7.3210	protein kinase, putative	59	69	107	104	92	103	98	79	78	85	67	81	69	43	48	start||||||
Tb927.5.4100	hypothetical protein, conserved	77	65	78	80	92	103	99	116	95	56	58	98	104	133	99	start||||||
Tb927.10.4920	hypothetical protein, conserved	44	49	91	86	92	98	85	71	72	80	87	84	106	47	37	start||||||
Tb927.8.4680	hypothetical protein, conserved	67	74	110	107	92	112	102	90	112	138	110	131	125	91	58	start||||||
Tb927.11.3140	DYRK2 dual-specificity protein kinase	79	97	93	91	92	119	118	95	98	86	82	89	67	76	78	start||||||
Tb927.10.250	hypothetical protein, conserved	73	68	76	80	92	101	113	114	125	130	96	75	66	60	82	start||||||
Tb927.10.11810	hypothetical protein, conserved	57	54	84	89	92	105	106	102	103	78	74	116	111	47	57	start||||||
Tb927.10.950	hypothetical protein, conserved	64	64	97	96	92	127	114	122	118	111	100	119	109	63	51	start||||||
Tb927.3.4550	KRIPP6/TbPPR6 Kinetoplast ribosomal PPR-repeat containing protein	48	61	83	76	93	78	91	102	94	128	97	96	88	47	57	start||||||
Tb927.11.9370	hypothetical protein, conserved	60	53	101	103	93	114	105	56	69	72	78	84	75	59	55	start||||||
Tb927.10.9350	hypothetical protein, conserved	75	82	72	70	93	79	98	103	104	127	103	97	105	79	95	start||||||
Tb927.7.1370	spliced leader RNA PSE-promoter transcription factor, putative (PPB1)	56	52	87	81	93	92	95	100	92	86	111	86	112	56	44	start||||||
Tb927.3.3050	hypothetical protein, conserved	78	74	89	84	93	118	121	92	109	67	54	72	70	77	86	start||||||
Tb927.11.10020	short-chain dehydrogenase, putative	80	67	81	78	93	96	84	123	114	83	105	115	106	96	63	start||||||
Tb927.2.3910	beta-ketoacyl synthase family protein, putative	62	61	78	83	93	103	117	85	92	61	54	68	67	63	73	start||||||
Tb927.8.4940	hypothetical protein, conserved	92	97	93	93	93	108	122	104	116	111	93	101	91	94	93	start||||||
Tb927.10.13950	tubulin-specific chaperone, putative	65	59	101	96	93	77	73	76	87	111	79	94	115	79	61	start||||||
Tb927.3.3520	POMP25	75	71	103	99	93	118	108	98	119	105	72	81	71	102	89	start||||||
Tb927.5.1600	hypothetical protein, conserved	81	88	90	84	93	144	142	123	137	106	93	133	101	72	92	start||||||
Tb927.11.16040	hypothetical protein, conserved	66	57	96	93	93	76	92	71	81	87	62	75	52	94	74	start||||||
Tb927.11.4890	MT48 or MTr2 cap methyltransferase	49	46	100	96	93	78	67	56	57	53	40	77	61	47	42	start||||||
Tb927.10.1520	small GTPase, putative,Ras-related protein, putative (RAB21)	48	50	107	99	93	91	76	85	102	86	79	88	65	60	38	start||||||
Tb927.10.13370	dynein light chain, putative,dynein Tctex1 family, putative	68	61	94	91	93	82	83	79	77	79	85	85	95	87	60	start||||||
Tb927.10.11830	hypothetical protein, conserved	58	60	97	96	93	118	92	83	74	54	62	87	68	44	47	start||||||
Tb927.5.2270	hypothetical protein, conserved	70	71	103	97	94	122	98	64	76	48	60	103	118	69	28	start||||||
Tb927.3.3640	FG-GAP repeat protein, putative,intergrin alpha chain protein, putative	67	76	109	107	94	76	80	74	85	61	52	62	39	67	79	start||||||
Tb927.7.5540	2,4-dienoyl-coa reductase-like protein	66	78	77	77	94	113	118	102	104	95	85	86	75	90	72	start||||||
Tb927.3.3260	hypothetical protein, conserved, kinetoplastid-specific, poly(E) repeats	52	62	100	93	94	68	67	78	86	113	93	104	100	115	55	start||||||
Tb927.10.6530	dolichyl-P-Man:GDP-Man5GlcNAc2-PP-dolichyl alpha-1,3-mannosyltransferase, putative	91	76	101	94	94	98	102	97	106	95	71	129	153	142	87	start||||||
Tb927.7.5700	pATOM36	76	73	89	87	94	87	74	68	65	76	77	75	63	95	56	start||||||
Tb927.4.670	hypothetical protein, conserved	104	118	92	92	94	112	129	105	104	123	117	108	81	101	93	start||||||
Tb927.10.5040	chaperone protein DNAj, putative	56	60	97	95	94	119	100	86	92	48	61	94	110	67	58	start||||||
Tb927.3.1140	hypothetical protein, conserved	89	74	101	98	94	95	89	87	106	97	62	96	84	92	82	start||||||
Tb927.3.1130	DNA polymerase delta subunit 2, putative	82	75	104	102	94	107	112	114	133	119	92	101	104	92	83	start||||||
Tb927.4.5220	hypothetical protein	70	67	92	91	94	58	63	90	67	126	94	66	61	76	53	start||||||
Tb927.10.12410	hypothetical protein, conserved	101	94	118	111	94	143	112	87	111	112	108	158	168	130	36	start||||||
Tb927.3.3360	acyltransferase, putative	106	94	83	86	94	137	129	96	120	119	104	162	160	75	81	start||||||
Tb927.10.13190	ARP2/3 complex subunit, putative	45	47	94	91	94	92	82	76	75	67	62	85	82	65	46	start||||||
Tb927.9.9160	hypothetical protein, conserved	64	62	69	70	94	92	96	75	80	64	62	84	83	62	59	start||||||
Tb927.4.2210	hypothetical protein, conserved	79	89	80	83	94	128	149	118	101	82	83	102	77	65	48	start||||||
Tb927.1.1200	Mitchondrial SSU ribosomal protein	82	89	97	96	94	71	91	106	115	120	104	129	146	84	81	start||||||
Tb927.3.5260	hypothetical protein, conserved	58	65	100	104	94	102	88	98	91	138	120	121	100	45	46	start||||||
Tb927.11.8350	katanin, putative	75	70	83	78	94	122	123	129	110	140	121	99	66	88	86	start||||||
Tb927.7.2950	hypothetical protein, conserved	104	94	95	95	94	122	95	83	85	73	69	107	87	86	69	start||||||
Tb927.7.1550	KRET2	79	75	98	96	94	85	93	112	117	90	70	91	80	92	88	start||||||
Tb927.10.4320	hypothetical protein, conserved	106	102	101	92	94	132	126	100	116	123	78	119	112	111	94	start||||||
Tb927.5.3920	PEX6 peroxisome assembly protein, AAA ATPase	96	84	83	89	95	99	118	89	101	103	87	101	77	113	108	start||||||
Tb927.11.12220	catalytic subunit of the vacuolar transporter chaperone 4, polyphosphate polymerase, Vtc4	91	107	89	85	95	103	99	120	120	107	83	118	99	120	131	start||||||
Tb927.11.10360	hypothetical protein, conserved	55	48	89	95	95	91	89	81	74	68	60	60	42	49	59	start||||||
Tb927.1.3170	hypothetical protein, conserved	71	84	88	93	95	84	85	79	82	109	98	111	115	116	85	start||||||
Tb927.8.2680	hypothetical protein, conserved	48	56	82	76	95	108	101	68	75	61	82	93	120	51	42	start||||||
Tb927.8.5630	dihydroorotase, putative	73	71	87	81	95	79	77	73	72	88	67	66	66	117	89	start||||||
Tb927.5.4340	hypothetical protein, conserved, PLP binding barrell	60	61	94	93	95	64	70	73	79	58	60	60	66	76	67	start||||||
Tb927.4.1560	hypothetical protein, conserved	49	61	86	84	95	84	78	60	55	54	50	56	45	45	52	start||||||
Tb927.9.15330	hypothetical protein, conserved	110	98	87	85	95	100	122	174	163	150	97	96	85	102	133	start||||||
Tb927.4.1620	phosphatidylinositol 4-phosphate 5-kinase alpha, putative (PIP5KII-alpha)	44	57	85	85	95	65	72	56	61	59	50	47	32	49	53	start||||||
Tb927.4.1700	protein kinase, putative	89	88	95	100	95	97	121	115	122	114	91	76	56	97	102	start||||||
Tb927.10.6480	hypothetical protein, conserved, polyprotein-like	60	60	94	92	95	91	86	84	83	94	91	112	92	60	54	start||||||
Tb927.11.1640	hypothetical protein, conserved	58	53	93	96	95	116	100	105	89	113	77	95	84	97	67	start||||||
Tb927.11.10800	hypothetical protein, conserved	106	116	96	98	95	141	107	94	95	100	87	117	115	95	97	start||||||
Tb927.3.5150	exonuclease, putative	53	58	78	75	95	74	73	94	86	102	108	64	106	56	42	start||||||
Tb927.4.1110	hypothetical protein, conserved, predicted GPI anchor	71	69	101	105	95	84	74	74	70	60	44	82	64	44	41	start||||||
Tb927.10.13150	hypothetical protein, conserved	70	77	105	104	95	137	138	126	113	112	92	88	63	53	72	start||||||
Tb927.3.2210	hypothetical protein, conserved	78	80	99	92	95	96	97	69	84	57	66	87	105	76	65	start||||||
Tb927.6.2860	hypothetical protein, conserved, WD40 repeats	91	83	87	91	96	137	129	188	166	144	186	133	115	149	80	start||||||
Tb927.11.4540	nucleoporin 48 (TbNup48)	75	77	94	94	96	86	88	63	90	59	43	70	60	78	79	start||||||
Tb927.8.1530	hypothetical protein, conserved	90	75	101	99	96	98	102	94	109	79	65	105	76	135	83	start||||||
Tb927.3.1220	hypothetical protein, conserved	89	79	100	98	96	125	115	142	156	131	121	152	131	88	73	start||||||
Tb927.7.600	DNA ligase, putative,mitochondrial DNA ligase homolog, putative	54	58	95	96	96	88	85	71	74	80	60	72	72	72	55	start||||||
Tb927.11.15710	hypothetical protein, conserved	52	47	97	104	96	103	87	94	85	86	80	107	113	75	61	start||||||
Tb927.9.5330	hypothetical protein, conserved	62	65	86	85	96	90	78	77	84	66	60	112	124	80	62	start||||||
Tb927.10.4580	hypothetical protein, conserved	57	59	85	86	96	94	80	92	93	113	86	90	129	78	61	start||||||
Tb927.11.2910	phosphoglycerate mutase, putative (iPGAM)	56	58	87	92	96	98	90	96	87	66	64	90	64	60	64	start||||||
Tb927.11.10600	hypothetical protein, conserved	51	54	84	81	96	94	86	96	87	96	71	99	93	37	47	start||||||
Tb927.2.5210	3-oxoacyl-ACP reductase, putative	72	59	96	93	96	114	100	91	103	88	78	103	101	79	65	start||||||
Tb927.10.7800	cop9 signalosome complex subunit, putative,predicted PCI domain protein	61	63	96	96	96	113	108	106	106	92	81	102	98	70	62	start||||||
Tb927.3.2330	KKT17 Kinetochore protein	96	96	91	88	96	118	107	64	84	70	63	91	112	67	65	start||||||
Tb927.11.1410	class I transcription factor A, subunit 3 (CITFA-3)	84	67	86	82	96	90	104	121	118	172	141	114	109	123	100	start||||||
Tb927.11.450	hypothetical protein, conserved	92	96	104	106	96	102	116	151	151	150	110	99	58	93	51	start||||||
Tb927.6.2380	hypothetical protein, conserved	56	69	100	99	96	82	94	95	97	81	67	79	63	98	89	start||||||
Tb927.7.4590	chaperone protein DNAj, putative	77	82	102	96	96	92	83	68	80	62	48	103	109	65	60	start||||||
Tb927.10.6810	guanylate kinase, putative	50	51	81	84	97	65	61	73	66	90	78	66	58	80	71	start||||||
Tb927.11.14910	protein phosphatase 2C, putative	63	76	82	80	97	75	82	72	62	76	63	62	68	86	70	start||||||
Tb927.11.850	protein kinase, putative	78	65	92	85	97	82	82	105	116	116	88	117	131	96	47	start||||||
Tb927.4.3030	hypothetical protein, conserved	70	70	94	86	97	85	97	63	80	94	74	82	79	66	55	start||||||
Tb927.11.460	predicted WD40 repeat protein	116	112	91	87	97	114	145	206	187	194	117	106	100	204	92	start||||||
Tb927.10.620	hypothetical protein, conserved	99	132	111	111	97	125	122	97	103	105	92	96	86	125	91	start||||||
Tb927.11.9510	nucleic acid binding protein, putative	70	71	98	96	97	104	99	114	100	133	94	107	82	91	77	start||||||
Tb927.10.790	vesicle-associated membrane protein, putative (VAMP)	46	56	82	79	97	107	92	70	69	70	95	101	101	51	32	start||||||
Tb927.11.3670	hypothetical protein, conserved	62	76	91	88	97	93	91	124	108	111	88	118	97	84	73	start||||||
Tb927.1.1010	E3 ubiquitin-protein ligase KCMF1, putative,ZZ-type zinc finger-containing protein	71	78	95	90	97	115	105	78	83	64	77	99	110	62	59	start||||||
Tb927.10.9850	amino acid transporter, putative	71	76	77	79	97	153	121	100	93	63	70	119	94	46	42	start||||||
Tb927.9.15000	hypothetical protein, conserved	78	71	93	86	97	118	114	97	117	150	140	112	169	127	73	start||||||
Tb927.9.11970	hypothetical protein, conserved	56	60	98	103	97	93	96	106	99	112	90	107	96	57	55	start||||||
Tb927.9.5440	actin, putative	69	74	97	95	97	112	83	67	76	59	52	84	65	69	58	start||||||
Tb927.8.6130	hypothetical protein, conserved	71	69	101	96	97	119	105	136	128	151	132	145	126	83	70	start||||||
Tb927.6.1720	hypothetical protein, conserved	65	73	84	85	97	105	98	75	79	68	55	84	75	60	59	start||||||
Tb927.10.3100	Glycerol-3-phosphate acyltransferase	77	78	95	88	97	120	122	87	92	72	65	72	61	58	76	start||||||
Tb927.9.2700	hypothetical protein, conserved	40	55	89	95	97	76	70	93	78	67	78	66	49	27	36	start||||||
Tb927.10.11480	hypothetical protein, conserved	80	83	100	101	97	86	96	96	98	76	56	68	50	86	74	start||||||
Tb927.3.2390	hypothetical protein, conserved	66	70	93	90	97	113	103	93	100	92	77	96	95	117	79	start||||||
Tb927.8.3640	hypothetical protein, conserved	129	101	94	102	97	143	111	118	114	138	117	153	140	144	68	start||||||
Tb927.8.3320	Mitochondrial ATP synthase subunit, putative	57	63	94	89	97	92	90	125	122	133	96	114	159	85	64	start||||||
Tb927.8.8010	hypothetical protein, conserved	62	69	86	95	97	113	96	98	91	56	62	77	62	67	67	start||||||
Tb927.11.11270	hypothetical protein, conserved	54	61	113	110	97	92	94	125	110	124	97	97	77	66	57	start||||||
Tb927.4.2860	hypothetical protein, conserved	53	54	98	96	98	118	106	92	83	76	74	106	98	52	41	start||||||
Tb927.10.2860	hypothetical protein, conserved	111	95	86	87	98	140	130	137	138	143	104	115	95	118	122	start||||||
Tb927.3.2280	vacuolar sorting protein 33 , putative	58	67	96	88	98	110	89	68	71	60	73	89	116	42	38	start||||||
Tb927.1.2730	hypothetical protein, conserved	53	50	71	76	98	65	81	76	84	105	96	64	70	69	56	start||||||
Tb927.11.7140	cell cycle sequence binding phosphoprotein CSB)II	113	109	90	88	98	140	138	105	140	94	71	105	82	108	99	start||||||
Tb927.4.1780	hypothetical protein, conserved	55	56	103	107	98	113	92	101	84	67	92	112	95	32	34	start||||||
Tb927.11.5680	dynein light chain, putative	82	90	115	111	98	112	97	78	79	113	128	122	147	102	71	start||||||
Tb927.10.11210	hypothetical protein, conserved	73	70	84	82	98	107	101	84	103	67	59	82	74	96	94	start||||||
Tb927.6.2810	ABC transporter, putative	42	46	85	83	98	60	59	62	57	67	70	74	74	80	48	start||||||
Tb927.3.4420	hypothetical protein, conserved, alpha/beta hydrolase domain	59	65	86	84	98	102	97	69	72	64	57	82	89	44	43	start||||||
Tb927.6.1840	hypothetical protein, conserved	57	59	87	89	98	106	93	114	100	109	87	110	121	131	61	start||||||
Tb927.10.15140	hypothetical protein, conserved	84	85	97	96	98	111	96	117	123	147	145	145	176	79	69	start||||||
Tb927.10.9420	mitochondrial chaperone BCS1, putative	81	75	89	84	98	112	91	88	83	75	73	83	105	71	58	start||||||
Tb927.9.14050	Mitchondrial LSU ribosomal protein	76	80	88	90	98	94	114	117	127	150	104	74	82	140	105	start||||||
Tb927.8.2350	hypothetical protein, conserved	59	61	98	99	98	102	93	86	84	85	65	78	102	68	60	start||||||
Tb927.11.4390	hypothetical protein, conserved	79	86	90	82	98	98	95	89	90	78	68	93	102	104	82	start||||||
Tb927.3.4340	diphthamide synthesis protein, putative	54	57	90	81	99	96	84	68	74	61	69	91	116	72	48	start||||||
Tb927.8.7040	hypothetical protein, conserved	63	66	101	103	99	99	70	50	73	72	56	126	150	127	85	start||||||
Tb927.4.2230	dolichyl-P-Man:GDP-Man1GlcNAc2-PP-dolichyl alpha-1,3-mannosyltransferase, putative	72	87	97	91	99	117	112	90	97	69	79	101	100	66	56	start||||||
Tb927.7.5460	EAP3 exosome-associated protein 3	51	47	102	98	99	104	78	77	75	84	96	94	102	75	43	start||||||
Tb927.3.2800	hypothetical protein	72	81	84	91	99	114	109	86	79	67	60	84	63	44	52	start||||||
Tb927.1.2750	hypothetical protein, conserved	147	103	98	104	99	197	172	164	157	116	120	135	114	177	159	start||||||
Tb927.5.3820	aspartate carbamoyltransferase, putative	132	125	109	100	99	136	145	161	172	169	158	166	201	152	134	start||||||
Tb927.9.14040	short-chain dehydrogenase, putative	77	73	96	97	99	121	105	84	82	69	52	60	53	90	75	start||||||
Tb927.11.1360	hypothetical protein, conserved	78	70	105	113	99	98	97	96	94	73	88	78	46	35	67	start||||||
Tb927.10.1950	leucine-rich repeat protein (LRRP)	85	76	100	91	99	75	84	56	83	69	44	61	68	65	90	start||||||
Tb927.10.10700	splicing factor Prp31	59	62	110	105	99	92	92	81	100	75	64	98	106	63	63	start||||||
Tb927.1.3400	hypothetical protein, conserved	73	72	130	129	99	133	109	94	119	96	99	154	164	111	68	start||||||
Tb927.3.1570	protein kinase, putative	61	65	90	95	100	63	70	60	51	58	67	62	59	73	55	start||||||
Tb927.4.3110	tRNA-dihydrouridine synthase 4, putative	63	56	98	98	100	104	97	107	99	92	75	103	120	57	66	start||||||
Tb927.6.1510	lysyl-tRNA synthetase, putative	58	65	97	96	100	87	93	120	97	124	100	98	76	101	69	start||||||
Tb927.10.8690	hypothetical protein, conserved	56	58	92	95	100	71	63	55	55	38	44	63	53	79	57	start||||||
Tb927.3.1280	hypothetical protein, conserved	72	73	89	91	100	124	106	91	92	67	66	99	95	104	82	start||||||
Tb927.11.1050	RNA processing factor 1, putative,ribosome biogenesis protein	82	81	99	98	100	102	105	135	119	162	129	117	121	89	80	start||||||
Tb927.8.3430	MKS1	52	54	81	91	100	63	63	79	63	56	56	59	44	52	67	start||||||
Tb927.11.6970	NADH-cytochrome b5 reductase-like protein	45	53	97	94	100	86	84	104	80	81	68	78	82	44	44	start||||||
Tb927.10.13960	flagellar protein PF20	114	122	124	120	100	155	140	106	132	108	83	139	155	124	113	start||||||
Tb927.4.1350	glyoxalase II (glx2-2)	88	89	95	95	100	188	169	175	161	159	129	152	116	87	91	start||||||
Tb927.4.3900	hypothetical protein, conserved	79	67	98	93	100	110	101	82	84	85	73	113	98	67	53	start||||||
Tb927.6.4170	hypothetical protein, conserved	63	60	95	97	100	102	89	80	70	64	81	98	92	59	33	start||||||
Tb927.10.1250	MCP3, Ybak homogue, deacylation of misaminoacylated tRNA Pro	84	81	96	97	100	109	101	109	109	111	102	106	122	113	88	start||||||
Tb927.10.4800	hypothetical protein, conserved	67	66	112	110	100	97	105	75	96	63	75	90	59	59	53	start||||||
Tb927.10.7980	hypothetical protein, conserved	57	59	80	83	100	99	105	105	123	117	105	125	125	65	75	start||||||
Tb927.11.7340	hypothetical protein, conserved	58	66	92	93	100	78	98	109	99	109	91	108	101	64	75	start||||||
Tb927.11.3830	hypothetical protein, conserved	68	63	100	104	100	79	95	141	126	142	98	90	100	111	93	start||||||
Tb927.10.7520	folylpolyglutamate synthase, putative (FPGS)	60	68	117	112	100	91	79	63	81	64	49	93	69	86	67	start||||||
Tb927.4.3660	hypothetical protein, conserved	76	75	95	90	100	101	93	81	94	84	62	105	103	63	73	start||||||
Tb927.10.590	hypothetical protein, conserved	64	73	96	92	100	102	114	93	88	82	73	85	64	49	69	start||||||
Tb927.9.3860	hypothetical protein, conserved	73	78	96	95	100	101	105	87	106	82	56	71	76	89	78	start||||||
Tb927.4.1960	hypothetical protein, conserved	65	70	92	101	101	89	79	81	88	104	91	89	71	82	71	start||||||
Tb927.7.2260	hypothetical protein, conserved	94	74	90	89	101	105	88	86	70	93	113	130	124	75	78	start||||||
Tb927.2.5010	hypothetical protein, conserved	98	87	103	100	101	125	124	84	97	74	64	77	78	86	88	start||||||
Tb927.11.4980	ATP-dependent DEAD/H RNA helicase, putative Dbp9, ribosome assembly?	86	93	101	91	101	82	106	157	160	159	101	112	89	137	116	start||||||
Tb927.11.5130	hypothetical protein, conserved	59	59	89	93	101	70	65	60	59	48	51	55	42	47	59	start||||||
Tb927.7.7220	hypothetical protein, conserved, no yeast or human match	80	82	96	94	101	109	120	124	115	142	102	69	59	88	86	start||||||
Tb927.11.3150	hypothetical protein, conserved	74	75	97	95	101	133	117	96	94	57	50	82	78	69	70	start||||||
Tb927.6.1660	hypothetical protein, conserved	128	134	112	114	101	170	155	137	138	107	109	121	111	127	98	start||||||
Tb927.11.14990	hypothetical protein, conserved	98	104	86	84	101	122	120	112	105	118	98	116	122	103	87	start||||||
Tb927.8.5830	hypothetical protein, conserved	91	85	96	99	101	125	107	114	104	122	101	93	98	115	80	start||||||
Tb927.9.8050	hypothetical protein, conserved	50	46	90	88	101	101	97	66	74	57	52	84	83	56	50	start||||||
Tb927.9.10550	hypothetical protein, conserved	93	95	81	82	101	88	104	109	105	116	100	89	100	90	87	start||||||
Tb927.10.4990	CRK3 cdc2- like protein kinase	51	68	101	89	101	96	84	69	68	73	93	88	121	76	49	start||||||
Tb927.10.9360	hypothetical protein, conserved	69	77	93	100	101	116	109	124	105	105	98	112	85	45	60	start||||||
Tb927.1.4220	Ydr279p,RNaseH2 domain like,Winged Helix DNA binding	67	69	101	98	101	91	82	103	95	113	98	102	110	96	75	start||||||
Tb927.3.2130	hypothetical protein, conserved	75	88	108	114	101	111	128	100	128	141	100	145	128	118	110	start||||||
Tb927.8.2210	pteridine reductase (PTR1)	74	85	89	91	102	86	99	127	120	96	79	95	111	93	114	start||||||
Tb927.11.5510	dynein light chain p28, axonemal, putative	69	84	110	115	102	98	84	85	91	107	99	113	138	61	56	start||||||
Tb927.11.11660	hypothetical protein, conserved	87	92	103	99	102	89	88	83	98	109	83	98	126	107	78	start||||||
Tb927.8.6820	hypothetical protein, conserved	64	69	107	105	102	103	107	93	119	120	83	132	116	135	94	start||||||
Tb927.6.1220	hypothetical protein, conserved	94	82	94	90	102	102	100	75	82	83	68	82	89	155	88	start||||||
Tb927.10.1260	aspartyl-tRNA synthetase, putative	69	65	90	94	102	112	115	112	111	103	80	102	98	129	95	start||||||
Tb927.8.1720	Phosphatidylglycerophosphate synthase	103	91	83	83	102	138	170	220	188	166	149	136	92	156	170	start||||||
Tb927.4.1720	nucleoside diphosphate kinase, putative	68	76	110	105	102	121	112	102	109	102	103	125	143	105	64	start||||||
Tb927.8.6020	hypothetical protein, conserved	75	71	106	106	102	112	105	90	109	101	75	131	140	101	64	start||||||
Tb927.10.2030	hypothetical protein, conserved	76	73	97	94	102	122	107	96	91	70	62	117	108	93	72	start||||||
Tb927.8.1980	hypothetical protein, conserved	95	95	92	83	102	102	116	124	139	163	131	133	175	116	104	start||||||
Tb927.3.1270	hypothetical protein, conserved	68	67	109	105	102	107	91	95	94	84	76	99	85	95	74	start||||||
Tb927.7.1200	hypothetical protein, conserved	69	78	94	94	102	103	102	97	90	95	68	69	56	104	78	start||||||
Tb927.11.9470	ADP-ribosylation factor GTPase activating protein, putative	80	58	95	101	102	128	98	109	104	75	79	103	58	56	53	start||||||
Tb927.11.16310	myosin heavy chain, putative, in MCM-BP-TAP	75	82	95	103	102	63	90	119	85	137	118	72	51	54	89	start||||||
Tb927.11.16050	HSP20 domain	80	79	129	122	103	105	107	108	127	103	65	71	49	94	88	start||||||
Tb927.10.12990	hypothetical protein, conserved,predicted ankyrin repeat family protein	78	73	90	89	103	107	103	95	128	155	117	116	159	101	70	start||||||
Tb927.4.3370	hypothetical protein, conserved	94	86	102	101	103	164	182	178	164	154	128	150	186	163	124	start||||||
Tb927.9.9870	MCAK-like kinesin, putative	76	91	103	101	103	124	105	75	84	74	97	92	115	78	74	start||||||
Tb927.11.5990	Mitchondrial LSU ribosomal protein	47	53	91	87	103	86	86	73	63	75	61	75	82	60	54	start||||||
Tb927.5.2280	acetyltransferase, putative	98	90	95	86	103	119	118	124	133	172	155	155	165	158	62	start||||||
Tb927.11.5810	hypothetical protein, conserved	77	66	110	100	103	131	117	137	126	132	113	107	82	109	55	start||||||
Tb927.10.3480	hypothetical protein, conserved	61	70	111	109	103	119	103	91	79	68	72	112	85	57	58	start||||||
Tb927.11.9540	hypothetical protein, conserved	115	83	103	112	103	115	103	96	104	83	96	94	77	133	124	start||||||
Tb927.10.9150	hypothetical protein, conserved	64	78	107	106	103	133	118	122	102	132	120	147	154	72	56	start||||||
Tb927.11.8730	ATPase, putative,S. cerevisiae cell division control protein 48 homolog, putative	85	80	110	99	103	100	103	90	106	109	95	141	144	108	79	start||||||
Tb927.7.5110	hypothetical protein, conserved	59	78	106	98	103	75	75	71	94	87	56	74	61	102	98	start||||||
Tb927.11.2840	hypothetical protein, conserved	56	60	93	96	104	58	52	67	56	56	66	88	112	73	58	start||||||
Tb927.6.2800	hypothetical protein, conserved	66	68	93	93	104	100	95	106	79	70	77	63	48	67	63	start||||||
Tb927.10.6250	hypothetical protein, conserved	75	74	116	112	104	96	89	71	85	59	46	73	55	66	69	start||||||
Tb927.5.3080	hypothetical protein, conserved	85	67	110	113	104	88	92	102	111	109	88	121	96	55	69	start||||||
Tb927.5.960	MSP1, Mitochondrial protein involved in sorting of proteins in the mitochondria, putative	126	104	100	96	104	123	104	84	91	83	93	112	140	83	65	start||||||
Tb927.11.8700	hypothetical protein, conserved, DNA PolY-like superfamily domain: trans-lesion DNA synthesis.	76	72	111	110	104	132	129	134	143	114	107	135	108	106	80	start||||||
Tb927.10.12380	chaperone protein DNAj, putative	101	94	105	99	104	156	151	161	161	196	156	183	189	147	63	start||||||
Tb927.10.11570	hypothetical protein, conserved	75	81	111	108	104	132	111	94	103	64	57	108	92	81	73	start||||||
Tb927.11.4920	hypothetical protein, conserved	70	94	126	123	104	162	121	114	137	111	109	158	157	97	82	start||||||
Tb927.9.1710	hypothetical protein, conserved	98	86	106	104	104	152	133	117	122	157	120	146	128	121	101	start||||||
Tb927.5.2520	hypothetical protein, conserved	105	110	98	97	104	97	119	165	159	146	94	122	135	130	168	start||||||
Tb927.7.4640	hypothetical protein, conserved	67	69	105	102	104	123	117	106	109	84	72	95	87	67	57	start||||||
Tb927.7.1540	hypothetical protein, conserved	51	60	105	101	104	92	66	74	67	57	70	119	108	47	34	start||||||
Tb927.4.3530	hypothetical protein, conserved	101	90	103	102	104	125	137	134	141	133	116	133	120	80	102	start||||||
Tb927.8.5130	POMP41	72	69	89	85	104	100	107	105	108	88	76	79	69	111	78	start||||||
Tb927.6.4610	hypothetical protein, conserved	62	71	103	95	104	115	99	86	92	68	81	108	140	118	58	start||||||
Tb927.9.2140	protein kinase, putative	126	116	97	101	104	163	182	166	161	142	132	131	70	112	116	start||||||
Tb927.3.3230	hypothetical protein, conserved	63	64	88	88	104	101	118	139	136	96	81	108	96	83	88	start||||||
Tb927.9.10670	Bardet-Biedl syndrome 1 protein homolog (BBS1-like protein 1), putative	57	63	101	102	104	130	106	86	88	79	73	102	95	54	50	start||||||
Tb927.10.5560	GPI alpha-mannosyltransferase III (MT-III)	72	63	95	98	104	123	109	98	98	88	96	137	143	60	57	start||||||
Tb927.5.950	thioredoxin-like protein	93	97	93	88	104	101	86	82	93	89	93	107	148	233	90	start||||||
Tb927.10.12140	hypothetical protein, conserved	77	69	90	91	104	118	120	74	83	77	55	80	62	41	52	start||||||
Tb927.11.3010	hypothetical protein, conserved	68	77	108	102	104	122	124	121	121	83	64	109	105	106	89	start||||||
Tb927.11.7270	proteasome beta 3 subunit, putative (PSB3)	100	100	111	112	104	112	101	103	124	100	90	133	158	104	100	start||||||
Tb927.11.10380	hypothetical protein, conserved	99	90	101	100	105	139	117	91	90	64	73	91	59	83	87	start||||||
Tb927.8.850	hypothetical protein, conserved	73	76	92	90	105	122	127	104	97	97	98	118	88	56	69	start||||||
Tb927.4.880	TPR-repeat-containing chaperone protein DNAJ, putative	49	60	110	106	105	107	85	79	71	63	68	93	60	32	44	start||||||
Tb927.11.10390	hypothetical protein, conserved	62	68	108	107	105	117	115	107	95	76	69	91	68	57	63	start||||||
Tb927.4.1430	hypothetical protein, conserved	79	76	112	113	105	154	140	146	125	118	117	125	102	75	74	start||||||
Tb927.9.3670	hypothetical protein, conserved, EEP superfamily, CCR4-Nocturnin homolog	53	67	120	116	105	109	103	128	121	108	104	115	86	64	50	start||||||
Tb927.9.11930	DNA-repair protein XPC	87	79	90	97	105	103	97	112	102	93	86	102	83	69	77	start||||||
Tb927.5.1750	Hypothetical, trypanosoma specific	70	71	103	103	105	100	110	98	95	77	62	92	65	81	73	start||||||
Tb927.7.5560	glucosamine-fructose-6-phosphate aminotransferase, putative	95	105	108	112	105	143	191	195	155	200	192	160	137	105	102	start||||||
Tb927.10.1430	hypothetical protein, conserved	103	89	95	96	105	118	100	122	105	86	113	118	125	62	57	start||||||
Tb927.8.2840	hypothetical protein, conserved	55	52	105	101	105	117	112	69	82	55	51	76	64	40	48	start||||||
Tb927.10.7130	hypothetical protein, conserved	82	79	97	92	105	111	106	84	83	68	54	66	47	74	66	start||||||
Tb927.9.4660	hypothetical protein, conserved	62	66	90	92	105	115	118	123	120	136	101	99	82	79	77	start||||||
Tb927.11.3880	actin, putative (TRYPARP)	67	73	99	97	105	100	88	75	67	85	74	92	84	69	52	start||||||
Tb927.3.3200	hypothetical protein, conserved	109	118	109	106	105	129	120	84	90	82	78	106	103	167	134	start||||||
Tb927.5.4060	hypothetical protein, conserved	101	113	115	109	105	123	110	96	92	82	64	78	78	107	91	start||||||
Tb927.2.2470	RNA-editing complex protein,KREPA1 (KREPA1)	102	103	102	98	105	118	106	99	126	141	90	102	78	102	112	start||||||
Tb927.10.930	hypothetical protein, conserved	120	107	93	99	105	171	225	194	218	120	122	106	68	79	111	start||||||
Tb927.11.13440	mitochondrial carrier protein, MCP21	47	51	98	102	105	68	80	93	80	102	78	86	91	51	46	start||||||
Tb927.11.8120	protein transport protein Sec13, putative	76	61	115	113	105	112	105	95	110	121	81	126	103	96	59	start||||||
Tb927.4.4670	hypothetical protein, conserved	77	72	87	84	105	116	101	60	83	61	57	88	103	65	57	start||||||
Tb927.10.6600	hypothetical protein, conserved	52	61	112	111	105	90	68	70	69	54	53	75	72	56	53	start||||||
Tb927.9.15270	hypothetical protein, conserved, only match is to hypothetical protein ACA1_387870 [Acanthamoeba castellanii str. Neff]	65	68	109	100	105	78	94	84	107	97	66	95	75	95	90	start||||||
Tb927.5.2390	hypothetical protein, conserved	71	76	100	103	105	121	102	85	86	69	67	67	52	52	59	start||||||
Tb927.10.5470	hypothetical protein, conserved	63	66	88	86	105	96	102	89	83	85	80	115	115	62	70	start||||||
Tb927.3.4370	hypothetical protein, conserved	53	66	102	92	105	142	109	86	82	61	81	118	139	49	52	start||||||
Tb927.11.4970	predicted WD40 repeat protein	59	64	107	104	106	95	90	83	89	81	80	100	101	54	55	start||||||
Tb927.8.2590	hypothetical protein, conserved	88	74	103	107	106	98	117	111	105	110	90	70	44	76	80	start||||||
Tb927.10.6710	hypothetical protein, conserved	65	57	92	96	106	122	106	108	105	83	78	92	112	53	52	start||||||
Tb927.11.8810	hypothetical protein, conserved	77	70	97	100	106	77	80	69	70	91	92	79	76	80	71	start||||||
Tb927.5.2680	hypothetical protein, conserved	84	85	115	113	106	141	137	112	108	101	92	143	133	70	89	start||||||
Tb927.10.3720	hypothetical protein, conserved	49	56	105	106	106	98	96	77	85	84	86	98	101	43	43	start||||||
Tb927.8.5210	cullin, putative	108	131	112	115	106	167	161	130	126	103	83	107	84	76	131	start||||||
Tb927.3.1390	hypothetical protein, conserved	91	95	95	99	106	143	126	99	92	73	83	137	129	69	57	start||||||
Tb927.2.5890	hypothetical protein, conserved	75	87	110	107	106	96	102	75	93	70	61	100	81	98	73	start||||||
Tb927.6.2570	hypothetical protein, conserved	51	56	87	85	106	101	98	108	103	107	89	112	99	122	61	start||||||
Tb927.7.510	hypothetical protein, conserved	67	59	93	89	106	117	102	72	67	47	69	96	96	47	31	start||||||
Tb927.10.7490	cullin, putative	80	75	102	92	106	122	116	101	103	93	113	132	159	67	66	start||||||
Tb927.3.1880	hypothetical protein, conserved	89	77	101	98	106	134	133	117	116	100	79	88	70	110	92	start||||||
Tb927.9.11500	hypothetical protein, conserved	86	101	121	112	106	127	130	93	114	90	72	116	97	74	84	start||||||
Tb927.11.2970	hypothetical protein, conserved	79	77	107	102	106	87	83	106	94	74	75	90	71	77	87	start||||||
Tb927.11.11390	hypothetical protein, conserved	87	79	98	98	106	151	146	143	136	124	108	120	129	82	51	start||||||
Tb927.10.8950	kinetoplast DNA-associated protein, putative	55	71	105	109	106	87	72	64	70	93	133	100	114	74	53	start||||||
Tb927.10.960	U4/U6-specific protein PRP4	69	64	112	107	106	102	108	102	109	94	75	79	55	65	59	start||||||
Tb927.7.550	hypothetical protein, conserved	99	96	80	87	107	88	101	124	116	144	129	93	80	68	78	start||||||
Tb927.11.12190	hypothetical protein, conserved	76	75	100	97	107	100	114	105	126	102	75	105	92	110	95	start||||||
Tb927.8.6520	hypothetical protein, conserved	87	76	97	96	107	139	132	122	116	87	83	100	127	64	62	start||||||
Tb927.7.5890	hypothetical protein, conserved	69	73	93	93	107	114	102	109	107	119	110	124	98	54	67	start||||||
Tb927.11.15600	histone deacetylase 2 (DAC2 or HDAC2)	84	90	97	94	107	104	105	132	99	104	88	81	75	90	81	start||||||
Tb927.5.3600	ATP-dependent DEAD/H RNA helicase, putative Prp5, splicing?	106	116	113	109	107	128	137	80	106	116	93	129	85	75	101	start||||||
Tb927.11.990	hypothetical protein, conserved	74	78	79	77	107	97	93	112	102	76	79	106	89	60	58	start||||||
Tb927.10.15880	protein kinase, putative	51	54	96	101	107	64	62	79	65	49	57	56	40	37	50	start||||||
Tb927.6.840	hypothetical protein, conserved	96	104	100	105	107	147	149	169	188	150	145	112	97	145	104	start||||||
Tb927.1.4520	hypothetical protein, conserved, RING Zn finger (clathrin associated?)	91	104	112	119	107	156	155	121	109	117	110	102	75	76	61	start||||||
Tb927.10.11910	hypothetical protein, conserved	75	55	89	95	107	134	115	81	72	70	72	131	108	49	46	start||||||
Tb927.5.3730	hypothetical protein, conserved	99	88	98	100	107	115	96	96	89	83	74	97	97	90	110	start||||||
Tb927.7.3640	hypothetical protein, conserved	81	93	102	103	107	197	138	159	144	111	128	172	200	101	63	start||||||
Tb927.10.14720	PEX13 peroxin 13	89	81	119	108	107	134	129	134	143	179	128	125	113	175	84	start||||||
Tb927.11.8390	hypothetical protein, conserved	75	63	114	113	107	119	99	87	101	106	91	106	120	109	85	start||||||
Tb927.10.6320	NOC3, nuclear export of ribosomes, assoc with NRG1	113	115	120	114	108	95	117	133	160	149	96	135	129	157	146	start||||||
Tb927.5.1560	ATP-dependent DEAD/H RNA helicase, putative, no clear yeast homologue	110	106	98	89	108	127	162	225	230	227	142	133	165	190	163	start||||||
Tb927.7.3200	hypothetical protein, conserved	72	64	110	109	108	88	95	118	120	153	127	119	163	108	85	start||||||
Tb927.6.2600	hypothetical protein, conserved	91	84	99	96	108	117	100	148	139	156	194	177	213	163	61	start||||||
Tb927.11.6780	regulator of chromatin condensation, putative (RCC1)	50	53	96	99	108	79	78	111	107	105	94	95	95	82	78	start||||||
Tb927.3.1360	cytosine-specific DNA methylase, putative	73	76	89	96	108	87	100	138	123	112	100	118	99	57	65	start||||||
Tb927.10.1850	hypothetical protein, conserved	74	67	107	96	108	135	112	93	103	69	68	88	88	79	61	start||||||
Tb927.9.8540	chloride channel protein, putative	87	91	92	89	108	92	124	149	145	110	89	92	83	91	150	start||||||
Tb927.10.11420	hypothetical protein, conserved	89	79	79	90	108	133	132	86	120	102	80	110	86	113	105	start||||||
Tb927.5.670	hypothetical protein, conserved	107	107	102	98	108	131	150	125	119	119	104	89	115	121	126	start||||||
Tb927.11.8780	hypothetical protein, conserved	94	90	101	103	108	128	131	114	126	126	94	107	80	60	79	start||||||
Tb927.9.9700	hypothetical protein, conserved	75	76	105	104	108	135	127	105	125	85	80	135	127	61	58	start||||||
Tb927.10.14020	hypothetical protein, conserved, in mitochondrion	57	65	96	91	108	116	91	81	83	74	83	122	150	57	49	start||||||
Tb927.9.2160	hypothetical protein, conserved, kinetoplastid-specific	100	89	111	113	108	124	113	151	120	174	165	87	60	103	78	start||||||
Tb927.8.6770	hypothetical protein, conserved	95	86	109	98	108	90	111	182	166	187	128	113	101	140	112	start||||||
Tb927.7.2410	hypothetical protein, conserved	64	76	107	104	108	89	108	120	106	136	122	103	95	109	95	start||||||
Tb927.11.1290	hypothetical protein, conserved	62	59	93	95	109	108	104	135	129	116	112	128	136	51	56	start||||||
Tb927.3.620	ATP-dependent DEAD/H RNA helicase, putative Dbp7, ribosome biogenesis?	86	92	113	106	109	112	115	137	142	200	159	145	138	97	98	start||||||
Tb927.9.10890	hypothetical protein, conserved	101	106	130	130	109	136	100	101	102	86	80	113	120	86	70	start||||||
Tb927.10.15270	methionine aminopeptidase, putative,metallo- peptidase, Clan MG, Family M24	74	84	99	94	109	68	74	114	102	98	75	70	81	99	88	start||||||
Tb927.10.8630	hypothetical protein, conserved	70	75	107	104	109	104	85	113	97	135	129	125	121	151	73	start||||||
Tb927.3.5030	KU70 protein (KU70)	86	89	127	116	109	114	110	107	111	81	67	70	60	118	97	start||||||
Tb927.7.2310	DNA primase small subunit, putative	62	62	100	102	109	89	84	79	76	102	92	86	103	66	57	start||||||
Tb927.11.3770	hypothetical protein, conserved	104	95	112	115	109	149	106	92	89	73	79	94	95	116	76	start||||||
Tb927.10.14360	U2 small nuclear ribonucleoprotein 40K (U2_40K)	81	83	114	117	109	128	118	122	111	145	111	147	147	63	63	start||||||
Tb927.7.1000	DNA repair and recombination helicase protein PIF8	91	98	114	112	109	126	120	92	112	84	65	100	84	100	100	start||||||
Tb927.2.1850	hypothetical protein, conserved	79	76	135	131	109	109	105	89	95	73	80	101	72	106	74	start||||||
Tb927.2.5750	tyrosyl-DNA Phosphodiesterase (Tdp1), putative	91	78	97	98	109	124	109	113	104	126	131	102	117	112	86	start||||||
Tb927.7.1430	leucine-rich repeat protein (LRRP)	97	109	121	112	109	160	133	100	135	111	97	158	191	87	87	start||||||
Tb927.7.5330	hypothetical protein, conserved	53	63	109	101	109	106	109	110	106	92	89	119	135	46	47	start||||||
Tb927.11.14890	hypothetical protein, conserved	82	78	100	103	109	104	98	145	122	121	112	96	99	67	79	start||||||
Tb927.9.15230	hypothetical protein, conserved	111	101	126	123	110	97	86	86	101	94	73	89	113	126	98	start||||||
Tb927.8.6880	IF2 translation initiation factor IF-2, putative	71	72	98	88	110	112	111	105	109	90	80	71	91	76	80	start||||||
Tb927.11.8930	hypothetical protein, conserved	81	68	103	95	110	138	120	105	121	95	69	105	104	126	77	start||||||
Tb927.11.2620	hypothetical protein, conserved, no domains	97	91	104	106	110	97	114	90	97	90	82	80	78	122	120	start||||||
Tb927.8.5990	hypothetical protein, conserved	117	103	106	95	110	101	115	139	158	154	109	101	107	173	130	start||||||
Tb927.1.740	hypothetical protein, conserved	74	75	111	108	110	82	88	124	104	140	107	98	95	154	89	start||||||
Tb927.6.1740	hypothetical protein, conserved	51	70	104	100	110	72	69	85	89	107	91	116	126	53	46	start||||||
Tb927.10.9100	hypothetical protein, conserved	78	86	97	95	110	103	110	110	107	108	86	117	120	81	73	start||||||
Tb927.3.1770	leucine-rich repeat protein (LRRP)	84	97	109	103	110	130	125	93	100	93	90	103	76	47	72	start||||||
Tb927.3.4730	leucine-rich repeat protein (LRRP)	84	90	135	133	110	116	105	112	125	116	86	136	109	88	85	start||||||
Tb927.10.7970	hypothetical protein, conserved	56	61	95	93	110	104	79	69	63	64	61	111	90	51	44	start||||||
Tb927.6.2000	spliceosome-associated protein, SF3b(SAP)145	66	66	103	109	110	94	83	80	96	69	70	99	73	126	71	start||||||
Tb927.9.6410	hypothetical protein, conserved	102	96	101	112	110	119	133	105	117	99	79	90	83	118	132	start||||||
Tb927.10.13210	dolichyl-P-Man:GDP-ManGlcNAc2-PP-dolichyl beta-1,4-mannosyltransferase, putative	112	107	107	105	111	125	119	112	102	92	73	101	102	90	94	start||||||
Tb927.4.1490	hypothetical protein, conserved	53	69	109	104	111	127	114	94	98	67	71	112	126	47	36	start||||||
Tb927.11.3840	hypothetical protein, conserved	93	82	122	119	111	111	111	176	145	169	113	111	100	143	98	start||||||
Tb927.11.6840	Golgin	93	93	122	119	111	128	129	133	126	131	98	85	69	77	91	start||||||
Tb927.10.10780	hypothetical protein, conserved	69	61	116	113	111	86	82	77	92	106	101	124	122	96	55	start||||||
Tb927.4.2020	adaptin complex AP3 mu subunit	90	87	121	120	111	88	95	116	137	138	115	155	144	74	70	start||||||
Tb927.10.7630	hypothetical protein, conserved,transportin2- like protein	94	99	92	87	111	144	142	117	133	81	90	119	141	126	106	start||||||
Tb927.10.3330	hypothetical protein, conserved	68	70	107	106	111	119	103	126	117	155	126	128	101	103	52	start||||||
Tb927.9.11120	Mitchondrial SSU ribosomal associated	88	90	102	97	111	159	171	143	167	142	128	175	168	127	146	start||||||
Tb927.10.8110	hypothetical protein, conserved	77	74	109	105	111	107	106	97	96	79	80	120	98	104	67	start||||||
Tb927.10.1330	hypothetical protein, conserved	72	56	99	103	111	98	90	109	96	76	70	54	55	84	70	start||||||
Tb927.10.630	hypothetical protein, conserved	79	85	116	113	111	146	144	112	110	103	106	108	80	77	67	start||||||
Tb927.10.5890	hypothetical protein, conserved	88	101	114	104	112	154	156	104	116	161	124	142	116	92	87	start||||||
Tb927.10.15780	hypothetical protein, conserved	81	90	111	113	112	159	156	140	126	114	104	92	63	71	88	start||||||
Tb927.3.1990	hypothetical protein, conserved	73	76	117	115	112	134	111	109	105	86	69	89	79	95	78	start||||||
Tb927.11.9900	phytoene synthase, putative, complex I	106	107	105	102	112	107	119	100	113	86	64	100	84	148	115	start||||||
Tb927.11.3060	hypothetical protein, conserved	93	88	124	117	112	90	87	105	128	140	113	140	172	137	69	start||||||
Tb927.2.5250	tubulin-tyrosine ligase, putative	96	107	113	113	112	139	137	157	190	213	162	191	186	131	100	start||||||
Tb927.9.7480	hypothetical protein, conserved	73	88	118	115	112	153	129	167	139	124	129	119	75	51	80	start||||||
Tb927.7.2320	hypothetical protein, conserved	97	104	126	121	112	155	138	131	110	80	83	104	103	67	72	start||||||
Tb927.10.13220	cyclophilin type peptidyl-prolyl cis-trans isomerase, putative (PPIase)	130	113	91	95	112	115	129	117	132	122	85	99	106	116	123	start||||||
Tb927.4.1140	PI4 kinase	89	93	99	99	112	117	113	91	95	89	71	88	73	93	81	start||||||
Tb927.7.560	hypothetical protein, conserved	58	68	103	99	112	97	108	91	89	106	91	86	97	78	76	start||||||
Tb927.7.5490	arginine N-methyltransferase, type III (PRMT7)	121	104	96	92	112	135	132	157	148	159	147	145	192	122	100	start||||||
Tb927.10.7550	hypothetical protein, conserved	100	96	128	124	112	114	111	86	111	88	61	101	92	86	91	start||||||
Tb927.11.6580	hypothetical protein, conserved	92	103	117	113	112	115	108	78	114	82	53	78	67	91	85	start||||||
Tb927.11.4400	TMA22, associates woth TMA20 in yeast	86	82	121	114	112	146	125	95	106	82	64	81	75	80	73	start||||||
Tb927.11.16250	hypothetical protein, conserved	59	62	90	90	112	131	125	91	93	86	83	124	111	58	65	start||||||
Tb927.11.10240	hslVU complex proteolytic subunit, in mitochondrion	119	113	97	94	112	118	127	147	160	137	134	142	190	223	166	start||||||
Tb927.10.5520	hypothetical protein, conserved	55	78	101	100	112	142	128	79	79	42	65	85	82	73	57	start||||||
Tb927.4.490	hypothetical protein, conserved	70	67	107	108	113	123	104	112	102	88	93	123	127	74	61	start||||||
Tb927.10.7430	GTP-binding protein, putative	59	71	107	101	113	101	94	71	90	114	73	83	85	84	54	start||||||
Tb927.5.3210	small ubiquitin-related modifier, putative (TbSUMO)	101	83	105	105	113	82	79	86	92	110	133	113	145	123	75	start||||||
Tb927.3.2820	TFIIF-stimulated CTD phosphatase, putative	86	89	98	100	113	145	128	120	127	126	110	152	135	68	66	start||||||
Tb927.5.4390	hypothetical protein, conserved	89	99	129	130	113	133	124	96	110	76	85	125	128	65	51	start||||||
Tb927.10.2510	hypothetical protein, conserved	76	80	130	121	113	110	103	79	94	135	95	139	154	87	33	start||||||
Tb927.10.7900	hypothetical protein, conserved	99	75	88	92	113	136	131	102	90	64	65	90	63	58	65	start||||||
Tb927.7.5200	hypothetical protein, conserved	76	77	99	100	113	120	109	89	101	73	67	79	66	66	81	start||||||
Tb927.3.760	hypothetical protein, conserved	87	83	115	112	113	126	115	104	118	91	76	111	115	76	71	start||||||
[truncated: 5,578 more rows]

## Sheet: 4. Unique >10 RPM
Gene_ID	Annotation	Class	cBS C1 RPM	cBS D2 RPM	BT1 RPM	BT2 RPM	BT3 RPM	LW031_1 RPM	LW031_2 RPM	LW024_1 RPM	LW024_2 RPM	LW042_1 RPM	LW042_2 RPM	LW032_1 RPM	LW032_2 RPM	PC1	PC2	Correl PIP39	BT/1313	LW031/ 1313	LW024/1313	LW042/1313	LW032/ 1313	32&42/PC	32&42/BT	32&42/1313	PC/cBF	SG/PC	SG/BS	ST/SL Kabani	'ST/SL BS Jensen	FC SLvST Capewell	Pattern 2x				BT?1313	LW031/ 1313	LW024/1313	LW042/1313	LW032/ 1313
[truncated: 6,778 more rows]

[truncated: 3 more sheets: 5. Stumpy marker rpm, 6. Up LW42&32 & metacyclic, 7. Down LW42&32 & metacyclic]
