# Supplementary material for: Transcriptomes of newly-isolated Trypanosoma brucei rhodesiense reveal hundreds of mRNAs that are co-regulated with stumpy-form markers
Source: BMC Genomics. 2015 Dec 29;16:1118. doi: 10.1186/s12864-015-2338-y (PMC4696300; doi:10.1186/s12864-015-2338-y)
Supplement: Additional file 5: Table S4. — Transcriptome analysis using DESeq. Sheet 1: Using only the unique gene set, transcriptomes from different isolates were compared pair-wise using DESeq. We show only the fold change and the adjusted P-values. Background colours are used only to make the pairs clear. Sheet 2: mRNAs that are most specifically increased in the LW032 and LW042 trasncriptomes relative to cBS, BT, and PC. Only genes with with adjusted P-values of less than 0.01 were considered. Of these, at least one isolate (either 42 or 32) had to show a 3-fold increase relative to cultured bloodstream forms, and the remainder of the ratios had to be at least 2× cBS or BT. B42 or 32 also had to be at least 2-fold procyclics. Comparisons with other datasets in this and subsequent sheets are indicated as follows: ST/SL Kabani; stumpy/slender ratio from [6]; ST/SL BS Jensen -stumpy/slender ratio from [7]; SLvST mRNA Capewell and ST polysomes/mRNA Capewell - data from [13]; SG/cBS: salivary gland trypanosomes relative to cultured bloodstream forms from [30]; SG/PC: salivary gland trypanosomes [30] relative to our results for cultured Lister 427 procyclic forms: cell cycle peak and amplitude: data from [31]. RITSeq: data from [28]. Sheet 3: mRNAs increased in procyclics as well as in LW032 and LW042. As for sheet 2 except that results for B42 and B32 had to be more than 0.5× the procyclic value. Sheet 4: mRNAs decreased at least two-fold in LW032 and LW042 relative to procyclics and bloodstream forms. Calculations similar to sheet 2. Sheet 5: mRNAs that were at least 3-fold higher in cBS relative to the other conditions. Sheet 6: mRNAs that were low in all parasites isolated from blood (down in BT as well as the recent isolates). (XLSX 4058 kb) [file 12864_2015_2338_MOESM5_ESM.xlsx]

## Sheet: 1. All unique genes
id	Annotation	Pattern	rpm_cBS	rpm_BT	rpm_LW31	rpm_LW24	rpm_LW42	rpm_LW32	rpm_PC	foldChange_LW24_LW31	padj_LW24_LW31	foldChange_LW31_LW32	padj_LW31_LW32	foldChange_LW31_LW42	padj_LW31_LW42	foldChange_BT_LW24	padj_BT_LW24	foldChange_cBS_BT	padj_cBS_BT	foldChange_LW32_LW42	padj_LW32_LW42	foldChange_BT_LW31	padj_BT_LW31	foldChange_cBS_LW24	padj_cBS_LW24	foldChange_cBS_LW31	padj_cBS_LW31	foldChange_cBS_LW42	padj_cBS_LW42	foldChange_BT_LW42	padj_BT_LW42	foldChange_cBS_LW32	padj_cBS_LW32	foldChange_BT_LW32	padj_BT_LW32	foldChange_LW32_PC	padj_LW32_PC	foldChange_LW42_PC	padj_LW42_PC	foldChange_cBS_PC	padj_cBS_PC	foldChange_BT_PC	padj_BT_PC
Tb927.11.7220	C-terminal BEACH domains, role in portein sorting, similar to yeast Bph1 but not top hit.	start||||min||max	436	260	234	145	111	86	215	1.585	0.438006	0.379	0.00133114	0.356	0.000669421	0.543	0.0744449	0.474	0.00527861	0.94	0.944731	0.86	0.958331	0.257	1.32985e-06	0.154	1.42827e-11	0.146	8.87519e-10	0.306	4.60747e-05	0.153	8.09856e-10	0.326	6.87944e-05	3.248	0.00018612	3.404	0.000226303	0.497	0.0312702	1.052	0.875871
Tb927.8.2310	(H )-ATPase G subunit, putative	start||||min||	114	121	99	93	82	86	101	1.039	0.979545	0.901	0.735913	0.771	0.308591	0.753	0.475928	0.841	0.596128	0.855	0.734482	0.782	0.836884	0.634	0.113712	0.593	0.032921	0.51	8.31967e-05	0.603	0.0387306	0.588	0.00229767	0.705	0.180749	1.468	0.0420765	1.69	0.00400937	0.862	0.501474	1.029	0.945223
Tb927.11.15150	1-acyl-sn-glycerol-3-phosphate acyltransferase, putative	start||min||||max	99	100	45	73	87	94	113	0.604	0.319831	2.177	0.00434251	2.424	0.00191585	0.707	0.444492	0.802	0.502463	1.113	0.928138	0.427	0.00302682	0.567	0.0677948	0.746	0.237327	0.836	0.402016	1.035	0.975064	0.739	0.194172	0.93	0.762863	1.501	0.102151	1.328	0.252137	1.11	0.772389	1.388	0.185136
Tb927.6.1500	1-Alkyl-dihydroxyacetonephosphate synthase	start||min||||max	172	179	122	142	154	127	288	0.837	0.898067	1.084	0.868966	1.459	0.472865	0.779	0.786016	0.826	0.71739	1.345	0.780263	0.652	0.764116	0.643	0.412451	0.584	0.190424	0.79	0.2011	0.951	0.929406	0.579	0.00218201	0.707	0.456604	2.828	2.56558e-08	2.071	0.000202536	1.637	0.010964	1.988	1.46118e-05
Tb927.11.1560	1,2-Dihydroxy-3-keto-5-methylthiopentene dioxygenase, putative	start|min|||||max	145	65	85	98	111	100	201	0.849	0.823981	1.216	0.514222	1.551	0.149562	1.483	0.209355	0.353	2.36161e-06	1.275	0.698933	1.259	0.857087	0.524	0.0272801	0.541	0.0124686	0.694	0.0388087	1.953	0.0132678	0.536	0.000352362	1.532	0.0894599	2.545	3.03985e-07	1.966	0.000377873	1.364	0.121495	3.876	3.71801e-20
Tb927.4.360	1,2-Dihydroxy-3-keto-5-methylthiopentene dioxygenase, putative	start||||||	209	205	237	268	301	359	221	0.864	0.907809	1.582	0.123101	1.527	0.221616	1.277	0.595321	0.779	0.420869	0.965	0.933678	1.104	0.987192	0.995	0.956255	1.36	0.276074	1.319	0.345621	1.685	0.100665	1.347	0.196229	1.746	0.0385127	0.764	0.287232	0.78	0.483175	1.029	0.938313	1.327	0.192008
Tb927.7.1320	10 kDa heat shock protein, putative (HSP10)	start||||max||min	345	413	407	897	1462	1967	466	0.442	0.47127	5.033	0.00101298	5.438	0.00216893	2.125	0.29435	0.951	0.941184	1.081	0.96964	0.94	0.996835	2.02	0.24186	4.498	0.000744628	4.888	0.00103282	5.113	0.00246738	4.456	0.000208087	4.731	0.000290822	0.3	0.00378815	0.274	0.0187722	1.338	0.612053	1.412	0.433702
Tb927.11.6870	14-3-3 protein	start|||||min|max	349	137	121	122	117	82	298	0.975	1	0.696	0.271809	0.999	0.891778	0.868	0.724479	0.311	5.65229e-08	1.434	0.612988	0.846	0.928567	0.27	1.76395e-07	0.183	7.995e-12	0.265	2.01527e-14	0.845	0.443579	0.182	5.05333e-21	0.589	0.0621215	4.639	2.0813e-16	3.187	1.50231e-10	0.843	0.447936	2.718	1.43559e-11
Tb927.11.9530	14-3-3-I protein	start|||||min|max	719	324	280	253	241	191	283	1.082	0.975639	0.709	0.482589	0.887	0.794071	0.765	0.723146	0.356	0.00881308	1.25	0.874245	0.828	0.978213	0.273	0.00294971	0.209	9.50353e-05	0.263	1.93984e-14	0.734	0.492042	0.207	1.08503e-19	0.587	0.218666	1.868	0.00044243	1.472	0.0319661	0.387	2.13208e-08	1.091	0.672776
Tb927.11.16430	18 kDa ER-associated protein (ERAP18)	start|||||max|min	42	79	50	71	135	306	46	0.692	0.685762	6.402	1.95327e-08	4.326	1.98461e-05	0.875	0.834649	1.495	0.270681	0.676	0.440602	0.605	0.44155	1.308	0.509654	5.794	5.97038e-09	3.936	1.01909e-12	2.619	0.00571415	5.739	3.62014e-23	3.876	3.31049e-06	0.188	3.45043e-20	0.274	4.00555e-10	1.077	0.811467	0.723	0.050613
Tb927.8.6060	2-amino-3-ketobutyrate coenzyme A ligase, putative,glycine acetyltransferase, putative	start||||||max	164	220	283	410	370	455	409	0.674	0.449235	1.681	0.0571114	1.262	0.561292	1.826	0.035136	1.066	0.876231	0.751	0.498744	1.232	0.875832	1.947	0.0105946	2.208	0.00111275	1.667	0.0133966	1.555	0.157388	2.187	8.04301e-06	2.071	0.00283118	1.131	0.435292	1.484	0.0213171	2.474	1.06254e-07	2.329	1.09489e-08
Tb927.6.1570	2-hydroxy-3-oxopropionate reductase, putative	start||||||	123	133	114	135	134	140	181	0.819	0.862136	1.289	0.602391	1.266	0.63677	0.991	0.975763	0.861	0.764604	0.983	0.999894	0.811	0.954116	0.853	0.796132	0.9	0.736083	0.89	0.666707	1.027	0.973623	0.892	0.607079	1.045	0.974653	1.614	0.0552187	1.617	0.0886638	1.439	0.213592	1.677	0.0280304
Tb927.11.1450	2-oxoglutarate dehydrogenase E1 component, putative	start|||||min|max	429	475	572	926	790	275	905	0.603	0.668955	0.499	0.231718	1.234	0.75683	1.914	0.276099	0.877	0.801127	2.47	0.266571	1.155	0.993279	1.679	0.320705	0.506	0.169467	1.257	0.363405	1.425	0.522274	0.501	0.000657465	0.577	0.343462	4.151	2.4276e-12	1.656	0.0106513	2.08	0.000128106	2.381	3.76938e-08
Tb927.11.9980	2-oxoglutarate dehydrogenase E1 component, putative	start|||max||min|max	239	363	449	661	542	204	998	0.663	0.811061	0.47	0.304007	1.015	0.982058	1.786	0.454508	1.208	0.842548	2.159	0.516295	1.184	0.993279	2.157	0.22185	0.672	0.593072	1.459	0.148232	1.201	0.78203	0.666	0.163378	0.556	0.434158	6.228	3.52438e-13	2.842	2.61026e-05	4.145	3.29975e-10	3.445	1.30387e-10
Tb927.11.11680	2-oxoglutarate dehydrogenase E2 component, putative	start|||max||min|max	210	196	300	467	430	220	638	0.627	0.533572	0.763	0.583017	1.414	0.430956	2.338	0.0233172	0.74	0.392842	1.854	0.320874	1.467	0.679276	1.731	0.13917	0.828	0.668144	1.544	0.0308798	2.074	0.0414412	0.821	0.362963	1.119	0.643959	3.66	1.34589e-12	1.945	0.000237799	3.004	5.96922e-11	4.071	4.86347e-23
Tb927.10.660	2-oxoisovalerate dehydrogenase alpha subunit, putative	start||||||max	44	80	106	141	135	115	154	0.728	0.726928	1.141	0.804981	1.31	0.55774	1.735	0.194338	1.446	0.381839	1.149	0.887308	1.262	0.919964	2.508	0.0103867	2.082	0.0353454	2.406	1.74887e-06	1.654	0.183212	2.063	5.40147e-05	1.44	0.34463	1.669	0.00386012	1.431	0.0800397	3.443	7.15896e-13	2.389	8.8841e-09
Tb927.10.4330	2-oxoisovalerate dehydrogenase beta subunit, mitochondrial precursor, putative	start||||||max	32	52	80	87	81	98	101	0.899	0.972956	1.283	0.523676	0.997	0.862397	1.63	0.220275	1.289	0.456114	0.777	0.84456	1.465	0.459713	2.101	0.0164976	2.422	0.00082746	1.894	0.00242197	1.461	0.0842745	2.4	0.000279289	1.879	0.0217779	1.29	0.198827	1.635	0.123319	3.096	6.53036e-07	2.409	5.76341e-06
Tb927.10.7930	2,3-bisphosphoglycerate-independent phosphoglycerate mutase (PGAM)	start|||||min|max	639	554	409	322	246	114	386	1.238	0.794984	0.289	2.61895e-06	0.45	0.00142415	0.569	0.0691541	0.688	0.160221	1.558	0.425118	0.705	0.534624	0.392	0.000231637	0.14	1.43641e-15	0.22	8.39621e-07	0.317	1.7996e-06	0.139	5.00634e-10	0.204	1.57858e-10	4.377	6.27484e-06	2.767	0.00161599	0.608	0.164388	0.886	0.753014
Tb927.11.11490	2,3-bisphosphoglycerate-independent phosphoglycerate mutase-like protein, putative	start|||||min|max	105	135	104	94	83	70	110	1.083	0.925512	0.699	0.280489	0.739	0.456163	0.681	0.23393	1.011	0.952201	1.057	0.922043	0.738	0.660187	0.689	0.167077	0.521	0.0138187	0.554	0.00436385	0.545	0.0447089	0.516	0.000391587	0.515	0.0140638	1.995	0.000451133	1.858	0.00583929	1.03	0.915932	1.022	1
Tb927.7.5540	2,4-dienoyl-coa reductase-like protein	start||||||	72	83	116	103	97	81	81	1.097	0.944089	0.73	0.323326	0.836	0.621716	1.224	0.629305	0.91	0.756058	1.145	0.867798	1.343	0.673059	1.114	0.767633	0.892	0.729528	1.027	0.889015	1.122	0.683682	0.883	0.572636	0.98	0.980196	1.256	0.290155	1.081	0.774689	1.11	0.683732	1.224	0.224785
Tb927.7.4790	20S proteasome beta 6 subunit, putative (BETA6)	start||||||	146	169	153	166	147	175	132	0.899	0.938517	1.194	0.720582	0.9	0.711051	0.968	0.980142	0.914	0.784223	0.753	0.629747	0.871	0.978112	0.885	0.747782	0.951	0.71299	0.721	0.050383	0.783	0.38514	0.942	0.529501	1.04	1	0.943	1	1.233	0.240224	0.889	0.607621	0.975	0.952941
Tb927.10.6030	20S proteasome subunit alpha-6, (putative) (TbPSA6)	start||||||	143	215	207	180	168	219	176	1.119	0.936558	1.107	0.839512	0.81	0.459386	0.82	0.68496	1.193	0.567692	0.732	0.52262	0.918	0.993279	0.978	1	1.212	0.541377	0.893	0.489769	0.744	0.256241	1.201	0.405231	1.016	0.953682	0.999	0.8749	1.344	0.117349	1.2	0.407351	1.009	0.995351
Tb927.9.9670	20S proteasome subunit alpha-6, (putative) (TbPSA6)	start||||||	148	165	132	147	137	141	159	0.873	0.936102	1.123	0.851433	1.04	0.932398	0.873	0.818062	0.885	0.781515	0.926	0.972679	0.762	0.875676	0.772	0.507231	0.758	0.323902	0.706	0.0685059	0.793	0.558468	0.751	0.0664118	0.856	0.585538	1.404	0.042547	1.493	0.0536565	1.054	0.848049	1.194	0.339645
Tb927.3.5520	26S proteasome regulatory non-ATPase subunit (RPN1)	start|||||min|max	544	393	391	235	205	165	379	1.624	0.467045	0.438	0.0171973	0.482	0.0368646	0.586	0.183386	0.573	0.0733907	1.1	0.93788	0.951	0.996835	0.335	0.000514031	0.238	2.56768e-06	0.264	1.91242e-13	0.458	0.0196457	0.236	5.55726e-16	0.417	0.00697993	2.91	1.08374e-08	2.605	8.03473e-07	0.688	0.0509667	1.205	0.28255
Tb927.11.14150	27 / Snt309	start||||max||min	18	53	52	86	109	100	29	0.595	0.487539	1.994	0.0602908	2.733	0.00744275	1.586	0.301951	2.365	0.0137787	1.371	0.715858	0.944	0.996835	3.752	0.000146922	4.45	3.65578e-06	6.136	2.98607e-21	2.579	0.00780238	4.409	1.02408e-16	1.881	0.0533497	0.361	2.83253e-08	0.259	3.60298e-11	1.592	0.0215519	0.675	0.0222359
Tb927.9.6060	2Fe-2S iron-sulfur cluster binding domain containing protein, POMP4	start||||||max	50	54	92	102	109	91	107	0.873	0.878161	1.032	0.92507	1.363	0.317405	1.841	0.038692	0.865	0.613209	1.321	0.608529	1.608	0.229342	1.593	0.0995382	1.435	0.151596	1.906	0.000432687	2.191	0.00193817	1.422	0.0447627	1.659	0.0358476	1.484	0.0408884	1.107	0.690052	2.11	3.19786e-05	2.447	1.68112e-09
Tb927.9.10580	3-demethylubiquinone-9 3-methyltransferase, putative	start||||max||	33	77	77	100	116	117	72	0.755	0.685742	1.582	0.18496	1.846	0.0402636	1.265	0.500447	1.899	0.0186312	1.167	0.76093	0.955	0.996835	2.403	0.00112811	2.87	9.4795e-05	3.369	4.75424e-11	1.763	0.0433214	2.843	2.31111e-08	1.511	0.209097	0.76	0.298301	0.641	0.0316115	2.16	1.93061e-05	1.141	0.481622
Tb927.10.4040	3-Ketosphinganine reductase	start|||||max|	85	137	140	141	127	194	136	0.972	1	1.442	0.534981	0.866	0.823257	1.002	1	1.283	0.685023	0.6	0.593838	0.974	1	1.285	0.695111	1.801	0.211281	1.088	0.708362	0.843	0.78433	1.785	0.00107851	1.404	0.51989	0.876	0.566427	1.438	0.0716749	1.564	0.0188641	1.223	0.28532
Tb927.11.6630	3-methylcrotonoyl-CoA carboxylase beta subunit, putative	start|||max||min|max	56	121	130	159	138	87	156	0.794	0.747671	0.701	0.247873	0.969	0.974868	1.293	0.488881	1.712	0.042087	1.382	0.50349	1.026	1	2.213	0.00286299	1.232	0.409209	1.713	0.00260034	0.995	0.97614	1.221	0.250985	0.72	0.241163	2.263	9.77036e-06	1.613	0.0213251	2.762	3.38889e-09	1.619	0.00247517
Tb927.8.2480	3-oxo-5-alpha-steroid 4-dehydrogenase-like, putative	start||min|||max|	49	78	25	33	35	58	26	0.728	0.673996	2.504	0.00192886	1.647	0.190501	0.413	0.00688276	1.247	0.548313	0.658	0.325952	0.301	2.34871e-05	0.515	0.0341322	0.939	0.749999	0.621	0.00477959	0.495	0.00768679	0.931	0.591052	0.753	0.289244	0.553	0.00456453	0.828	0.691122	0.515	0.000474922	0.414	2.42501e-07
Tb927.3.1840	3-oxo-5-alpha-steroid 4-dehydrogenase, putative	start|||||min|max	272	142	75	73	72	51	292	1.007	1	0.711	0.230607	1.025	0.935496	0.499	0.0190573	0.414	9.15591e-05	1.442	0.402431	0.502	0.0223592	0.206	5.02029e-10	0.148	4.11316e-15	0.214	5.77224e-14	0.515	0.0130093	0.146	7.82507e-22	0.357	2.16846e-05	7.175	1.10994e-21	4.902	1.25083e-13	1.05	0.874933	2.547	3.07352e-08
Tb927.2.5210	3-oxoacyl-ACP reductase, putative	start||||||	66	95	107	97	90	102	72	1.076	0.943532	0.996	0.978053	0.835	0.60467	0.999	0.981951	1.148	0.683698	0.838	0.791894	1.075	0.993279	1.147	0.735224	1.23	0.44306	1.038	0.842816	0.898	0.766286	1.219	0.287133	1.071	0.836311	0.887	0.569919	1.042	0.88621	1.081	0.751964	0.945	0.784436
Tb927.3.5630	3,2-trans-enoyl-CoA isomerase, mitochondrial precursor, putative	start|||||max|min	28	71	90	119	138	209	45	0.746	0.699429	2.415	0.00101519	1.89	0.0343245	1.638	0.14186	2.013	0.00759284	0.783	0.613757	1.221	0.875832	3.298	8.11851e-06	5.937	4.19081e-13	4.672	5.0303e-16	2.308	0.00224851	5.881	3.31198e-23	2.949	5.3965e-06	0.263	3.34842e-13	0.331	8.54013e-08	1.548	0.0300905	0.772	0.145103
Tb927.3.3070	3', 5'-cyclic nucleotide phosphodiesterase, putative (PDEC)	start|||||min|	77	57	82	63	59	38	55	1.28	0.847178	0.476	0.0929689	0.714	0.523674	1.073	0.933918	0.591	0.176363	1.501	0.613757	1.374	0.870152	0.634	0.274776	0.386	0.0120107	0.584	0.0241319	0.981	1	0.383	2.48815e-05	0.654	0.38254	1.876	0.0157398	1.231	0.54986	0.718	0.176534	1.22	0.407286
Tb927.3.3340	3', 5'-cyclic nucleotide phosphodiesterase, putative (PDED)	start||||||	55	74	50	66	71	42	62	0.745	0.69701	0.869	0.733334	1.61	0.117558	0.875	0.821386	1.078	0.881766	1.853	0.12738	0.652	0.429543	0.943	0.898751	0.61	0.067067	1.137	0.539784	1.049	0.873226	0.604	0.0063658	0.566	0.0456625	1.863	0.00128666	0.99	0.969353	1.126	0.631275	1.048	0.766149
Tb927.11.10870	32 kDa ER-associated protein (ERAP32)	start||||||	29	37	50	34	34	45	31	1.47	0.595126	0.923	0.759747	0.753	0.403881	0.884	0.845247	1.011	1	0.815	0.791437	1.299	0.805629	0.894	0.786857	1.213	0.60823	0.995	0.950375	0.978	0.959782	1.201	0.47202	1.2	0.640031	0.875	0.677475	1.057	0.806252	1.051	0.862034	1.043	0.818179
Tb927.10.11800	33 kDa inner dynein arm light chain, axonemal, putative,dynein light chain, putative	start||||||	56	84	101	99	83	78	58	0.997	1	0.805	0.610457	0.719	0.31758	1.146	0.770985	1.208	0.559307	0.893	0.845485	1.143	0.966165	1.385	0.286387	1.112	0.548699	0.999	0.957254	0.821	0.566259	1.102	0.409039	0.92	0.953453	0.934	0.503695	1.03	0.963929	1.029	0.924845	0.854	0.372615
Tb927.10.5360	40S ribosomal protein S10	start|||||max|min	804	1193	1139	1700	2575	4081	1395	0.654	0.8942	3.753	0.166685	3.286	0.247712	1.396	0.802429	1.177	0.91061	0.876	0.958829	0.913	1	1.643	0.638277	4.033	0.099083	3.552	5.80352e-06	3	0.24615	3.996	9.92662e-08	3.427	0.145818	0.428	0.00296753	0.482	0.0280418	1.711	0.0577327	1.459	0.124142
Tb927.10.8430	40S ribosomal protein S12	start||||max||	626	958	776	1159	1795	2082	1300	0.653	0.851489	2.811	0.166804	3.395	0.113679	1.185	0.876046	1.215	0.841093	1.208	0.936477	0.774	0.990103	1.44	0.659242	2.642	0.145712	3.209	3.59389e-06	2.627	0.193506	2.617	5.09164e-05	2.175	0.26836	0.776	0.4413	0.633	0.155391	2.032	0.00351185	1.679	0.0173991
Tb927.11.4290	40S ribosomal protein S12	start|||||max|min	456	513	540	836	1050	1474	599	0.631	0.699429	2.861	0.0252017	2.531	0.0600362	1.597	0.453245	0.891	0.845508	0.884	0.927591	1.007	1	1.423	0.496917	2.567	0.0303935	2.284	0.00161115	2.548	0.0463384	2.544	0.000158783	2.881	0.014983	0.505	0.0135524	0.563	0.0610965	1.286	0.397651	1.447	0.10614
Tb927.6.4980	40S ribosomal protein S14	start||||max||	877	1241	1174	1680	2298	3010	1855	0.682	0.870248	2.681	0.189395	2.696	0.233584	1.326	0.790646	1.121	0.916469	1.006	0.988736	0.904	0.996835	1.487	0.628829	2.718	0.131178	2.75	9.98109e-05	2.438	0.257574	2.693	1.78465e-05	2.424	0.187403	0.765	0.329971	0.75	0.478739	2.061	0.003075	1.845	0.00425516
Tb927.7.2340	40S ribosomal protein S15	start|||||max|min	1041	1568	1655	2601	2985	3828	1621	0.621	0.708962	2.426	0.0971577	2.205	0.167141	1.626	0.466062	1.193	0.785957	0.909	0.946732	1.009	1	1.939	0.200459	2.92	0.0230916	2.671	7.94208e-05	2.226	0.138416	2.893	6.04972e-06	2.448	0.070273	0.53	0.0186261	0.574	0.0672964	1.533	0.0914391	1.29	0.265593
Tb927.11.6140	40S ribosomal protein S15A	start||||max||min	463	734	679	1176	1783	1654	646	0.563	0.551079	2.553	0.0374741	3.816	0.00272374	1.571	0.451973	1.257	0.680978	1.495	0.655632	0.885	0.993279	1.974	0.138553	2.84	0.0106668	4.269	4.56791e-07	3.377	0.00501345	2.814	0.00016264	2.259	0.0564426	0.489	0.0199969	0.322	0.000450508	1.376	0.319561	1.098	0.737644
Tb927.7.1040	40S ribosomal protein S16	start||||max||min	932	1237	1098	1775	2563	2744	1460	0.604	0.743992	2.62	0.106035	3.308	0.0448515	1.406	0.694443	1.052	0.955593	1.262	0.886455	0.849	0.993279	1.479	0.54778	2.339	0.120922	2.97	4.39986e-05	2.808	0.0770142	2.317	0.00107898	2.224	0.160101	0.663	0.202003	0.518	0.0372444	1.538	0.120605	1.467	0.105753
Tb927.11.11820	40S ribosomal protein S17	start||||max||min	693	1081	905	1302	2090	2658	898	0.679	0.833418	3.075	0.053191	3.45	0.0422184	1.179	0.863835	1.238	0.777636	1.122	0.969098	0.801	0.983494	1.46	0.570392	3.048	0.0347208	3.439	2.11932e-05	2.762	0.0937442	3.02	3.81531e-05	2.462	0.100349	0.426	0.00345104	0.374	0.00291108	1.285	0.453298	1.042	0.907773
Tb927.10.5340	40S ribosomal protein S18	start||||max||min	658	966	993	1490	2532	2797	833	0.65	0.705922	2.95	0.0166867	3.911	0.00336673	1.513	0.492177	1.165	0.799076	1.326	0.826784	0.984	1	1.762	0.223725	3.38	0.00300081	4.506	3.79322e-05	3.847	0.00286351	3.348	0.000338231	2.902	0.010291	0.375	0.00736411	0.279	0.00189752	1.256	0.60336	1.082	0.83517
Tb927.4.1860	40S ribosomal protein S19	start||||max||	719	1084	956	1269	1504	1605	1185	0.735	0.837345	1.759	0.334825	1.969	0.244346	1.147	0.838529	1.196	0.786617	1.119	0.944146	0.844	0.993279	1.372	0.553245	1.774	0.266844	1.997	0.00271902	1.661	0.383151	1.758	0.0130099	1.484	0.509576	0.917	0.939044	0.807	0.547589	1.611	0.0342133	1.353	0.141222
Tb927.10.14710	40S ribosomal protein S2	start|||||max|	1597	2098	2228	2934	3451	4921	2624	0.741	0.839168	2.315	0.104993	1.927	0.240449	1.37	0.641158	1.041	0.957909	0.832	0.892117	1.015	1	1.427	0.49346	2.448	0.0520131	2.049	0.00142558	1.956	0.196396	2.425	2.92262e-05	2.351	0.0719165	0.665	0.121086	0.787	0.467472	1.613	0.0299104	1.554	0.0194342
Tb927.11.6500	40S ribosomal protein S21	start||||max||	1056	1270	1325	1979	2441	2388	1555	0.654	0.410259	1.889	0.0250911	2.365	0.00124191	1.526	0.18011	0.954	0.897767	1.252	0.647929	0.998	1	1.456	0.16716	1.798	0.0284389	2.264	1.45958e-05	2.36	0.000930046	1.781	0.00300969	1.885	0.0200114	0.812	0.501669	0.638	0.044341	1.445	0.0602309	1.521	0.00995146
Tb927.10.1090	40S ribosomal protein S23	start|||||max|min	1053	1636	1569	2542	3044	4213	1715	0.602	0.434482	2.813	0.00131646	2.452	0.00997264	1.523	0.311938	1.231	0.589323	0.872	0.838126	0.917	0.993279	1.874	0.053931	3.175	9.76405e-05	2.784	2.91089e-05	2.249	0.0194228	3.146	3.16122e-07	2.58	0.00172475	0.509	0.00716885	0.575	0.069549	1.602	0.0517768	1.307	0.218822
Tb927.10.7340	40S ribosomal protein S24E	start||||max||	843	1032	898	1287	1809	2025	1470	0.681	0.828947	2.362	0.169164	2.81	0.106701	1.222	0.811925	0.97	0.963371	1.19	0.926442	0.832	0.993279	1.186	0.792575	1.907	0.267146	2.282	7.78062e-05	2.338	0.169447	1.889	0.0015286	1.966	0.254958	0.905	0.86211	0.75	0.333284	1.71	0.00711034	1.769	0.000745666
Tb927.11.8200	40S ribosomal protein S26	start|||||max|	494	709	708	971	1149	1461	706	0.711	0.75903	2.165	0.0629252	2.041	0.12678	1.342	0.606715	1.137	0.809537	0.943	0.935104	0.954	0.996835	1.526	0.320555	2.349	0.0218729	2.227	0.0072733	1.947	0.147164	2.327	0.00144993	2.065	0.0638954	0.605	0.109092	0.632	0.247356	1.408	0.254962	1.243	0.39654
Tb927.7.230	40S ribosomal protein S33	start||||max||min	566	857	689	1003	1538	1728	869	0.671	0.847178	2.626	0.159722	3.264	0.0968894	1.147	0.888053	1.199	0.833633	1.243	0.921548	0.77	0.979938	1.376	0.671937	2.424	0.151927	3.031	0.000163713	2.512	0.189463	2.401	0.00142696	2.021	0.285584	0.63	0.163694	0.499	0.0502486	1.513	0.172737	1.266	0.391783
Tb927.10.3940	40S ribosomal protein S3A	start||||max||min	1232	1782	1915	3300	4051	4367	1862	0.566	0.502465	2.39	0.0411188	2.714	0.0187261	1.814	0.244257	1.148	0.79655	1.135	0.916494	1.027	1	2.082	0.0791565	2.819	0.007081	3.218	4.87146e-07	2.788	0.0125672	2.792	4.59573e-06	2.456	0.0242588	0.534	0.0141565	0.463	0.00387774	1.491	0.102437	1.304	0.222452
Tb927.11.3590	40S ribosomal protein S4	start|||||max|	1524	2155	2012	3030	3455	4344	2657	0.648	0.534908	2.266	0.0163951	2.084	0.0314527	1.377	0.481269	1.121	0.777836	0.92	0.948989	0.893	0.988909	1.544	0.20254	2.267	0.0093492	2.097	0.00184127	1.86	0.0692987	2.246	0.000551665	2.023	0.0366303	0.762	0.46107	0.816	0.576515	1.711	0.0208207	1.532	0.0374228
Tb927.11.6300	40S ribosomal protein S5	start|||||max|min	990	1389	1418	2648	3508	5192	1449	0.523	0.682136	3.824	0.0247614	3.348	0.0712774	1.87	0.44659	1.112	0.912713	0.876	0.905431	0.977	1	2.079	0.264941	4.154	0.0082695	3.659	2.18986e-07	3.272	0.0618703	4.116	1.57253e-10	3.736	0.0126949	0.351	6.73567e-06	0.395	0.00125088	1.444	0.160737	1.303	0.230009
Tb927.9.3920	40S ribosomal protein S7	start|||||max|	1212	1713	1974	3083	3234	4309	1916	0.625	0.476687	2.291	0.0165622	1.859	0.101344	1.765	0.131629	1.119	0.796455	0.811	0.776864	1.103	0.993279	1.975	0.0341322	2.827	0.000794942	2.307	0.00195828	2.049	0.0403498	2.801	4.91923e-05	2.526	0.0035478	0.556	0.0513231	0.675	0.270182	1.558	0.102286	1.397	0.14827
Tb927.10.7710	40S ribosomal protein S8	start||||max||	109	145	151	232	244	255	173	0.634	0.402917	1.774	0.0669147	1.827	0.0329312	1.571	0.173675	1.057	0.880707	1.03	0.923693	0.996	1	1.661	0.0688163	1.868	0.02782	1.936	0.000327546	1.82	0.0268465	1.851	0.00195664	1.767	0.0618113	0.842	0.703632	0.805	0.341941	1.559	0.0185418	1.48	0.0159897
Tb927.8.6150	40S ribosomal protein S8	start|||||max|min	1246	1761	2027	3283	5456	8956	2243	0.602	0.734858	4.61	0.00403426	4.081	0.014714	1.828	0.412716	1.12	0.88828	0.885	0.904136	1.101	0.993279	2.047	0.222576	5.685	0.000344157	5.062	2.59914e-13	4.493	0.00580365	5.633	9.34988e-18	5.075	0.000506791	0.314	2.41852e-08	0.349	2.50295e-05	1.767	0.00924627	1.583	0.0156704
Tb927.11.10910	40S ribosomal protein SA	start||||||	1439	1939	1941	2721	2818	2798	1555	0.696	0.488884	1.507	0.1547	1.623	0.108103	1.375	0.325786	1.068	0.856758	1.076	0.944731	0.957	0.99507	1.469	0.141684	1.541	0.0930826	1.669	0.0139431	1.553	0.136165	1.527	0.0294223	1.443	0.181521	0.707	0.111859	0.647	0.0695649	1.079	0.763321	1.014	0.939991
Tb927.9.11050	4E-IP, 4E-interacting protein, putative	start|||||min|max	236	78	119	127	117	43	189	0.913	0.959678	0.379	0.0141509	0.966	0.969722	1.59	0.337078	0.262	3.41632e-06	2.551	0.0642112	1.451	0.747118	0.417	0.0131004	0.144	9.38694e-09	0.37	4.36329e-08	1.402	0.365399	0.143	9.61252e-25	0.55	0.15349	5.573	1.4426e-18	2.152	8.51503e-05	0.796	0.289352	3.046	1.02472e-13
Tb927.3.4940	5-histidylcysteine sulfoxide synthase, 1st step ovothiol s/s	start||||||	81	100	97	112	97	66	126	0.845	0.870248	0.711	0.331978	0.917	0.852331	1.095	0.866635	0.984	0.945887	1.289	0.698559	0.926	0.993279	1.078	0.872146	0.648	0.135652	0.841	0.578917	0.849	0.66779	0.642	0.117268	0.659	0.189097	2.42	0.00124767	1.849	0.0340182	1.555	0.115997	1.584	0.0378208
Tb927.8.2610	5-methyltetrahydropteroyltriglutamate-homocysteine S-methyltransferase, putative	start||||||min	95	84	118	80	65	57	30	1.444	0.551773	0.506	0.0189259	0.458	0.00759307	0.934	0.880945	0.696	0.196449	0.905	0.909829	1.348	0.696567	0.65	0.140409	0.475	0.00423509	0.433	1.17333e-05	0.618	0.113332	0.471	3.63526e-05	0.683	0.197279	0.671	0.0272649	0.73	0.116664	0.316	5.18259e-11	0.455	1.98844e-06
Tb927.4.750	50S ribosomal protein L7Ae, putative	start||||max||min	82	120	106	166	236	210	105	0.62	0.414116	2.087	0.0207324	3.133	0.00016271	1.361	0.428055	1.166	0.693303	1.501	0.417959	0.843	0.947855	1.587	0.129722	2.053	0.0143977	3.099	8.7495e-09	2.643	0.00105533	2.034	0.000297836	1.761	0.0725997	0.622	0.0356344	0.408	3.99023e-05	1.265	0.295744	1.089	0.678608
Tb927.8.1020	6-phosphofructo-2-kinase/fructose-2,6-biphosphatase, putative	start|||||min|	81	96	83	87	76	49	55	0.933	0.943532	0.614	0.138934	0.856	0.617052	0.881	0.853944	0.95	0.893536	1.394	0.645138	0.822	0.897005	0.837	0.666349	0.479	0.00716773	0.672	0.0244796	0.703	0.197255	0.475	9.45537e-05	0.505	0.0173518	1.428	0.123443	1.009	0.864777	0.678	0.0520841	0.716	0.0560995
Tb927.7.1610	6-phosphofructo-2-kinase/fructose-2,6-biphosphatase, putative	start||||||	88	146	181	162	143	115	81	1.088	0.966917	0.662	0.202079	0.726	0.352434	1.089	0.824506	1.316	0.357577	1.097	0.920939	1.185	0.923275	1.433	0.201546	1.033	0.769047	1.14	0.404617	0.861	0.727606	1.024	0.700895	0.785	0.514949	0.897	0.40359	0.806	0.234974	0.918	0.744712	0.7	0.0366081
Tb927.3.2710	6-phosphofructo-2-kinase/fructose-2,6-bisphosphatase	start|||||min|max	118	141	132	113	103	54	96	1.138	0.927388	0.421	0.00301917	0.757	0.371565	0.785	0.608076	0.95	0.896519	1.799	0.192392	0.893	0.978213	0.746	0.380714	0.357	9.16087e-05	0.646	0.0166302	0.676	0.161625	0.354	3.03743e-08	0.376	0.00030815	2.298	3.36476e-05	1.258	0.254879	0.813	0.36051	0.859	0.432329
Tb927.11.6330	6-phosphoglucolactonase	start||||||	32	33	41	34	34	57	31	1.205	0.858236	1.434	0.514444	0.894	0.808356	1.002	1	0.831	0.619886	0.624	0.546089	1.207	0.923286	0.832	0.632894	1.438	0.443358	0.902	0.780918	1.079	0.824459	1.425	0.411687	1.73	0.17605	0.665	0.360585	1.05	0.927908	0.947	0.898167	1.143	0.627772
Tb927.9.12110	6-phosphogluconate dehydrogenase, decarboxylating (gnD)	start||||min||max	322	208	239	175	160	158	266	1.331	0.68923	0.689	0.221676	0.659	0.104596	0.823	0.661253	0.514	0.00537342	0.956	0.87889	1.095	0.987192	0.422	0.00103614	0.387	0.000126676	0.373	9.09685e-09	0.721	0.174842	0.384	8.18694e-08	0.755	0.365776	2.107	9.69922e-05	2.171	1.94045e-05	0.809	0.311963	1.581	0.00494806
Tb927.5.1820	60S acidic ribosomal protein	start|||||max|min	236	482	367	476	992	1646	278	0.753	0.865197	4.683	0.00302974	4.473	0.00861802	0.968	1	1.623	0.42796	0.955	0.934463	0.728	0.941558	1.571	0.439241	5.536	0.000340266	5.316	2.44924e-06	3.259	0.0387306	5.483	7.20003e-08	3.412	0.00870952	0.213	2.95332e-06	0.22	0.000114168	1.169	0.734544	0.723	0.329361
Tb927.9.5690	60S acidic ribosomal protein	start||||max||	442	641	505	720	1071	1330	715	0.684	0.877345	2.758	0.187535	3.056	0.17401	1.099	0.928466	1.152	0.896377	1.108	0.98015	0.752	0.983857	1.267	0.790698	2.39	0.20843	2.664	2.10703e-05	2.299	0.29994	2.368	4.48975e-05	2.075	0.30964	0.67	0.105145	0.596	0.0684103	1.587	0.0445038	1.383	0.119849
Tb927.6.5120	60S acidic ribosomal protein P2	start|max|min||max||	329	745	466	693	992	1283	661	0.657	0.851489	2.878	0.152091	3.002	0.168086	0.912	0.97245	1.794	0.472964	1.043	1	0.599	0.888194	1.635	0.54059	3.093	0.0842819	3.245	4.18934e-08	1.799	0.480365	3.064	1.18786e-08	1.724	0.445316	0.645	0.0535129	0.609	0.0709717	1.976	0.000683035	1.105	0.638814
Tb927.10.3380	60S acidic ribosomal protein P2	start||||max||min	397	684	595	935	1401	1606	539	0.621	0.613724	2.826	0.0092928	3.41	0.00334091	1.339	0.629305	1.369	0.495132	1.207	0.904353	0.831	0.968725	1.833	0.152156	3.216	0.00138343	3.902	2.71603e-05	2.835	0.0133747	3.186	9.4147e-05	2.349	0.0243431	0.419	0.00662754	0.342	0.00356379	1.335	0.447746	0.979	0.937489
Tb927.10.10010	60S acidic ribosomal subunit	start||||||	74	77	79	122	123	122	101	0.633	0.410625	1.611	0.136752	1.67	0.0673925	1.556	0.190051	0.82	0.516248	1.036	0.909411	0.986	1	1.276	0.434072	1.302	0.45123	1.357	0.092304	1.646	0.0548533	1.29	0.297712	1.588	0.125557	1.028	0.642242	0.977	0.870686	1.326	0.176744	1.622	0.00237921
Tb927.11.2060	60S acidic ribosomal subunit	start||||||max	1911	1987	2068	2771	2651	3523	3256	0.728	0.769836	1.784	0.176136	1.323	0.621374	1.367	0.566459	0.824	0.673274	0.742	0.702265	0.996	1	1.126	0.790216	1.464	0.365419	1.092	0.858804	1.318	0.591208	1.45	0.0652092	1.776	0.149829	1.163	0.260226	1.544	0.0119723	1.686	0.00367078	2.053	1.51483e-06
Tb927.10.8200	60S Ribosomal protein L1	start||||max||	71	114	87	126	148	146	91	0.672	0.502465	1.766	0.0498394	2.101	0.00365313	1.076	0.885152	1.29	0.406837	1.189	0.658793	0.723	0.625041	1.388	0.290512	1.646	0.0662225	1.97	6.62291e-05	1.518	0.083456	1.631	0.0103485	1.277	0.468423	0.78	0.301859	0.646	0.0153861	1.272	0.255842	0.989	0.975553
Tb927.9.8070	60S ribosomal protein L10	start||||max||min	1082	1775	1723	2759	3719	3988	1745	0.609	0.673014	2.428	0.0707675	2.942	0.0260523	1.524	0.509429	1.3	0.645589	1.212	0.881373	0.928	0.996835	1.981	0.1553	2.93	0.0138049	3.572	9.50686e-07	2.732	0.0324642	2.903	2.18817e-05	2.254	0.0790367	0.548	0.0410106	0.445	0.00697884	1.591	0.0846948	1.228	0.393239
Tb927.10.13500	60S ribosomal protein L10a	start||||max||	1291	1888	1786	2702	2981	3158	1820	0.645	0.437156	1.853	0.0409681	1.974	0.0247322	1.402	0.36471	1.159	0.66567	1.066	0.945668	0.905	0.988467	1.626	0.0912013	1.943	0.0156275	2.082	0.000125794	1.786	0.0577452	1.925	0.000391501	1.676	0.0855737	0.723	0.167029	0.668	0.0880331	1.391	0.0898112	1.204	0.293298
Tb927.9.7590	60S ribosomal protein L11	start|||||max|min	856	1193	1297	1959	2549	3744	1214	0.646	0.708962	3.032	0.0204711	2.621	0.0489372	1.611	0.425493	1.105	0.886701	0.864	0.923693	1.04	0.996835	1.78	0.226367	3.486	0.00408373	3.03	0.00118957	2.726	0.0293409	3.453	0.00018965	3.154	0.00900025	0.406	0.0154067	0.462	0.0510317	1.401	0.388819	1.272	0.442982
Tb927.3.3310	60S ribosomal protein L13	start||||max||	1179	1840	1706	2481	2704	2885	1709	0.671	0.620652	1.773	0.143237	1.854	0.11509	1.322	0.566008	1.238	0.608953	1.046	0.969098	0.887	0.992661	1.636	0.170079	1.945	0.0528655	2.046	0.000161297	1.644	0.200395	1.927	0.00041238	1.572	0.246505	0.743	0.228752	0.7	0.13316	1.432	0.0614001	1.161	0.406043
Tb927.7.5000	60S ribosomal protein L19	start|||||max|min	1201	1568	1546	1982	2657	5064	1804	0.761	0.880176	3.437	0.0178484	2.336	0.139292	1.238	0.80742	1.037	0.961291	0.68	0.716223	0.942	0.996835	1.283	0.696504	3.356	0.0112396	2.293	0.00796224	2.2	0.151832	3.324	3.33495e-05	3.237	0.0152368	0.446	0.0124206	0.646	0.269218	1.481	0.236207	1.434	0.199336
Tb927.11.16280	60S ribosomal protein L2 L8	start|||||max|min	872	1128	1203	1732	2075	3450	1467	0.678	0.851489	3.005	0.108665	2.178	0.314871	1.505	0.666534	1.025	0.989231	0.725	0.834113	1.02	1	1.542	0.558393	3.141	0.0614824	2.29	0.000207424	2.222	0.260624	3.112	2.64112e-08	3.065	0.0694092	0.534	0.00648433	0.725	0.305745	1.661	0.0177146	1.626	0.00761256
Tb927.7.5180	60S ribosomal protein L23a or L25	start||||max||min	675	946	781	1183	1622	1804	840	0.644	0.502465	2.422	0.00658177	2.856	0.00108436	1.226	0.670105	1.112	0.801488	1.179	0.832631	0.79	0.878166	1.362	0.370222	2.126	0.0148506	2.522	0.000147728	2.256	0.0125304	2.106	0.00188532	1.913	0.0487221	0.586	0.0524312	0.489	0.0100557	1.234	0.463391	1.114	0.672871
Tb927.10.5480	60S ribosomal protein L24	start|||||max|min	564	916	1001	1559	1847	2501	929	0.627	0.785548	2.622	0.126835	2.312	0.211722	1.667	0.526008	1.287	0.734856	0.882	0.944146	1.046	0.996835	2.147	0.210626	3.529	0.0218737	3.13	0.000424109	2.417	0.157625	3.496	4.77301e-05	2.741	0.0805755	0.466	0.0312992	0.52	0.0963641	1.628	0.145871	1.269	0.427094
Tb927.11.6360	60S ribosomal protein L24	start||||max||	91	88	103	147	187	234	121	0.682	0.685742	2.385	0.0254483	2.363	0.0185732	1.632	0.290011	0.774	0.522339	0.991	0.972125	1.113	0.993279	1.263	0.574693	2.054	0.0531313	2.047	0.0079271	2.629	0.00463895	2.035	0.0139825	2.654	0.00609743	0.639	0.204185	0.635	0.135613	1.3	0.430823	1.685	0.0282254
Tb927.11.15880	60S ribosomal protein L27	start||||max||min	921	1850	1745	2705	4295	5146	1608	0.63	0.767392	3.086	0.0460813	3.666	0.0306274	1.432	0.657538	1.592	0.451969	1.188	0.945668	0.902	0.99507	2.281	0.152708	4.431	0.00320736	5.296	5.38664e-07	3.306	0.0418962	4.391	1.11569e-06	2.783	0.0494808	0.389	0.0039095	0.323	0.00295606	1.708	0.118868	1.076	0.855807
Tb927.9.11490	60S ribosomal protein L27a	start||||max||min	805	1376	1098	1935	3923	6184	1052	0.554	0.49527	5.876	3.83277e-06	5.842	1.51314e-05	1.378	0.605993	1.355	0.526014	0.994	0.948052	0.763	0.913914	1.867	0.153003	6.076	3.68148e-07	6.075	1.1368e-10	4.46	0.000157251	6.019	1.60527e-12	4.486	1.01058e-05	0.214	4.64439e-09	0.212	4.1008e-07	1.287	0.449707	0.953	0.874391
Tb927.11.6180	60S ribosomal protein L28	start||||max||min	915	1609	1344	2380	3721	3815	1290	0.551	0.234235	2.971	4.54823e-05	4.08	2.28089e-07	1.448	0.317063	1.395	0.247611	1.373	0.569478	0.798	0.857087	2.02	0.0108048	3.309	1.62199e-06	4.569	7.95367e-10	3.258	1.17456e-05	3.278	3.31132e-07	2.373	0.000764035	0.422	0.000599993	0.303	1.2566e-05	1.384	0.24051	0.996	0.965791
Tb927.4.1790	60S ribosomal protein L3	start|||||max|	2108	2933	2853	4094	3972	4836	3015	0.68	0.47712	1.777	0.0470257	1.459	0.243126	1.368	0.365725	1.103	0.785044	0.821	0.742864	0.931	0.993279	1.509	0.131563	1.824	0.0238746	1.506	0.0474832	1.358	0.356574	1.807	0.00196547	1.654	0.0799319	0.781	0.372911	0.937	0.955458	1.41	0.0778763	1.283	0.13814
Tb927.10.4120	60S ribosomal protein L30	start||||max||min	555	878	828	1349	2274	2378	736	0.599	0.648727	3.003	0.0118399	4.199	0.00160836	1.507	0.523679	1.255	0.696239	1.398	0.781549	0.903	0.993279	1.89	0.182843	3.401	0.00204255	4.781	5.84759e-07	3.79	0.00262029	3.369	1.88851e-05	2.711	0.011994	0.389	0.00186217	0.274	0.000210598	1.312	0.457826	1.049	0.868842
Tb927.9.1810	60S ribosomal protein L35	start||||max||min	678	932	957	1515	2434	2649	1008	0.617	0.497707	2.897	0.0012528	3.801	8.3911e-05	1.593	0.28372	1.09	0.852098	1.312	0.75024	0.982	1	1.736	0.116292	3.101	0.000192429	4.092	1.13255e-06	3.734	6.10681e-05	3.072	2.82199e-05	2.846	0.000564317	0.475	0.0113343	0.357	0.00171386	1.46	0.229585	1.344	0.265379
Tb927.4.2180	60S ribosomal protein L35a	start||||max||	516	743	682	920	1133	1407	670	0.723	0.817683	2.166	0.107467	2.14	0.123833	1.213	0.790255	1.143	0.827741	0.988	1	0.877	0.993279	1.387	0.525464	2.171	0.0755963	2.157	0.00274819	1.877	0.194936	2.151	0.00200791	1.9	0.171539	0.594	0.0717853	0.593	0.0851609	1.278	0.400797	1.123	0.662918
Tb927.10.1590	60S ribosomal protein L36	start|||||max|min	235	472	422	571	663	888	300	0.721	0.594608	2.206	0.00642356	1.937	0.0311579	1.185	0.646942	1.592	0.0906766	0.878	0.859141	0.854	0.943913	1.887	0.0187751	3	2.47066e-05	2.649	3.29096e-06	1.655	0.113033	2.972	4.2197e-08	1.885	0.0272809	0.425	7.89345e-05	0.477	0.00188451	1.264	0.3172	0.797	0.236342
Tb927.9.15210	60S ribosomal protein L36	start|||||max|min	291	310	489	707	1000	1421	171	0.675	0.701225	3.053	0.00608565	2.871	0.0119096	2.233	0.0749031	0.844	0.73848	0.94	0.96303	1.506	0.718383	1.885	0.120326	3.883	0.000259826	3.672	0.000662476	4.325	0.000160998	3.847	0.00020948	4.599	2.73812e-05	0.151	8.63422e-07	0.159	7.77024e-06	0.582	0.179167	0.692	0.290309
Tb927.10.3280	60S ribosomal protein L38	start||||max||min	401	734	694	1303	2128	1681	640	0.52	0.39457	2.542	0.0218797	4.618	0.000106855	1.738	0.261956	1.453	0.381457	1.817	0.339379	0.903	0.993279	2.525	0.0169559	3.336	0.00101888	6.096	2.19762e-07	4.171	0.000196622	3.305	0.000350971	2.296	0.034637	0.471	0.0465229	0.256	0.000413058	1.558	0.251283	1.076	0.865697
Tb927.8.5260	60S ribosomal protein L39	start||||max||min	354	423	336	435	781	920	384	0.753	0.864087	2.868	0.037806	3.649	0.0153639	1.007	1	0.95	0.938527	1.272	0.895791	0.758	0.952398	0.956	0.964916	2.063	0.129059	2.64	0.0010969	2.765	0.0591575	2.044	0.00739437	2.173	0.107006	0.523	0.0235108	0.405	0.00667491	1.068	0.878295	1.129	0.701816
Tb927.3.5050	60S ribosomal protein L4	start|||||max|min	1788	2546	3731	5561	5224	6373	2496	0.655	0.42885	1.789	0.0360514	1.414	0.27736	2.139	0.00546139	1.13	0.706982	0.791	0.656455	1.401	0.552489	2.417	0.000512809	2.831	1.52347e-05	2.251	1.17333e-05	1.981	0.010489	2.804	4.39956e-09	2.505	0.000157582	0.491	0.000218201	0.611	0.0222593	1.376	0.105991	1.223	0.263564
Tb927.11.3230	60S ribosomal protein L44	start||||max||min	455	715	525	926	1954	1658	564	0.554	0.598842	3.299	0.0123517	6.171	0.000276532	1.267	0.76881	1.25	0.715847	1.871	0.52573	0.702	0.879313	1.584	0.398651	2.893	0.014884	5.442	1.2645e-05	4.33	0.00297298	2.866	0.00245754	2.315	0.0612382	0.426	0.0211009	0.224	0.000506602	1.221	0.688101	0.981	0.942865
Tb927.10.11390	60S ribosomal protein L6	start||||max||min	1078	1601	1458	2572	3765	4009	2157	0.553	0.837345	2.877	0.280506	3.678	0.199648	1.573	0.738067	1.178	0.905291	1.278	0.934773	0.87	0.996835	1.853	0.552745	2.948	0.20804	3.791	3.46315e-10	3.201	0.21345	2.921	9.2559e-08	2.504	0.295043	0.669	0.0866372	0.515	0.00727136	1.953	0.00117047	1.664	0.0065521
Tb927.7.1740	60S ribosomal protein L7	start|||||max|min	1161	1612	1627	2493	2907	4268	1681	0.637	0.773522	2.754	0.0826592	2.211	0.203615	1.515	0.595321	1.101	0.908347	0.803	0.88936	0.966	1	1.668	0.39524	2.927	0.0416247	2.363	0.011184	2.135	0.196346	2.9	0.000949456	2.66	0.0722927	0.496	0.0631676	0.609	0.24226	1.44	0.314426	1.313	0.359273
Tb927.10.13730	60S ribosomal protein L7	start||||||	79	78	96	125	133	125	121	0.753	0.690714	1.355	0.334458	1.567	0.107026	1.57	0.175454	0.777	0.391028	1.156	0.773505	1.182	0.932055	1.219	0.523476	1.244	0.457271	1.447	0.0331545	1.853	0.0142561	1.233	0.300399	1.602	0.0771942	1.21	0.285188	1.03	1	1.491	0.0419225	1.926	2.40446e-05
Tb927.4.5170	60S ribosomal protein L7/L12, putative	start|||||max|min	27	43	38	51	55	68	30	0.73	0.677963	1.879	0.041763	1.686	0.0748907	1.149	0.755107	1.285	0.452204	0.897	0.959658	0.839	0.941558	1.477	0.205839	2.025	0.0108675	1.829	0.000952344	1.414	0.199749	2.007	0.000292178	1.575	0.133372	0.534	0.00226471	0.586	0.00650093	1.071	0.814833	0.836	0.341349
Tb927.8.1330	60S ribosomal protein L7a	start|||||max|	1728	2355	2534	3539	3714	5464	2763	0.699	0.798474	2.263	0.110249	1.662	0.390625	1.472	0.552289	1.08	0.901266	0.735	0.767076	1.029	0.997272	1.59	0.348308	2.514	0.0416025	1.858	0.0305488	1.71	0.326285	2.491	0.000519118	2.328	0.0754556	0.632	0.171555	0.848	0.777763	1.575	0.0992469	1.463	0.109693
Tb927.11.1470	65 kDa invariant surface glycoprotein (ISG65)	start|max|||||min	91	233	114	84	86	110	16	1.33	0.760482	0.997	0.92841	0.843	0.391986	0.352	0.000312502	2.026	0.00504355	0.846	0.555232	0.469	0.0109958	0.714	0.344694	0.946	0.970892	0.805	0.0782614	0.395	6.82107e-05	0.938	0.916728	0.467	0.00447578	0.187	7.81754e-21	0.218	5.76711e-12	0.176	1.85941e-23	0.087	2.09706e-46
Tb927.4.2480	8-oxoguanine DNA glycosylase, putative	start||||||	39	55	69	56	54	62	46	1.197	0.847178	0.95	0.85357	0.814	0.552113	0.998	1	1.113	0.79655	0.857	0.847498	1.195	0.921159	1.111	0.810379	1.264	0.452321	1.09	0.728006	0.973	0.945561	1.252	0.291706	1.136	0.726485	0.933	0.85053	1.073	0.750649	1.169	0.515329	1.053	0.777889
Tb927.11.11440	A/G-specific adenine glycosylase, putative	start||||||min	139	72	101	66	65	81	50	1.497	0.685762	0.838	0.6533	0.687	0.425265	0.893	0.866635	0.411	0.0104673	0.82	0.885135	1.336	0.873549	0.367	0.00992942	0.46	0.0238535	0.38	2.05104e-07	0.918	0.909715	0.456	3.18785e-06	1.119	0.845687	0.765	0.244857	0.918	0.684875	0.349	1.25279e-09	0.851	0.425887
Tb927.11.13360	AAA ATPase, putative	start|||||min|max	444	181	150	137	129	58	336	1.069	0.96993	0.4	0.00715958	0.865	0.807409	0.741	0.52459	0.322	2.10665e-05	2.163	0.0748296	0.792	0.879313	0.239	2.72732e-06	0.102	5.68204e-14	0.222	8.13536e-12	0.685	0.32546	0.101	4.21904e-25	0.317	0.000214092	7.421	4.9126e-19	3.379	1.82612e-07	0.75	0.258129	2.337	2.04446e-06
Tb927.11.6350	AAA ATPase, putative	start|||||min|max	391	282	291	286	239	126	296	0.993	0.998095	0.451	0.00276262	0.702	0.3115	0.994	1	0.572	0.0220825	1.556	0.226093	0.987	1	0.568	0.0429269	0.255	1.23123e-08	0.399	1.10906e-06	0.693	0.267735	0.252	3.91129e-15	0.445	0.00118156	2.972	1.96591e-09	1.881	0.00295606	0.75	0.163257	1.316	0.0959497
Tb927.11.4940	AAA ATPase, putative	start||||||	90	136	112	102	85	103	88	1.073	0.939699	0.959	0.904741	0.657	0.162751	0.739	0.397228	1.191	0.590422	0.685	0.41908	0.793	0.864224	0.88	0.647831	0.906	0.737582	0.624	0.0124121	0.521	0.0166335	0.898	0.583582	0.761	0.323648	1.069	0.754321	1.538	0.0366394	0.96	0.888632	0.809	0.235019
Tb927.3.1440	AAA ATPase, putative,Spastin, putative	start|||||min|max	124	141	162	136	124	82	125	1.163	0.872588	0.526	0.036484	0.741	0.430918	0.941	0.91536	0.906	0.778115	1.409	0.49516	1.095	0.991069	0.853	0.632504	0.522	0.0200727	0.739	0.192993	0.811	0.63282	0.517	0.000765871	0.576	0.0722482	1.938	0.00145004	1.355	0.237911	1.002	0.984663	1.11	0.556565
Tb927.9.6650	Aarsdi, homologue of alanyl tRNa editing protein	start||||||	84	133	180	138	108	133	121	1.271	0.801801	0.769	0.308932	0.471	0.00443444	1.015	0.931838	1.255	0.459632	0.613	0.23072	1.29	0.771879	1.274	0.380859	1.246	0.499333	0.768	0.13024	0.608	0.0553394	1.235	0.354513	0.993	0.879522	1.148	0.348231	1.845	0.00123891	1.417	0.0771245	1.133	0.494551
Tb927.1.1700	AATF protein, putative	start||||max||	71	81	95	145	146	93	123	0.642	0.393748	1.011	0.943948	1.661	0.0551294	1.748	0.057532	0.914	0.796455	1.642	0.190999	1.123	0.978884	1.598	0.0793546	1.038	0.8745	1.715	0.00153668	1.865	0.0108774	1.029	0.849255	1.135	0.622155	1.657	0.00780157	0.994	0.834044	1.705	0.00423637	1.871	5.49225e-05
Tb927.10.15530	ABC transport system ATP-binding protein, putative	start|||||min|max	174	139	157	191	193	124	229	0.802	0.889211	0.819	0.775335	1.331	0.627879	1.35	0.663309	0.633	0.373564	1.624	0.623813	1.083	0.99507	0.855	0.846778	0.562	0.231051	0.919	0.705168	1.441	0.465133	0.557	0.00116991	0.887	0.892775	2.347	4.31348e-06	1.423	0.0855484	1.307	0.18095	2.07	1.14773e-06
Tb927.11.540	ABC transporter, putative	start|min|||||max	258	68	96	107	91	73	150	0.874	0.924919	0.792	0.547531	0.855	0.547514	1.545	0.251328	0.208	1.67704e-13	1.079	0.999372	1.35	0.679276	0.322	8.87141e-06	0.223	2.16306e-09	0.242	1.30582e-15	1.154	0.795378	0.221	1.16997e-16	1.07	0.680201	2.58	8.39499e-07	2.357	3.12828e-06	0.57	0.00225979	2.745	1.7656e-11
Tb927.11.6120	ABC transporter, putative	start||||min||	218	183	184	92	71	77	63	1.955	0.15346	0.431	0.00494786	0.288	1.72164e-06	0.49	0.0173499	0.666	0.130245	0.67	0.201731	0.958	0.99507	0.326	1.68338e-05	0.275	7.37467e-07	0.185	1.15148e-12	0.276	2.46665e-07	0.272	1.45546e-07	0.413	0.00167342	1.069	0.884584	1.572	0.0606465	0.291	7.75099e-08	0.439	0.000130291
Tb927.8.2380	ABC transporter, putative	start||||min||	249	161	184	109	87	77	90	1.643	0.357579	0.435	0.00395803	0.375	0.000143046	0.664	0.252609	0.513	0.00479652	0.864	0.656257	1.092	0.985697	0.341	3.13742e-05	0.244	3.19286e-08	0.212	3.64777e-18	0.41	0.000339391	0.241	1.49895e-14	0.475	0.00905131	1.495	0.0907005	1.706	0.0034451	0.361	3.03663e-09	0.705	0.0497559
Tb927.2.6130	ABC transporter, putative	start|||min|||max	164	168	94	67	74	74	114	1.369	0.673996	0.815	0.588003	0.914	0.820069	0.392	0.00106772	0.81	0.486503	1.122	0.912644	0.536	0.0638641	0.317	1.33445e-05	0.354	3.72681e-05	0.399	5.33288e-07	0.49	0.0079942	0.351	6.21897e-09	0.437	0.00171826	1.96	0.000509244	1.72	0.00686019	0.687	0.0582765	0.851	0.408684
Tb927.3.3730	ABC transporter, putative	start|||||min|max	175	231	134	199	176	58	158	0.66	0.402314	0.444	0.00704568	1.223	0.523674	0.841	0.791295	1.048	0.900856	2.755	0.00290626	0.555	0.0762859	0.881	0.824167	0.258	1.49572e-07	0.715	0.22848	0.678	0.167366	0.256	5.25652e-07	0.246	1.00267e-07	3.525	1.00289e-05	1.261	0.46252	0.902	0.795794	0.863	0.62596
Tb927.2.5410	ABC transporter, putative	start||||min||max	126	98	132	96	78	70	115	1.345	0.680788	0.558	0.0506634	0.491	0.0302462	0.963	0.891816	0.612	0.0851687	0.88	0.932096	1.296	0.835962	0.589	0.0717482	0.442	0.00214038	0.391	6.2714e-07	0.636	0.190749	0.438	9.87244e-07	0.723	0.252718	2.038	4.91331e-05	2.282	4.73122e-05	0.893	0.639882	1.464	0.014753
Tb927.1.4420	ABC transporter, putative	start|||max||min|max	82	114	155	218	208	104	237	0.693	0.521324	0.698	0.319796	1.373	0.211722	1.866	0.0377914	1.111	0.775073	1.965	0.0526919	1.294	0.813261	2.073	0.0067223	1.004	0.824446	1.985	4.20759e-05	1.776	0.0149761	0.995	0.779294	0.904	0.922964	2.895	2.88701e-08	1.451	0.117367	2.881	5.25429e-10	2.602	1.24157e-10
Tb927.10.7700	ABC transporter, putative	start|||max||min|max	84	114	178	292	269	98	337	0.594	0.47127	0.576	0.203772	1.496	0.310046	2.514	0.0163973	1.079	0.906865	2.599	0.0520799	1.493	0.72311	2.712	0.00570321	0.927	0.926434	2.425	1.70474e-06	2.235	0.0223488	0.919	0.809082	0.86	0.814257	4.329	1.59861e-14	1.64	0.0152956	3.978	2.43058e-15	3.7	2.26945e-18
Tb927.11.16930	ABC transporter, putative	start|min|||||max	72	42	61	76	69	63	100	0.784	0.808181	1.067	0.817217	1.074	0.79203	1.76	0.116447	0.467	0.00167471	1.006	0.986266	1.379	0.643478	0.821	0.507316	0.687	0.175645	0.696	0.0883722	1.481	0.128212	0.681	0.044018	1.472	0.119308	2.032	0.000224278	1.988	0.00118159	1.383	0.11012	2.973	6.07769e-13
Tb927.6.2810	ABC transporter, putative	start||||||	44	89	60	60	64	74	64	0.973	0.983885	1.297	0.420876	1.238	0.603436	0.662	0.315324	1.598	0.103711	0.954	0.936566	0.644	0.40503	1.058	0.853483	1.336	0.290698	1.283	0.284552	0.798	0.421825	1.324	0.137401	0.836	0.553266	1.071	0.737065	1.105	0.571135	1.418	0.0950082	0.89	0.578118
Tb927.10.3170	ABC transporter, putative	start||||||	153	147	162	147	143	134	166	1.075	0.942245	0.862	0.686263	0.908	0.896466	0.985	0.934201	0.76	0.358179	1.053	0.920039	1.059	0.99507	0.749	0.297029	0.694	0.165369	0.735	0.172854	0.961	1	0.688	0.0399337	0.913	0.798796	1.559	0.0199818	1.458	0.112826	1.072	0.780747	1.415	0.0392513
Tb927.9.6310	ABC transporter, putative	start|||max||min|max	99	152	212	238	215	115	236	0.868	0.911902	0.564	0.168864	0.972	0.966001	1.54	0.360854	1.219	0.681229	1.722	0.40444	1.337	0.875676	1.877	0.0928578	0.92	0.913461	1.594	0.0311126	1.3	0.512045	0.912	0.809492	0.755	0.546802	2.603	9.23215e-06	1.489	0.0762387	2.373	1.57227e-05	1.953	0.000113092
Tb927.10.10880	ABC transporter, putative	start||||||	236	304	298	452	454	252	238	0.643	0.360988	0.882	0.775335	1.648	0.0705625	1.458	0.201744	1.019	0.955218	1.869	0.0942097	0.937	0.993279	1.486	0.11352	0.842	0.601367	1.583	0.0113295	1.544	0.105208	0.835	0.4152	0.826	0.574853	1.188	0.48752	0.626	0.0190119	0.991	0.980339	0.976	0.891862
Tb927.10.11940	ABC1 protein, putative	start||||max||min	46	108	75	96	111	82	31	0.761	0.673014	1.13	0.692077	1.799	0.0439472	0.869	0.865942	1.852	0.0220746	1.592	0.305667	0.662	0.441758	1.61	0.0777191	1.386	0.201359	2.219	2.2033e-05	1.191	0.587395	1.373	0.0719461	0.748	0.328769	0.48	6.81895e-05	0.297	1.66312e-09	0.659	0.0361001	0.357	3.81719e-10
Tb927.10.9900	ABC1 protein, putative	start||||||	111	149	184	180	163	125	99	0.998	0.993828	0.705	0.220237	0.85	0.696582	1.19	0.617475	1.063	0.888216	1.206	0.714136	1.188	0.908299	1.265	0.390951	0.889	0.670522	1.079	0.595841	1.009	0.889452	0.881	0.498854	0.837	0.546802	1.007	0.950708	0.823	0.288519	0.888	0.638946	0.838	0.381696
Tb927.8.2540	Acetyl-CoA acetyltransferase	start|||||min|max	198	83	91	123	111	75	659	0.713	0.685742	0.867	0.722997	1.178	0.680367	1.463	0.368758	0.331	3.24714e-05	1.358	0.623386	1.043	0.996835	0.484	0.0314138	0.299	3.07071e-05	0.409	1.32587e-06	1.228	0.536123	0.297	5.95991e-12	0.905	0.794779	11.072	5.91697e-37	8.031	4.60178e-27	3.285	4.29133e-12	9.956	4.50236e-53
Tb927.8.7100	acetyl-CoA carboxylase, putative	start|||||min|max	1298	561	310	221	175	92	733	1.371	0.851489	0.307	0.0267997	0.445	0.139161	0.386	0.118952	0.342	0.0148287	1.45	0.773644	0.529	0.553515	0.132	2.83846e-05	0.056	2.71961e-09	0.081	1.17883e-07	0.235	0.00318383	0.055	1.57911e-09	0.162	0.000196318	10.315	1.44906e-06	7.005	7.10991e-05	0.568	0.284155	1.665	0.214453
Tb927.8.2520	Acetyl-CoA synthetase	start|||||min|max	332	151	150	148	139	85	282	0.986	1	0.587	0.159722	0.935	0.934569	0.962	0.932764	0.361	0.000350803	1.594	0.418855	0.949	0.99507	0.347	0.0011434	0.201	2.3194e-07	0.322	5.20116e-10	0.887	0.827949	0.199	1.4254e-19	0.557	0.0883111	4.227	4.35358e-15	2.612	8.31366e-07	0.842	0.444246	2.339	1.00308e-08
Tb927.8.1910	acetylornithine deacetylase, putative. metallo-peptidase, Clan MH, Family M18	start||||||	81	89	101	109	107	124	88	0.901	0.943532	1.289	0.627528	1.13	0.726254	1.208	0.723146	0.874	0.748866	0.876	0.970464	1.089	0.993279	1.056	0.897236	1.227	0.717552	1.082	0.588014	1.23	0.503233	1.216	0.543745	1.404	0.453789	0.888	0.878973	0.999	0.870091	1.08	0.775575	1.24	0.231825
Tb927.1.4490	acetyltransferase, putative	start||min||max||min	85	93	34	39	57	50	20	0.849	0.859173	1.559	0.14556	2.409	0.00199277	0.407	0.00349312	0.871	0.656267	1.546	0.340941	0.346	0.0001277	0.355	0.000200528	0.469	0.00238553	0.729	0.0866277	0.833	0.556167	0.465	1.18857e-05	0.539	0.0185707	0.504	0.000544879	0.321	4.78921e-08	0.234	2.20611e-16	0.27	5.65793e-15
Tb927.10.12830	acetyltransferase, putative	start|||||max|min	39	67	65	58	54	89	36	1.099	0.936102	1.437	0.280506	0.847	0.649157	0.848	0.726408	1.36	0.328014	0.589	0.236705	0.932	0.993279	1.154	0.726577	1.822	0.02782	1.08	0.719295	0.789	0.472636	1.805	0.00194445	1.339	0.35855	0.505	0.000639708	0.844	0.449449	0.912	0.704268	0.673	0.0221869
Tb927.5.2280	acetyltransferase, putative	start||||||	94	95	119	129	146	160	110	0.897	0.966917	1.41	0.473031	1.483	0.395972	1.335	0.647867	0.799	0.628965	1.052	0.964549	1.197	0.965694	1.067	0.922506	1.349	0.471941	1.427	0.176491	1.776	0.150168	1.336	0.282833	1.688	0.181521	0.846	0.587088	0.793	0.429088	1.131	0.736231	1.42	0.143715
Tb927.8.3310	acetyltransferase, putative	start||||||	131	160	172	163	146	137	131	1.029	0.987978	0.83	0.551109	0.806	0.577717	0.996	1	0.968	0.933175	0.971	1	1.024	0.996835	0.964	0.917691	0.822	0.454072	0.803	0.336704	0.825	0.611688	0.815	0.253779	0.85	0.569225	1.209	0.320035	1.227	0.436659	0.985	0.965675	1.022	0.914786
Tb927.10.7020	Acid phosphatase (TbAP)	start|min|||||max	91	37	90	96	111	101	187	0.915	0.98032	1.178	0.788079	1.505	0.444704	2.518	0.13048	0.323	0.0101587	1.277	0.811563	2.305	0.271528	0.813	0.732095	0.877	0.804652	1.127	0.547643	3.467	0.00555797	0.869	0.570214	2.716	0.0245035	2.301	0.000597459	1.775	0.0473404	2	0.00503094	6.209	2.11176e-20
Tb927.5.630	acidic phosphatase, putative	start||||min|max|min	574	536	844	471	352	779	73	1.75	0.255923	0.962	0.948442	0.304	8.25708e-08	0.861	0.754759	0.739	0.273718	0.316	2.04689e-06	1.506	0.320962	0.636	0.108476	1.071	0.715847	0.34	1.23369e-09	0.458	0.000107928	1.061	0.683648	1.449	0.101475	0.118	3.39665e-25	0.368	0.00106209	0.125	1.43893e-25	0.17	2.28584e-21
Tb927.5.610	acidic phosphatase, putative	start||||||min	313	493	293	223	250	288	23	1.282	0.718864	1.023	0.897455	1.018	0.969716	0.444	0.00349312	1.251	0.475389	0.995	0.944731	0.569	0.109878	0.555	0.0274883	0.728	0.249292	0.728	0.0560976	0.579	0.0283561	0.721	0.0881878	0.582	0.0447393	0.098	3.23225e-38	0.097	1.70447e-32	0.071	6.08265e-51	0.057	7.85367e-62
Tb927.9.3280	acidocalcisomal exopolyphosphatase, putative (3C4.175)	start||||||	76	114	104	84	92	143	58	1.21	0.880161	1.449	0.512686	1.054	0.99647	0.717	0.570694	1.191	0.72745	0.728	0.714136	0.868	0.993279	0.854	0.735856	1.498	0.3989	1.096	0.906146	0.915	0.763753	1.484	0.206185	1.257	0.750585	0.505	0.0178749	0.683	0.257668	0.749	0.29852	0.631	0.0384894
Tb927.11.7060	acidocalcisomal pyrophosphatase (VSP1)	start||||min||max	292	271	231	233	196	284	290	0.966	0.997346	1.285	0.401845	0.751	0.215689	0.842	0.668693	0.737	0.275418	0.584	0.0860539	0.813	0.876966	0.621	0.0775563	0.77	0.300234	0.453	1.0825e-06	0.611	0.028113	0.763	0.122376	1.045	0.893009	1.285	0.184074	2.166	7.35339e-06	0.981	0.938286	1.335	0.0909672
Tb927.10.14000	aconitase (ACO)	start||||max|min|max	71	77	89	128	139	57	238	0.676	0.76769	0.676	0.536379	1.823	0.217049	1.625	0.442457	0.86	0.774727	2.697	0.138638	1.098	0.993279	1.398	0.53833	0.638	0.376306	1.732	0.000914475	2.001	0.106804	0.633	0.0154134	0.742	0.653914	5.24	8.37557e-19	1.914	0.00262481	3.315	2.40054e-12	3.865	7.94815e-21
Tb927.10.13040	ACP4, GRESAG 4-like	start|||||min|max	129	233	108	144	141	60	170	0.736	0.624882	0.575	0.0646268	1.357	0.243266	0.605	0.156014	1.427	0.209292	2.361	0.00718806	0.446	0.00469472	0.864	0.71331	0.366	6.6721e-05	0.868	0.883573	0.605	0.09974	0.362	0.0546851	0.256	9.51744e-08	3.674	0.0180081	1.532	0.55671	1.331	0.66258	0.936	0.943859
Tb927.11.13740	ACP5, GRESAG 4-like	start||||||max	144	244	304	291	256	141	424	1.022	0.999111	0.48	0.0700841	0.782	0.625098	1.171	0.790646	1.336	0.495615	1.629	0.460957	1.197	0.958329	1.564	0.25726	0.768	0.607234	1.258	0.715461	0.937	0.952899	0.761	0.785419	0.575	0.18285	3.898	0.0523586	2.357	0.258193	2.966	0.121856	2.228	0.153714
Tb927.9.15660	ACP6	start|||||min|	57	91	51	54	48	26	38	0.927	0.948499	0.524	0.075247	0.894	0.781706	0.576	0.13213	1.288	0.413136	1.707	0.354559	0.534	0.0792854	0.742	0.39526	0.36	0.000538262	0.619	0.171693	0.477	0.00843571	0.357	0.00492438	0.28	1.19532e-05	1.914	0.138899	1.105	0.821473	0.683	0.351654	0.533	0.0444863
Tb927.9.8850	actin A	start||||min|max|	701	794	689	569	443	843	391	1.182	0.798474	1.279	0.466999	0.5	0.00327651	0.703	0.256603	0.897	0.731091	0.391	0.00112685	0.83	0.917896	0.63	0.0634465	0.953	0.784265	0.374	2.34838e-09	0.415	0.000127349	0.944	0.646395	1.062	0.909826	0.585	0.00499387	1.473	0.0154051	0.552	0.000806932	0.617	0.0030965
Tb927.10.15800	actin related protein 2, putative	start|||||max|min	40	88	88	87	90	117	48	0.987	1	1.382	0.303206	1.134	0.661248	0.976	0.980477	1.753	0.0365916	0.82	0.819522	0.963	0.996835	1.711	0.064929	2.333	0.000688996	1.926	0.000174119	1.092	0.679767	2.312	2.43059e-06	1.331	0.310518	0.509	0.000339522	0.611	0.00811381	1.176	0.498017	0.673	0.0196104
Tb927.9.5350	actin related protein 3, putative	start||||||	48	81	62	58	48	58	42	1.042	0.983885	0.968	0.965219	0.645	0.188777	0.702	0.387749	1.352	0.330159	0.666	0.416444	0.731	0.693083	0.949	0.90411	0.957	0.929191	0.641	0.0297093	0.471	0.00945225	0.948	0.853708	0.708	0.243679	0.915	0.631695	1.353	0.20201	0.868	0.570509	0.644	0.010662
Tb927.3.3020	actin-like protein, putative	start||||max||	27	54	54	60	65	74	39	0.873	0.910754	1.454	0.212619	1.437	0.28557	1.084	0.866635	1.602	0.113427	0.989	0.976855	0.946	0.996835	1.737	0.0683993	2.203	0.00171526	2.191	5.43155e-05	1.359	0.32546	2.183	9.99985e-06	1.375	0.214248	0.656	0.0231356	0.654	0.0551623	1.432	0.0874247	0.896	0.636398
Tb927.10.2000	actin-like protein, putative	start|||||max|	81	149	141	154	141	188	88	0.892	0.905944	1.392	0.238717	0.976	0.949201	1.011	0.950388	1.469	0.170784	0.701	0.427995	0.902	0.991265	1.486	0.156166	1.846	0.00959228	1.302	0.167355	0.881	0.703508	1.829	0.00032435	1.256	0.354865	0.588	0.00268203	0.827	0.377258	1.076	0.777847	0.735	0.0739236
Tb927.11.10110	actin-like protein, putative	start||||||	81	138	129	131	122	119	93	0.956	0.969822	0.965	0.943617	0.944	0.888835	0.933	0.933361	1.34	0.30308	0.978	0.979925	0.892	0.978213	1.25	0.431663	1.154	0.552516	1.136	0.503781	0.842	0.591895	1.144	0.4195	0.861	0.639025	0.973	0.825608	0.98	0.904252	1.113	0.662768	0.833	0.276005
Tb927.4.980	actin, putative	start|||max||min|	67	83	107	198	172	109	121	0.527	0.140945	1.058	0.801854	1.468	0.145174	2.348	0.00128535	0.974	0.961514	1.387	0.458244	1.237	0.879313	2.287	0.00117134	1.275	0.29078	1.779	0.000546944	1.815	0.0135681	1.263	0.139221	1.309	0.26319	1.399	0.110067	0.994	0.790952	1.768	0.00190036	1.821	0.000157173
Tb927.9.5440	actin, putative	start||||||	72	96	98	72	64	75	64	1.34	0.665057	0.796	0.526096	0.612	0.0983141	0.723	0.388462	1.064	0.875254	0.768	0.589718	0.969	1	0.77	0.378891	0.821	0.566443	0.635	0.0172154	0.593	0.0653202	0.814	0.371961	0.772	0.45191	1.077	0.895569	1.38	0.135266	0.876	0.575161	0.826	0.294367
Tb927.11.3880	actin, putative (TRYPARP)	start||||||	70	100	94	71	75	88	61	1.292	0.769657	0.977	0.961302	0.91	0.810719	0.696	0.388462	1.132	0.742324	0.931	0.936221	0.899	0.991265	0.787	0.509446	0.994	1	0.931	0.765597	0.818	0.550029	0.985	0.972966	0.878	0.699638	0.857	0.412932	0.907	0.641695	0.844	0.451845	0.749	0.102232
Tb927.3.860	acyl carrier protein, mitochondrial precursor, putative (ACP)	start|||||max|	89	103	126	215	247	311	174	0.571	0.502465	2.59	0.0171271	2.415	0.0393508	2.036	0.133159	0.923	0.860926	0.932	0.935453	1.163	0.98188	1.88	0.134578	2.781	0.00500099	2.607	3.94114e-05	2.807	0.00986634	2.754	1.96865e-06	3.011	0.00198801	0.691	0.131761	0.73	0.322629	1.903	0.00436342	2.068	9.478e-05
Tb927.9.11900	acyl transferase-like protein	start|||||max|	50	82	102	125	124	142	66	0.796	0.785896	1.454	0.215875	1.285	0.42808	1.494	0.256247	1.309	0.385722	0.884	0.893724	1.189	0.919694	1.956	0.0160798	2.263	0.00104697	2.012	0.000124933	1.528	0.116221	2.242	5.36893e-06	1.728	0.0346602	0.576	0.00386786	0.642	0.0273584	1.291	0.233524	0.989	0.975553
Tb927.4.2010	Acyl-CoA binding protein	start||||max||min	30	39	49	80	84	73	37	0.592	0.352052	1.565	0.180973	1.94	0.0172834	2.033	0.0203659	1.053	0.906855	1.24	0.62156	1.205	0.913914	2.141	0.00688669	1.985	0.014019	2.475	3.73208e-06	2.337	0.00100265	1.966	0.00128163	1.885	0.028104	0.626	0.04573	0.497	0.000850943	1.231	0.433472	1.173	0.474249
Tb927.11.12830	acyl-CoA binding protein, putative	start||||||	107	122	138	111	96	95	116	1.209	0.835282	0.721	0.244003	0.64	0.141435	0.891	0.824642	0.905	0.76931	0.887	0.904136	1.077	0.993279	0.807	0.510591	0.703	0.149879	0.628	0.0149522	0.689	0.214478	0.696	0.0343233	0.777	0.3387	1.536	0.0169903	1.705	0.0096149	1.07	0.788246	1.186	0.32778
Tb927.8.1420	acyl-CoA dehydrogenase, mitochondrial precursor, putative	start||||||max	79	98	131	134	132	117	195	0.947	0.98032	0.938	0.789859	1.082	0.931821	1.347	0.556244	0.983	0.955593	1.154	0.876476	1.276	0.881865	1.324	0.49313	1.176	0.789649	1.366	0.299558	1.381	0.44344	1.165	0.730311	1.196	0.745807	2.068	0.0016463	1.765	0.0277008	2.41	0.000362871	2.459	1.45151e-05
Tb927.11.11780	acyl-CoA dehydrogenase, putative	start|||||min|	126	110	122	140	127	83	120	0.854	0.858614	0.705	0.383786	0.996	0.999961	1.248	0.579435	0.691	0.249726	1.412	0.613757	1.065	0.993279	0.862	0.791776	0.519	0.0340568	0.738	0.112877	1.061	0.861163	0.515	0.000354656	0.751	0.483307	1.82	0.002687	1.269	0.270162	0.937	0.79835	1.359	0.0602945
Tb927.2.5020	acyl-CoA oxidase, putative	start||||min||	169	183	208	167	140	129	141	1.212	0.812253	0.65	0.144759	0.585	0.0705625	0.894	0.79151	0.859	0.648357	0.9	0.900207	1.083	0.993279	0.768	0.36384	0.605	0.0504351	0.548	0.00142546	0.634	0.116931	0.599	0.00449209	0.704	0.214452	1.383	0.104578	1.512	0.051811	0.829	0.409	0.968	0.890531
Tb927.3.2030	acylphosphatase, putative	start|||||max|min	18	33	43	36	43	75	20	1.159	0.884695	1.818	0.0331346	1.294	0.61508	1.077	0.897572	1.481	0.204992	0.712	0.370147	1.249	0.873549	1.595	0.152397	3.362	1.30674e-06	2.407	0.000103412	1.616	0.183955	3.332	1.34338e-10	2.271	0.000737981	0.319	3.89421e-09	0.442	0.00115158	1.064	0.846485	0.721	0.0886053
Tb927.3.4820	acyltransferase, putative	start||||min||max	78	51	52	56	50	52	74	0.91	0.963012	1.035	0.991056	0.899	0.850595	1.082	0.911454	0.52	0.00997861	0.869	0.922043	0.985	1	0.562	0.0447991	0.529	0.00923879	0.463	8.79269e-05	0.885	0.818393	0.525	0.000149053	1.019	0.968221	1.783	0.00109587	2.021	0.000995931	0.936	0.804657	1.806	0.000196077
Tb927.3.3360	acyltransferase, putative	start||||||	100	88	133	108	110	161	78	1.204	0.803706	1.262	0.463357	0.899	0.785331	1.207	0.737884	0.695	0.178087	0.713	0.501846	1.453	0.468692	0.838	0.522029	1.274	0.361595	0.913	0.70127	1.307	0.329716	1.263	0.204513	1.834	0.0138308	0.612	0.00894504	0.846	0.42652	0.773	0.228742	1.116	0.528384
Tb927.10.8040	adaptin complex AP1 beta subunit (BAD1)	start||||min||max	350	292	317	180	141	168	165	1.716	0.296244	0.551	0.0391866	0.345	3.15307e-05	0.603	0.123508	0.66	0.116174	0.625	0.164317	1.035	0.996835	0.398	0.000387378	0.377	0.000105522	0.237	6.42127e-16	0.357	3.31102e-05	0.373	5.70557e-08	0.57	0.0459254	1.245	0.416641	1.961	0.000331812	0.465	1.14312e-05	0.706	0.0365325
Tb927.4.760	adaptin complex AP1 gamma subunit	start||||min||	390	291	392	230	182	192	162	1.668	0.321859	0.509	0.0211588	0.37	4.26125e-05	0.772	0.525161	0.591	0.0334541	0.727	0.273588	1.288	0.762228	0.456	0.00289579	0.387	0.000225905	0.283	9.6088e-14	0.476	0.00135889	0.384	2.30821e-07	0.655	0.189271	1.073	1	1.454	0.0189863	0.412	2.43065e-07	0.699	0.033673
Tb927.7.3180	adaptin complex AP1 mu subunit	start||||min|max|	259	257	276	164	130	180	125	1.645	0.372714	0.68	0.184633	0.38	0.000109997	0.624	0.180407	0.786	0.424543	0.559	0.065045	1.027	0.996835	0.491	0.00979829	0.548	0.0166716	0.308	1.03978e-11	0.39	9.18764e-05	0.544	0.00062254	0.698	0.195754	0.871	0.396045	1.534	0.0148709	0.473	1.76399e-05	0.604	0.00161584
Tb927.3.4000	Adaptin complex AP1 sigma subunit	start||||||min	88	145	125	87	107	160	46	1.396	0.595126	1.342	0.38622	1.113	1	0.59	0.108653	1.306	0.382028	0.829	0.62156	0.824	0.913548	0.771	0.383872	1.445	0.187705	1.204	0.774934	0.917	0.513244	1.432	0.101852	1.107	0.824017	0.354	9.55882e-07	0.421	0.00125609	0.507	0.000849643	0.389	1.82999e-07
Tb927.11.10650	adaptin complex AP3 beta subunit	start||||||	134	188	172	152	137	105	127	1.107	0.945924	0.634	0.132417	0.764	0.465527	0.788	0.605093	1.113	0.771427	1.204	0.748852	0.873	0.958656	0.878	0.736991	0.617	0.0677167	0.747	0.178155	0.667	0.193515	0.611	0.00784474	0.554	0.0290555	1.534	0.0334358	1.255	0.385755	0.937	0.799129	0.845	0.363397
Tb927.5.3610	adaptin complex AP3 delta subunit	start||||||	158	150	154	142	126	129	150	1.059	0.955498	0.874	0.744982	0.766	0.497541	0.925	0.822029	0.754	0.33929	0.877	0.88936	0.98	0.996835	0.697	0.183324	0.646	0.0959707	0.57	0.0044505	0.751	0.412409	0.64	0.0148483	0.857	0.646077	1.469	0.0534962	1.65	0.0234103	0.94	0.807391	1.251	0.218807
Tb927.4.2020	adaptin complex AP3 mu subunit	start||||||	89	117	92	127	127	150	72	0.708	0.643051	1.704	0.0500853	1.483	0.167881	1.054	0.968169	1.051	0.881766	0.871	0.866096	0.746	0.693083	1.108	0.838853	1.336	0.250955	1.17	0.375354	1.106	0.711337	1.324	0.109494	1.27	0.376878	0.605	0.0059616	0.684	0.0517784	0.801	0.306799	0.764	0.112876
Tb927.8.6680	adaptin complex AP3 sigma subunit	start|||||max|min	20	50	51	60	58	80	29	0.841	0.884678	1.626	0.21542	1.191	0.700247	1.162	0.77706	2.044	0.0441731	0.733	0.702924	0.976	1	2.374	0.0162222	3.244	0.000285358	2.391	4.19338e-06	1.163	0.681861	3.214	1.91885e-10	1.587	0.184128	0.445	2.54007e-05	0.598	0.0122549	1.43	0.0982072	0.702	0.0461336
Tb927.10.9230	adaptin complex AP4 beta subunit	start||||||	71	74	112	132	137	158	76	0.826	0.836324	1.473	0.217852	1.371	0.304385	1.762	0.0772332	0.818	0.488178	0.931	0.964946	1.455	0.475378	1.441	0.233241	1.753	0.0361162	1.642	0.00774262	1.996	0.00748078	1.737	0.00344189	2.143	0.00283118	0.605	0.014666	0.64	0.0304583	1.051	0.847971	1.289	0.114708
Tb927.6.2960	adaptin complex AP4 epsilon subunit	start|||||max|min	71	93	112	135	126	165	74	0.805	0.79536	1.543	0.137239	1.117	0.754084	1.426	0.318773	1.032	0.966772	0.724	0.535898	1.147	0.956589	1.471	0.188523	1.827	0.0176597	1.33	0.138143	1.281	0.37974	1.81	0.000962948	1.77	0.0243335	0.561	0.00233134	0.763	0.196765	1.015	0.977761	0.986	0.988676
Tb927.8.7050	adaptin complex AP4 mu subunit	start||||||	48	75	66	60	54	67	34	1.086	0.936102	1.054	0.886225	0.772	0.520605	0.773	0.502865	1.238	0.510306	0.733	0.624188	0.839	0.931372	0.956	0.854876	1.094	0.755169	0.807	0.399029	0.648	0.184206	1.084	0.676768	0.884	0.694238	0.648	0.0234068	0.871	0.427492	0.703	0.090733	0.57	0.000760735
Tb927.10.14260	adaptin complex AP4 sigma subunit	start||||max||min	40	60	92	121	178	193	73	0.74	0.595126	2.194	0.00318459	2.776	0.000278215	1.975	0.0114174	1.208	0.591523	1.265	0.758408	1.462	0.459713	2.386	0.000596522	3.875	2.00787e-08	4.933	1.13779e-12	4.059	5.71955e-08	3.84	6.84775e-11	3.208	5.65731e-07	0.467	0.000437729	0.364	5.13853e-05	1.794	0.00956261	1.49	0.0380209
Tb927.7.1780	Adenine phosphoribosyltransferase, putative	start|||min|||max	189	270	49	45	49	79	203	1.065	0.993	1.693	0.44562	1.202	0.906861	0.161	0.00643362	1.132	0.896984	0.71	0.76093	0.171	0.0105709	0.182	0.00533697	0.328	0.0420263	0.234	1.05219e-16	0.206	0.00635151	0.325	8.49681e-11	0.29	0.0334391	3.255	5.70294e-11	4.516	1.26561e-16	1.057	0.82564	0.937	0.791205
Tb927.7.1790	Adenine phosphoribosyltransferase, putative	start||||max||	22	19	56	92	100	68	51	0.596	0.321859	1.257	0.434114	2.09	0.0168101	4.686	1.99181e-09	0.68	0.167177	1.663	0.333863	2.795	0.000195202	3.187	2.11864e-05	2.388	0.000615942	3.995	2.10227e-06	5.84	4.22339e-11	2.366	0.000934035	3.512	2.2685e-07	0.959	0.864188	0.568	0.115208	2.269	0.0038942	3.347	1.09935e-07
Tb927.7.4480	adenosine 5'-monophosphoramidase, putative	start||||||	128	164	148	98	110	179	126	1.475	0.812139	1.261	0.697582	0.907	0.737142	0.585	0.496226	1.014	1	0.719	0.652514	0.862	0.993279	0.593	0.373884	1.103	0.834842	0.798	0.105704	0.782	0.519145	1.092	0.653216	1.087	0.839725	0.879	0.525866	1.203	0.184344	0.96	0.880264	0.95	0.843648
Tb927.10.10810	adenosine deaminase-like protein	start|||||min|max	64	60	64	52	44	35	64	1.215	0.827348	0.556	0.0673173	0.604	0.140801	0.844	0.717674	0.742	0.312166	1.086	0.926717	1.026	0.996835	0.627	0.115572	0.424	0.00169807	0.463	0.000129752	0.62	0.150537	0.42	5.90611e-06	0.571	0.0678312	2.332	2.88824e-05	2.116	0.000598922	0.979	0.941106	1.324	0.0996766
Tb927.6.2300	adenosine kinase, putative	start||min||||max	350	230	114	139	134	181	291	0.799	0.814044	1.661	0.0669967	1.222	0.602997	0.591	0.0904486	0.521	0.00550623	0.736	0.498623	0.472	0.0098474	0.308	2.29015e-06	0.409	0.000126711	0.303	4.26332e-09	0.577	0.0295528	0.405	3.72717e-06	0.784	0.341749	1.997	0.000762876	2.673	5.25309e-06	0.809	0.386151	1.558	0.0175491
Tb927.9.7180	adenosine monophosphate deaminase, putative,AMP deaminase, putative	start|||||min|max	365	237	235	157	118	81	224	1.46	0.497707	0.357	9.81078e-05	0.356	0.000191614	0.65	0.190325	0.514	0.00578804	0.997	0.980748	0.949	0.993279	0.334	1.52853e-05	0.174	9.04575e-13	0.175	2.42481e-07	0.338	4.38955e-05	0.173	4.88641e-08	0.339	1.27588e-05	3.576	0.000122444	3.531	0.000477184	0.618	0.196684	1.205	0.573073
Tb927.3.590	adenosine transporter, putative	start||||||max	11	19	40	31	29	29	149	1.233	0.924919	0.759	0.581053	0.71	0.561868	1.643	0.507256	1.339	0.6777	0.936	0.982489	2.025	0.459713	2.199	0.167144	2.057	0.175036	1.937	0.712588	1.438	0.544241	2.039	0.689262	1.537	0.473925	6.712	0.271465	7.066	0.319553	13.687	0.174391	10.252	0.0975334
Tb927.6.3210	adenylate kinase in T. cruzi, nuclear	start||||max||min	16	27	36	66	111	113	41	0.526	0.208051	3.314	1.18458e-05	4.679	8.00095e-09	2.397	0.00266513	1.337	0.365657	1.412	0.442581	1.261	0.864224	3.204	2.01395e-05	5.588	1.49683e-11	7.936	2.27983e-22	5.902	8.51126e-13	5.537	1.14051e-16	4.181	5.77112e-09	0.446	0.000200252	0.311	1.73537e-07	2.468	1.37917e-05	1.853	0.000802144
Tb927.10.5760	adenylate kinase, glycosomal (ADKD)	start||||||max	38	94	126	110	108	96	136	1.124	0.960187	0.792	0.475772	0.907	0.770982	1.147	0.684182	1.965	0.00985253	1.145	0.882617	1.289	0.805629	2.254	0.0018662	2.007	0.00471195	2.311	2.22251e-05	1.169	0.650265	1.988	0.000167111	1.021	0.928027	1.777	0.00301652	1.529	0.0370347	3.533	3.28151e-12	1.804	0.000282496
Tb927.2.5660	adenylate kinase, putative (ADKA)	start||||min||max	122	139	173	79	61	100	99	2.13	0.0746343	0.6	0.0763565	0.273	4.38866e-07	0.556	0.0542324	0.905	0.796564	0.454	0.00921633	1.184	0.919694	0.503	0.00972135	0.643	0.100853	0.294	4.69228e-12	0.323	5.05423e-06	0.637	0.0160074	0.711	0.240587	1.255	0.315638	2.721	6.95994e-08	0.8	0.299015	0.887	0.490765
Tb927.10.830	adenylate kinase, putative (ADKB)	start||||min|max|	98	135	170	78	71	135	78	2.108	0.0900889	0.828	0.520449	0.409	0.000503662	0.569	0.0801932	1.094	0.817696	0.494	0.0290607	1.2	0.900889	0.623	0.0928375	1.088	0.819731	0.541	0.000242068	0.491	0.00394167	1.078	0.76918	0.994	0.957406	0.728	0.110115	1.451	0.032329	0.785	0.24081	0.72	0.0511996
Tb927.10.2540	adenylate kinase, putative (ADKC)	start||||||min	47	71	60	54	52	87	21	1.075	0.943532	1.509	0.255303	0.908	0.760629	0.746	0.510966	1.211	0.625442	0.602	0.295993	0.802	0.923483	0.903	0.75092	1.466	0.216869	0.887	0.464942	0.728	0.32546	1.452	0.042879	1.21	0.589985	0.304	2.60053e-10	0.498	0.00165211	0.442	7.03348e-06	0.366	8.40669e-10
Tb927.5.3970	adenylate kinase, putative (ADKE)	start||||||	67	74	128	109	120	146	81	1.15	0.889533	1.193	0.702823	1.111	0.791405	1.429	0.323325	0.888	0.720479	0.931	0.971468	1.643	0.192504	1.269	0.442864	1.741	0.0431781	1.631	0.00890992	1.825	0.0232304	1.725	0.00489339	1.96	0.0124901	0.692	0.109659	0.732	0.145981	1.195	0.425958	1.349	0.0697147
Tb927.10.2530	adenylate kinase, putative (ADKF)	start||min||||max	121	88	64	94	89	66	123	0.662	0.460363	1.064	0.819516	1.4	0.269076	1.057	0.902758	0.572	0.0256472	1.315	0.630224	0.7	0.52379	0.604	0.0834014	0.426	0.000537183	0.564	0.186842	0.98	0.9539	0.422	0.0351056	0.745	0.298064	2.317	0.0546978	1.735	0.255839	0.978	0.962433	1.717	0.172876
Tb927.9.8450	adenylate, cytidylate and uridylate kinase (ADKG)	start|max|min||||max	62	167	81	83	93	129	119	0.953	0.967219	1.662	0.117627	1.366	0.433151	0.487	0.0416481	2.139	0.00555223	0.822	0.752113	0.465	0.0229586	1.042	0.852058	1.651	0.0804762	1.365	0.162602	0.635	0.102243	1.636	0.00904985	0.772	0.328869	1.155	0.356611	1.384	0.0751198	1.89	0.000466604	0.886	0.575625
Tb927.10.16140	Adenylate/guanylate cyclase, putative	start||||min||	59	81	38	36	34	39	38	1.029	0.982242	1.083	0.839014	0.888	0.812976	0.433	0.00787903	1.103	0.822832	0.82	0.803597	0.445	0.013531	0.477	0.0113491	0.532	0.017849	0.439	6.29159e-05	0.395	0.00160974	0.527	0.00070828	0.482	0.00825827	1.236	0.312319	1.485	0.103702	0.651	0.0443434	0.592	0.0043819
Tb927.9.7550	adenylosuccinate lyase, putative	start|min|||||max	107	64	123	142	127	80	113	0.843	0.924919	0.679	0.475296	0.977	0.976762	2.172	0.132679	0.477	0.0677297	1.438	0.721629	1.832	0.459713	1.036	0.946585	0.593	0.231357	0.858	0.478136	1.789	0.177818	0.587	0.00876624	1.244	0.543168	1.786	0.00676467	1.223	0.39542	1.049	0.867757	2.209	1.59905e-06
Tb927.11.3650	adenylosuccinate synthetase, putative	start|||||min|max	731	309	214	123	104	60	388	1.696	0.263483	0.293	1.60662e-05	0.424	0.00160836	0.39	0.000336804	0.335	1.25475e-06	1.451	0.582182	0.662	0.409956	0.131	1.0402e-15	0.065	1.69197e-24	0.095	3.0897e-37	0.281	8.61417e-07	0.064	4.55113e-47	0.194	6.2932e-10	8.16	2.19604e-28	5.541	4.34017e-20	0.524	0.000271299	1.571	0.00472156
Tb927.10.9300	adiponectin receptor protein 1	start|||||max|min	48	76	70	99	131	217	39	0.689	0.523202	3.268	1.1794e-05	2.529	0.000686217	1.277	0.515984	1.263	0.489846	0.774	0.679632	0.88	0.970844	1.613	0.0934792	3.634	3.55871e-07	2.828	2.62401e-08	2.226	0.00252804	3.6	1.98541e-12	2.876	2.55573e-05	0.225	4.54461e-15	0.286	3.92799e-10	0.809	0.322579	0.643	0.0100187
Tb927.10.8580	ADP-ribosylation factor 3, putative (ARL3)	start||||max||	34	46	51	71	85	92	49	0.705	0.760975	1.882	0.148276	2.098	0.08845	1.521	0.439852	1.07	0.921679	1.115	0.923693	1.072	0.993279	1.628	0.261355	2.16	0.0409115	2.422	2.57909e-06	2.249	0.0397466	2.14	2.92419e-05	2.017	0.0654547	0.661	0.0402871	0.584	0.0100762	1.414	0.0944728	1.325	0.0977197
Tb927.11.14460	ADP-ribosylation factor GTPase activating protein 1, putative	start||||max||min	76	117	134	139	164	147	62	0.943	0.938517	1.152	0.676762	1.534	0.212731	1.156	0.646942	1.232	0.494725	1.331	0.674208	1.09	0.993279	1.424	0.165288	1.548	0.0781321	2.072	0.000234436	1.671	0.100289	1.534	0.013925	1.256	0.409019	0.524	0.00036086	0.387	7.45067e-06	0.803	0.301577	0.654	0.00849367
Tb927.3.5330	ADP-ribosylation factor GTPase activating protein, centaurin beta 5 (Cnt-b5)	start||||max||min	38	82	89	105	130	143	47	0.819	0.808181	1.694	0.0819959	1.889	0.0245232	1.262	0.549831	1.729	0.0390256	1.115	0.850649	1.033	0.996835	2.182	0.00385613	3.026	1.25256e-05	3.395	2.96036e-11	1.952	0.0125693	2.998	1.52087e-09	1.75	0.0458571	0.404	2.98663e-06	0.356	2.13402e-07	1.21	0.405297	0.702	0.0353542
Tb927.11.9180	ADP-ribosylation factor GTPase activating protein, centaurin beta 5 (Cnt-b5)	start||||||	88	92	104	82	83	74	79	1.242	0.799426	0.744	0.418878	0.879	0.676664	0.867	0.752801	0.828	0.561896	1.181	0.894731	1.076	0.993279	0.717	0.264941	0.663	0.159441	0.788	0.17371	0.946	0.818927	0.657	0.036884	0.801	0.563556	1.348	0.205666	1.125	0.521089	0.886	0.615042	1.074	0.735243
Tb927.9.15490	ADP-ribosylation factor GTPase activating protein, putative	start|||||max|min	57	94	125	71	84	129	54	1.734	0.402314	1.08	0.903488	0.855	0.494404	0.73	0.540823	1.321	0.455946	0.792	0.610806	1.266	0.868611	0.965	0.96033	1.806	0.0477881	1.438	0.309155	1.082	0.946938	1.789	0.00875346	1.366	0.340009	0.522	0.00533693	0.65	0.249483	0.934	0.820472	0.709	0.114163
Tb927.11.9470	ADP-ribosylation factor GTPase activating protein, putative	start||||||	69	99	113	107	92	81	55	1.034	0.992126	0.738	0.479632	0.733	0.287927	1.049	0.911322	1.146	0.703636	0.993	0.904353	1.085	0.993279	1.202	0.566643	0.918	1	0.917	0.608082	0.796	0.419122	0.91	1	0.801	0.70758	0.858	0.209829	0.851	0.611069	0.78	0.298666	0.683	0.0392513
Tb927.10.4250	ADP-ribosylation factor-like 2, arl2 (ARL2)	start||||max||min	25	60	63	77	99	122	33	0.797	0.816168	2.043	0.0146705	2.11	0.0114995	1.257	0.614236	1.934	0.012676	1.033	0.97768	1.001	1	2.431	0.00170999	3.957	6.034e-08	4.111	1.28992e-13	2.113	0.00757363	3.92	7.60697e-14	2.046	0.00720598	0.34	2.16394e-08	0.325	5.27669e-08	1.334	0.185546	0.692	0.0310655
Tb927.3.3450	ADP-ribosylation factor-like protein 3A, putative	start|||min||max|	346	548	230	143	143	242	170	1.573	0.357579	1.102	0.850301	0.676	0.0680771	0.255	2.61001e-08	1.255	0.44175	0.614	0.107642	0.401	0.000676437	0.319	3.62611e-06	0.554	0.010495	0.342	3.40687e-11	0.271	1.20456e-08	0.549	0.000269326	0.441	0.000517359	0.873	0.55991	1.401	0.0189863	0.479	1.88182e-05	0.383	5.80508e-10
Tb927.9.7230	ADP-ribosylation factor-like protein, putative (ARL1B)	start||||||min	40	68	75	58	52	85	19	1.263	0.803034	1.193	0.64368	0.67	0.116849	0.832	0.73378	1.345	0.349118	0.562	0.0948947	1.051	0.993279	1.118	0.743809	1.686	0.0506976	0.952	0.491745	0.704	0.137719	1.67	0.00533914	1.254	0.460996	0.274	9.40788e-12	0.481	0.00352708	0.458	2.05874e-05	0.342	8.32991e-11
Tb927.10.5230	ADP-ribosylation factor, putative	start|||||max|min	67	109	122	152	152	196	67	0.786	0.734446	1.677	0.0728095	1.355	0.398168	1.36	0.37265	1.302	0.38594	0.808	0.683397	1.068	0.993279	1.771	0.0332096	2.334	0.000610024	1.896	0.00109793	1.447	0.240631	2.312	2.33554e-06	1.792	0.0235748	0.429	6.55744e-06	0.524	0.00267987	0.993	0.970821	0.765	0.123811
Tb927.9.13650	ADP-ribosylation factor, putative	start||||||	533	999	702	500	481	1155	367	1.371	0.577231	1.721	0.0503839	0.715	0.144556	0.49	0.0100835	1.482	0.142157	0.415	0.00221508	0.672	0.453216	0.727	0.239161	1.715	0.028191	0.716	0.0224441	0.481	0.00134237	1.699	0.00260226	1.157	0.650968	0.396	3.38112e-07	0.938	1	0.672	0.0343616	0.455	5.07294e-07
Tb927.6.3650	ADP-ribosylation factor, putative	start||||||	146	138	131	147	168	127	239	0.866	0.865197	1.015	0.99721	1.566	0.176453	1.045	0.899795	0.752	0.36681	1.542	0.357875	0.905	0.988909	0.786	0.529542	0.691	0.143365	1.072	0.929524	1.417	0.295504	0.685	0.369211	0.918	0.723726	2.311	0.0603319	1.475	0.441433	1.582	0.39843	2.11	0.0671433
Tb927.9.7650	ADP-ribosylation factor, putative	start||||||	59	59	78	76	78	78	52	1.002	1	1.03	0.886743	1.11	0.968425	1.263	0.557919	0.798	0.488178	1.078	0.978456	1.265	0.836884	1.007	0.95533	1.039	0.799254	1.127	0.892148	1.405	0.43001	1.03	0.739633	1.303	0.26665	0.844	0.289071	0.771	0.491991	0.87	0.567384	1.094	0.676814
Tb927.7.6230	ADP-ribosylation factor, putative (ARF3)	start||||max||	31	59	75	84	88	80	56	0.869	0.874146	1.119	0.772731	1.323	0.411502	1.393	0.371565	1.542	0.119978	1.182	0.798876	1.211	0.909892	2.148	0.00540166	2.09	0.00391142	2.485	3.17888e-06	1.602	0.105924	2.071	9.93757e-05	1.355	0.302368	0.86	0.502315	0.717	0.137612	1.781	0.00391498	1.159	0.523609
Tb927.10.2230	adrenodoxin reductase, putative,ferredoxin NADP reductase-like protein	start|||max|||min	62	144	139	161	157	135	70	0.84	0.820349	1.015	0.973335	1.173	0.62479	1.1	0.78088	1.839	0.0188897	1.155	0.813835	0.924	0.993279	2.023	0.00697628	1.725	0.0270699	2.004	0.000102096	1.083	0.766962	1.709	0.00202266	0.938	0.849263	0.649	0.0186047	0.553	0.00232646	1.109	0.688061	0.605	0.00215192
Tb927.8.2020	agmatinase, putative	start||||||	56	82	109	98	95	115	91	1.088	0.947582	1.111	0.8313	0.925	0.838541	1.167	0.803817	1.16	0.741922	0.833	0.817606	1.269	0.875832	1.354	0.455925	1.636	0.111538	1.371	0.118384	1.174	0.679317	1.621	0.00845058	1.41	0.291995	0.976	0.979808	1.155	0.489985	1.583	0.0181824	1.369	0.0588341
Tb927.10.10850	AGO1	start|||||min|max	334	176	187	129	99	54	307	1.423	0.653277	0.301	0.000230227	0.396	0.00315526	0.712	0.44659	0.419	0.00233918	1.313	0.786332	1.013	1	0.298	9.50218e-05	0.128	1.2134e-11	0.169	2.60487e-16	0.401	0.00246738	0.127	8.47065e-21	0.305	0.00011392	7.185	2.47515e-18	5.39	6.81788e-14	0.911	0.774095	2.181	2.54671e-05
Tb927.11.17000	AIR9	start|||||min|max	1728	845	707	525	393	177	1340	1.313	0.705922	0.259	4.61522e-06	0.397	0.000973327	0.608	0.140599	0.388	0.00010739	1.533	0.509711	0.798	0.873479	0.236	7.37654e-08	0.08	6.7793e-20	0.124	1.17932e-13	0.317	1.72074e-05	0.079	3.30198e-18	0.206	1.2685e-08	9.717	1.58711e-14	6.243	3.06163e-10	0.771	0.457426	1.995	0.00461492
Tb927.5.1280	alanine racemase, putative	start|||||max|min	46	81	117	124	115	186	60	0.928	0.966789	1.657	0.0930184	0.978	0.879557	1.503	0.2576	1.387	0.266053	0.59	0.172743	1.395	0.572862	2.085	0.00814599	3.206	2.88755e-06	1.903	0.001132	1.364	0.357218	3.177	1.17831e-10	2.312	0.000961682	0.401	1.84308e-06	0.669	0.087299	1.274	0.259044	0.922	0.691136
Tb927.6.700	alanyl-tRNA synthetase, putative	start|||||min|max	682	242	234	210	185	115	888	1.086	0.975639	0.511	0.309774	0.727	0.743901	0.851	0.866699	0.281	0.0128837	1.425	0.760627	0.924	0.996835	0.239	0.011781	0.133	0.000196561	0.19	8.28967e-09	0.672	0.644814	0.131	2.91509e-13	0.472	0.217236	9.685	3.85191e-15	6.695	2.95589e-10	1.272	0.480527	4.545	2.56361e-11
Tb927.11.4460	ALBA1	start||||||min	267	384	237	234	273	310	147	0.986	1	1.372	0.381077	1.432	0.387144	0.596	0.0987536	1.146	0.661729	1.044	1	0.588	0.151287	0.683	0.172084	0.925	0.60134	0.971	0.596025	0.843	0.344546	0.916	0.500803	0.807	0.282799	0.59	0.034571	0.557	0.0476564	0.541	0.00437228	0.474	6.17739e-05
Tb927.11.4450	ALBA2	start||||max||	113	238	165	173	262	357	171	0.936	0.98032	2.253	0.0652998	2.31	0.110828	0.713	0.647867	1.67	0.286506	1.025	0.96578	0.667	0.836465	1.191	0.745105	2.511	0.0179097	2.588	0.000520927	1.541	0.478055	2.488	6.36104e-05	1.503	0.310518	0.595	0.0319487	0.572	0.1071	1.479	0.155341	0.889	0.686505
Tb927.6.3050	aldehyde dehydrogenase family, putative	start||||||	120	127	179	134	127	153	195	1.3	0.731362	0.888	0.745997	0.723	0.227864	1.041	0.926527	0.837	0.580559	0.815	0.642169	1.354	0.653626	0.872	0.707973	1.006	0.93583	0.825	0.240534	0.979	0.864266	0.997	0.943996	1.202	0.457079	1.589	0.0197262	1.921	0.000589984	1.584	0.0184268	1.899	6.3213e-05
Tb927.10.6190	aldehyde dehydrogenase, putative (ALDH)	start|||max|||	77	190	250	348	334	289	220	0.699	0.533572	1.21	0.587087	1.374	0.30891	1.802	0.0504395	1.949	0.0149717	1.136	0.844701	1.26	0.864224	3.512	2.30289e-06	2.97	2.26476e-05	3.393	5.22435e-12	1.731	0.0436244	2.943	4.30391e-10	1.524	0.128384	0.953	0.879032	0.827	0.33843	2.805	1.43003e-09	1.444	0.0206149
Tb927.6.4210	aldehyde dehydrogenase, putative (ALDH)	start|||max||min|max	140	188	286	318	283	152	370	0.879	0.90718	0.553	0.179528	0.926	0.933776	1.658	0.232309	1.06	0.929237	1.674	0.437687	1.458	0.72311	1.757	0.119111	0.855	0.839779	1.44	0.166994	1.35	0.381401	0.847	0.76162	0.806	0.761348	3.038	0.000222298	1.787	0.0798625	2.573	0.000695545	2.434	0.000158213
Tb927.2.5180	aldo-keto reductase, putative	start||||||	70	79	93	79	72	86	82	1.152	0.864327	0.966	0.873304	0.77	0.432503	0.975	0.938997	0.895	0.734856	0.797	0.742861	1.123	0.970844	0.872	0.641893	0.972	0.858983	0.779	0.213279	0.865	0.690707	0.963	0.752044	1.086	0.845811	1.193	0.306935	1.474	0.0678941	1.148	0.569434	1.287	0.137277
Tb927.11.5360	aldo/keto reductase, putative	start||||||	48	73	79	57	70	84	47	1.373	0.683313	1.097	0.782698	1.142	0.79368	0.752	0.512861	1.207	0.58495	1.041	1	1.033	0.996835	0.908	0.801328	1.368	0.23891	1.433	0.10498	1.18	0.70464	1.355	0.0965227	1.133	0.672274	0.703	0.069538	0.666	0.0924603	0.954	0.861759	0.793	0.208443
Tb927.4.1360	Aldose-1-epimerase, putative	start||||||max	34	54	58	77	101	102	144	0.739	0.884695	1.854	0.383657	2.323	0.226432	1.39	0.715223	1.273	0.797693	1.253	0.899832	1.027	0.996942	1.769	0.407321	2.425	0.137749	3.055	3.41746e-09	2.386	0.164196	2.402	1.63159e-06	1.905	0.288161	1.761	0.00127286	1.384	0.09464	4.23	1.15357e-16	3.334	4.19242e-16
Tb927.4.460	Alkylated DNA repair protein (alkB homolog), putative	start|||||max|min	71	91	79	102	116	178	45	0.762	0.696292	2.334	0.00190905	1.764	0.0535477	1.091	0.813223	1.027	0.965091	0.756	0.606341	0.831	0.917896	1.12	0.701837	1.992	0.00751714	1.514	0.0370356	1.466	0.19465	1.973	0.000198531	1.94	0.0104456	0.313	7.63006e-10	0.408	1.20767e-05	0.618	0.0109817	0.604	0.00270011
Tb927.1.2340	alpha tubulin	start||||min||max	21249	19854	19199	15170	13222	15487	24503	1.235	0.76769	0.842	0.540588	0.635	0.0634703	0.748	0.413085	0.741	0.284192	0.754	0.471642	0.924	0.993279	0.554	0.0229442	0.576	0.0177739	0.437	7.8761e-06	0.587	0.0214028	0.571	0.00268479	0.778	0.313803	2.006	0.000370922	2.619	1.15046e-06	1.146	0.583543	1.552	0.0136972
Tb927.9.9200	alpha-1,2-mannosyltransferase, putative	start||||||	100	122	122	117	116	139	78	1.015	0.99628	1.193	0.590729	1.013	0.919007	0.94	0.894265	0.969	0.950026	0.849	0.859141	0.954	0.99507	0.911	0.777547	1.103	0.748904	0.942	0.899643	0.967	1	1.093	0.671982	1.138	0.682403	0.702	0.065761	0.814	0.25655	0.767	0.20658	0.794	0.182322
Tb927.3.1400	alpha-tubulin N-acetyltransferase, putative	start||||||	49	69	90	83	85	89	41	1.062	0.978481	1.035	0.917273	1.049	0.984206	1.166	0.719514	1.122	0.750471	1.013	0.978754	1.238	0.873549	1.308	0.373966	1.439	0.145564	1.465	0.0734255	1.299	0.47205	1.425	0.0392798	1.282	0.340009	0.575	0.00230775	0.559	0.00922938	0.82	0.381614	0.733	0.0746921
Tb927.9.3970	alpha/beta-hydrolase-like protein	start||min||||max	63	43	44	56	55	73	75	0.769	0.801801	1.747	0.0827807	1.331	0.352292	1.258	0.68395	0.547	0.0159815	0.762	0.740804	0.967	0.996835	0.688	0.171844	0.924	0.57045	0.708	0.0864031	1.287	0.371497	0.915	0.382957	1.689	0.0935744	1.279	0.0885966	1.654	0.0179282	1.171	0.505822	2.148	9.02123e-07
Tb927.10.9760	alternative oxidase	start||||||	27	49	41	48	41	30	36	0.839	0.86629	0.762	0.449254	0.915	0.935844	0.949	0.935992	1.455	0.234249	1.2	0.739967	0.796	0.879313	1.381	0.347916	0.883	0.722208	1.066	0.577768	0.728	0.443032	0.875	0.552137	0.607	0.0939403	1.49	0.0549854	1.223	0.572955	1.304	0.240928	0.899	0.580554
Tb927.10.7090	alternative oxidase (AOX or TAO complex)	start||||||min	378	203	207	186	205	160	61	1.089	0.932496	0.805	0.538425	1.162	0.662835	0.897	0.781604	0.425	0.000130569	1.443	0.456384	0.977	0.996835	0.381	0.000124709	0.334	6.24567e-06	0.485	4.57754e-05	1.136	0.693654	0.331	2.87812e-10	0.787	0.437037	0.489	5.36349e-05	0.334	2.7382e-08	0.162	1.90215e-26	0.383	2.3146e-09
Tb927.4.3500	Amastin-like protein	start|||||max|min	19	110	130	244	293	505	217	0.52	0.493316	4.058	0.00215894	2.862	0.0459014	2.179	0.145677	4.543	0.000645428	0.705	0.643168	1.133	0.993279	9.897	5.54055e-07	20.892	8.07987e-12	14.822	7.97061e-18	3.244	0.0174482	20.699	1.85771e-24	4.599	0.00014973	0.536	0.0363691	0.748	0.633959	11.094	3.30493e-17	2.45	0.000179194
Tb927.11.8460	amastin-like protein	start||max||||min	65	136	153	94	84	113	46	1.586	0.437156	0.77	0.425699	0.53	0.00828102	0.674	0.341069	1.664	0.0604918	0.689	0.234572	1.069	0.993279	1.122	0.679023	1.369	0.176435	0.949	0.472851	0.567	0.0137134	1.356	0.0902213	0.823	0.592134	0.515	0.000646146	0.736	0.473232	0.698	0.11435	0.421	2.04446e-06
Tb927.8.2410	amidase, putative	start|||||max|	41	59	66	68	87	122	60	0.937	0.983885	1.941	0.153627	1.733	0.231078	1.138	0.856427	1.156	0.816211	0.893	0.957489	1.067	0.993279	1.316	0.593	2.394	0.027331	2.15	3.59714e-05	1.848	0.129277	2.373	3.67081e-06	2.071	0.0733346	0.606	0.0185527	0.669	0.0523461	1.439	0.0736313	1.248	0.188186
Tb927.4.1300	Amidinotransferase superfamily protein	start|||||min|max	1168	743	663	663	529	358	1095	0.976	0.991393	0.562	0.0345014	0.649	0.0620588	0.874	0.788339	0.504	0.00311378	1.155	0.964999	0.852	0.937808	0.44	0.00161723	0.242	2.52276e-09	0.281	2.95669e-14	0.553	0.00781413	0.239	3.29628e-16	0.479	0.00339923	3.871	8.06494e-14	3.302	6.2622e-12	0.927	0.769092	1.845	5.97903e-05
Tb927.10.5780	amino acid tansporter, putative	start||||max||min	42	63	153	176	174	143	73	0.85	0.836547	0.974	0.973445	1.198	0.529577	2.75	0.000111995	1.184	0.654439	1.23	0.698559	2.338	0.00164154	3.256	4.93485e-06	2.696	3.78854e-05	3.336	1.44953e-11	2.801	2.21696e-05	2.671	1.3002e-08	2.277	0.00045081	0.639	0.014666	0.512	0.000459806	1.707	0.00446289	1.446	0.018685
Tb927.4.3930	amino acid transporter, putative	start|min|||||max	186	143	190	254	225	245	210	0.728	0.614561	1.353	0.344689	1.114	0.797441	1.739	0.0693897	0.609	0.0438356	0.823	0.755517	1.265	0.822135	1.059	0.854668	1.042	0.977062	0.863	0.387979	1.41	0.240508	1.033	1	1.712	0.0394047	1.07	0.614458	1.28	0.195397	1.105	0.682535	1.821	6.23449e-05
Tb927.10.9850	amino acid transporter, putative	start||||||	74	84	137	97	82	107	44	1.384	0.656329	0.809	0.554175	0.524	0.0152857	1.121	0.777608	0.91	0.760434	0.649	0.234572	1.552	0.295783	1.021	0.935837	1.142	0.54276	0.745	0.0795471	0.814	0.43833	1.132	0.400374	1.255	0.306161	0.527	0.000229395	0.8	0.443601	0.596	0.00636778	0.657	0.0176495
Tb927.8.5450	amino acid transporter, putative (AAT6)	start||||||	184	347	253	224	210	343	178	1.106	0.917029	1.414	0.240796	0.837	0.514554	0.631	0.161002	1.497	0.150307	0.592	0.142666	0.698	0.550273	0.945	0.844035	1.477	0.125769	0.88	0.404118	0.584	0.0332334	1.463	0.0343937	0.987	0.962851	0.65	0.0215921	1.081	0.621459	0.951	0.82553	0.637	0.0069714
Tb927.8.4700	amino acid transporter, putative (AATP6)	start||||||max	195	186	264	501	491	371	419	0.514	0.285311	1.47	0.283023	1.956	0.0396242	2.645	0.00369181	0.755	0.401996	1.331	0.627877	1.358	0.786444	1.997	0.0399519	1.508	0.20474	2.018	6.13392e-05	2.657	0.00104444	1.494	0.0283458	1.996	0.0219283	1.425	0.0368417	1.055	0.859281	2.129	1.1661e-05	2.828	4.55152e-13
Tb927.10.6500	amino acid transporter, putative,amino acid permease, putative	start||||||min	53	100	75	51	45	57	23	1.447	0.568216	0.784	0.477154	0.559	0.0337004	0.497	0.02986	1.501	0.167875	0.713	0.41233	0.719	0.678042	0.746	0.361754	0.847	0.613936	0.607	0.00433037	0.402	0.000507831	0.839	0.420091	0.564	0.0429991	0.515	0.000308017	0.712	0.214505	0.433	4.27147e-06	0.289	7.02614e-14
Tb927.1.3000	aminoacylase, putative,N-acyl-L-amino acid amidohydrolase, zinc binding	start||||||	86	111	135	98	80	94	59	1.343	0.685742	0.725	0.271919	0.497	0.0139583	0.869	0.783284	1.019	0.978448	0.686	0.436325	1.167	0.931812	0.886	0.728609	0.863	0.594311	0.596	0.00657645	0.581	0.0573722	0.855	0.401545	0.847	0.585552	0.79	0.228174	1.134	0.624424	0.675	0.0466495	0.665	0.0177904
Tb927.9.13490	aminopeptidase P, putative,metallo-peptidase, Clan MG, Family M24	start||||min||max	109	138	101	84	79	77	116	1.186	0.841521	0.793	0.456257	0.781	0.435664	0.591	0.110082	1.004	1	0.985	0.984795	0.701	0.56555	0.593	0.0615167	0.558	0.0191411	0.553	0.00119636	0.547	0.0261643	0.553	0.000713967	0.555	0.0235748	1.887	0.000598752	1.888	0.00132168	1.043	0.87983	1.042	0.843648
Tb927.3.2090	aminopeptidase P1, putative,metallo-peptidase, Clan MG, Family M24	start||||min||max	123	131	111	122	96	83	156	0.892	0.9114	0.774	0.524085	0.685	0.268971	0.91	0.873623	0.848	0.601889	0.885	0.859501	0.811	0.875832	0.771	0.425045	0.532	0.0200329	0.474	0.00140105	0.556	0.04489	0.527	0.00581244	0.628	0.127211	2.403	0.000228525	2.674	6.3478e-05	1.267	0.369238	1.5	0.0394292
Tb927.8.7520	aminopeptidase, putative	start|||||min|max	117	112	125	133	119	77	115	0.92	0.943532	0.64	0.127069	0.885	0.87089	1.168	0.712429	0.756	0.334625	1.383	0.41923	1.075	0.993279	0.883	0.751165	0.52	0.00923201	0.724	0.177374	0.951	0.953824	0.516	0.000179635	0.688	0.177588	1.883	0.000646146	1.342	0.288158	0.971	0.93364	1.288	0.125439
Tb927.3.4750	aminopeptidase, putative,metallo-peptidase, Clan MA(E) Family M1	start||||min||max	607	274	342	233	179	155	716	1.437	0.750087	0.473	0.100998	0.39	0.0430518	0.83	0.783152	0.358	0.00797243	0.825	0.886958	1.193	0.978112	0.297	0.00418434	0.202	6.45273e-05	0.168	1.82377e-22	0.465	0.09974	0.2	4.03344e-20	0.564	0.19427	5.827	2.29286e-22	6.958	1.35683e-24	1.166	0.4947	3.268	4.31336e-16
Tb927.11.3570	aminopeptidase, putative,metallo-peptidase, Clan MA(E) Family M1	start|||||min|max	379	332	336	283	259	207	491	1.159	0.963012	0.641	0.551554	0.753	0.724295	0.835	0.87777	0.694	0.594925	1.174	0.942892	0.968	1	0.58	0.424537	0.431	0.153269	0.509	0.000153077	0.729	0.68191	0.427	1.32134e-06	0.621	0.499689	2.985	2.4991e-09	2.504	1.30594e-06	1.275	0.245489	1.843	6.33683e-05
Tb927.11.2470	aminopeptidase, putative,metallo-peptidase, Clan MF, Family M17	start|||||min|max	222	96	104	81	71	63	176	1.251	0.827026	0.628	0.144566	0.639	0.0668849	0.82	0.731717	0.344	1.39155e-06	1.018	0.892079	1.026	0.996835	0.282	2.27123e-06	0.222	3.23344e-09	0.227	6.31061e-12	0.656	0.0651046	0.22	2.26611e-11	0.644	0.15678	3.592	5.94731e-08	3.477	2.50735e-08	0.789	0.393473	2.301	8.40071e-06
Tb927.11.6590	aminopeptidase, putative,metallo-peptidase, Clan MF, Family M17	start|||||min|max	449	247	182	184	159	131	830	0.965	1	0.747	0.512577	0.794	0.506167	0.73	0.474379	0.435	0.0025903	1.064	0.99746	0.704	0.694626	0.318	0.00014507	0.229	6.83143e-07	0.245	1.30582e-15	0.559	0.0577493	0.227	1.663e-16	0.526	0.0573821	8.045	5.92749e-29	7.449	2.16078e-27	1.824	0.000682385	4.206	2.21742e-23
Tb927.10.14790	aminopeptidase, putative,metallo-peptidase, Clan MG, Family M24	start||||min||max	462	478	309	403	343	296	523	0.748	0.679068	1.001	0.976985	0.985	0.99816	0.828	0.666554	0.819	0.482373	0.984	0.994803	0.619	0.232735	0.678	0.167766	0.507	0.00308944	0.502	0.000148407	0.61	0.0735946	0.502	2.99317e-05	0.619	0.0483217	2.218	4.55821e-06	2.219	3.88892e-05	1.114	0.64588	1.366	0.0491473
Tb927.11.15750	AMP deaminase, putative	start|||||min|max	205	192	173	112	93	73	132	1.505	0.484371	0.439	0.00263807	0.454	0.00487964	0.57	0.0822701	0.745	0.325046	1.036	0.974737	0.858	0.941558	0.425	0.00135472	0.28	2.74305e-07	0.292	8.61346e-05	0.39	0.000365134	0.278	2.22197e-05	0.376	0.000115724	2.327	0.0081113	2.212	0.0211684	0.647	0.223307	0.871	0.682694
Tb927.11.3850	AMP deaminase, putative	start|||||min|	365	251	198	173	178	89	131	1.116	0.930422	0.47	0.0108903	0.989	0.982058	0.676	0.277376	0.544	0.0106029	2.107	0.0393864	0.754	0.716472	0.368	0.000101079	0.193	5.77791e-11	0.408	1.01557e-05	0.746	0.349366	0.191	5.30518e-16	0.354	9.07533e-05	1.88	0.00659971	0.879	0.560805	0.359	9.48402e-08	0.662	0.0326355
Tb927.9.9740	AMP deaminase, putative	start||||min||max	216	149	184	133	114	99	154	1.351	0.613724	0.563	0.036807	0.55	0.0476539	0.87	0.704005	0.548	0.0146318	0.977	0.995969	1.175	0.935342	0.477	0.00399028	0.363	2.91541e-05	0.357	7.13994e-08	0.647	0.161905	0.36	7.81078e-09	0.662	0.119386	1.968	0.00028421	1.984	0.00132981	0.708	0.0872326	1.296	0.140405
Tb927.8.2450	AMPK beta subunit	start||||||	63	106	99	81	88	124	57	1.189	0.874146	1.312	0.4374	1.046	0.946165	0.749	0.544499	1.339	0.354018	0.797	0.613757	0.891	0.987875	1.003	0.95147	1.565	0.102442	1.254	0.479165	0.932	0.65838	1.55	0.021225	1.169	0.654902	0.567	0.00374316	0.7	0.211576	0.878	0.566808	0.658	0.0140082
Tb927.10.3700	AMPK gamma subunit	start||||||	45	56	64	56	58	40	50	1.108	0.95323	0.655	0.204642	1.007	0.996382	0.987	1	0.982	0.960746	1.537	0.41923	1.093	0.993279	0.969	0.966481	0.703	0.238608	1.086	0.734235	1.1	0.799025	0.696	0.0758575	0.716	0.304517	1.561	0.0362682	1.001	0.982911	1.087	0.75944	1.112	0.605269
Tb927.10.15690	anaphase promoting complex, subunit 10-like protein	start||||max||min	32	54	49	72	113	134	31	0.674	0.533572	2.829	0.000149937	3.344	5.32279e-06	1.29	0.553055	1.362	0.306793	1.182	0.73912	0.87	0.960665	1.758	0.0564871	3.353	1.7513e-06	3.986	3.29106e-14	2.909	2.32068e-05	3.322	3.49557e-11	2.461	0.000427082	0.289	6.53199e-11	0.241	2.26782e-13	0.961	0.871674	0.708	0.0424545
Tb927.11.12360	ankyrin repeat protein, putative	start|||||max|min	26	42	52	43	54	69	23	1.184	0.842963	1.382	0.395766	1.338	0.474852	1.002	0.978207	1.297	0.428759	0.968	0.978754	1.186	0.928342	1.3	0.505644	2.126	0.00714085	2.071	0.000387442	1.587	0.16007	2.107	0.000136515	1.639	0.11	0.407	1.16711e-05	0.414	6.70681e-05	0.857	0.52808	0.663	0.0194589
Tb927.9.13100	ankyrin repeat protein, putative	start||||max||min	66	100	102	132	161	181	57	0.76	0.705005	1.849	0.0245921	2.013	0.0134986	1.288	0.526158	1.208	0.534591	1.089	0.934941	0.979	0.996835	1.557	0.120388	2.188	0.00127538	2.397	2.61217e-06	1.971	0.0134682	2.168	7.79361e-06	1.81	0.0190321	0.39	2.78403e-07	0.353	2.45972e-07	0.846	0.474502	0.702	0.0321382
Tb927.4.1170	ankyrin, putative	start||||max||min	45	85	94	93	108	105	46	0.984	0.99628	1.175	0.783179	1.416	0.231189	1.071	0.876939	1.516	0.137332	1.206	0.631688	1.055	0.993279	1.625	0.0912013	1.878	0.0274215	2.278	4.53815e-06	1.493	0.128212	1.861	0.00214222	1.239	0.663193	0.548	0.00612037	0.448	3.34241e-05	1.02	0.958839	0.675	0.0189073
Tb927.8.5890	Anti-silencing function ASF1B	start||||max||min	32	59	45	65	98	129	29	0.675	0.537792	2.981	6.80502e-05	3.143	3.15307e-05	1.071	0.891603	1.48	0.188408	1.054	0.945202	0.723	0.668138	1.586	0.133517	3.193	5.13349e-06	3.386	8.41721e-11	2.274	0.00224638	3.163	2.17089e-10	2.157	0.00298197	0.284	3.35801e-11	0.265	4.20954e-11	0.897	0.649836	0.608	0.00358509
Tb927.1.630	anti-silencing protein ASF1A	start||||||	35	48	38	45	49	35	26	0.827	0.827348	0.958	0.922448	1.489	0.185972	0.913	0.915828	1.085	0.844161	1.554	0.314824	0.755	0.78008	0.991	0.982714	0.785	0.387161	1.227	0.255163	1.124	0.657358	0.777	0.182066	0.723	0.267558	0.949	0.821833	0.602	0.01063	0.738	0.152993	0.683	0.0285002
Tb927.8.5510	apurinic/apyrimidinic endonuclease, putative	start||||||	76	91	80	69	69	63	108	1.138	0.877362	0.827	0.551824	0.935	1	0.736	0.406951	0.95	0.896922	1.131	0.76093	0.837	0.923483	0.699	0.209287	0.658	0.101476	0.749	0.279739	0.783	0.603679	0.652	0.0164608	0.693	0.174867	2.138	4.28725e-05	1.862	0.00731461	1.394	0.103997	1.473	0.0204618
Tb927.6.1520	aquaporin 3, putative (AQP1)	start||||||max	85	188	238	271	292	317	534	0.858	0.970019	1.388	0.737809	1.428	0.785289	1.413	0.772194	1.764	0.617771	1.029	0.995361	1.212	0.993279	2.492	0.330661	2.968	0.171303	3.07	0.052164	1.73	0.578048	2.94	0.0322313	1.682	0.503906	2.08	0.199591	1.992	0.221593	6.116	0.00101349	3.478	0.00602349
Tb927.9.9660	Archaic translocase of the outer mitochondrial membrane ATOM	start|||||min|max	119	123	111	184	164	82	251	0.588	0.28983	0.767	0.43938	1.393	0.223706	1.452	0.277376	0.823	0.539879	1.816	0.0994666	0.853	0.921025	1.195	0.547829	0.539	0.0138879	0.984	0.973352	1.189	0.505778	0.534	0.00117688	0.655	0.119909	3.847	1.94906e-11	2.086	0.00088617	2.053	0.000246987	2.504	3.2687e-08
Tb927.1.4690	arginine N-methyltransferase (PRMT1)	start||||max||	114	181	130	175	220	185	148	0.728	0.592391	1.488	0.188821	2.199	0.00629918	0.946	0.979494	1.265	0.469354	1.478	0.431723	0.689	0.507377	1.197	0.519617	1.296	0.389347	1.926	0.00352158	1.514	0.199184	1.284	0.286875	1.025	1	0.989	0.918473	0.659	0.129336	1.27	0.327729	1.007	0.94789
Tb927.10.3560	arginine N-methyltransferase, putative	start||min||max|min|max	155	119	102	140	159	93	172	0.714	0.531058	0.955	0.896909	1.872	0.0179548	1.153	0.674443	0.606	0.043317	1.961	0.044055	0.823	0.879313	0.699	0.280619	0.476	0.00179344	0.939	0.792966	1.54	0.0977112	0.472	9.67666e-06	0.785	0.360866	2.298	3.26797e-06	1.154	0.552457	1.084	0.757367	1.794	0.000139504
Tb927.5.3960	arginine N-methyltransferase, type I (PRMT6)	start|||||max|min	56	114	117	114	127	160	63	0.997	0.9995	1.434	0.284341	1.301	0.505046	0.978	1	1.608	0.0801329	0.907	0.901539	0.975	1	1.572	0.105434	2.249	0.00174521	2.053	0.000242152	1.269	0.520718	2.228	1.39559e-05	1.398	0.289075	0.493	0.000386709	0.535	0.00446777	1.098	0.707205	0.685	0.0254959
Tb927.10.640	arginine N-methyltransferase, type II (PRMT5)	start||||||	116	165	160	145	139	151	136	1.076	0.969418	0.987	0.958684	0.897	0.750407	0.86	0.782871	1.127	0.728136	0.909	0.905431	0.925	0.993279	0.969	0.973479	1.029	0.94714	0.94	0.749344	0.83	0.531776	1.019	0.958219	0.913	0.74114	1.126	0.529024	1.22	0.343867	1.147	0.554969	1.022	0.930792
Tb927.7.5490	arginine N-methyltransferase, type III (PRMT7)	start||||||	113	100	134	153	153	169	111	0.858	0.863516	1.322	0.464352	1.231	0.543385	1.492	0.232309	0.704	0.193483	0.931	0.978186	1.28	0.786444	1.051	0.867501	1.192	0.678384	1.116	0.597674	1.575	0.0936362	1.181	0.574734	1.693	0.0669612	0.824	0.535454	0.872	0.550828	0.973	0.927363	1.386	0.0409759
Tb927.11.1990	arginyl-tRNA synthetase, putative	start||||min||max	322	156	163	146	131	134	379	1.089	0.924919	0.858	0.551824	0.758	0.451104	0.921	0.826323	0.383	8.94601e-06	0.883	0.944731	1.003	1	0.352	2.68665e-05	0.329	1.32714e-06	0.293	3.5462e-11	0.76	0.450755	0.326	2.56049e-11	0.861	0.519575	3.558	4.09782e-13	3.969	1.27587e-12	1.161	0.507095	3.046	1.85718e-14
Tb927.8.5060	ARL6, vesicle-associated, needed for full-length flagellum	start|max|||||	29	65	53	44	46	60	39	1.158	0.901218	1.194	0.546325	1.005	0.908404	0.665	0.313203	1.755	0.0423038	0.842	0.683711	0.77	0.814346	1.167	0.662553	1.613	0.0535976	1.366	0.222519	0.774	0.307338	1.598	0.00582366	0.919	0.873914	0.807	0.201157	0.944	1	1.29	0.263957	0.738	0.0688777
Tb927.4.2470	ARMTOR (TOR complexes)	start|||||min|max	191	165	218	174	154	121	192	1.219	0.81901	0.579	0.0520441	0.661	0.173171	1.033	0.954875	0.684	0.153489	1.141	0.856577	1.259	0.838494	0.706	0.234235	0.499	0.00511066	0.573	0.0027389	0.833	0.588199	0.495	6.58131e-05	0.73	0.273024	2.01	0.000165794	1.734	0.00622667	0.994	0.997478	1.458	0.0172692
Tb927.10.10600	ARP2/3 complex 16kDa subunit, putative	start||||max||min	13	16	30	27	56	57	13	1.06	0.966917	2.018	0.044743	3.085	0.00146277	1.658	0.290318	0.997	1	1.529	0.547218	1.757	0.27943	1.653	0.200877	3.534	3.1831e-05	5.432	2.98341e-07	5.42	1.89236e-07	3.5	3.39167e-05	3.545	1.99032e-05	0.263	2.48225e-05	0.169	6.20177e-07	0.919	0.830588	0.926	0.804007
Tb927.2.2900	ARP2/3 complex subunit, putative	start||||max||min	21	54	47	44	65	84	21	1.033	0.992638	1.902	0.0282386	1.99	0.030523	0.799	0.646928	2.042	0.00855363	1.046	0.99746	0.825	0.923593	1.632	0.113668	3.204	5.74419e-06	3.372	8.78387e-10	1.642	0.127296	3.174	2.07579e-10	1.569	0.101136	0.316	1.29624e-09	0.298	1.53559e-08	1.004	1	0.493	2.409e-05
Tb927.10.4540	ARP2/3 complex subunit, putative	start||||||	11	18	18	21	21	27	14	0.824	0.941924	1.519	0.560373	1.199	0.785289	1.142	0.873623	1.306	0.746022	0.789	0.920039	0.941	1	1.491	0.554778	1.868	0.285531	1.483	0.0528011	1.129	0.799496	1.85	0.00396476	1.43	0.573539	0.668	0.0881267	0.834	0.382511	1.237	0.432326	0.95	0.847211
Tb927.8.4410	ARP2/3 complex subunit, putative	start|max|||||min	28	60	62	61	51	50	29	0.994	0.983885	0.83	0.684941	0.735	0.290539	0.982	0.955867	1.745	0.0552704	0.886	0.765891	0.977	1	1.714	0.0569851	1.416	0.142937	1.261	0.389943	0.718	0.229936	1.403	0.0360332	0.811	0.639784	0.729	0.0591463	0.811	0.521643	1.023	0.936163	0.588	0.00264035
Tb927.10.13190	ARP2/3 complex subunit, putative	start||||||	46	93	87	76	70	84	56	1.125	0.925472	1.002	0.998001	0.798	0.493803	0.795	0.618046	1.599	0.0944197	0.796	0.698559	0.895	0.987192	1.272	0.463988	1.434	0.171607	1.149	0.527044	0.714	0.254483	1.421	0.0522737	0.897	0.726208	0.825	0.333389	1.021	0.92416	1.172	0.508598	0.736	0.0761515
Tb927.7.1110	asparagine synthetase a, putative	start||min|max|||	394	272	238	459	387	275	224	0.506	0.0967518	1.207	0.514689	1.44	0.291565	1.653	0.0931131	0.547	0.0100979	1.193	0.874727	0.836	0.900514	0.904	0.817319	0.552	0.0126137	0.663	0.00840182	1.204	0.693274	0.547	0.000390352	1.01	0.961761	1.027	0.880202	0.848	0.707403	0.562	0.00146426	1.031	0.826152
Tb927.4.2310	asparaginyl-tRNA synthetase, putative	start|||||min|max	591	444	135	135	134	75	489	0.972	0.994538	0.577	0.312686	1.05	0.872454	0.298	0.0114653	0.596	0.232481	1.819	0.427608	0.289	0.0090617	0.177	4.33518e-05	0.1	2.91685e-08	0.182	3.70935e-20	0.304	0.00713492	0.099	1.60824e-35	0.167	2.55573e-05	8.256	8.12419e-29	4.471	9.5808e-15	0.814	0.339034	1.371	0.0514087
Tb927.10.3660	aspartate aminotransferase	start|||||min|	227	263	174	171	161	130	133	0.994	0.997346	0.776	0.487765	0.936	0.84103	0.637	0.225045	0.918	0.772486	1.207	0.838096	0.633	0.320962	0.584	0.0642449	0.451	0.00192408	0.547	0.00227436	0.592	0.0532994	0.446	6.29392e-05	0.491	0.0094311	1.301	0.323948	1.062	0.790318	0.581	0.00776738	0.635	0.016374
Tb927.11.5090	aspartate aminotransferase, mitochondrial	start|max||||min|max	29	95	37	37	46	34	53	0.962	0.963012	0.958	0.993834	1.577	0.16902	0.388	0.00349312	2.621	0.00025222	1.647	0.336331	0.373	0.000813993	1.018	0.888076	0.937	0.936517	1.552	0.0983187	0.589	0.0638533	0.929	0.894353	0.358	0.00023083	1.996	0.00774062	1.194	0.49324	1.853	0.0138879	0.71	0.166477
Tb927.5.3820	aspartate carbamoyltransferase, putative	start||||||	129	103	141	167	165	184	143	0.822	0.831735	1.366	0.351376	1.251	0.499374	1.59	0.180767	0.633	0.0816898	0.916	0.944146	1.307	0.764954	1.007	1	1.13	0.788444	1.041	0.871082	1.634	0.0720802	1.12	0.726049	1.785	0.0344682	0.978	0.897253	1.052	0.814334	1.095	0.707764	1.736	0.000516881
Tb927.3.3410	aspartyl aminopeptidase, putative,metallo-peptidase, Clan MH, Family M20	start|min|||||max	193	123	141	137	156	158	183	1.011	1	1.164	0.751279	1.343	0.504786	1.09	0.869468	0.503	0.0218543	1.154	0.887236	1.102	0.993279	0.549	0.0905488	0.645	0.133393	0.749	0.0873219	1.48	0.294179	0.639	0.00611416	1.283	0.504398	1.461	0.0272684	1.247	0.228481	0.934	0.778659	1.863	4.35823e-05
Tb927.6.1880	aspartyl-tRNA synthetase, putative	start|min|||||max	182	66	127	199	182	148	345	0.622	0.653277	1.216	0.688907	1.407	0.465828	2.962	0.0153155	0.287	0.000375838	1.157	0.894072	1.842	0.408947	0.849	0.767633	0.642	0.262831	0.747	0.177318	2.591	0.0138534	0.636	0.0156079	2.24	0.0305441	2.925	2.88712e-08	2.49	1.32405e-05	1.861	0.00128274	6.513	7.16429e-33
Tb927.10.1260	aspartyl-tRNA synthetase, putative	start||||||	67	95	114	112	102	100	112	0.994	1	0.924	0.822528	0.867	0.759148	1.143	0.768113	1.128	0.747524	0.938	0.973706	1.136	0.9636	1.289	0.416141	1.184	0.530972	1.117	0.468586	0.984	0.945265	1.173	0.389284	1.049	0.863146	1.401	0.0772309	1.471	0.0924603	1.643	0.00874566	1.461	0.0194341
Tb927.7.3320	ATG12/APG12, putative (ATG12)	start||||min|max|	34	32	34	29	26	43	26	1.156	0.916421	1.35	0.388304	0.726	0.291748	0.868	0.824287	0.762	0.421719	0.538	0.118205	1.004	1	0.662	0.242281	1.033	0.929453	0.559	0.00175176	0.729	0.264147	1.024	0.925758	1.355	0.314162	0.742	0.143109	1.359	0.115351	0.759	0.214406	1	0.97573
Tb927.11.6960	ATG16/SAP18/CVT11/APG16, putative (ATG16)	start||||min||	96	119	110	81	66	81	70	1.331	0.739931	0.771	0.472295	0.506	0.014551	0.661	0.321489	0.978	0.94673	0.656	0.287498	0.88	0.978884	0.646	0.179151	0.663	0.158723	0.438	7.63238e-06	0.445	0.00251386	0.657	0.0366534	0.678	0.21982	1.082	0.902742	1.623	0.0169597	0.711	0.0946061	0.729	0.0769253
Tb927.2.2260	ATM kinase	start|||||min|max	597	209	157	134	114	42	211	1.14	0.889533	0.275	6.89641e-06	0.643	0.179532	0.628	0.161053	0.277	4.54156e-09	2.335	0.0170933	0.716	0.567911	0.174	9.39337e-12	0.055	3.55573e-27	0.128	0.00112539	0.46	0.00503955	0.054	6.15163e-06	0.197	1.03392e-09	6.655	0.00347998	2.807	0.138367	0.361	0.132909	1.304	0.640592
Tb927.11.16160	ATP binding protein-like protein	start||||||	88	123	106	91	111	196	100	1.13	0.909507	1.942	0.0487363	1.353	0.567109	0.731	0.475258	1.102	0.82956	0.697	0.45285	0.825	0.941985	0.805	0.527487	1.767	0.0679035	1.238	0.689156	1.117	0.953538	1.751	0.0536932	1.603	0.156553	0.626	0.142186	0.885	0.930853	1.096	0.832449	0.998	0.982856
Tb927.4.2720	ATP dependent DEAD-box helicase (RH)	start||||max||	108	155	198	221	234	227	122	0.874	0.880836	1.196	0.539934	1.339	0.332802	1.395	0.35205	1.138	0.72745	1.12	0.88936	1.218	0.879313	1.587	0.102365	1.658	0.0348074	1.868	0.000543227	1.632	0.0615495	1.643	0.00334952	1.457	0.122078	0.678	0.0306509	0.596	0.00934245	1.113	0.655528	0.982	0.964776
Tb927.10.180	ATP synthase F1 subunit gamma protein, putative	start|||||max|	91	173	230	283	327	481	309	0.795	0.858236	2.188	0.0570803	1.735	0.209479	1.6	0.356508	1.516	0.319023	0.793	0.817461	1.273	0.917896	2.426	0.0220506	4.22	5.1005e-05	3.366	7.02551e-08	2.208	0.0405497	4.18	7.40034e-11	2.784	0.0051607	0.798	0.546909	0.992	0.924055	3.338	7.40544e-09	2.21	1.85238e-05
Tb927.3.1380	ATP synthase F1, alpha subunit	start|min||max||min|max	308	150	259	410	329	163	1287	0.617	0.843239	0.653	0.674021	1.028	0.970245	2.685	0.319262	0.386	0.212079	1.574	0.811064	1.655	0.908305	1.035	0.956255	0.417	0.247518	0.66	0.033376	1.702	0.497336	0.413	1.73773e-06	1.081	0.88346	10.012	1.54536e-31	6.264	4.34017e-20	4.136	2.03549e-15	10.762	4.51659e-52
Tb927.7.7420	ATP synthase F1, alpha subunit	start|min|||||max	378	267	489	691	560	487	1382	0.691	0.837345	1.04	0.962304	0.948	0.939242	2.532	0.167006	0.561	0.298487	0.911	0.958274	1.749	0.72311	1.421	0.601124	1.02	0.991333	0.935	0.826818	1.657	0.385321	1.011	1	1.819	0.252534	3.6	0.000118336	3.891	0.00011663	3.64	8.26308e-05	6.509	1.02702e-11
Tb927.1.3820	ATP synthase subunit, putative	start|||||max|min	52	98	85	71	94	164	46	1.176	0.868778	2.014	0.0492649	1.499	0.39472	0.705	0.448167	1.504	0.26379	0.744	0.613007	0.829	0.958118	1.06	0.965187	2.511	0.00326978	1.879	0.00384382	1.243	0.711814	2.488	8.57851e-07	1.67	0.1303	0.344	3.59408e-08	0.456	0.000710515	0.856	0.496346	0.571	0.000856056
Tb927.6.4990	ATP synthase, epsilon chain, putative	start||||||max	55	87	108	160	185	210	228	0.66	0.856731	2.034	0.38622	2.095	0.363239	1.802	0.547848	1.253	0.827006	1.03	0.984795	1.19	0.993279	2.258	0.285396	3.031	0.102602	3.141	0.000553048	2.492	0.199277	3.003	0.000741687	2.419	0.208847	1.343	0.273243	1.284	0.46222	4.033	9.13812e-06	3.23	1.34783e-05
Tb927.11.9420	ATP synthase, putative	start||||min|max|	165	123	154	88	73	117	70	1.709	0.310026	0.79	0.44092	0.399	0.00027847	0.698	0.342808	0.592	0.0406513	0.505	0.0275375	1.192	0.900364	0.413	0.00096778	0.558	0.0199082	0.283	5.57889e-13	0.476	0.00221747	0.553	0.000788625	0.942	0.877287	0.755	0.127032	1.473	0.0234614	0.417	5.47242e-07	0.707	0.0398229
Tb927.10.730	ATP synthase, putative	start||||min||	87	125	129	84	72	99	58	1.508	0.483991	0.799	0.505149	0.501	0.00693311	0.658	0.255703	1.138	0.739046	0.627	0.170266	0.992	1	0.748	0.348308	0.902	0.779379	0.568	0.000684883	0.497	0.00459167	0.893	0.635106	0.793	0.481014	0.728	0.07073	1.145	0.341233	0.651	0.0257349	0.574	0.00090707
Tb927.10.7360	ATP-binding cassette protein, putative	start||||min|max|	67	84	80	64	50	68	52	1.219	0.793537	0.885	0.804981	0.493	0.0109055	0.749	0.425833	0.984	0.961243	0.558	0.0948947	0.913	0.993279	0.736	0.273433	0.794	0.498758	0.446	9.79025e-06	0.45	0.00266114	0.787	0.294236	0.808	0.5847	0.96	0.677931	1.696	0.00700182	0.756	0.192245	0.771	0.159604
Tb927.11.360	ATP-binding protein, putative	start||||||	101	119	83	104	89	89	70	0.779	0.709891	1.125	0.746248	0.953	0.941932	0.853	0.807639	0.936	0.855176	0.847	0.845485	0.664	0.451364	0.799	0.565135	0.7	0.1587	0.596	0.00807738	0.633	0.127849	0.693	0.0371614	0.747	0.284236	0.968	0.885994	1.126	0.710981	0.671	0.0386326	0.719	0.0515653
Tb927.2.5980	ATP-dependent Clp protease subunit, heat shock protein 104 (HSP104)	start||max||||min	130	166	468	300	318	325	137	1.523	0.659397	0.721	0.565965	0.788	0.413569	1.759	0.31748	1.021	0.913982	1.093	0.928552	2.679	0.0248881	1.795	0.174305	1.971	0.0263922	2.167	0.10118	2.11	0.163523	1.954	0.028741	1.931	0.0394047	0.538	0.0536714	0.485	0.19944	1.052	0.913427	1.034	0.994482
Tb927.2.3030	ATP-dependent Clp protease subunit, heat shock protein 78 (HSP78)	start|||||min|max	232	204	364	287	254	139	385	1.239	0.853588	0.395	0.00926372	0.652	0.230989	1.371	0.502865	0.698	0.325745	1.652	0.451299	1.699	0.336789	0.957	0.954425	0.468	0.0251549	0.778	0.42262	1.108	0.824829	0.464	0.0178574	0.671	0.352331	3.561	7.27821e-05	2.124	0.0179282	1.653	0.11435	2.376	0.000747867
Tb927.8.6690	ATP-dependent DEAD/H DNA helicase recQ, putative	start|||||min|max	213	233	206	164	130	65	147	1.232	0.827348	0.327	4.56031e-05	0.505	0.0136982	0.688	0.336195	0.866	0.661673	1.544	0.378197	0.847	0.930474	0.595	0.0735778	0.24	1.30877e-08	0.373	4.96018e-08	0.428	0.00112795	0.238	2.9179e-15	0.277	5.93458e-07	2.89	2.78041e-08	1.843	0.00186696	0.687	0.0577377	0.797	0.208049
Tb927.6.3580	ATP-dependent DEAD/H DNA helicase recQ, putative	start||||||	91	125	132	116	108	116	100	1.115	0.970672	0.913	0.855019	0.817	0.714865	0.911	0.942404	1.094	0.908347	0.895	0.935741	1.016	1	0.996	0.99553	1.014	0.997869	0.913	0.600524	0.83	0.725882	1.005	0.945198	0.928	0.880701	1.077	0.654121	1.186	0.402009	1.083	0.77305	0.993	0.997445
Tb927.10.6630	ATP-dependent DEAD/H RNA helicase similar to DBP1	start|min|||||max	234	108	166	255	226	196	376	0.637	0.431393	1.229	0.499416	1.261	0.358969	2.312	0.00349312	0.366	3.24479e-06	1.026	0.92779	1.473	0.459713	0.846	0.546316	0.663	0.0812451	0.684	0.123305	1.857	0.00791779	0.657	0.0325127	1.81	0.0159722	2.423	1.83724e-05	2.326	0.000372151	1.591	0.034703	4.36	5.0816e-18
Tb927.10.10380	ATP-dependent DEAD/H RNA helicase, putative Dbp8, ribosome biogenesis?	start||||||	116	204	201	192	185	140	103	1.02	1	0.727	0.285925	0.953	0.899493	0.922	0.935992	1.396	0.246469	1.311	0.62156	0.941	0.99507	1.287	0.347916	0.955	0.915613	1.259	0.222722	0.897	0.755154	0.946	0.834799	0.684	0.168505	0.928	0.671334	0.697	0.078342	0.878	0.595249	0.631	0.00597685
Tb927.11.4980	ATP-dependent DEAD/H RNA helicase, putative Dbp9, ribosome assembly?	start||||||	90	98	94	159	144	101	127	0.579	0.303815	1.112	0.663973	1.472	0.117225	1.593	0.171731	0.864	0.652083	1.324	0.516293	0.923	0.993279	1.376	0.300918	0.886	0.762	1.181	0.211345	1.359	0.161552	0.878	0.613213	1.026	0.833682	1.578	0.024287	1.174	0.738101	1.386	0.107987	1.61	0.00289307
Tb927.11.13810	ATP-dependent DEAD/H RNA helicase, putative Rok1, ribosome biogenesis?	start||||||	103	135	128	139	140	135	121	0.9	0.938517	1.097	0.850351	1.18	0.585562	1.012	0.991672	1.039	0.91822	1.075	0.883788	0.911	0.993279	1.051	0.904405	1.038	0.983006	1.123	0.486448	1.074	0.766563	1.028	1	0.999	0.921255	1.116	0.476079	1.022	1	1.148	0.551466	1.109	0.604575
Tb927.10.540	ATP-dependent DEAD/H RNA helicase, DDX39-like, no clear yeast homologue. Named as orthologue of TcSUB2, RNAi causes poly(A) accumulation in nucleus.	start||||min||max	548	328	157	104	99	106	367	1.476	0.507926	0.709	0.212084	0.649	0.112709	0.309	1.00482e-05	0.475	0.00134612	0.916	0.890585	0.457	0.00656124	0.147	4.54384e-14	0.154	1.07011e-14	0.142	2.71403e-27	0.296	9.54786e-07	0.152	9.82917e-27	0.324	3.07486e-06	4.354	1.48789e-16	4.684	5.28176e-17	0.663	0.0300023	1.401	0.0375101
Tb927.4.2630	ATP-dependent DEAD/H RNA helicase, putative Dbp10, ribosome biogenesis?	start||||||	138	119	158	258	242	172	190	0.594	0.306041	1.143	0.745935	1.528	0.101371	2.139	0.00622196	0.679	0.145618	1.337	0.432777	1.271	0.840539	1.453	0.180751	0.987	0.868152	1.327	0.0646193	1.942	0.00477885	0.978	0.759397	1.453	0.198321	1.392	0.0437681	1.025	0.879569	1.361	0.120346	2.01	2.55376e-06
Tb927.3.620	ATP-dependent DEAD/H RNA helicase, putative Dbp7, ribosome biogenesis?	start||||||	89	109	114	140	160	142	98	0.796	0.796115	1.296	0.386976	1.689	0.0507193	1.252	0.598704	0.971	0.940942	1.303	0.572971	0.997	1	1.216	0.561641	1.254	0.386546	1.645	0.00402023	1.685	0.0375475	1.243	0.229775	1.292	0.338233	0.867	0.474808	0.655	0.0245317	1.077	0.770289	1.114	0.578549
Tb927.10.6260	ATP-dependent DEAD/H RNA helicase, putative Has1, ribosome biogenesis?	start|||||min|max	148	155	128	156	142	106	163	0.804	0.836547	0.859	0.746897	1.06	0.800226	0.99	1	0.827	0.613557	1.233	0.734482	0.795	0.888194	0.818	0.607169	0.565	0.0611596	0.701	0.10589	0.843	0.774404	0.56	0.00125532	0.683	0.266411	1.95	0.000378097	1.558	0.0532486	1.092	0.707211	1.325	0.088688
Tb927.5.4270	ATP-dependent DEAD/H RNA helicase, putative Hca4, ribosome biogenesis?	start||||||	136	201	144	178	169	124	135	0.791	0.752359	0.893	0.747429	1.186	0.442665	0.867	0.785254	1.172	0.638135	1.328	0.444764	0.686	0.475378	1.016	0.956429	0.718	0.187481	0.959	0.866267	0.813	0.695024	0.712	0.0515661	0.613	0.0574661	1.383	0.0807003	1.026	0.80842	0.984	0.961815	0.842	0.363975
Tb927.10.9780	ATP-dependent DEAD/H RNA helicase, putative Mak5, ribosome biogenesis?	start|||||min|max	141	120	125	179	169	100	153	0.677	0.521324	0.836	0.634272	1.353	0.26305	1.47	0.289526	0.672	0.176363	1.618	0.218084	0.994	1	0.987	0.973893	0.558	0.033156	0.909	0.915231	1.345	0.21345	0.553	0.000661107	0.831	0.582419	1.937	0.000285224	1.179	0.706088	1.071	0.774043	1.6	0.00238117
Tb927.7.2970	ATP-dependent DEAD/H RNA helicase, putative Mph1, DNA repair?	start||||min||max	185	189	107	68	51	42	79	1.534	0.417702	0.402	0.00256867	0.344	9.49308e-05	0.351	9.87703e-05	0.811	0.524199	0.855	0.682349	0.538	0.0659097	0.284	8.74997e-07	0.175	3.84362e-11	0.151	7.07837e-24	0.185	6.20762e-11	0.174	3.47108e-20	0.216	1.29816e-08	2.426	2.54686e-05	2.795	1.62512e-07	0.422	8.78586e-07	0.522	5.43753e-05
Tb927.5.3600	ATP-dependent DEAD/H RNA helicase, putative Prp5, splicing?	start||||||	111	110	133	93	99	107	88	1.386	0.566596	0.838	0.727606	0.848	0.696358	0.835	0.604331	0.783	0.41984	1.012	0.993644	1.157	0.956589	0.654	0.108322	0.76	0.428795	0.773	0.231419	0.981	1	0.753	0.226727	0.969	0.900637	1.05	0.91644	1.021	1	0.79	0.274884	1.012	0.956802
Tb927.10.6290	ATP-dependent DEAD/H RNA helicase, putative Rrp3, ribosome biogenesis?	start||||||	133	133	123	146	131	117	177	0.824	0.842963	0.989	0.978053	1.01	0.868488	1.074	0.918215	0.79	0.451269	1.021	0.928552	0.885	0.969665	0.848	0.593195	0.691	0.143036	0.71	0.137428	0.893	0.885538	0.685	0.03139	0.875	0.635544	1.908	0.000401806	1.841	0.00581077	1.306	0.195479	1.66	0.00178858
Tb927.10.7080	ATP-dependent DEAD/H RNA helicase, putative Sub2 ,TREX complex mRNA export, homologue of UAP56, splicing factor	start|||||max|min	84	169	200	177	176	210	86	1.099	0.943532	1.101	0.772185	0.945	0.895319	1.029	0.936169	1.593	0.0866685	0.858	0.825854	1.13	0.958656	1.64	0.0783826	1.982	0.00432006	1.712	0.00276248	1.068	0.805292	1.964	7.66977e-05	1.244	0.394524	0.517	0.000259241	0.593	0.00786355	1.015	0.96065	0.639	0.00809919
Tb927.11.7070	ATP-dependent DEAD/H RNA helicase, putative, no clear yeast homologue	start||||min||max	97	73	59	42	32	32	84	1.394	0.659399	0.56	0.134042	0.412	0.0058841	0.554	0.114045	0.599	0.0972296	0.736	0.503584	0.772	0.875676	0.332	0.000300583	0.259	1.15647e-05	0.192	2.20153e-18	0.318	0.000177267	0.257	1.20477e-12	0.432	0.0126474	3.324	2.18531e-09	4.452	2.7403e-14	0.853	0.500669	1.429	0.0322624
Tb927.3.2600	ATP-dependent DEAD/H RNA helicase, putative, no clear yeast homologue	start|||||min|max	1165	611	574	532	448	179	1155	1.053	0.994395	0.324	0.0162535	0.681	0.50196	0.852	0.852452	0.416	0.0319379	2.101	0.290286	0.897	0.993279	0.354	0.0208883	0.121	4.20388e-07	0.256	0.0451496	0.611	0.321019	0.12	0.00148676	0.291	0.00431454	8.353	0.00228249	3.916	0.0639289	1.001	0.991921	2.414	0.134219
Tb927.11.14630	ATP-dependent DEAD/H RNA helicase, putative, no clear yeast homologue	start|||||min|	160	129	117	99	86	71	83	1.157	0.862136	0.634	0.108587	0.674	0.117832	0.75	0.450755	0.639	0.0878312	1.063	0.996316	0.868	0.965694	0.48	0.00620295	0.352	2.17412e-05	0.376	0.00123827	0.585	0.0257906	0.349	0.000681459	0.55	0.0216844	1.505	0.217816	1.395	0.25731	0.525	0.0721858	0.824	0.622873
Tb927.11.16570	ATP-dependent DEAD/H RNA helicase, putative, no clear yeast homologue	start|||||max|min	92	100	148	147	151	202	81	0.976	1	1.431	0.47761	1.137	0.82499	1.444	0.569466	0.866	0.783875	0.795	0.846252	1.409	0.861044	1.25	0.684873	1.745	0.173879	1.395	0.0727123	1.601	0.279774	1.729	0.00182222	2.016	0.0813513	0.504	0.000232736	0.625	0.0196486	0.872	0.569434	1.011	0.910966
Tb927.11.15460	ATP-dependent DEAD/H RNA helicase, putative, no clear yeast homologue	start|||||min|max	131	170	149	148	130	83	133	0.981	0.97885	0.584	0.0723932	0.809	0.644338	0.854	0.794236	1.022	0.955097	1.386	0.461087	0.838	0.915616	0.873	0.766028	0.5	0.00767613	0.697	0.104523	0.678	0.24615	0.496	0.000125367	0.489	0.00747072	2.016	0.00026984	1.433	0.14239	0.999	0.989373	0.981	0.941762
Tb927.7.7300	ATP-dependent DEAD/H RNA helicase, putative, no clear yeast homologue	start|||||min|	105	134	120	124	112	69	98	0.946	0.983885	0.596	0.102408	0.888	0.898846	0.9	0.790525	1.013	0.956338	1.49	0.334528	0.851	0.931812	0.911	0.747782	0.514	0.0142053	0.77	0.343782	0.756	0.499705	0.509	0.000403763	0.508	0.0149096	1.812	0.00393221	1.198	0.671908	0.923	0.755341	0.915	0.600987
Tb927.10.1720	ATP-dependent DEAD/H RNA helicase, putative, no clear yeast homologue	start||||||	82	75	114	161	151	112	139	0.687	0.519729	1.03	0.998984	1.326	0.281152	2.097	0.00844894	0.728	0.236435	1.288	0.508987	1.441	0.475378	1.526	0.13513	1.08	0.883253	1.399	0.0364026	1.91	0.00546753	1.07	0.86317	1.484	0.15349	1.553	0.0103226	1.188	0.611374	1.661	0.00666196	2.289	2.57175e-08
Tb927.5.1560	ATP-dependent DEAD/H RNA helicase, putative, no clear yeast homologue	start||||||	108	98	145	228	206	149	177	0.621	0.403483	1.077	0.916518	1.358	0.220434	2.276	0.00517698	0.717	0.241037	1.261	0.506698	1.414	0.586878	1.632	0.10189	1.092	0.898327	1.386	0.0277622	1.921	0.00512752	1.082	0.879887	1.523	0.164354	1.484	0.0153646	1.159	0.785584	1.606	0.0114181	2.247	5.80086e-08
Tb927.1.1620	ATP-dependent DEAD/H RNA helicase, putative, no clear yeast homologue	start||||||	157	171	180	273	258	136	182	0.643	0.393006	0.791	0.466783	1.451	0.162651	1.567	0.139369	0.859	0.610876	1.834	0.0754498	1.007	1	1.346	0.277056	0.684	0.134266	1.262	0.158211	1.461	0.116221	0.678	0.0285013	0.797	0.443812	1.669	0.00549312	0.896	0.513074	1.132	0.591796	1.322	0.0791813
Tb927.9.10960	ATP-dependent DEAD/H RNA helicase, putative, no clear yeast homologue	start||||||	95	123	97	145	141	143	140	0.649	0.460363	1.547	0.134011	1.512	0.0997232	1.158	0.784505	1.023	0.95412	0.977	0.956666	0.752	0.710514	1.184	0.649216	1.19	0.569724	1.17	0.238311	1.137	0.502619	1.179	0.436687	1.163	0.658041	1.226	0.245709	1.235	0.542616	1.445	0.0623698	1.418	0.0379222
Tb927.6.740	ATP-dependent DEAD/H RNA helicase, putative, no clear yeast homologue, DRBD3 interaction	start|||||min|max	218	196	232	174	155	111	213	1.301	0.799431	0.5	0.0351369	0.626	0.189562	0.871	0.824954	0.711	0.300821	1.253	0.764508	1.134	0.978213	0.619	0.168141	0.403	0.0018552	0.508	0.00018891	0.71	0.337597	0.399	1.48871e-07	0.567	0.0736075	2.41	1.63068e-06	1.895	0.00115514	0.962	0.881474	1.358	0.0604698
Tb927.4.2390	ATP-dependent DEAD/H RNA helicase, putative, no clear yeast homologue, resembles Prp43 and Prp22	start||||||	127	201	188	167	150	170	131	1.099	0.966917	0.941	0.883957	0.764	0.371372	0.812	0.70365	1.259	0.456187	0.812	0.689461	0.892	0.979131	1.022	0.888447	1.057	0.816936	0.864	0.424267	0.682	0.161368	1.047	0.76844	0.839	0.578226	0.971	0.841322	1.178	0.42246	1.017	0.951038	0.811	0.244856
Tb927.8.3830	ATP-dependent DEAD/H RNA helicase, putative,mitochondrial	start|||||min|max	85	89	71	73	59	38	69	0.951	0.995783	0.549	0.0497926	0.66	0.249476	0.801	0.567797	0.834	0.599745	1.202	0.748385	0.761	0.774164	0.667	0.158979	0.348	6.00333e-05	0.421	0.0219722	0.502	0.0236433	0.345	0.00217846	0.418	0.00136052	2.366	0.0197562	1.939	0.123703	0.816	0.668605	0.983	0.976662
Tb927.4.3890	ATP-dependent DEAD/H RNA helicase, weak match to HsDDX39 (translation of structured mRNAs) no clear yeast homologue	start|||||min|max	338	234	253	185	162	114	269	1.332	0.708962	0.468	0.00618722	0.589	0.066744	0.773	0.569466	0.55	0.0137099	1.257	0.720114	1.029	0.996835	0.425	0.00145829	0.265	6.76688e-08	0.335	1.73434e-09	0.606	0.0727719	0.262	7.35929e-14	0.482	0.00570483	3.003	4.08687e-09	2.352	1.14643e-05	0.788	0.259038	1.438	0.0239006
Tb927.4.3020	ATP-dependent DEAH-box RNA helicase, putative	start|||||min|max	160	139	155	167	146	76	137	0.901	0.924468	0.512	0.0249145	0.856	0.845369	1.179	0.699806	0.688	0.204996	1.674	0.160418	1.063	0.993279	0.811	0.593307	0.374	0.000195067	0.63	0.198856	0.91	0.996575	0.371	0.000303587	0.544	0.0301118	2.311	0.00367501	1.36	0.521089	0.856	0.696768	1.249	0.407286
Tb927.11.12600	ATP-dependent DNA helicase, putative Srs2 homologue, DNA repair	start|min|max||||	184	117	201	154	135	132	115	1.274	0.75903	0.682	0.192566	0.628	0.0983036	1.284	0.530613	0.506	0.00374952	0.921	0.890904	1.635	0.197089	0.65	0.13513	0.564	0.0218008	0.523	0.000245958	1.027	0.969256	0.559	0.000964465	1.115	0.652097	1.11	0.644847	1.188	0.375297	0.621	0.011249	1.231	0.205248
Tb927.3.3270	ATP-dependent phosphofructokinase (TbPFK)	start||||min||max	2308	1512	577	241	165	139	407	2.337	0.026865	0.25	3.99262e-07	0.172	4.61716e-15	0.156	6.41479e-15	0.519	0.00489162	0.689	0.0377807	0.365	5.70488e-05	0.081	1.87014e-24	0.047	1.59697e-31	0.033	1.56327e-57	0.063	2.76702e-32	0.047	1.9908e-43	0.091	2.96305e-21	3.769	3.05565e-09	5.392	5.17861e-19	0.176	3.42992e-19	0.341	2.61192e-09
Tb927.5.1150	ATP-dependent RNA helicase, Prp43, splicing & rRNA processing	start||min||||max	180	126	131	180	166	128	235	0.712	0.65013	1.017	0.978053	1.242	0.439163	1.401	0.410066	0.555	0.0412334	1.221	0.672124	0.997	1	0.778	0.531422	0.563	0.0384316	0.692	0.107316	1.239	0.37928	0.558	0.0005558	1.015	0.993856	2.306	2.6541e-06	1.86	0.0050536	1.287	0.221975	2.326	1.63283e-08
Tb927.11.4380	ATP-dependent RNA helicase, putative Brr2 homologue, disruption of U4/U6 pairing, also resembles Slh1	start|||||min|max	359	181	168	118	91	53	243	1.392	0.547872	0.324	3.94334e-05	0.416	0.00234454	0.636	0.139541	0.4	4.73935e-05	1.282	0.626697	0.885	0.967177	0.254	3.31834e-08	0.115	1.16561e-17	0.148	6.90741e-05	0.368	0.000249853	0.114	3.27349e-06	0.287	1.17722e-06	5.978	0.000200458	4.592	0.0030525	0.68	0.50484	1.707	0.20188
Tb927.4.4210	ATP-dependent zinc metallopeptidase, putative,metallo-peptidase, Clan MA(E) Family M41	start|||||min|max	163	144	183	144	132	117	207	1.24	0.801801	0.665	0.15973	0.696	0.282246	0.983	0.982673	0.699	0.174979	1.047	0.928552	1.219	0.879313	0.688	0.196497	0.567	0.0212877	0.597	0.00857118	0.849	0.710138	0.562	0.000903718	0.811	0.483868	2.236	9.61838e-06	2.103	0.000270848	1.256	0.277599	1.801	9.93384e-05
Tb927.10.16150	ATP-dependent zinc metallopeptidase, putative,metallo-peptidase, Clan MA(E) Family M41	start||||min||max	92	139	67	74	62	64	143	0.888	0.938517	0.993	0.978802	0.81	0.561575	0.517	0.0292393	1.206	0.568615	0.816	0.765891	0.459	0.00904928	0.623	0.0918472	0.549	0.0152884	0.451	2.39085e-05	0.372	0.00020047	0.544	0.00051363	0.456	0.00183899	2.82	1.53051e-08	3.404	4.56175e-10	1.535	0.0260216	1.277	0.156142
Tb927.7.5080	ATP-NAD kinase-like protein	start|||||min|max	111	107	115	88	76	59	142	1.283	0.744006	0.53	0.0748797	0.594	0.185972	0.801	0.578091	0.769	0.484817	1.12	0.893052	1.028	0.999542	0.616	0.119319	0.419	0.00486892	0.472	0.000139712	0.61	0.192298	0.415	1.81063e-06	0.545	0.0700171	3.046	5.58752e-09	2.679	1.75527e-06	1.265	0.27245	1.651	0.00215723
Tb927.11.9160	ATPase-like protein, putative	start||||||	30	64	47	51	50	37	23	0.912	0.925472	0.804	0.581744	1.115	0.924729	0.773	0.674908	1.687	0.0826586	1.387	0.716101	0.704	0.673059	1.304	0.365101	0.956	0.981164	1.333	0.301535	0.786	0.352657	0.947	0.933279	0.566	0.0667666	0.779	0.156606	0.554	0.0191175	0.738	0.168292	0.439	1.90417e-06
Tb927.10.8070	ATPase, putative	start||||||	74	151	77	107	104	114	93	0.698	0.487183	1.553	0.113082	1.417	0.2611	0.691	0.436322	1.611	0.0835054	0.913	0.899282	0.482	0.0177278	1.114	0.627915	1.207	0.465439	1.107	0.645529	0.683	0.183212	1.195	0.312639	0.749	0.318503	1.036	0.894867	1.119	0.60326	1.239	0.320088	0.771	0.16135
Tb927.7.6930	ATPase, putative	start||||||	41	47	62	65	63	43	60	0.934	0.946677	0.724	0.355674	1.035	0.896761	1.358	0.408436	0.914	0.801775	1.43	0.49171	1.268	0.863255	1.242	0.476447	0.839	0.611965	1.207	0.38131	1.313	0.334114	0.832	0.487206	0.918	0.883896	1.78	0.013365	1.226	0.490759	1.48	0.100587	1.624	0.010374
Tb927.11.960	ATPase, putative,cell division control protein 48 homolog, putative	start||||||	71	118	122	137	123	121	77	0.865	0.885096	1.038	0.881147	0.965	0.968425	1.137	0.783167	1.317	0.373783	0.93	0.936221	0.984	1	1.497	0.175897	1.344	0.216283	1.258	0.195251	0.95	0.9539	1.332	0.0846036	1.021	0.87683	0.801	0.21107	0.848	0.399757	1.067	0.790086	0.813	0.283353
Tb927.11.8730	ATPase, putative,S. cerevisiae cell division control protein 48 homolog, putative	start||||||	83	104	102	98	100	143	94	1.011	0.991393	1.466	0.244003	1.082	0.834047	0.922	0.855254	0.996	1	0.738	0.627877	0.933	0.993279	0.919	0.783678	1.363	0.294941	1.012	0.926218	1.01	0.962503	1.35	0.106123	1.368	0.30903	0.823	0.353554	1.098	0.726768	1.111	0.66542	1.119	0.58037
Tb927.11.14680	ATR kinase (phosphatidylinositol 3-related kinase)	start|||||min|max	624	303	300	183	155	102	258	1.598	0.47127	0.354	0.0011189	0.452	0.0104375	0.593	0.178358	0.384	0.00024063	1.276	0.795198	0.948	0.99507	0.228	4.42371e-07	0.129	1.54732e-12	0.166	1.66668e-06	0.429	0.00418436	0.128	5.50341e-08	0.336	0.000270816	3.273	0.00250834	2.526	0.0201784	0.419	0.0276561	1.093	0.802883
Tb927.9.8250	atypical dual specificity phosphatase, putative	start|||||max|min	62	155	118	138	133	167	65	0.832	0.820349	1.478	0.162165	1.175	0.613256	0.873	0.826099	1.997	0.00640851	0.795	0.698559	0.726	0.655058	1.742	0.039378	2.142	0.00136614	1.714	0.00250771	0.853	0.664421	2.122	8.94324e-06	1.073	0.773589	0.485	4.86771e-05	0.601	0.00852594	1.029	0.924845	0.517	4.41537e-05
Tb927.11.14260	atypical dual specificity phosphatase, putative	start|||||max|min	30	58	76	68	61	82	32	1.08	0.964329	1.14	0.734334	0.778	0.455201	1.146	0.78088	1.558	0.124758	0.683	0.439254	1.238	0.878166	1.786	0.0509647	2.2	0.00233294	1.511	0.0367856	0.964	0.922174	2.18	1.81002e-05	1.412	0.22917	0.48	0.000140995	0.693	0.0943571	1.047	0.872335	0.674	0.0222634
Tb927.11.8220	AUK1 aurora B kinase	start||||min|max|	54	64	62	44	35	58	43	1.381	0.651527	0.986	0.882473	0.433	0.003092	0.671	0.301951	0.933	0.852177	0.44	0.023286	0.927	0.993279	0.626	0.12065	0.852	0.469353	0.377	1.78672e-07	0.402	0.000795618	0.844	0.258764	0.914	0.666734	0.929	0.915747	2.082	0.000229414	0.785	0.265871	0.844	0.372062
Tb927.3.3920	AUK2 serine/threonine-protein kinase	start|||||min|max	59	48	75	58	48	35	61	1.273	0.803193	0.482	0.0135156	0.549	0.0426394	1.171	0.723128	0.655	0.136009	1.138	0.905431	1.491	0.468692	0.767	0.456377	0.47	0.00487529	0.538	0.00107915	0.818	0.52425	0.466	4.42202e-05	0.719	0.289244	2.215	4.88662e-05	1.918	0.00138921	1.033	0.899894	1.583	0.00545274
Tb927.9.1670	AUK3 protein kinase	start||||min||max	41	61	42	40	32	34	36	1.024	0.997346	0.844	0.632491	0.627	0.104255	0.641	0.275976	1.197	0.624421	0.742	0.509711	0.657	0.483592	0.768	0.454645	0.664	0.136146	0.496	8.64759e-05	0.412	0.00102092	0.658	0.0230212	0.555	0.0365071	1.354	0.122832	1.797	0.0019134	0.891	0.655127	0.746	0.115102
Tb927.11.16290	AUT2/APG4/ATG4 cysteine peptidase, putative (ATG4.1)	start|||||max|min	43	79	116	110	113	133	53	1.032	0.988117	1.199	0.579452	1.086	0.858605	1.361	0.417921	1.474	0.186193	0.905	0.891302	1.404	0.550202	2.007	0.0130024	2.484	0.00019985	2.262	1.22828e-05	1.525	0.136421	2.461	2.31913e-07	1.684	0.0368126	0.499	0.000148223	0.543	0.00304549	1.227	0.366892	0.835	0.349255
Tb927.6.1690	AUT2/APG4/ATG4 cysteine peptidase, putative, (ATG4.2)	start|||||max|min	24	53	55	49	53	95	23	1.085	0.9857	1.822	0.0369657	1.137	0.82499	0.902	0.939487	1.779	0.0447876	0.624	0.235466	0.979	1	1.604	0.0894205	3.171	6.14451e-06	1.99	0.00100839	1.113	0.855415	3.141	2.92686e-10	1.783	0.0255311	0.303	2.70156e-10	0.478	0.00112695	0.951	0.830187	0.537	0.000301676
Tb927.8.3200	AVO3 (TOR signalling)	start|||||min|max	224	184	207	168	131	61	157	1.203	0.854263	0.309	1.56733e-05	0.485	0.0111048	0.893	0.848578	0.649	0.095909	1.568	0.301922	1.073	0.993279	0.58	0.0583404	0.216	7.89092e-10	0.34	0.0017328	0.521	0.0188872	0.214	4.02269e-06	0.332	1.84929e-05	3.302	0.000637855	2.074	0.0562206	0.706	0.405209	1.091	0.78433
Tb927.10.14440	b9 domain-containing protein 1,MKS1-related protein 1, putative (b9d1)	start||||max||min	37	80	74	115	134	154	54	0.626	0.444441	2.185	0.0150764	2.23	0.0116778	1.419	0.375084	1.722	0.07746	1.021	0.976855	0.888	0.986334	2.444	0.00287352	3.341	2.26264e-05	3.431	4.5677e-11	1.981	0.0271207	3.311	5.45351e-11	1.941	0.0302744	0.431	2.0032e-05	0.415	1.98991e-05	1.426	0.0804675	0.831	0.32297
Tb927.11.380	B9 domain-containing protein 2,MKS1-related protein 2, putative (b9d2)	start||||max||min	21	50	50	85	106	107	29	0.577	0.290987	2.22	0.00356491	2.732	0.000452281	1.644	0.119128	1.964	0.0109074	1.231	0.794495	0.948	0.99507	3.228	9.6681e-06	4.134	1.10015e-08	5.118	3.61194e-15	2.591	0.000594317	4.097	2.13711e-13	2.105	0.00283118	0.336	3.49636e-08	0.269	3.44817e-09	1.378	0.183564	0.704	0.0509923
Tb927.9.10670	Bardet-Biedl syndrome 1 protein homolog (BBS1-like protein 1), putative	start||||||	60	102	118	87	82	99	52	1.323	0.705174	0.869	0.672316	0.695	0.227864	0.837	0.712108	1.354	0.318379	0.8	0.694526	1.107	0.978213	1.133	0.732302	1.303	0.309168	1.048	0.84651	0.77	0.386602	1.291	0.153775	0.962	0.931032	0.665	0.0279354	0.819	0.379687	0.858	0.509669	0.636	0.00718902
Tb927.10.6830	Bardet-Biedl syndrome 4 protein homolog (BBS4-like protein 4), putative	start||||||	46	77	76	74	78	89	43	0.992	1	1.239	0.574964	1.155	0.677845	0.947	0.923078	1.34	0.34337	0.932	0.97321	0.939	0.993279	1.269	0.483319	1.559	0.115316	1.461	0.0424057	1.084	0.780347	1.544	0.0271662	1.163	0.704572	0.607	0.016258	0.641	0.0294567	0.937	0.810602	0.701	0.0439427
Tb927.8.6070	basal body component,ML protein (TBBC)	start|||||min|max	228	164	135	145	140	84	186	0.903	0.944089	0.648	0.173393	1.068	0.742039	0.864	0.722609	0.573	0.0266388	1.648	0.192392	0.78	0.786444	0.495	0.00779323	0.29	6.72465e-07	0.48	0.000537578	0.833	0.686538	0.287	2.13679e-10	0.505	0.0111334	2.828	4.52129e-07	1.69	0.0301621	0.812	0.396712	1.421	0.0509923
Tb927.4.3440	BB50	start||||||	85	120	136	106	86	74	102	1.246	0.796623	0.571	0.0686758	0.525	0.0211274	0.864	0.768543	1.124	0.744118	0.92	0.86048	1.077	0.993279	0.971	0.944224	0.691	0.236648	0.639	0.0166591	0.565	0.0386596	0.685	0.0768903	0.615	0.114509	1.736	0.00878956	1.86	0.00183062	1.189	0.433472	1.061	0.759624
Tb927.9.10970	Bem46-like serine peptidase,Serine peptidase, Clan SC, Family S09X	start||||||	42	50	59	63	54	68	45	0.911	0.949567	1.213	0.565744	0.83	0.514173	1.211	0.694443	0.962	0.916755	0.684	0.375743	1.103	0.993279	1.164	0.688697	1.286	0.375465	0.885	0.361483	0.916	0.678999	1.275	0.181042	1.338	0.305316	0.831	0.337389	1.196	0.261735	1.059	0.835889	1.105	0.60405
Tb927.9.12870	BET5 homologue, particle for transport from ER to Golgi.	start||||max||min	18	24	37	40	53	62	17	0.911	0.946677	1.769	0.0598154	1.934	0.0381373	1.626	0.176366	1.054	0.952592	1.094	0.943701	1.481	0.483592	1.713	0.0872968	2.76	0.000123512	3.036	2.98374e-08	2.865	0.000170006	2.734	6.1929e-08	2.619	0.000151782	0.332	1.45956e-08	0.299	2.1744e-08	0.909	0.709883	0.865	0.554776
Tb927.1.2330	beta tubulin	start||||min||max	21520	20037	22416	16810	12229	15114	24878	1.301	0.699429	0.703	0.204368	0.372	1.7418e-05	0.821	0.620012	0.738	0.283063	0.529	0.0187011	1.068	0.993279	0.606	0.0621829	0.555	0.0137508	0.295	6.58977e-14	0.397	2.69094e-05	0.55	0.000495105	0.751	0.279438	2.08	4.63649e-05	3.877	2.70293e-15	1.144	0.545072	1.554	0.0060855
Tb927.10.11930	beta-D-hydroxybutyrate dehydrogenase	start||min||||max	47	61	31	45	46	47	81	0.685	0.533572	1.594	0.119513	1.64	0.153829	0.708	0.484013	1.039	0.945195	1.029	0.993375	0.485	0.0369202	0.736	0.425642	0.804	0.462153	0.832	0.269162	0.796	0.412265	0.797	0.248415	0.774	0.421222	2.142	7.09003e-05	2.051	0.00019741	1.706	0.00540623	1.648	0.00196832
Tb927.2.3910	beta-ketoacyl synthase family protein, putative	start||||||	62	85	110	89	73	68	68	1.214	0.828947	0.64	0.126	0.56	0.0519225	1.028	0.968244	1.087	0.848167	0.875	0.878436	1.248	0.868611	1.117	0.783755	0.869	0.60232	0.764	0.183889	0.699	0.24615	0.861	0.410096	0.799	0.440243	1.269	0.208398	1.429	0.0965089	1.092	0.717318	1.008	0.921079
Tb927.8.6420	beta-ketoacyl-ACP reductase 2	start||||max||min	59	101	180	217	215	219	78	0.811	0.804753	1.272	0.520449	1.277	0.422129	2.104	0.00927577	1.364	0.312166	1.004	0.958847	1.706	0.130462	2.869	6.10938e-05	2.959	1.67913e-05	2.989	1.02197e-09	2.179	0.00178619	2.932	3.06817e-09	2.17	0.00268855	0.449	5.07684e-05	0.441	2.48005e-05	1.317	0.186512	0.969	0.940019
Tb927.10.12890	bifunctional aminoacyl-tRNA synthetase, putative	start||||min||max	627	517	277	227	188	159	472	1.19	0.924919	0.598	0.325504	0.577	0.285239	0.43	0.113443	0.653	0.357517	0.964	0.978456	0.512	0.408866	0.281	0.00333331	0.2	8.85522e-05	0.194	2.5495e-19	0.295	0.00558585	0.198	1.41612e-19	0.306	0.00598961	3.771	7.30055e-13	3.853	1.49057e-12	0.746	0.152845	1.147	0.434341
Tb927.11.10060	Biotin--acetyl-CoA-carboxylase ligase, putative,biotin--protein ligase, putative	start||||||max	69	74	106	143	137	151	382	0.72	0.839168	1.483	0.551824	1.338	0.735631	1.906	0.34103	0.843	0.786244	0.902	0.939846	1.373	0.934728	1.607	0.412287	1.717	0.329551	1.558	0.347885	1.836	0.332468	1.702	0.179481	2.036	0.179418	3.155	0.00316613	3.446	0.00245447	5.369	1.48714e-05	6.386	9.51652e-09
Tb927.8.2980	Bis(5'-adenosyl)-triphosphatase, putative	start|||||max|	41	61	68	75	82	98	58	0.892	0.930422	1.488	0.170365	1.402	0.208512	1.194	0.714021	1.188	0.614125	0.942	0.993376	1.065	0.993279	1.418	0.272429	1.883	0.0117093	1.785	0.000711504	1.494	0.100875	1.866	0.000426481	1.585	0.0767671	0.742	0.11735	0.776	0.135266	1.385	0.125211	1.17	0.430721
Tb927.11.6790	BOP1/Erb1p	start||||||	205	177	182	273	260	167	217	0.651	0.426178	0.956	0.959568	1.449	0.150673	1.509	0.222525	0.684	0.153489	1.515	0.287498	0.982	0.996835	1.033	0.924032	0.643	0.0853252	0.979	0.916464	1.422	0.137645	0.637	0.0165426	0.939	0.901182	1.651	0.0108935	1.073	0.922386	1.051	0.838099	1.541	0.00835837
Tb927.10.9400	branch point binding protein SF1, putative	start|||||max|min	73	108	118	125	123	170	65	0.923	0.960187	1.511	0.278721	1.105	0.869757	1.13	0.794903	1.169	0.719097	0.731	0.633902	1.043	0.99507	1.321	0.432312	1.843	0.0519212	1.356	0.144673	1.153	0.744816	1.826	0.00118049	1.576	0.176316	0.475	0.000125619	0.639	0.0396203	0.866	0.530884	0.743	0.0919162
Tb927.2.4590	branched-chain amino acid aminotransferase, putative	start||||min||	587	501	263	207	193	279	217	1.239	0.805065	1.108	0.81674	0.738	0.271241	0.405	0.00246043	0.675	0.156903	0.666	0.333904	0.502	0.0455867	0.274	1.4984e-06	0.376	8.77846e-05	0.252	2.21894e-15	0.371	0.000135359	0.372	4.39956e-09	0.557	0.0253546	0.978	0.979667	1.447	0.0363852	0.364	2.12007e-09	0.541	0.000136628
Tb927.10.7420	bromodomain factor 2 protein, putative	start||||min||max	62	43	43	39	36	37	62	1.066	0.943532	0.898	0.682788	0.826	0.692417	0.891	0.771895	0.55	0.0262505	0.92	0.996316	0.949	0.99507	0.49	0.0115225	0.469	0.00239061	0.434	3.38669e-05	0.784	0.554718	0.465	8.46643e-06	0.853	0.499146	2.088	4.44816e-05	2.237	0.000226631	0.971	0.903418	1.77	0.000540777
Tb927.7.1600	C-1-tetrahydrofolate synthase, cytoplasmic, putative	start||||||	74	81	89	110	106	117	99	0.786	0.76769	1.378	0.249672	1.237	0.500632	1.326	0.466839	0.87	0.672603	0.897	0.887539	1.043	0.99507	1.153	0.668398	1.25	0.343355	1.129	0.494947	1.289	0.347011	1.239	0.185977	1.437	0.128295	1.054	0.918276	1.157	0.582124	1.306	0.207614	1.506	0.0119102
Tb927.11.15530	C-14 sterol reductase, putative	start|||max|||	28	68	125	164	150	109	118	0.748	0.617712	0.897	0.859477	1.162	0.637443	2.348	0.00114942	1.948	0.012676	1.294	0.684145	1.755	0.106858	4.574	2.54193e-09	3.069	1.64838e-06	3.995	3.29106e-14	2.039	0.00498751	3.04	3.86242e-11	1.575	0.0411359	1.379	0.150367	1.049	0.87676	4.192	1.16213e-16	2.159	2.47952e-07
Tb927.4.4080	C-5 sterol desaturase, putative	start|||||max|min	10	25	34	40	45	69	26	0.826	0.845008	2.116	0.0184881	1.607	0.151549	1.577	0.242256	1.966	0.0211077	0.759	0.714136	1.302	0.855383	3.1	0.000150977	5.417	1.6818e-09	4.137	1.03066e-12	2.092	0.0125304	5.366	9.88534e-18	2.755	0.000356814	0.482	0.000613958	0.626	0.0332346	2.588	7.11858e-07	1.321	0.140315
Tb927.3.4650	C-8 sterol isomerase, putative	start|||||max|	17	87	95	110	118	141	110	0.846	0.90029	1.55	0.386011	1.429	0.485607	1.24	0.704039	4.067	0.000719334	0.922	0.971945	1.049	0.996835	5.043	0.000137841	6.61	3.18579e-06	6.127	3.62876e-22	1.498	0.364176	6.548	9.70412e-25	1.625	0.271028	0.978	0.937157	1.046	0.851743	6.406	4.69019e-26	1.58	0.00278795
Tb927.10.14890	C-terminal motor kinesin KIFC1	start||||min|max|	2031	1211	1276	598	367	274	183	2.081	0.0628125	0.222	2.09028e-08	0.119	1.45686e-20	0.484	0.00643362	0.473	0.00103762	0.533	0.0023149	1.007	1	0.229	9.20401e-10	0.106	2.62294e-19	0.057	4.14015e-58	0.119	1.17234e-21	0.105	4.50741e-34	0.224	3.64534e-09	0.857	0.140567	1.584	0.000128301	0.09	1.61704e-44	0.191	8.32511e-26
Tb927.11.9110	C-terminal motor kinesin, Kinesin-14B	start|||||min|max	134	155	149	126	115	88	130	1.147	0.903892	0.611	0.10839	0.746	0.385828	0.8	0.624618	0.916	0.821004	1.222	0.768387	0.918	0.993279	0.733	0.330184	0.514	0.0118038	0.632	0.0179204	0.685	0.209827	0.509	0.000299825	0.561	0.0394047	1.865	0.0018188	1.503	0.0591874	0.95	0.842256	1.04	0.875871
Tb927.9.8950	CAAX prenyl protease 1, putative,metallo- peptidase, Clan M- Family M48	start||||min||max	477	363	280	168	145	264	240	1.624	0.357579	0.988	0.922597	0.474	0.00241428	0.453	0.00475565	0.603	0.0388215	0.48	0.0164748	0.735	0.673059	0.273	2.1393e-07	0.438	0.000345833	0.211	5.77193e-19	0.349	1.00436e-05	0.434	5.53303e-07	0.726	0.193468	1.136	0.450001	2.331	2.22622e-06	0.493	4.67467e-05	0.82	0.266326
Tb927.3.1540	CAAX prenyl protease 2, putative,peptidase with unknown catalytic mechanism (family U48)	start|||||max|min	21	41	47	25	25	54	18	1.838	0.292598	1.187	0.662246	0.551	0.0360661	0.607	0.196651	1.545	0.185848	0.464	0.0308322	1.116	0.973314	0.938	0.846105	2.046	0.00923879	0.956	0.598959	0.615	0.0779779	2.027	0.000196628	1.325	0.331202	0.425	1.75662e-05	0.902	0.942558	0.862	0.549646	0.56	0.0016466
Tb927.6.600	CAF1	start||||||	74	67	85	82	90	60	82	1.007	1	0.73	0.449254	1.245	0.540485	1.194	0.761926	0.717	0.323291	1.704	0.297843	1.203	0.946721	0.857	0.678212	0.63	0.152963	1.08	0.671511	1.497	0.19602	0.624	0.0161903	0.878	0.82096	1.739	0.00720586	1.005	0.964289	1.085	0.763321	1.518	0.0132967
Tb927.4.410	CAF40	start||||||	145	136	187	183	193	232	115	0.995	1	1.298	0.424586	1.17	0.755425	1.318	0.55279	0.748	0.336193	0.901	0.857721	1.311	0.76914	0.986	0.938127	1.273	0.389347	1.154	0.623003	1.534	0.18985	1.261	0.203701	1.702	0.0447848	0.617	0.00835205	0.675	0.0888463	0.779	0.217725	1.045	0.851258
Tb927.10.370	calcineurin B subunit, putative	start|||||max|min	20	42	31	36	41	73	16	0.844	0.909744	2.477	0.00235535	1.623	0.277329	0.834	0.68971	1.675	0.0847339	0.655	0.26336	0.703	0.665503	1.397	0.388181	2.919	7.42333e-05	1.924	0.0195524	1.142	0.988864	2.892	3.79139e-07	1.743	0.0501928	0.27	2.75819e-09	0.406	0.00201287	0.782	0.357129	0.468	9.76321e-05
Tb927.10.2880	calcium channel protein, putative	start|||||min|max	785	483	479	298	245	121	498	1.57	0.393006	0.261	5.37909e-07	0.432	0.00184431	0.604	0.102678	0.488	0.00182382	1.652	0.234037	0.948	0.993279	0.295	7.60758e-07	0.121	1.82493e-17	0.201	0.000989188	0.409	0.000541911	0.12	1.27826e-05	0.248	3.20283e-08	5.364	0.000816607	3.199	0.0277226	0.643	0.4564	1.322	0.536801
Tb927.9.15460	calcium motive p-type ATPase, putative	start|||||min|max	522	279	325	382	323	116	553	0.83	0.887904	0.371	0.0184092	0.873	0.825402	1.343	0.612923	0.423	0.0110985	2.355	0.130944	1.115	0.993279	0.568	0.164027	0.175	1.52104e-06	0.415	9.85671e-07	0.974	0.997029	0.173	1.50743e-21	0.414	0.0286105	5.987	3.49335e-21	2.504	1.70175e-06	1.038	0.889333	2.462	1.1234e-09
Tb927.11.1350	calcium uniporter protein, mitochondrial	start|||||max|min	43	93	109	119	124	194	29	0.893	0.901218	1.869	0.0327396	1.276	0.511152	1.247	0.544499	1.734	0.0403912	0.683	0.425399	1.114	0.978213	2.162	0.00376472	3.609	3.12738e-07	2.479	1.56942e-06	1.422	0.251999	3.576	1.62463e-12	2.082	0.00522587	0.186	5.63363e-19	0.268	7.14041e-11	0.664	0.0385294	0.384	3.92332e-09
Tb927.6.2720	calcium-binding protein, putative	start||||max||	83	148	161	145	168	175	97	1.078	0.969915	1.136	0.719797	1.285	0.462403	0.96	0.983234	1.424	0.215674	1.131	0.880944	1.035	0.996396	1.367	0.266969	1.674	0.036928	1.905	0.000524527	1.33	0.339062	1.659	0.00379363	1.175	0.571537	0.689	0.0457782	0.6	0.0127222	1.142	0.592137	0.805	0.214302
Tb927.10.13740	calcium-dependent lipid binding protein, putative,synaptotagmin, putative (CaLB)	start||||||max	110	208	257	332	314	216	263	0.757	0.653277	0.877	0.717161	1.24	0.533612	1.562	0.151223	1.498	0.13871	1.414	0.498744	1.182	0.935531	2.34	0.000874091	1.553	0.0692473	2.209	2.07143e-05	1.466	0.192156	1.539	0.0121247	1.037	0.894593	1.537	0.0192686	1.071	0.671478	2.364	5.70085e-07	1.584	0.00340994
Tb927.5.3400	calcium-translocating P-type ATPase, calcium pump	start|||||min|max	750	258	179	137	121	90	429	1.273	0.785896	0.522	0.095295	0.631	0.311527	0.519	0.0893709	0.273	4.83894e-06	1.207	0.796946	0.661	0.619518	0.142	1.50366e-09	0.094	6.77989e-13	0.115	1.13849e-11	0.417	0.0177597	0.093	3.41887e-14	0.345	0.00171826	6.109	1.17443e-08	4.985	1.69165e-06	0.571	0.0939765	2.097	0.00472359
Tb927.10.11620	calcium-transporting ATPase, putative	start|||||min|	104	111	126	128	100	69	93	0.965	0.976688	0.57	0.0610109	0.624	0.101371	1.121	0.78088	0.847	0.604871	1.095	0.964549	1.082	0.993279	0.95	0.936592	0.522	0.0137834	0.575	0.00210638	0.675	0.152374	0.517	0.000396361	0.616	0.0956597	1.716	0.00714881	1.544	0.0259403	0.888	0.629628	1.051	0.786106
Tb927.9.4820	calcium/potassium channel (CAKC), putative	start||||||	100	164	170	130	120	116	87	1.278	0.760975	0.711	0.241739	0.701	0.221995	0.778	0.566008	1.294	0.411244	0.987	0.979099	0.994	1	1.007	0.984599	0.914	0.757366	0.907	0.579778	0.697	0.192389	0.906	0.608349	0.706	0.203209	0.954	0.82445	0.952	0.90309	0.864	0.532656	0.67	0.0197892
Tb927.11.13020	calmodulin	start||||min|max|	1018	1304	825	566	531	997	691	1.423	0.630866	1.262	0.574124	0.658	0.134183	0.425	0.0153155	1.016	0.980673	0.521	0.0898184	0.605	0.451364	0.432	0.00870406	0.775	0.416866	0.406	9.65575e-07	0.398	0.00127102	0.768	0.188326	0.763	0.422378	0.867	0.539234	1.639	0.00611907	0.666	0.067504	0.658	0.0271565
Tb927.9.11230	calmodulin-like protein, putative,EF hand containing protein	start|||min|||max	84	116	80	63	72	111	95	1.228	0.901605	1.47	0.586133	1.107	0.948778	0.529	0.345644	1.106	0.907435	0.753	0.820703	0.65	0.864224	0.585	0.310346	1.057	0.963192	0.8	0.216123	0.72	0.508668	1.047	0.871004	0.956	0.839387	1.064	0.522432	1.391	0.110412	1.113	0.724594	1.011	0.941762
Tb927.6.4710	calmodulin, putative	start|||||min|max	181	192	179	106	84	65	140	1.656	0.489653	0.373	0.0105363	0.378	0.0081491	0.538	0.147334	0.841	0.703636	1.013	0.978882	0.891	0.993279	0.453	0.0250153	0.28	0.000214942	0.285	8.12594e-12	0.337	0.00201698	0.277	5.37545e-12	0.333	0.00223806	2.726	4.42659e-07	2.652	6.61261e-07	0.756	0.170296	0.902	0.562848
Tb927.9.6130	calmodulin, putative	start||||min||	82	71	76	43	39	44	45	1.734	0.312919	0.592	0.0918524	0.51	0.00861802	0.589	0.126694	0.687	0.187269	0.861	0.648	1.022	0.996835	0.405	0.00108958	0.416	0.000968567	0.36	2.09797e-06	0.521	0.0076873	0.412	0.000129739	0.605	0.0914694	1.315	0.352525	1.504	0.0499549	0.542	0.0104676	0.791	0.313181
Tb927.11.9790	calmodulin, putative	start||||max||min	52	80	103	87	142	185	45	1.148	0.863676	1.891	0.019579	2.089	0.0173428	1.055	0.961918	1.236	0.50293	1.105	0.981827	1.212	0.888194	1.304	0.459497	2.831	1.59536e-05	3.146	3.21856e-06	2.532	0.00134231	2.805	1.56765e-06	2.291	0.000574311	0.301	1.05199e-07	0.268	7.84398e-07	0.845	0.549646	0.686	0.0722178
Tb927.11.7940	calmodulin, putative	start||||max||min	35	51	60	70	104	125	43	0.838	0.863531	2.175	0.00582629	2.462	0.00121853	1.356	0.466062	1.14	0.702094	1.132	0.85476	1.136	0.967177	1.546	0.157739	2.817	4.00588e-05	3.207	2.46625e-10	2.797	8.25771e-05	2.791	8.56191e-09	2.471	0.000350316	0.421	3.97293e-06	0.366	4.03829e-07	1.174	0.51101	1.033	0.939702
Tb927.11.3680	calmodulin, putative	start||||||	42	52	48	36	38	51	28	1.287	0.773522	1.115	0.810004	0.918	0.734368	0.676	0.350376	0.984	0.964948	0.823	0.730029	0.87	0.978213	0.665	0.211636	0.954	0.848809	0.79	0.16491	0.799	0.407015	0.945	0.7329	0.97	0.904191	0.686	0.0656684	0.821	0.53873	0.649	0.0300334	0.662	0.0168629
Tb927.9.7540	calpain-like cysteine peptidase, putative,cysteine peptidase, Clan CA, family C2, putative	start|||||min|max	114	99	75	52	57	42	128	1.408	0.80624	0.59	0.273772	0.882	0.83198	0.515	0.232261	0.686	0.382447	1.495	0.65635	0.725	0.875832	0.354	0.0134949	0.294	0.00140035	0.442	9.45643e-06	0.64	0.319534	0.291	1.9985e-11	0.428	0.0410793	3.78	3.76434e-12	2.49	3.70671e-06	1.1	0.710796	1.608	0.00318196
Tb927.10.13030	calpain-like cysteine peptidase, putative,cysteine peptidase, Clan CA, family C2, putative	start|||||max|min	58	108	114	95	108	183	56	1.164	0.870248	1.686	0.0926264	1.14	0.795745	0.864	0.774284	1.481	0.175314	0.676	0.401644	1.006	1	1.28	0.449724	2.512	0.000381711	1.709	0.0097307	1.147	0.745748	2.489	1.81063e-06	1.696	0.06385	0.382	1.94159e-06	0.556	0.00935853	0.95	0.84089	0.643	0.0124655
Tb927.1.2110	calpain-like cysteine peptidase, putative,cysteine peptidase, Clan CA, family C2, putative	start|||||min|max	49	46	36	41	41	23	36	0.85	0.863516	0.673	0.238909	1.258	0.489429	0.868	0.844029	0.747	0.292844	1.869	0.129193	0.738	0.774164	0.648	0.191591	0.371	0.000224497	0.697	0.161135	0.928	0.927602	0.368	1.40017e-05	0.497	0.016998	1.988	0.00485148	1.048	0.91895	0.731	0.257999	0.981	0.929774
Tb927.6.3310	calpain-like cysteine peptidase, putative,cysteine peptidase, Clan CA, family C2, putative	start|||||min|max	108	131	165	115	105	77	113	1.395	0.65013	0.487	0.00971108	0.625	0.12276	0.858	0.785254	0.965	0.91914	1.282	0.65503	1.196	0.910889	0.828	0.605749	0.563	0.0246498	0.726	0.108267	0.748	0.360833	0.557	0.00120762	0.583	0.0464193	1.846	0.00133513	1.418	0.110647	1.029	0.92601	1.07	0.741581
Tb927.4.3940	calpain-like cysteine peptidase, putative,cysteine peptidase, Clan CA, family C2, putative (TbCALP2)	start||||||	66	105	68	96	116	87	110	0.697	0.680788	1.325	0.421906	2.135	0.0182253	0.893	0.866885	1.261	0.580274	1.611	0.353579	0.623	0.468692	1.126	0.786667	1.041	0.898191	1.686	0.00415041	1.329	0.360955	1.031	0.860683	0.825	0.62878	1.615	0.0135156	0.988	0.890706	1.666	0.00845206	1.325	0.0857767
Tb927.1.2160	calpain-like protein fragment, putative	start|max||min||max|	7	39	14	11	15	23	15	1.324	0.79693	1.729	0.161452	1.583	0.244934	0.254	9.0699e-05	4.416	1.02062e-06	0.915	0.958847	0.336	0.002324	1.122	0.858457	2.569	0.00415128	2.364	0.0165682	0.532	0.0637519	2.544	0.0078022	0.582	0.0720159	0.838	0.785676	0.902	0.863222	2.131	0.0377323	0.484	0.0290354
Tb927.1.2150	calpain-like protein fragment, putative,calpain-like cysteine peptidase, Clan CA, family C2	start||||max||min	9	23	16	25	48	56	5	0.62	0.486738	3.666	2.20585e-05	4.678	6.21432e-07	1.08	0.878731	2.204	0.0100928	1.276	0.727115	0.669	0.599729	2.381	0.00776429	5.407	3.53147e-09	6.938	8.11377e-21	3.13	0.00010923	5.356	2.26757e-17	2.453	0.0014642	0.12	2.09296e-24	0.093	3.0678e-27	0.642	0.0528907	0.292	2.71762e-11
Tb927.11.4640	calpain-like protein, putative	start|||||min|max	89	74	86	83	68	46	78	1.021	1	0.55	0.0810583	0.656	0.220048	1.089	0.846839	0.664	0.132093	1.192	0.859141	1.112	0.988467	0.723	0.316814	0.406	0.00134856	0.487	0.000259144	0.729	0.372496	0.402	4.63115e-06	0.612	0.161236	2.176	0.000324926	1.797	0.00747238	0.875	0.58037	1.323	0.0998817
Tb927.10.1890	calpain, putative,cysteine peptidase, Clan CA, family C2, putative	start|||||min|max	316	210	258	199	151	75	235	1.267	0.743992	0.301	7.68353e-06	0.423	0.00287941	0.927	0.848578	0.528	0.00893294	1.402	0.424336	1.174	0.939699	0.489	0.00644163	0.187	1.35726e-11	0.264	1.22506e-05	0.496	0.015932	0.185	6.57332e-09	0.354	4.53273e-05	4.025	3.81932e-06	2.828	0.00183424	0.746	0.418153	1.417	0.204558
Tb927.1.2120	calpain, putative,cysteine peptidase, Clan CA, family C2, putative	start|||||min|max	181	110	137	136	134	55	176	0.988	1	0.411	0.0626366	1.029	0.856855	1.213	0.79151	0.48	0.0579498	2.504	0.109094	1.199	0.978213	0.582	0.223559	0.236	0.000318447	0.596	0.0142135	1.234	0.517027	0.234	1.2046e-14	0.493	0.134202	4.087	6.64388e-13	1.608	0.0466992	0.958	0.867465	2.002	6.50503e-06
Tb927.4.5010	calreticulin, putative	start|||||min|max	1285	1086	369	216	190	157	591	1.666	0.28983	0.442	0.00276262	0.477	0.00416124	0.195	1.17246e-11	0.67	0.123153	1.079	0.985076	0.325	4.57974e-06	0.131	7.28749e-17	0.096	3.23534e-21	0.104	3.55197e-35	0.155	1.47422e-14	0.095	1.70699e-37	0.144	3.23433e-15	4.767	3.84611e-17	4.354	1.85868e-15	0.454	4.12405e-06	0.68	0.0174722
Tb927.10.6980	caltractin, putative	start|||||max|min	35	57	86	67	91	199	45	1.267	0.801801	2.398	0.00322026	1.45	0.476395	1.152	0.810396	1.289	0.50419	0.605	0.164288	1.459	0.554469	1.485	0.281713	4.512	2.56416e-08	2.744	0.00105691	2.116	0.0407124	4.471	2.76531e-09	3.499	1.15232e-06	0.28	1.01853e-06	0.456	0.0300243	1.251	0.517643	0.973	0.957823
Tb927.10.5240	cAMP binding protein, putative	start|||||min|max	359	235	225	193	164	70	274	1.137	0.908772	0.324	2.84907e-05	0.642	0.159664	0.803	0.606288	0.52	0.0058398	1.981	0.0479912	0.913	0.988909	0.417	0.000826041	0.154	3.71664e-14	0.307	1.05928e-05	0.586	0.0611382	0.152	1.16762e-12	0.296	1.42829e-06	4.997	3.29094e-09	2.485	0.00181054	0.762	0.405586	1.47	0.103052
Tb927.10.13000	cAMP phosphodiesterase A, putative (PDEA)	start||||||max	80	96	191	183	193	192	215	1.021	0.98587	1.048	0.876576	1.145	0.67041	1.866	0.0456697	0.949	0.852098	1.093	0.905431	1.906	0.0300673	1.771	0.0485844	1.895	0.00757803	2.084	3.72681e-05	2.183	0.00150726	1.878	0.000216298	1.997	0.00301848	1.402	0.0755059	1.263	0.296344	2.632	1.79466e-08	2.783	2.79274e-12
Tb927.9.6880	cAMP-specific phosphodiesterase, putative	start||||||	68	94	128	103	94	137	56	1.209	0.803706	1.124	0.766637	0.719	0.225835	1.076	0.938209	1.102	0.781023	0.639	0.253909	1.301	0.769758	1.186	0.685775	1.613	0.0646473	1.037	1	0.935	0.736864	1.598	0.0098707	1.463	0.171136	0.516	0.000487111	0.795	0.419429	0.824	0.390312	0.75	0.0929594
Tb927.11.6720	cap guanine methyltransferase domain, capping-enzyme like	start||||||	156	199	170	182	198	198	243	0.914	0.938517	1.219	0.615188	1.362	0.314905	0.895	0.835394	1.012	0.977757	1.117	0.838126	0.818	0.878166	0.906	0.796259	1.009	0.888063	1.134	0.559731	1.114	0.75089	1	0.794966	0.997	0.855951	1.535	0.0082375	1.354	0.12929	1.535	0.0240528	1.522	0.00904704
Tb927.10.2130	CAP100 Clathrin-associated protein	start||||||	119	155	184	119	108	129	77	1.505	0.476687	0.73	0.319394	0.572	0.0427754	0.756	0.483934	1.029	0.940942	0.783	0.605071	1.138	0.959135	0.779	0.420122	0.856	0.636153	0.674	0.0281	0.651	0.112112	0.848	0.45265	0.832	0.585552	0.759	0.110427	0.955	0.910784	0.643	0.0219614	0.627	0.00479034
Tb927.11.14240	CAP116 Clathrin-associated protein	start|||||min|max	83	131	84	95	86	56	80	0.856	0.847178	0.692	0.30102	0.998	0.967964	0.707	0.490404	1.265	0.510306	1.441	0.572971	0.605	0.306049	0.895	0.860831	0.53	0.0261489	0.769	0.350787	0.604	0.0836547	0.525	0.0269514	0.419	0.00253491	1.866	0.0437681	1.275	0.433472	0.98	0.976585	0.777	0.416069
Tb927.10.720	CAP118 Clathrin-associated protein	start|||||min|max	200	204	255	210	180	91	166	1.187	0.84577	0.369	0.000311445	0.628	0.153279	1.006	1	0.811	0.494816	1.703	0.164885	1.194	0.919964	0.816	0.504811	0.357	4.92035e-05	0.612	0.0952836	0.75	0.423382	0.354	6.75363e-05	0.441	0.00211858	2.346	0.00209397	1.357	0.404096	0.831	0.5954	1.028	0.903016
Tb927.9.8620	CAP125 Clathrin-associated protein	start|||||min|max	198	225	126	103	86	49	165	1.197	0.828947	0.404	0.00160419	0.594	0.0855245	0.445	0.0039922	0.903	0.786389	1.469	0.458244	0.533	0.0507054	0.402	0.000456983	0.195	1.22435e-10	0.288	1.42331e-11	0.317	1.09086e-05	0.193	4.30984e-19	0.216	3.10856e-09	4.264	2.85078e-14	2.86	8.48637e-08	0.823	0.381518	0.914	0.633721
Tb927.7.3930	CAP161 Clathrin-associated protein	start||||min||max	208	201	201	123	98	83	147	1.597	0.36906	0.427	0.00154595	0.387	0.000323925	0.599	0.0996368	0.767	0.350874	0.907	0.862223	0.957	0.996835	0.459	0.00253958	0.313	1.88941e-06	0.286	3.54487e-10	0.37	8.64534e-05	0.31	2.67555e-09	0.408	0.000385497	2.275	6.71667e-05	2.472	1.85596e-05	0.706	0.125248	0.924	0.764373
Tb927.11.6920	CAP186 clathrin-associated	start|||||min|max	255	171	232	207	154	83	194	1.091	0.95729	0.371	0.000340932	0.463	0.00775839	1.188	0.682812	0.532	0.009773	1.246	0.694526	1.296	0.786444	0.633	0.116292	0.256	5.29145e-08	0.321	0.000594244	0.599	0.0929522	0.254	1.55025e-05	0.481	0.00695198	3.02	0.000955826	2.386	0.01739	0.766	0.515207	1.444	0.212504
Tb927.10.4170	CAP292 Clathrin-associated protein, resembles yeast myosins, homologue of centrosome-associated protein CEP250	start|||||min|max	400	240	280	217	164	87	262	1.258	0.760975	0.322	0.000147802	0.429	0.00673746	0.882	0.742515	0.477	0.00546494	1.329	0.625328	1.11	0.993279	0.421	0.00202885	0.171	1.08126e-10	0.228	4.56944e-05	0.476	0.0146999	0.169	4.56724e-07	0.358	0.000263236	3.892	0.000193649	2.884	0.00707785	0.658	0.323276	1.385	0.334571
Tb927.9.15400	CAP334 ankyrin-repeat protein, clathrin-associated	start|||||min|max	451	305	188	112	88	37	203	1.642	0.321859	0.201	6.04569e-09	0.369	0.000275479	0.358	8.69143e-05	0.537	0.0103385	1.841	0.118205	0.588	0.139057	0.192	2.97959e-11	0.063	1.76211e-26	0.117	7.93779e-08	0.217	1.91075e-09	0.063	8.43929e-12	0.118	3.79602e-17	7.259	1.04937e-06	3.884	0.00124361	0.455	0.0597216	0.851	0.726399
Tb927.7.4960	CAP50 Clathrin-associated protein	start|||||max|min	52	109	105	88	98	123	50	1.165	0.880161	1.228	0.601074	1.108	0.802581	0.788	0.596481	1.689	0.0498375	0.902	0.923693	0.917	0.993279	1.33	0.347807	1.903	0.0145355	1.727	0.00375605	1.017	0.978033	1.885	0.000687779	1.127	0.801581	0.509	0.00067417	0.555	0.00437881	0.959	0.876474	0.57	0.000648499
Tb927.5.2660	CAP99 Clathrin-associated protein	start||||||	188	178	175	245	222	190	225	0.699	0.540849	1.133	0.734381	1.216	0.470564	1.352	0.411586	0.751	0.31475	1.073	0.878776	0.945	0.993279	1.015	0.956255	0.804	0.357981	0.868	0.654735	1.149	0.548872	0.797	0.232204	1.071	0.877988	1.5	0.0419486	1.377	0.23463	1.195	0.469527	1.597	0.009383
Tb927.11.8260	carbonic anhydrase-like protein	start||||min||max	116	121	134	93	68	65	77	1.4	0.660883	0.509	0.017591	0.344	4.79723e-05	0.754	0.556244	0.826	0.557444	0.676	0.295421	1.055	0.993279	0.623	0.134261	0.443	0.00158329	0.301	2.56062e-11	0.363	6.52858e-05	0.439	6.65469e-06	0.537	0.0229867	1.508	0.0453764	2.197	2.91986e-05	0.662	0.0373573	0.805	0.233
Tb927.11.2500	carboxypeptidase, putative,metallo-peptidase, Clan MA(E) Family M32	start||||||	173	325	226	182	160	221	279	1.208	0.807132	1.026	0.998984	0.669	0.0981706	0.551	0.0460209	1.484	0.177087	0.652	0.228338	0.666	0.419221	0.818	0.457455	1.014	0.921396	0.665	0.0162789	0.446	0.000541911	1.005	0.86317	0.683	0.113188	1.586	0.0142712	2.396	9.39707e-06	1.593	0.0311382	1.077	0.636127
Tb927.4.2560	Cardolipin synthase	start|||||min|max	88	95	102	123	113	56	118	0.803	0.79536	0.573	0.0736031	1.081	0.783556	1.265	0.559162	0.858	0.635127	1.889	0.101281	1.016	1	1.085	0.812214	0.499	0.00964721	0.948	0.88252	1.099	0.704813	0.494	0.000185259	0.582	0.0655349	2.689	3.10128e-07	1.402	0.128176	1.329	0.163942	1.555	0.00523072
Tb927.11.2230	carnitine O-acetyltransferase, putative (CAT)	start|||min|||	151	202	97	90	92	94	119	1.05	0.996521	1.008	0.862762	1.048	0.966674	0.439	0.0689694	1.059	0.95017	1.039	0.974548	0.46	0.119287	0.465	0.0496739	0.492	0.0611979	0.514	0.00290262	0.482	0.0444175	0.487	0.00363651	0.464	0.0570363	1.613	0.104872	1.529	0.0823719	0.786	0.379909	0.744	0.221188
Tb927.7.2250	carnitine O-palmitoyltransferase II, putative	start||||||	99	135	203	157	137	139	80	1.26	0.771116	0.716	0.282495	0.622	0.119173	1.139	0.787939	1.084	0.833633	0.869	0.845485	1.436	0.511008	1.235	0.526476	1.115	0.636804	0.974	0.977601	0.893	0.793214	1.104	0.524294	1.028	0.864406	0.729	0.0692584	0.827	0.324225	0.806	0.314426	0.746	0.0893808
Tb927.3.3900	carnitine O-palmitoyltransferase II, putative (CPT II)	start||||||max	163	137	207	270	233	140	304	0.748	0.767392	0.706	0.451819	1.025	0.938027	1.938	0.119128	0.663	0.269485	1.451	0.617404	1.449	0.761226	1.286	0.535337	0.679	0.295613	0.991	0.989526	1.484	0.283053	0.673	0.0470462	1.023	0.892557	2.749	3.71596e-07	1.867	0.00340797	1.849	0.00160693	2.797	8.8928e-11
Tb927.8.590	carnitine O-palmitoyltransferase, putative	start||||min||	110	90	95	64	59	70	58	1.453	0.82623	0.76	0.688834	0.618	0.425915	0.694	0.680798	0.649	0.413101	0.813	0.8727	1.007	1	0.45	0.144898	0.497	0.156527	0.406	1.21029e-06	0.622	0.41541	0.492	0.000107015	0.766	0.691259	1.065	0.869853	1.291	0.23637	0.524	0.000441864	0.811	0.293742
Tb927.11.16210	CARP1 cyclic nucleotide-binding protein, putative	start|||||min|max	101	118	157	100	88	56	86	1.535	0.486525	0.371	0.000556568	0.522	0.0176922	0.826	0.714021	0.926	0.825717	1.406	0.626093	1.268	0.838494	0.765	0.425045	0.436	0.0020051	0.617	0.00624062	0.662	0.128399	0.432	9.12928e-06	0.471	0.00784332	1.956	0.00102412	1.37	0.0962265	0.846	0.477241	0.916	0.710964
Tb927.7.5340	CARP3	start|min||max||min|max	197	36	75	79	73	20	148	0.919	0.961292	0.275	1.64335e-05	0.955	0.93185	2.144	0.0181223	0.145	2.28759e-18	3.474	0.000517631	1.971	0.0468742	0.311	1.47248e-05	0.079	2.52009e-20	0.275	2.34107e-12	1.882	0.0242239	0.078	9.77255e-39	0.542	0.0598296	9.466	1.2773e-29	2.684	4.92346e-07	0.737	0.132619	5.1	3.85075e-27
Tb927.11.12220	catalytic subunit of the vacuolar transporter chaperone 4, polyphosphate polymerase, Vtc4	start||||||	99	90	101	120	108	109	126	0.821	0.827348	1.12	0.687806	1.011	0.924869	1.31	0.492177	0.717	0.223827	0.903	0.912081	1.075	0.993279	0.939	0.872146	0.863	0.654529	0.784	0.276884	1.087	0.697611	0.855	0.478233	1.204	0.42991	1.468	0.0563801	1.602	0.0309793	1.255	0.29088	1.758	0.000282765
Tb927.11.1910	cation transporter protein, putative	start|||min||max|	81	70	102	51	54	125	59	1.946	0.217087	1.291	0.519447	0.613	0.0797128	0.711	0.427296	0.688	0.216785	0.475	0.0385591	1.384	0.655058	0.489	0.0184029	1.228	0.548232	0.586	0.00116981	0.848	0.484675	1.217	0.362963	1.786	0.0461521	0.583	0.00616007	1.21	0.206992	0.709	0.0880672	1.035	0.859682
Tb927.11.8990	cation transporter, putative	start|max|min||max|min|max	38	131	52	107	111	64	374	0.474	0.0900889	1.266	0.374124	2.346	0.0012658	0.8	0.67056	2.722	7.88567e-05	1.852	0.106296	0.38	0.000472503	2.178	0.0050689	1.309	0.275134	2.439	0.00807612	0.891	0.824829	1.297	0.415603	0.481	0.0077946	7.365	2.55609e-08	3.916	0.000283142	9.55	3.27187e-11	3.52	1.04979e-05
Tb927.10.15940	cation transporter, putative	start||||||	63	70	119	126	115	134	66	0.925	0.948795	1.178	0.669135	0.938	0.909276	1.743	0.0772125	0.893	0.744695	0.796	0.758408	1.611	0.24377	1.556	0.120326	1.694	0.0419274	1.357	0.0807265	1.511	0.10862	1.679	0.00444031	1.898	0.0126704	0.624	0.0175325	0.772	0.179824	1.048	0.842256	1.177	0.345967
Tb927.9.5490	cation transporter, putative	start||||||	91	133	124	105	99	79	70	1.151	0.938119	0.663	0.262671	0.799	0.569448	0.775	0.65444	1.157	0.714816	1.206	0.838834	0.891	0.989529	0.896	0.857857	0.683	0.260331	0.829	0.405555	0.712	0.32546	0.677	0.0723404	0.591	0.114171	1.126	0.839229	0.92	0.65072	0.763	0.203668	0.661	0.0178116
Tb927.8.650	cation-transporting ATPase, putative	start|||||min|max	587	294	326	275	229	190	333	1.156	0.9024	0.605	0.102408	0.603	0.0690242	0.918	0.905276	0.396	2.20338e-05	0.996	0.950793	1.061	0.993279	0.364	9.34105e-05	0.254	2.61856e-08	0.255	2.02558e-09	0.639	0.0959311	0.252	1.88994e-09	0.642	0.14257	2.25	0.0010186	2.225	0.00102865	0.567	0.0186089	1.436	0.0731829
Tb927.6.4660	cationic amino acid transporter, putative	start||||||max	54	54	81	81	66	77	98	0.983	1	0.996	0.940898	0.674	0.196302	1.446	0.321196	0.803	0.465075	0.677	0.344278	1.422	0.521068	1.161	0.66563	1.137	0.524162	0.774	0.232779	0.958	0.927919	1.127	0.420901	1.416	0.120722	1.571	0.0527717	2.287	0.000147051	1.77	0.00583523	2.211	2.24521e-06
Tb927.4.2080	CC2D is a FAZ-ER protein, also present on the basal bodies. CC2D is required for FAZ filament assembly.	start||||min||max	516	391	362	200	176	176	372	1.771	0.222579	0.507	0.0125205	0.457	0.0011148	0.5	0.0145913	0.6	0.0403912	0.901	0.734482	0.886	0.974084	0.3	1.22832e-06	0.269	5.08365e-08	0.244	1.64721e-16	0.405	9.40376e-05	0.267	6.37954e-14	0.449	0.00148551	2.649	1.3419e-07	2.896	1.46926e-09	0.707	0.0743851	1.183	0.368725
Tb927.3.1930	CDC40 / PRP17	start||||||	68	108	111	114	114	111	97	0.948	0.95729	1.037	0.874781	1.096	0.757422	1.037	0.8802	1.271	0.461694	1.057	0.945668	0.983	1	1.318	0.319634	1.295	0.27445	1.378	0.0684611	1.077	0.737738	1.284	0.129225	1.019	0.864983	1.104	0.712025	1.029	0.992573	1.418	0.0783031	1.118	0.48847
Tb927.7.220	CDP-diacylglycerol synthetase, putative	start||||||	118	136	128	98	103	184	125	1.272	0.823981	1.517	0.351402	0.927	0.791747	0.702	0.490404	0.917	0.851826	0.611	0.403028	0.894	0.993279	0.644	0.246677	1.242	0.655329	0.764	0.0827787	0.828	0.558468	1.231	0.403063	1.355	0.499825	0.844	0.578109	1.36	0.0724773	1.039	0.897433	1.137	0.492688
Tb927.9.1610	CDP-diacylglycerol--inositol 3-phosphatidyltransferase, putative	start|||||max|min	47	79	95	87	97	209	61	1.06	0.979541	2.311	0.0081619	1.225	0.676664	1.076	0.877606	1.331	0.43954	0.53	0.140643	1.14	0.967177	1.431	0.300918	3.507	9.08534e-06	1.871	0.00139462	1.397	0.360833	3.475	1.62133e-12	2.636	0.000513235	0.362	3.83985e-08	0.672	0.0807828	1.256	0.304372	0.947	0.822036
Tb927.7.5580	cell cycle associated protein MOB1-B (MOB1B)	start|||||max|	65	55	79	90	102	168	77	0.857	0.920325	2.231	0.0360193	1.563	0.330699	1.599	0.319262	0.674	0.278922	0.701	0.609379	1.369	0.797187	1.078	0.864712	2.06	0.0383304	1.452	0.0851074	2.14	0.0421956	2.041	0.00010825	3.054	0.000688132	0.568	0.00488122	0.799	0.423113	1.16	0.535094	1.725	0.000440165
Tb927.1.1060	Cell cycle checkpoint protein RAD1-like, putative	start||||||	37	48	57	44	39	48	47	1.256	0.801801	0.884	0.745935	0.63	0.210328	0.916	0.868841	1.012	0.991911	0.713	0.617134	1.15	0.958331	0.927	0.831583	1.029	0.913784	0.738	0.231433	0.725	0.432066	1.019	0.904158	1.016	0.93138	1.215	0.375826	1.678	0.0340249	1.238	0.358489	1.227	0.264864
Tb927.5.760	cell cycle sequence binding phosphoprotein (RBP33), CSBP2	start|||||min|max	288	109	78	59	53	28	229	1.294	0.76769	0.373	0.00861368	0.651	0.343198	0.529	0.0994405	0.299	2.53997e-05	1.742	0.325005	0.684	0.667903	0.158	9.67631e-09	0.076	1.09546e-14	0.134	5.76709e-26	0.445	0.0266894	0.076	6.1087e-41	0.255	5.20078e-05	10.38	2.42552e-33	5.869	2.56052e-19	0.785	0.255717	2.637	1.20754e-10
Tb927.11.7140	cell cycle sequence binding phosphoprotein CSB)II	start||||||	111	92	139	123	103	94	104	1.107	0.922617	0.701	0.376877	0.636	0.253822	1.305	0.675177	0.653	0.193123	0.906	0.928387	1.444	0.655058	0.852	0.617532	0.661	0.22391	0.603	0.0115725	0.917	0.934615	0.655	0.0288089	1.012	0.875553	1.399	0.120871	1.52	0.0649788	0.916	0.728602	1.408	0.0357219
Tb927.7.7360	cell division control protein 2 homolog 2,cdc2-related kinase (CRK2)	start|||||min|max	104	63	71	66	55	41	90	1.046	0.98032	0.612	0.228565	0.678	0.438481	1.028	0.985374	0.479	0.0392147	1.107	0.90198	1.075	0.993279	0.492	0.0762351	0.315	0.00093004	0.351	5.31485e-08	0.728	0.536127	0.312	5.02717e-11	0.658	0.274934	2.758	3.4694e-08	2.453	1.52708e-05	0.861	0.522296	1.803	0.000172755
Tb927.5.2060	cell division control protein CDC5f, part of PRP19 complex	start|||||min|max	195	153	114	103	90	63	218	1.08	0.913539	0.576	0.0564147	0.725	0.396603	0.66	0.172734	0.621	0.0666829	1.258	0.625328	0.713	0.56555	0.41	0.000354902	0.255	2.81103e-08	0.323	2.71304e-09	0.517	0.0234684	0.253	1.35384e-14	0.411	0.000466213	4.337	2.34002e-15	3.396	9.48491e-10	1.097	0.706438	1.771	0.000278854
Tb927.11.2710	cell division cycle 45 (CDC45), putative	start|||||min|max	71	71	63	50	46	35	65	1.249	0.820349	0.574	0.0965876	0.733	0.328435	0.675	0.333218	0.801	0.496068	1.276	0.791894	0.844	0.935342	0.541	0.040569	0.388	0.000597855	0.498	0.00537217	0.618	0.0921069	0.385	0.000227561	0.485	0.0144694	2.371	0.00178174	1.83	0.0264297	0.912	0.797373	1.143	0.614989
Tb927.11.12430	cell division cycle phosphatase 14, putative	start|||||min|	125	142	185	137	116	74	103	1.32	0.715761	0.415	0.00254503	0.549	0.0340362	0.945	0.930432	0.9	0.755933	1.324	0.714078	1.248	0.870152	0.851	0.640551	0.466	0.00506331	0.62	0.0167911	0.685	0.183131	0.461	0.000221834	0.517	0.0246677	1.783	0.0126631	1.326	0.202943	0.823	0.444802	0.917	0.747446
Tb927.6.2150	cell division cycle protein 16, putative	start||||||	67	62	97	72	62	86	89	1.313	0.701359	0.933	0.718803	0.594	0.0430479	1.128	0.824912	0.74	0.285624	0.637	0.266571	1.481	0.426202	0.835	0.560165	1.023	0.909102	0.655	0.0534178	0.88	0.534577	1.013	0.872987	1.381	0.331713	1.273	0.251541	1.969	0.0058676	1.29	0.406187	1.747	0.00977078
Tb927.8.6500	cell division cycle protein, putative	start|||||min|	168	129	183	135	120	85	104	1.314	0.720636	0.483	0.0139477	0.625	0.0857657	1.026	0.954748	0.61	0.057058	1.294	0.780263	1.348	0.693083	0.626	0.110109	0.397	0.000406487	0.517	0.000141588	0.843	0.496909	0.394	5.37513e-07	0.651	0.173878	1.556	0.0451025	1.184	0.32965	0.613	0.00951258	1.008	0.976036
Tb927.1.3230	cell division cycle protein, putative	start||||min||	125	141	124	115	97	87	111	1.051	0.960913	0.733	0.382843	0.69	0.217161	0.798	0.537934	0.893	0.765773	0.941	0.898116	0.839	0.917896	0.712	0.221194	0.549	0.0267687	0.52	0.000337953	0.578	0.0428388	0.544	0.00137774	0.615	0.0963473	1.618	0.0211809	1.695	0.00782034	0.881	0.605598	0.99	0.94732
Tb927.4.2260	Centrin1	start||min||||	58	69	40	45	49	47	49	0.866	0.908429	1.223	0.570175	1.433	0.314509	0.645	0.237198	0.949	0.897321	1.172	0.859442	0.559	0.132978	0.613	0.101925	0.649	0.0898135	0.765	0.126058	0.801	0.416916	0.643	0.0121075	0.684	0.155435	1.317	0.140904	1.108	0.551589	0.847	0.478022	0.895	0.56726
Tb927.8.1080	Centrin2	start||||||	57	74	96	98	91	91	75	0.962	0.983885	0.988	0.926338	0.939	0.870981	1.286	0.534431	1.042	0.922821	0.951	0.976855	1.238	0.867368	1.34	0.342675	1.274	0.40694	1.218	0.3106	1.162	0.614917	1.262	0.248722	1.222	0.526121	1.029	0.823398	1.066	0.819296	1.299	0.223876	1.25	0.212142
Tb927.10.8710	Centrin3	start|||||max|min	31	64	70	55	67	95	38	1.241	0.834287	1.429	0.380674	1.215	0.669584	0.836	0.766314	1.646	0.0802281	0.85	0.868227	1.038	0.99507	1.376	0.290042	2.442	0.00161249	2.088	0.00252866	1.262	0.534282	2.419	0.000257621	1.484	0.282994	0.488	0.00713983	0.565	0.0370852	1.179	0.59668	0.719	0.126656
Tb927.7.3410	Centrin4 - basal bodies and bilobe	start|||min|||	218	155	132	111	112	170	127	1.168	0.814044	1.344	0.420275	0.935	0.79507	0.698	0.24401	0.563	0.0207431	0.696	0.456384	0.815	0.878166	0.393	0.000160129	0.617	0.0265856	0.432	1.62116e-06	0.762	0.294007	0.611	0.00143327	1.095	0.945673	0.943	1	1.335	0.11878	0.577	0.00275736	1.027	0.914786
Tb927.11.13900	Centrin5	start||||max||min	35	55	55	54	75	85	35	0.997	0.993762	1.615	0.215167	1.881	0.0781166	0.951	0.905327	1.273	0.571914	1.164	0.834808	0.948	0.996835	1.21	0.737351	1.948	0.0416025	2.282	8.32529e-06	1.783	0.0807294	1.93	0.00044548	1.531	0.226458	0.514	0.000733231	0.434	2.87935e-05	0.991	0.958839	0.781	0.175941
Tb927.7.1500	CFD1 Cytosolic iron-sulphur cluster biogenesis, Thiomodification of cytiosolic tRNAs (NBP 2)	start||||||	52	74	69	80	77	85	78	0.85	0.914134	1.289	0.478479	1.128	0.640546	1.059	0.981623	1.126	0.747429	0.876	0.944147	0.9	0.985821	1.192	0.712586	1.305	0.390935	1.15	0.344107	1.015	0.84047	1.293	0.233603	1.16	0.712709	1.137	0.411758	1.279	0.392246	1.471	0.0562989	1.311	0.125508
Tb927.7.2080	CGM1 SL capping enzyme	start||||||	142	186	203	203	181	152	136	0.973	0.980654	0.781	0.435741	0.845	0.655409	1.068	0.871916	1.04	0.920987	1.082	0.918811	1.039	0.996835	1.11	0.734021	0.844	0.543353	0.918	0.728324	0.878	0.721094	0.836	0.349779	0.811	0.477115	1.125	0.588842	1.024	0.975873	0.941	0.811656	0.907	0.618403
Tb927.6.2480	chaperone protein DNAj, associated with Mitchondrial LSU ribosome	start|||||max|	75	116	115	160	164	212	127	0.7	0.820919	1.929	0.250553	1.567	0.410745	1.348	0.68496	1.229	0.759925	0.812	0.927483	0.944	0.996835	1.656	0.354763	2.237	0.100813	1.828	0.00530172	1.479	0.408989	2.217	0.000564075	1.821	0.252503	0.743	0.294046	0.901	0.578198	1.647	0.0469951	1.345	0.199891
Tb927.9.12730	chaperone protein DNAj, endoplasmatic reticulum	start|||||min|max	124	119	116	125	115	79	225	0.905	0.945647	0.712	0.39536	0.973	0.954798	1.032	0.942594	0.76	0.446586	1.367	0.674733	0.934	0.99507	0.785	0.560606	0.505	0.0299409	0.695	0.0481098	0.909	0.824829	0.501	0.000120568	0.665	0.255745	3.58	5.60247e-12	2.58	7.86946e-07	1.793	0.00130963	2.366	8.26799e-09
Tb927.10.2290	chaperone protein DNAj, endoplasmatic reticulum	start|||||min|max	131	143	125	121	126	76	181	1.007	0.997346	0.636	0.143769	1.123	0.633909	0.828	0.645694	0.862	0.647673	1.766	0.114744	0.834	0.908305	0.714	0.239691	0.457	0.00213167	0.812	0.422203	0.936	0.984436	0.453	1.20787e-05	0.53	0.019035	2.963	6.96711e-09	1.653	0.0245127	1.343	0.147902	1.562	0.00502315
Tb927.4.3980	chaperone protein DNAj, putative	start||||||min	210	109	128	86	70	86	24	1.443	0.673996	0.696	0.33247	0.457	0.00673825	0.775	0.67001	0.412	0.000718882	0.656	0.278195	1.118	0.978213	0.319	0.000200528	0.321	8.05658e-05	0.212	1.75621e-08	0.511	0.0162971	0.318	4.9721e-05	0.779	0.558888	0.349	0.000101929	0.525	0.0877141	0.111	2.08547e-15	0.271	4.51118e-07
Tb927.9.10950	chaperone protein DNAj, putative	start|||||min|max	64	40	39	21	24	21	41	1.799	0.269426	0.557	0.0910561	0.762	0.41741	0.511	0.0331724	0.492	0.00690061	1.368	0.711228	0.92	0.993279	0.252	5.07701e-07	0.252	8.23296e-07	0.347	4.02069e-08	0.7	0.241842	0.25	2.45428e-12	0.512	0.035461	2.531	1.37544e-05	1.823	0.00407998	0.632	0.0225381	1.289	0.167383
Tb927.11.15130	chaperone protein DNAj, putative	start||||min||max	166	119	132	97	72	84	110	1.335	0.68923	0.656	0.1671	0.381	0.000333671	0.798	0.606242	0.566	0.0230036	0.581	0.13166	1.065	0.993279	0.451	0.00340885	0.395	0.00025449	0.231	1.79252e-15	0.406	0.000567022	0.392	2.42706e-07	0.699	0.23856	1.663	0.0115961	2.822	9.95357e-08	0.652	0.0259196	1.156	0.440714
Tb927.9.8410	chaperone protein DNAj, putative	start|||||min|max	150	110	107	113	90	45	243	0.918	0.979545	0.437	0.280756	0.68	0.684611	1.006	0.969801	0.58	0.45871	1.556	0.776832	0.924	0.996835	0.583	0.525787	0.234	0.0240598	0.366	5.01251e-05	0.628	0.589865	0.232	1.06283e-09	0.404	0.201268	6.794	1.79621e-14	4.301	1.93926e-08	1.576	0.0825967	2.727	7.54612e-07
Tb927.2.3960	chaperone protein DNAj, putative	start||||max||min	32	95	80	102	127	152	42	0.771	0.736669	1.984	0.015984	2.047	0.0162521	1.046	0.917597	2.337	0.000671583	1.032	0.99799	0.807	0.879313	2.445	0.000990037	3.74	1.05741e-07	3.882	1.28772e-12	1.651	0.10399	3.705	2.42016e-13	1.6	0.0857857	0.343	1.21301e-08	0.327	8.66879e-08	1.271	0.282928	0.546	0.00020415
Tb927.4.650	chaperone protein DNAj, putative	start|||||max|min	31	80	85	112	130	158	50	0.738	0.71725	1.951	0.0448843	1.879	0.0606989	1.373	0.4683	2.081	0.0154087	0.963	0.988629	1.014	1	2.858	0.000706424	4.117	9.47255e-07	3.987	1.19551e-13	1.906	0.0408184	4.078	9.33669e-15	1.979	0.0262991	0.389	8.18137e-07	0.397	4.59049e-06	1.585	0.0214326	0.764	0.11729
Tb927.8.1030	chaperone protein DNAj, putative	start|||||max|	34	79	102	92	83	101	74	1.081	0.96983	1.024	0.986501	0.778	0.346069	1.147	0.733347	1.856	0.0215848	0.76	0.545712	1.24	0.868611	2.129	0.00600006	2.356	0.000715089	1.801	0.00533479	0.964	0.800242	2.334	2.21045e-06	1.269	0.417513	0.918	0.729475	1.19	0.285754	2.143	2.73912e-05	1.158	0.427087
Tb927.8.8310	chaperone protein DNAj, putative	start|||||max|min	88	173	167	233	250	306	98	0.7	0.524321	1.915	0.0187059	1.719	0.0636968	1.318	0.44659	1.567	0.0866685	0.897	0.888034	0.923	0.993279	2.065	0.00560791	2.771	3.30486e-05	2.502	9.24003e-07	1.587	0.115132	2.746	1.33036e-08	1.768	0.0339442	0.4	1.28219e-06	0.439	5.85524e-05	1.097	0.710347	0.702	0.0308101
Tb927.3.1760	chaperone protein DNAj, putative	start||||max||min	54	110	131	176	217	243	84	0.724	0.718864	1.94	0.048194	2.142	0.0334541	1.57	0.289338	1.615	0.155982	1.104	0.955545	1.136	0.972247	2.536	0.00415608	3.56	1.24093e-05	3.954	4.19545e-13	2.434	0.00714511	3.527	6.22714e-13	2.204	0.00721148	0.43	5.23362e-06	0.384	5.77515e-06	1.517	0.0332112	0.943	0.792817
Tb927.6.3850	chaperone protein DNAj, putative	start|max|min||max||min	15	39	23	33	53	60	14	0.675	0.584707	2.767	0.000746692	3.504	5.4513e-05	0.828	0.75639	2.037	0.016997	1.266	0.769924	0.558	0.219109	1.686	0.107345	3.148	3.66222e-05	4.008	1.0364e-06	1.957	0.0389337	3.118	1.62393e-05	1.546	0.149094	0.285	5.87286e-06	0.222	9.29919e-07	0.888	0.725407	0.438	0.00091837
Tb927.11.16740	chaperone protein DNAj, putative	start|||||min|	199	154	213	160	131	86	127	1.299	0.758483	0.421	0.00198771	0.514	0.0146895	1.017	0.928405	0.613	0.0603157	1.22	0.817606	1.321	0.693083	0.624	0.126178	0.341	2.80669e-05	0.419	1.98885e-05	0.678	0.172047	0.338	1.53046e-07	0.556	0.0429048	1.852	0.00814064	1.496	0.0830207	0.626	0.0290353	1.024	0.945987
Tb927.11.1010	chaperone protein DNAj, putative	start|||||max|min	52	98	125	127	135	175	75	0.96	0.966917	1.458	0.221317	1.231	0.510674	1.268	0.491122	1.503	0.156656	0.844	0.845267	1.218	0.878166	1.906	0.0152303	2.668	8.14785e-05	2.266	5.60605e-06	1.499	0.124826	2.644	5.09409e-08	1.776	0.0276117	0.532	0.00107799	0.621	0.0155873	1.407	0.0946061	0.939	0.798286
Tb927.8.4470	chaperone protein DNAj, putative	start||||max||	34	64	66	76	80	77	42	0.833	0.828672	1.219	0.545093	1.362	0.247929	1.169	0.68496	1.503	0.173371	1.117	0.806326	0.974	1	1.757	0.0464719	1.786	0.0237016	2.007	4.91143e-05	1.327	0.223004	1.769	0.00142356	1.188	0.540949	0.695	0.0592661	0.612	0.00653152	1.229	0.364843	0.82	0.314326
Tb927.6.3730	chaperone protein DNAj, putative	start|||||max|min	24	45	47	51	55	86	27	0.892	0.943532	1.929	0.0931793	1.374	0.621374	1.098	0.86583	1.475	0.333764	0.712	0.557841	0.98	1	1.62	0.215139	2.788	0.00227987	1.998	0.00218412	1.347	0.629473	2.762	3.99392e-08	1.89	0.0725997	0.384	9.59481e-07	0.531	0.0138589	1.061	0.837139	0.722	0.065807
Tb927.8.1010	chaperone protein DNAj, putative	start|||max|||min	48	79	86	122	116	88	51	0.689	0.491604	1.069	0.782698	1.368	0.313582	1.502	0.18634	1.337	0.341386	1.279	0.702924	1.036	0.996835	2.008	0.00749704	1.48	0.0932342	1.905	0.000429689	1.417	0.211058	1.466	0.0181193	1.107	0.625478	0.736	0.0687956	0.567	0.00472735	1.08	0.763321	0.811	0.251406
Tb927.7.6200	chaperone protein DNAj, putative	start|||||max|	23	43	45	80	92	111	61	0.543	0.611696	2.618	0.0701437	2.51	0.08845	1.801	0.382395	1.507	0.489001	0.959	0.995361	0.978	1	2.715	0.0563169	3.859	0.0040658	3.722	2.36759e-12	2.455	0.0730522	3.824	2.14826e-13	2.561	0.0519182	0.689	0.0776796	0.707	0.104113	2.633	6.61264e-08	1.753	0.000630879
Tb927.10.12640	chaperone protein DNAj, putative	start|||||min|max	89	94	111	98	81	48	80	1.108	0.938517	0.451	0.00723624	0.621	0.118801	1.017	0.982354	0.832	0.592824	1.378	0.613757	1.127	0.978213	0.847	0.629606	0.423	0.0014136	0.587	0.0048788	0.701	0.233148	0.419	4.86924e-06	0.508	0.0185227	2.116	0.000242321	1.512	0.049797	0.887	0.619243	1.07	0.785841
Tb927.10.12530	chaperone protein DNAj, putative	start||||max||min	32	35	36	40	71	87	23	0.858	0.91533	2.574	0.001559	3.102	4.65389e-05	1.132	0.851573	0.865	0.662882	1.205	0.66995	0.971	0.996835	0.98	0.908779	2.163	0.00723152	2.623	2.3414e-05	3.014	2.33778e-05	2.143	0.00180313	2.5	0.000993762	0.323	6.8556e-06	0.264	6.77945e-08	0.693	0.159097	0.804	0.366826
Tb927.7.6660	chaperone protein DNAj, putative	start||||max||	27	38	41	78	95	100	92	0.506	0.570449	2.574	0.101094	2.993	0.0525407	2.011	0.302311	1.145	0.87007	1.163	0.914591	1.018	1	2.302	0.136356	2.999	0.0318309	3.509	4.49271e-11	3.048	0.0343025	2.972	6.81211e-09	2.621	0.0644067	1.143	0.322288	0.968	0.989928	3.397	3.58587e-12	2.978	6.36371e-13
Tb927.3.2290	chaperone protein DNAj, putative	start||||max||min	57	69	92	120	149	151	81	0.751	0.698461	1.715	0.0791047	2.08	0.00644937	1.713	0.0974553	0.956	0.896922	1.212	0.652514	1.286	0.792435	1.639	0.0868265	2.11	0.00508095	2.574	1.30114e-07	2.675	6.98876e-05	2.091	9.51771e-05	2.206	0.00285364	0.66	0.063293	0.536	0.00130136	1.379	0.116352	1.446	0.0239006
Tb927.8.7010	chaperone protein DNAj, putative	start|||||max|	52	74	89	94	105	161	75	0.933	0.999111	1.883	0.413561	1.393	0.680791	1.235	0.871459	1.133	0.903729	0.739	0.89365	1.153	0.993279	1.399	0.719964	2.459	0.159441	1.83	0.000553048	1.605	0.469322	2.437	5.22233e-07	2.171	0.234992	0.575	0.00381481	0.766	0.147131	1.402	0.100957	1.242	0.249166
Tb927.1.4300	chaperone protein DNAj, putative	start|min|||max|min|max	56	39	55	68	82	39	60	0.798	0.775607	0.738	0.472295	1.877	0.0348878	1.681	0.126218	0.554	0.0267803	2.544	0.0131551	1.342	0.761226	0.931	0.905257	0.549	0.0430783	1.404	0.0915036	2.519	0.0007819	0.544	0.00259675	0.99	0.848079	1.942	0.0018521	0.752	0.206961	1.055	0.846053	1.912	5.95427e-05
Tb927.7.990	chaperone protein DNAj, putative	start|||||min|max	115	105	105	109	99	67	130	0.933	0.971571	0.665	0.167451	0.911	0.91807	1.021	0.985374	0.726	0.251431	1.37	0.444794	0.953	0.996396	0.742	0.3156	0.46	0.00176302	0.634	0.0311812	0.868	0.822026	0.456	7.64656e-06	0.633	0.0907903	2.45	1.15536e-06	1.761	0.0113377	1.116	0.650181	1.543	0.00654482
Tb927.10.9840	chaperone protein DNAj, putative	start||||max||min	81	132	105	152	204	155	104	0.672	0.449286	1.539	0.149752	2.637	0.000311054	1.127	0.73378	1.292	0.394263	1.713	0.154179	0.757	0.756387	1.457	0.160219	1.506	0.124577	2.596	1.90306e-07	1.996	0.0089837	1.493	0.0318844	1.166	0.659289	0.842	0.465024	0.484	0.000315136	1.257	0.286619	0.976	0.901846
Tb927.9.14180	chaperone protein DNAj, putative	start|||||max|	82	125	126	142	143	191	91	0.872	0.911488	1.579	0.107189	1.22	0.547915	1.11	0.852644	1.206	0.534221	0.772	0.647177	0.968	0.996835	1.338	0.355693	1.843	0.0116367	1.432	0.0478987	1.18	0.574735	1.826	0.000455708	1.528	0.102185	0.588	0.00368987	0.75	0.152524	1.074	0.776646	0.894	0.501838
Tb927.9.8160	chaperone protein DNAj, putative	start||||max||	96	107	152	224	228	190	124	0.664	0.418545	1.304	0.376481	1.653	0.086517	2.059	0.0075061	0.882	0.678227	1.267	0.690549	1.367	0.660187	1.816	0.0225207	1.571	0.0788876	2.003	0.000247722	2.258	0.00187295	1.557	0.014566	1.782	0.0205256	0.818	0.34886	0.636	0.0374527	1.274	0.257662	1.449	0.0191198
Tb927.7.540	chaperone protein DNAj, putative	start||||max|min|	65	72	76	126	141	86	74	0.589	0.277626	1.182	0.55287	2.204	0.00449485	1.709	0.0610681	0.885	0.698946	1.865	0.116374	1.007	1	1.513	0.113712	1.054	0.809106	1.976	0.000288354	2.221	0.00246229	1.044	0.754126	1.191	0.461522	1.076	0.816483	0.568	0.00674871	1.123	0.631967	1.273	0.144773
Tb927.5.2880	chaperone protein DNAj, putative	start|||||max|	37	38	64	61	51	91	44	1.033	0.983885	1.482	0.395766	0.679	0.36621	1.55	0.442739	0.837	0.703636	0.458	0.157891	1.6	0.554469	1.296	0.609262	1.984	0.0611334	0.914	0.653159	1.086	0.871059	1.966	0.000381843	2.372	0.016492	0.605	0.0166573	1.301	0.222322	1.189	0.466252	1.426	0.0402043
Tb927.3.1430	chaperone protein DNAj, putative	start||||min|max|	72	82	83	50	41	62	39	1.632	0.410625	0.772	0.465331	0.407	0.000848488	0.594	0.161002	0.911	0.785895	0.527	0.0554899	0.969	1	0.541	0.0412594	0.681	0.186118	0.361	2.01131e-08	0.394	0.000365134	0.675	0.047414	0.748	0.388301	0.785	0.153938	1.467	0.0389978	0.53	0.000661042	0.584	0.0016884
Tb927.1.1960	chaperone protein DNAj, putative	start||||||	166	196	248	341	333	173	185	0.708	0.537792	0.725	0.375542	1.407	0.234959	1.708	0.0755851	0.932	0.858377	1.94	0.0824689	1.21	0.900514	1.591	0.081701	0.817	0.611965	1.595	0.0087708	1.702	0.0400878	0.81	0.425224	0.877	0.838706	1.354	0.216336	0.688	0.0591874	1.097	0.688761	1.181	0.362942
Tb927.10.14730	chaperone protein DNAj, putative	start||||||	171	202	296	380	367	299	195	0.762	0.712468	1.05	0.794422	1.285	0.425475	1.837	0.0530494	0.94	0.896922	1.224	0.78546	1.399	0.582357	1.727	0.050868	1.381	0.132501	1.701	0.00326804	1.798	0.0257821	1.369	0.0371944	1.469	0.0869532	0.817	0.175703	0.657	0.0365171	1.118	0.636534	1.193	0.374355
Tb927.7.4590	chaperone protein DNAj, putative	start||||||	80	98	88	74	65	106	63	1.15	0.865197	1.264	0.502166	0.671	0.229916	0.74	0.420216	0.976	0.957599	0.531	0.126069	0.851	0.947855	0.723	0.26214	1.05	0.929191	0.561	0.00344283	0.571	0.059844	1.041	0.930439	1.076	0.87683	0.741	0.151376	1.375	0.18543	0.771	0.219251	0.792	0.18788
Tb927.10.8540	chaperone protein DNAj, putative	start||max||||	146	315	454	347	310	304	233	1.278	0.821373	0.698	0.27026	0.654	0.147157	1.076	0.882354	1.707	0.0757688	0.936	0.887037	1.375	0.761226	1.838	0.0563169	1.64	0.0970208	1.544	0.11758	0.899	0.582615	1.625	0.0215104	0.961	0.853115	0.952	0.884235	1.002	0.748791	1.547	0.0612824	0.91	0.583109
Tb927.7.680	chaperone protein DNAj, putative	start||||||	147	139	180	188	164	142	206	0.937	0.953277	0.82	0.59053	0.832	0.659722	1.321	0.443594	0.751	0.313778	1.014	0.984795	1.238	0.875832	0.992	0.989389	0.763	0.346803	0.778	0.251606	1.03	0.84744	0.756	0.156794	1.015	0.877843	1.84	0.0013814	1.787	0.00536859	1.39	0.0953775	1.857	5.5555e-05
Tb927.11.16980	chaperone protein DNAj, putative	start||||||	96	91	170	160	147	136	93	1.034	0.979545	0.837	0.610639	0.844	0.718943	1.716	0.113757	0.756	0.362469	1.008	0.972125	1.774	0.0921262	1.298	0.425922	1.123	0.606868	1.139	0.349586	1.496	0.0962908	1.113	0.484014	1.484	0.105709	0.857	0.358915	0.837	0.27014	0.953	0.868643	1.264	0.199044
Tb927.10.5040	chaperone protein DNAj, putative	start||||||	58	95	110	89	72	102	63	1.201	0.836147	0.977	0.865551	0.541	0.0161402	0.914	0.855254	1.295	0.399427	0.554	0.0948947	1.098	0.988379	1.184	0.641851	1.389	0.267442	0.774	0.08885	0.594	0.0328168	1.376	0.121046	1.072	0.931437	0.771	0.268135	1.372	0.0600382	1.061	0.828209	0.822	0.273075
Tb927.11.5710	chaperone protein DNAj, putative	start||||||	30	50	49	33	32	48	21	1.441	0.685742	1.041	0.896769	0.684	0.168526	0.641	0.345644	1.302	0.446586	0.658	0.276503	0.923	0.993279	0.834	0.728664	1.251	0.397449	0.828	0.191963	0.632	0.0798994	1.24	0.224758	0.961	0.981724	0.537	0.00103198	0.805	0.63229	0.666	0.0546511	0.513	0.000144578
Tb927.2.5160	chaperone protein DNAj, putative	start||||||	629	973	1090	1013	984	827	646	1.051	0.957403	0.791	0.446266	0.95	0.73745	1.018	0.980207	1.229	0.47263	1.201	0.88579	1.07	0.993279	1.251	0.542439	1.04	0.874238	1.257	0.44321	1.017	0.838954	1.03	0.853827	0.846	0.548629	0.976	0.859024	0.8	0.525865	1.006	1	0.822	0.212604
Tb927.1.1230	chaperone protein DNAj, putative	start||||||	35	56	46	52	53	60	32	0.874	0.901423	1.361	0.267703	1.254	0.519398	0.893	0.860209	1.274	0.502847	0.921	0.894956	0.78	0.864224	1.138	0.72489	1.353	0.20912	1.254	0.27656	0.978	0.983811	1.341	0.0739058	1.062	0.711355	0.676	0.0238595	0.723	0.139794	0.906	0.688101	0.713	0.0713199
Tb927.10.12380	chaperone protein DNAj, putative	start||||||	98	103	154	161	169	186	105	0.933	0.964329	1.266	0.466306	1.224	0.484561	1.535	0.209881	0.832	0.565972	0.967	1	1.431	0.511008	1.277	0.42797	1.509	0.109521	1.468	0.0433098	1.752	0.0234684	1.495	0.0442682	1.812	0.0182439	0.696	0.0892725	0.709	0.0923726	1.041	0.910289	1.255	0.264893
Tb927.10.13830	chaperone protein DNAj, putative	start||||||	76	83	98	125	122	136	113	0.759	0.743086	1.452	0.32912	1.307	0.442061	1.477	0.332884	0.878	0.755789	0.9	0.961498	1.121	0.987628	1.296	0.435011	1.429	0.2926	1.294	0.1382	1.465	0.210666	1.416	0.0828366	1.628	0.144054	1.045	0.661762	1.144	0.636515	1.48	0.043147	1.691	0.000951337
Tb927.7.740	chaperone protein DNAj, putative	start||||||	89	124	126	136	116	74	134	0.903	0.903147	0.608	0.0962505	0.807	0.607221	1.074	0.831726	1.104	0.785895	1.327	0.56359	0.97	0.996835	1.186	0.544069	0.652	0.111091	0.87	0.622105	0.783	0.505162	0.646	0.0190807	0.59	0.0545299	2.289	1.12618e-05	1.7	0.0142442	1.479	0.0442256	1.344	0.080191
Tb927.4.2970	chaperone protein DNAj, putative	start||||||	46	54	64	77	83	63	56	0.808	0.820349	1.029	0.850351	1.503	0.176453	1.401	0.394166	0.924	0.829915	1.461	0.475402	1.132	0.972283	1.294	0.437105	1.076	0.678676	1.582	0.0128965	1.702	0.0489157	1.067	0.573808	1.165	0.473975	1.125	0.759818	0.758	0.175921	1.199	0.430303	1.302	0.128089
Tb927.11.5220	chaperone protein DNAj, putative	start||||||	133	183	237	264	228	203	151	0.877	0.891958	0.891	0.746248	0.873	0.694051	1.414	0.333218	1.09	0.835741	0.98	0.978402	1.24	0.864224	1.541	0.132743	1.204	0.465516	1.186	0.401254	1.082	0.806601	1.193	0.317667	1.105	0.6916	0.942	0.75203	0.947	0.84271	1.123	0.621499	1.034	0.830341
Tb927.10.6610	chaperone protein DNAj, putative	start||||||	121	161	162	139	131	129	102	1.139	0.932668	0.827	0.562631	0.812	0.547322	0.844	0.768887	1.063	0.847794	0.982	0.988944	0.961	0.996835	0.897	0.834489	0.845	0.566443	0.834	0.392023	0.78	0.421825	0.837	0.373987	0.795	0.426328	0.998	0.932315	1.001	0.960594	0.835	0.420878	0.788	0.151032
Tb927.6.3120	chaperone protein DNAj, putative	start||||||min	113	135	124	74	83	104	19	1.628	0.432699	0.878	0.713278	0.808	0.4173	0.54	0.0822701	0.943	0.891096	0.92	0.847498	0.88	0.972247	0.509	0.0251285	0.728	0.238824	0.674	0.0171517	0.711	0.167366	0.721	0.0782419	0.772	0.372869	0.228	5.48981e-16	0.244	1.32485e-11	0.165	4.26043e-25	0.175	2.89643e-26
Tb927.10.6510	chaperonin HSP60, mitochondrial precursor	start|min||max|min||max	2936	1825	3088	3829	2705	1886	5111	0.787	0.771387	0.635	0.137786	0.555	0.0146603	2.054	0.014424	0.493	0.00222141	0.874	0.655941	1.617	0.222365	1.012	0.994148	0.506	0.00747324	0.445	7.47525e-07	0.897	0.537211	0.501	0.000158656	1.027	0.774862	3.425	2.58863e-11	3.862	2.25619e-14	1.717	0.00246145	3.497	8.40251e-18
Tb927.6.4090	chaperonin HSP60, mitochondrial precursor	start|||max||min|max	101	147	175	250	230	122	222	0.682	0.448769	0.727	0.352999	1.291	0.412133	1.666	0.0755384	1.157	0.666609	1.776	0.157891	1.136	0.965694	1.928	0.00932866	0.956	1	1.708	0.0616123	1.467	0.158601	0.948	0.99014	0.826	0.63652	2.257	0.00741222	1.252	0.521795	2.139	0.00919999	1.854	0.0135572
Tb927.11.15040	chaperonin HSP60, mitochondrial precursor	start||||||max	146	158	193	264	264	215	268	0.715	0.533572	1.159	0.611684	1.468	0.152952	1.631	0.100783	0.857	0.640623	1.267	0.627877	1.166	0.953639	1.399	0.20384	1.158	0.565069	1.476	0.0692305	1.711	0.0293403	1.147	0.537714	1.351	0.238256	1.553	0.0608853	1.207	0.570908	1.782	0.0136711	2.085	0.00015558
Tb927.8.2230	Checkpoint protein HUS1, putative (hus1)	start|||||max|	31	52	64	62	61	70	40	1.013	1	1.139	0.6806	1.02	0.953809	1.153	0.75103	1.353	0.325939	0.896	0.890585	1.167	0.951819	1.56	0.136509	1.798	0.0185589	1.621	0.0106988	1.191	0.56453	1.781	0.000931021	1.329	0.278909	0.707	0.0560339	0.777	0.229274	1.259	0.315004	0.934	0.710567
Tb927.11.16690	chloride channel protein, putative	start||||min||max	193	129	208	143	103	75	101	1.426	0.567359	0.375	0.000659013	0.327	3.08315e-05	1.081	0.866885	0.529	0.00797243	0.872	0.742727	1.542	0.304286	0.572	0.0466267	0.306	6.3834e-06	0.269	2.63284e-09	0.505	0.0119478	0.304	1.4711e-07	0.579	0.0901422	1.716	0.0467163	1.939	0.00579045	0.521	0.00393473	0.988	0.96875
Tb927.10.11680	chloride channel protein, putative	start||||min||max	169	155	199	134	105	83	133	1.458	0.568592	0.433	0.00273329	0.409	0.000503662	0.843	0.768543	0.728	0.251387	0.944	0.850316	1.229	0.874076	0.614	0.105426	0.388	0.000195017	0.368	1.02088e-08	0.503	0.0057261	0.384	1.53959e-07	0.533	0.0232193	2.027	0.00030865	2.115	4.39382e-05	0.779	0.24081	1.074	0.691017
Tb927.9.8540	chloride channel protein, putative	start||||||	89	96	108	147	123	88	121	0.718	0.595126	0.844	0.64488	0.989	0.968365	1.497	0.234623	0.856	0.605931	1.171	0.788267	1.075	0.993279	1.282	0.4188	0.777	0.355787	0.916	0.825529	1.063	0.772529	0.77	0.318675	0.908	0.807903	1.751	0.0313467	1.472	0.209369	1.348	0.306321	1.58	0.0349942
Tb927.10.470	choline dehydrogenase, putative	start|||max|||	41	87	90	176	158	111	123	0.501	0.0967518	1.286	0.369065	1.673	0.0600432	1.991	0.0133138	1.684	0.0530442	1.301	0.61803	0.998	1	3.352	1.94811e-06	2.161	0.00132014	2.827	7.28065e-09	1.669	0.0471196	2.141	8.77338e-06	1.283	0.32392	1.392	0.0918811	1.054	0.886358	2.979	2.59196e-10	1.775	0.00022687
Tb927.11.2090	choline kinase (EK1)	start||||min||max	122	129	82	69	61	57	112	1.159	0.860771	0.722	0.330862	0.695	0.260717	0.525	0.0344635	0.841	0.607555	0.963	0.959658	0.608	0.249409	0.442	0.00227492	0.369	0.000101749	0.358	3.9499e-08	0.423	0.00153898	0.366	3.49891e-08	0.439	0.00201873	2.483	2.01974e-06	2.54	3.04226e-06	0.909	0.709333	1.084	0.69396
Tb927.10.8900	Choline phosphotransferase	start|||||min|max	150	85	49	35	33	28	63	1.365	0.798474	0.591	0.192873	0.7	0.404595	0.403	0.0292042	0.449	0.0125917	1.185	0.887369	0.55	0.317071	0.181	1.13074e-06	0.146	9.02611e-09	0.174	3.46226e-08	0.385	0.0073253	0.144	5.77709e-10	0.325	0.00110592	2.883	0.00102417	2.396	0.0102658	0.416	0.00568721	0.931	0.852148
Tb927.10.12810	Choline-phosphate cytidylyltransferase	start||||||	185	174	155	144	140	180	142	1.048	0.993828	1.21	0.478523	0.95	0.843143	0.812	0.694443	0.746	0.288506	0.785	0.573254	0.851	0.943913	0.606	0.0928578	0.769	0.370152	0.607	0.0041922	0.809	0.433905	0.762	0.177014	1.03	0.818589	0.989	0.820655	1.241	0.253762	0.753	0.164009	1.013	0.937489
Tb927.10.7050	chromatin assembly factor 1 subunit B, putative	start||||||	59	77	87	107	109	116	70	0.794	0.764169	1.398	0.344689	1.389	0.285464	1.356	0.412716	1.045	0.908274	0.993	0.971196	1.076	0.993279	1.417	0.232415	1.573	0.122871	1.572	0.0151487	1.494	0.15069	1.558	0.0303117	1.504	0.197348	0.761	0.295396	0.755	0.182347	1.186	0.452585	1.138	0.498399
Tb927.10.7510	chromatin binding protein, putative	start||||min||max	68	66	108	72	59	76	70	1.459	0.483979	0.738	0.334701	0.467	0.00657638	1.062	0.988881	0.777	0.403702	0.633	0.268946	1.55	0.330862	0.825	0.461866	0.888	0.717248	0.566	0.00205116	0.724	0.267341	0.88	0.554238	1.143	0.606934	1.164	0.481376	1.81	0.00274382	1.024	0.907751	1.323	0.0887207
Tb927.8.3860	CIA1 Cytosolic iron-sulphur cluster biogenesis	start|||||max|	57	108	119	142	129	145	101	0.814	0.826368	1.275	0.459884	1.061	0.866831	1.285	0.546305	1.504	0.142802	0.832	0.795198	1.046	0.993927	1.933	0.0187751	2.007	0.00499539	1.68	0.00415642	1.11	0.707496	1.989	9.9789e-05	1.334	0.30016	0.864	0.498258	1.023	0.983628	1.718	0.00407103	1.145	0.481144
Tb927.7.5880	cis-prenyltransferase-like protein	start||||||	87	135	97	101	111	142	63	0.932	0.95713	1.539	0.15973	1.329	0.377538	0.736	0.480194	1.23	0.536587	0.864	0.865496	0.685	0.523789	0.905	0.817873	1.298	0.381169	1.127	0.56255	0.911	0.799599	1.286	0.220806	1.055	0.92964	0.548	0.00199265	0.625	0.0213951	0.705	0.0783646	0.575	0.000834291
Tb927.10.13430	citrate synthase, putative	start|max|min||max|min|max	34	76	19	31	34	16	37	0.591	0.335445	0.904	0.847823	2.214	0.0037461	0.393	0.00639649	1.78	0.0551517	2.448	0.00871651	0.232	1.30582e-07	0.699	0.368542	0.374	0.00031744	0.921	0.980347	0.514	0.0509699	0.37	0.000114476	0.21	2.69852e-08	2.979	5.21276e-05	1.198	0.76981	1.103	0.78311	0.622	0.0693057
Tb927.3.1630	CK1 casein kinase 1	start|||min|||max	50	35	47	18	26	42	57	2.501	0.418545	0.926	0.971544	0.797	0.748627	0.504	0.375408	0.566	0.319023	0.86	0.90375	1.261	0.978213	0.285	0.0257314	0.661	0.490387	0.572	0.00324223	1.004	1	0.655	0.0405499	1.167	0.715724	1.702	0.0137617	1.948	0.00119193	1.114	0.694882	1.975	4.35048e-05
Tb927.9.14430	CK2A1 casein kinase II	start||||||	128	162	171	142	143	186	114	1.181	0.821277	1.134	0.745156	0.915	0.786658	0.855	0.666484	1.004	1	0.807	0.723777	1.009	1	0.858	0.559819	1.149	0.666894	0.932	0.70148	0.923	0.799538	1.138	0.565648	1.144	0.688453	0.77	0.210582	0.94	0.827911	0.877	0.566717	0.876	0.481534
Tb927.2.2430	CK2A2 casein kinase II	start|||||min|max	71	45	54	59	56	35	78	0.89	0.930763	0.657	0.248794	1.047	0.833844	1.288	0.591871	0.506	0.00866641	1.593	0.327837	1.146	0.978213	0.651	0.15761	0.381	0.00041058	0.61	0.0158861	1.2	0.499453	0.377	3.767e-07	0.753	0.451737	2.894	1.15962e-07	1.79	0.00801877	1.092	0.736676	2.168	1.32115e-06
Tb927.6.2200	Class 1 glutamine amido-transferase domain, or protease	start||||min||max	120	121	135	116	97	135	169	1.138	0.975639	1.045	0.983339	0.637	0.563873	0.94	0.98554	0.797	0.800057	0.61	0.733783	1.07	0.996835	0.749	0.761366	0.891	0.876474	0.547	0.00207	0.682	0.612368	0.883	0.536925	1.118	0.886539	1.56	0.0393747	2.518	1.876e-05	1.377	0.19989	1.734	0.00417748
Tb927.10.15970	class 3 lipase, putative,triacylglycerol lipase, putative	start|||min|||max	57	32	43	19	20	19	41	2.177	0.15346	0.466	0.0307058	0.501	0.0673519	0.588	0.159642	0.448	0.00827176	1.076	0.942434	1.281	0.886005	0.264	2.48161e-05	0.267	2.38431e-05	0.29	0.00177381	0.642	0.252666	0.265	0.000404671	0.597	0.132263	2.764	0.0093026	2.53	0.0314966	0.733	0.539707	1.639	0.14605
Tb927.11.1390	class I transcription factor A, subunit 1 (CITFA-1)	start||||||	74	145	117	119	127	166	58	0.96	0.978122	1.476	0.199727	1.238	0.530093	0.806	0.646942	1.548	0.112793	0.838	0.79831	0.774	0.802241	1.248	0.467803	1.769	0.0269106	1.492	0.0352118	0.958	0.900872	1.753	0.00202714	1.143	0.712811	0.436	1.16711e-05	0.512	0.000957388	0.764	0.197924	0.495	1.47e-05
Tb927.9.12450	class I transcription factor A, subunit 2 (CITFA-2)	start||||||	72	126	94	80	81	106	74	1.136	0.942734	1.182	0.64488	0.944	0.799279	0.624	0.22974	1.4	0.247261	0.799	0.656455	0.709	0.608738	0.873	0.790698	1.172	0.592994	0.941	0.643997	0.669	0.123752	1.161	0.46307	0.837	0.513805	0.88	0.567377	1.085	0.59944	1.022	0.941106	0.733	0.0673612
Tb927.11.1410	class I transcription factor A, subunit 3 (CITFA-3)	start||||||	76	88	97	120	138	112	112	0.79	0.760807	1.205	0.542865	1.733	0.041363	1.329	0.450455	0.924	0.821981	1.438	0.401644	1.05	0.99507	1.228	0.511178	1.169	0.554254	1.691	0.00271464	1.82	0.0167865	1.159	0.420319	1.266	0.369725	1.245	0.261839	0.853	0.399757	1.443	0.0617884	1.567	0.00455548
Tb927.11.8310	class I transcription factor A, subunit 4 (CITFA-4)	start||||||	121	191	116	116	161	121	95	0.974	0.983885	1.093	0.730062	1.92	0.0214888	0.594	0.134735	1.252	0.486967	1.756	0.186358	0.579	0.147555	0.744	0.359663	0.792	0.441914	1.399	0.0966494	1.111	0.7901	0.785	0.241237	0.633	0.107652	0.977	0.772417	0.548	0.0039138	0.767	0.19357	0.615	0.00326488
Tb927.5.970	class I transcription factor A, subunit 6 (CITFA-6)	start||||max||min	62	60	81	85	140	165	53	0.928	0.978025	2.145	0.00490989	2.62	0.000571198	1.376	0.453245	0.769	0.374605	1.221	0.788279	1.277	0.805629	1.058	0.934094	2.106	0.00259564	2.587	6.92233e-07	3.344	4.02893e-06	2.086	2.86037e-05	2.738	2.62017e-05	0.401	7.2001e-07	0.323	4.02933e-08	0.837	0.417886	1.092	0.685912
Tb927.7.2600	class I transcription factor A, subunit 7 (CITFA-7)	start||||||	54	63	76	106	109	114	70	0.7	0.613062	1.561	0.122943	1.596	0.1246	1.638	0.168417	0.938	0.875229	1.022	0.991582	1.146	0.958656	1.536	0.167037	1.678	0.0381831	1.726	0.00346524	1.83	0.027704	1.663	0.00335465	1.79	0.0210509	0.773	0.178953	0.745	0.174946	1.286	0.228351	1.376	0.0596637
Tb927.11.4800	clathrin coat assembly protein, putative	start||||min||max	107	83	89	45	37	41	41	1.949	0.390302	0.474	0.0563746	0.349	0.00142415	0.524	0.180925	0.615	0.174288	0.737	0.475144	1.022	0.997126	0.323	0.0020618	0.298	0.000357053	0.221	2.05579e-17	0.357	0.00116646	0.295	7.40034e-11	0.484	0.0524957	1.286	0.33073	1.72	0.0011621	0.38	4.49904e-08	0.619	0.00488889
Tb927.10.6050	clathrin heavy chain (CHC)	start|||||min|max	2289	884	852	359	266	155	552	2.319	0.0420529	0.187	1.09922e-09	0.222	6.26442e-10	0.398	0.000516924	0.306	1.2116e-08	1.183	1	0.922	0.993279	0.122	9.48692e-18	0.053	7.63203e-30	0.063	4.79978e-30	0.204	1.22462e-11	0.052	1.8907e-31	0.173	6.76634e-12	4.631	1.82356e-09	3.857	8.93285e-09	0.242	2.2777e-10	0.796	0.360375
Tb927.4.1340	cleavage and polyadenylation specificity factor subunit (CPSF3)	start|||||min|	212	209	204	190	183	140	174	1.05	0.992775	0.713	0.431007	0.927	0.91807	0.889	0.8797	0.781	0.555318	1.3	0.736961	0.933	0.99507	0.695	0.388598	0.52	0.0533245	0.68	0.0480508	0.865	0.792118	0.515	0.000175178	0.665	0.282799	1.575	0.0169903	1.194	0.475208	0.812	0.344767	1.042	0.832603
Tb927.11.12750	cleavage and polyadenylation specificity factor subunit CPSF 30	start|||||max|min	69	92	109	109	127	197	69	0.986	1	1.881	0.340898	1.442	0.636199	1.15	0.878731	1.057	0.960135	0.766	0.868554	1.134	0.993279	1.216	0.787793	2.254	0.144065	1.738	0.00426309	1.635	0.432239	2.234	1.00137e-05	2.133	0.18078	0.438	2.07387e-05	0.563	0.00697766	0.978	0.940058	0.929	0.735243
Tb927.11.14560	cleavage and polyadenylation specificity factor-like protein, putative	start|||||min|max	290	224	230	193	163	118	255	1.166	0.943532	0.533	0.182432	0.621	0.33472	0.845	0.85487	0.611	0.268114	1.166	0.918721	0.986	1	0.516	0.164027	0.321	0.00463685	0.376	0.000900984	0.612	0.294424	0.318	6.62022e-05	0.525	0.144834	2.766	0.000708396	2.337	0.00744403	0.879	0.771085	1.444	0.169202
Tb927.11.230	cleavage and polyadenylation specificity factor, putative	start||||||	178	253	260	225	213	210	162	1.13	0.941435	0.841	0.625549	0.827	0.574392	0.869	0.825196	1.129	0.71739	0.983	0.978456	0.982	1	0.981	0.975244	0.933	0.883253	0.922	0.789684	0.812	0.504727	0.924	0.840263	0.826	0.562546	0.952	0.750062	0.954	0.841655	0.88	0.660125	0.782	0.268081
Tb927.10.16110	CMF1, possible component of motile flagella	start|||min|||max	79	72	34	33	35	35	112	1.019	0.969296	1.072	0.807626	1.156	0.634591	0.442	0.00387829	0.715	0.267279	1.079	0.920971	0.45	0.00856269	0.316	9.88837e-06	0.345	3.40733e-05	0.375	5.14829e-07	0.52	0.0254854	0.342	6.40422e-09	0.482	0.00650591	4.054	2.71068e-13	3.701	1.24449e-10	1.386	0.109923	1.945	3.92183e-05
Tb927.7.2790	CMF10, possible component of motile flagella	start||||min||max	127	145	192	109	95	104	120	1.722	0.269426	0.565	0.0391866	0.451	0.00236355	0.735	0.372192	0.906	0.785895	0.798	0.628397	1.266	0.830627	0.666	0.130671	0.648	0.0905251	0.521	0.000189341	0.571	0.0283851	0.643	0.0134464	0.716	0.22464	1.451	0.0527637	1.79	0.0019318	0.932	0.785938	1.033	0.887568
Tb927.10.9870	CMF12, possible component of motile flagella	start|||||max|min	65	105	124	122	145	209	87	0.997	1	1.767	0.179583	1.459	0.361056	1.132	0.840626	1.275	0.575771	0.826	0.892117	1.128	0.983857	1.443	0.365687	2.542	0.00732922	2.112	0.00101595	1.646	0.16283	2.518	8.47279e-05	1.993	0.066213	0.518	0.0135966	0.618	0.0589399	1.305	0.32742	1.027	0.912956
Tb927.10.10090	CMF14, possible component of motile flagella	start|||||min|max	185	154	184	139	129	91	177	1.298	0.703555	0.516	0.0184212	0.691	0.277923	0.879	0.750265	0.662	0.123868	1.34	0.52573	1.141	0.965694	0.581	0.0442635	0.389	0.000144447	0.525	0.000913516	0.788	0.52635	0.386	8.54894e-08	0.588	0.0494727	2.459	1.3558e-06	1.807	0.00552953	0.949	0.851769	1.438	0.0256178
Tb927.11.7560	CMF15, T. brucei components of motile flagella (TbCMF15)	start|||||min|max	348	224	196	109	84	60	236	1.75	0.592391	0.319	0.0194228	0.326	0.0159269	0.479	0.19803	0.508	0.127264	1.019	0.979079	0.839	0.988909	0.243	0.00167712	0.136	5.3457e-06	0.14	4.94763e-27	0.273	0.00378838	0.135	1.15567e-27	0.268	0.00398631	4.982	1.37989e-17	4.814	4.11723e-17	0.672	0.0386247	1.327	0.0846882
Tb927.11.1430	CMF2, T. brucei components of motile flagella (TbCMF2)	start|||||min|max	448	285	300	213	172	122	291	1.374	0.701225	0.424	0.00694986	0.469	0.014714	0.734	0.495843	0.504	0.0143833	1.105	0.949951	1.008	1	0.37	0.000924637	0.215	6.0034e-08	0.239	1.37444e-15	0.472	0.0121938	0.213	5.07024e-18	0.427	0.00452122	3.019	2.82398e-09	2.691	1.58554e-07	0.644	0.0198028	1.282	0.147479
Tb927.5.2950	CMF3, T. brucei components of motile flagella (TbCMF3)	start|||||min|max	184	166	181	101	77	52	137	1.766	0.460363	0.293	0.00159443	0.312	0.00216893	0.591	0.289338	0.715	0.42796	1.064	0.99746	1.043	0.996835	0.423	0.0239306	0.219	2.01036e-05	0.234	1.19551e-13	0.326	0.00229511	0.217	5.54523e-15	0.306	0.00131805	3.418	1.27239e-09	3.166	1.76615e-08	0.742	0.185787	1.041	0.864899
Tb927.3.4230	CMF33 subtilisin-like serine peptidase	start|||||min|	573	341	403	239	181	100	119	1.647	0.319904	0.257	7.83144e-07	0.329	2.13136e-05	0.687	0.255703	0.472	0.00111807	1.283	0.781549	1.131	0.972247	0.324	5.72893e-06	0.137	3.96286e-15	0.177	1.23845e-21	0.372	9.1169e-05	0.136	7.87369e-27	0.29	2.53926e-06	1.535	0.0913189	1.178	0.452997	0.208	1.50258e-20	0.443	2.39063e-07
Tb927.10.7690	CMF4, T. brucei components of motile flagella (TbCMF4)	start||||min||max	226	220	260	158	134	147	168	1.603	0.372888	0.59	0.0600438	0.453	0.00267494	0.701	0.316629	0.773	0.373783	0.769	0.564879	1.124	0.972247	0.542	0.0215658	0.512	0.0070913	0.396	1.77077e-07	0.51	0.00852141	0.508	0.000119705	0.663	0.132263	1.448	0.0575406	1.855	0.00115322	0.735	0.127433	0.955	0.833293
Tb927.2.4810	CMF5, T. brucei components of motile flagella (TbCMF5)	start|||||min|max	369	315	280	251	215	126	255	1.089	0.966014	0.468	0.0092558	0.687	0.226406	0.78	0.57181	0.678	0.147388	1.469	0.460022	0.849	0.923328	0.528	0.0215761	0.269	1.82405e-07	0.398	0.000846775	0.584	0.0490352	0.267	1.73995e-06	0.397	0.000503596	2.593	0.00129665	1.739	0.0747508	0.692	0.24786	1.024	0.934568
Tb927.7.3560	CMF7, possible component of motile flagella but PTP tagged is in nuclear speckles	start|||||min|max	539	333	372	297	232	120	281	1.223	0.827348	0.334	3.13572e-05	0.477	0.00970827	0.872	0.794903	0.489	0.00202525	1.429	0.393006	1.067	0.993279	0.427	0.00124674	0.174	7.95374e-13	0.251	2.28738e-05	0.509	0.0166605	0.173	2.37603e-08	0.356	3.70461e-05	3.032	0.000665521	2.089	0.0470834	0.524	0.0605459	1.074	0.81143
Tb927.10.3310	CMF76b, possible component of motile flagella	start|||||min|max	158	141	152	116	93	59	128	1.288	0.752359	0.402	0.00148547	0.489	0.0151866	0.798	0.606288	0.712	0.241641	1.215	0.771546	1.027	0.996835	0.568	0.0480909	0.295	2.19839e-06	0.36	8.28735e-08	0.502	0.0165187	0.292	3.30009e-11	0.413	0.00117367	2.766	2.31468e-07	2.241	0.000105387	0.807	0.324384	1.137	0.530107
Tb927.11.10900	CMF9, MENG,flagellar component	start||||||	168	181	248	224	257	296	132	1.078	0.963012	1.248	0.500195	1.257	0.480675	1.215	0.640237	0.856	0.630127	1.007	0.988736	1.31	0.747326	1.04	0.912908	1.399	0.206576	1.418	0.0627595	1.646	0.061253	1.386	0.0798912	1.634	0.0595501	0.561	0.00215767	0.548	0.00257357	0.777	0.221804	0.911	0.620865
Tb927.11.16560	CMP-sialic acid transporter, putative	start|||||min|	99	69	91	64	59	55	72	1.381	0.690465	0.634	0.154857	0.637	0.131395	0.905	0.89503	0.557	0.0204497	1.005	0.97321	1.249	0.864224	0.504	0.0199241	0.441	0.001937	0.446	1.07859e-05	0.796	0.450654	0.437	8.36475e-06	0.792	0.530662	1.636	0.0173563	1.603	0.0185103	0.715	0.100194	1.288	0.136221
Tb927.6.2170	co-chaperone GrpE, putative	start||min||||max	134	105	98	129	131	166	285	0.742	0.701359	1.779	0.0554212	1.476	0.234318	1.201	0.729135	0.622	0.0589423	0.83	0.780263	0.89	0.975219	0.746	0.288615	0.984	0.74986	0.822	0.271163	1.314	0.433564	0.975	0.649698	1.584	0.13641	2.143	4.72468e-05	2.544	7.99554e-06	2.091	0.00028132	3.374	4.2984e-13
Tb927.2.6050	coatamer beta-prime subunit beta prime COP	start|||||min|max	308	357	303	239	204	158	239	1.236	0.836547	0.542	0.0413035	0.601	0.0477931	0.656	0.273896	0.919	0.82195	1.109	1	0.811	0.875832	0.603	0.0905488	0.404	0.000449715	0.451	2.67176e-06	0.488	0.00300089	0.4	8.14467e-07	0.44	0.00228755	1.91	0.00169021	1.696	0.0032658	0.765	0.186729	0.835	0.29557
Tb927.4.450	coatomer alpha subunit, putative (TbCoatomerAlpha)	start|||||min|max	313	285	250	181	167	141	243	1.347	0.737809	0.586	0.106726	0.658	0.246462	0.623	0.250515	0.722	0.319515	1.124	0.893052	0.839	0.941558	0.45	0.0103304	0.355	0.000226191	0.401	5.47684e-07	0.552	0.0643793	0.352	2.02598e-09	0.492	0.0167271	2.183	2.14495e-05	1.914	0.00116311	0.768	0.196684	1.067	0.75652
Tb927.1.2570	coatomer beta subunit (beta-coP)	start|||||min|max	471	439	384	319	293	199	328	1.175	0.889533	0.536	0.0612337	0.745	0.428448	0.712	0.450755	0.738	0.35008	1.389	0.610806	0.837	0.935342	0.526	0.040241	0.331	9.14192e-05	0.463	2.11691e-05	0.624	0.139162	0.328	5.1219e-10	0.449	0.00751147	2.098	0.000126324	1.487	0.0535421	0.689	0.0551873	0.936	0.743643
Tb927.8.5250	coatomer delta subunit, ,delta-COP	start|||||min|	273	273	286	290	255	184	211	0.962	0.966917	0.671	0.17707	0.835	0.54994	1.038	0.880945	0.792	0.442244	1.245	0.758408	0.999	1	0.822	0.624523	0.53	0.011444	0.665	0.0204587	0.834	0.506584	0.526	0.000316843	0.67	0.146535	1.442	0.0673125	1.141	0.495112	0.758	0.180394	0.961	0.833608
Tb927.11.14900	coatomer epsilon subunit, epsilon-COP	start||||||	116	179	193	167	175	216	87	1.133	0.917029	1.169	0.692702	1.023	0.996382	0.91	0.876046	1.224	0.513316	0.875	0.856577	1.032	0.996835	1.115	0.723554	1.476	0.145622	1.3	0.201112	1.055	0.920552	1.463	0.0431504	1.206	0.578537	0.504	0.000307649	0.567	0.00616579	0.737	0.129005	0.604	0.001797
Tb927.11.11900	coatomer gamma subunit, (Gamma-COP)	start|||||min|max	362	261	310	253	231	137	233	1.198	0.864982	0.459	0.00552436	0.723	0.270586	0.947	0.96927	0.572	0.021973	1.574	0.342468	1.136	0.965694	0.542	0.0314577	0.298	1.0892e-06	0.472	2.36846e-05	0.821	0.4979	0.296	1.35479e-11	0.521	0.0174854	2.173	6.24642e-05	1.359	0.119944	0.642	0.0198413	1.126	0.494346
Tb927.10.4270	coatomer zeta subunit, (zeta-CoP)	start||||||	37	40	44	45	49	77	27	0.943	1	1.832	0.0637258	1.282	0.574089	1.118	0.886042	0.861	0.620183	0.7	0.501846	1.054	0.993279	0.962	0.832261	1.662	0.0907871	1.17	0.645466	1.351	0.37974	1.647	0.0406968	1.932	0.0200786	0.442	0.000793364	0.622	0.0898844	0.728	0.208222	0.848	0.536839
Tb927.3.5180	cofilin/actin depolymerizing factor, putative	start||||min||	221	204	140	109	101	146	121	1.252	0.837345	1.094	0.886513	0.721	0.371768	0.524	0.141363	0.731	0.413738	0.659	0.485008	0.656	0.667547	0.383	0.00696977	0.524	0.043496	0.348	8.03779e-10	0.473	0.0281002	0.52	7.43756e-05	0.717	0.338233	1.039	0.743136	1.553	0.0120319	0.54	0.000554874	0.741	0.0871377
Tb927.5.1060	Complex III beta-MMP subunit of cytochrom b/c1 complex	start||||||max	86	87	82	170	150	75	602	0.472	0.724877	0.947	0.979621	1.709	0.554328	1.904	0.565349	0.808	0.82956	1.805	0.729113	0.899	0.996835	1.539	0.645189	0.688	0.65714	1.25	0.469044	1.537	0.572543	0.682	0.242796	0.851	0.897601	10.237	1.82946e-11	5.585	2.06667e-06	6.981	2.04518e-09	8.666	5.25191e-15
Tb927.11.16220	Complex III cytochrome b/c complex	start|||||max|	14	24	41	69	83	108	56	0.569	0.427906	2.796	0.004442	2.586	0.0120916	2.81	0.00369181	1.371	0.482161	0.925	0.935453	1.599	0.497909	3.852	8.49127e-05	6.129	3.34917e-08	5.703	3.73317e-13	4.136	3.12317e-05	6.073	2.81395e-15	4.472	1.97667e-06	0.643	0.109645	0.685	0.24108	3.908	4.89826e-10	2.859	1.30904e-08
Tb927.10.4280	Complex III cytochrome b/c complex, Cytochrome bd ubiquinol oxidase, 14kDa subunit	start||||||max	19	22	53	106	115	88	344	0.482	0.801801	1.752	0.652151	2.521	0.391465	4.779	0.168469	0.905	0.920987	1.439	0.868267	2.306	0.805629	4.323	0.151015	3.655	0.172483	5.29	3.33162e-05	5.813	0.0532598	3.621	0.00161108	4.04	0.133474	4.864	4.85869e-05	3.329	0.00584568	17.614	1.85123e-12	19.535	4.84517e-18
Tb927.9.14160	Complex III cytochrome b/c complex, rieske iron-sulfur protein ISP	start||||||max	106	138	93	143	135	102	437	0.633	0.606609	1.149	0.825361	1.456	0.413768	1.016	0.928855	1.038	0.966414	1.268	0.769924	0.643	0.693083	1.054	0.864347	0.766	0.432294	0.977	0.91771	0.936	0.929406	0.759	0.0679205	0.738	0.416137	5.362	3.42795e-21	4.166	5.18677e-14	4.07	1.24259e-16	3.936	6.87357e-21
Tb927.8.1890	Complex III cytochrome c1, cytochrome b/c complex	start||||||max	80	162	93	116	111	83	320	0.787	0.760975	0.929	0.831065	1.233	0.515287	0.702	0.351222	1.604	0.0831173	1.328	0.576186	0.553	0.0805087	1.126	0.740505	0.823	0.441605	1.1	0.658685	0.681	0.176648	0.816	0.246327	0.513	0.00780676	4.826	4.82307e-18	3.58	1.87623e-11	3.937	8.06902e-16	2.462	1.08132e-09
Tb927.11.3980	Complex III subunit of cytochrom b/c1 complex alpha-MMP	start|min||max||min|max	146	95	126	168	162	95	382	0.732	0.91619	0.784	0.835148	1.33	0.774807	1.729	0.613295	0.517	0.435554	1.696	0.780263	1.265	0.993279	0.894	0.963801	0.513	0.416805	0.874	0.746783	1.682	0.513158	0.508	0.0354473	0.992	0.957406	5.121	1.08711e-06	2.974	0.0023008	2.601	0.00404985	5.049	1.4359e-09
Tb927.11.12040	component of cytochrome c oxidase complex	start||||max||	28	64	80	112	162	187	177	0.691	0.925512	2.466	0.412371	2.885	0.348273	1.726	0.685089	1.819	0.625983	1.17	0.96523	1.192	0.993279	3.139	0.272419	5.348	0.0650199	6.296	1.57447e-07	3.44	0.207647	5.299	5.58386e-07	2.94	0.239932	1.171	0.586386	0.985	0.949783	6.203	3.44188e-08	3.421	1.56764e-05
Tb927.5.1340	component of PRP19 complex, putative	start||||||	112	200	211	192	177	185	107	1.072	0.969822	0.915	0.767905	0.819	0.575287	0.944	0.936169	1.414	0.223827	0.895	0.909949	1.012	1	1.335	0.3254	1.31	0.313881	1.179	0.359145	0.829	0.580567	1.298	0.162038	0.926	0.777703	0.725	0.102327	0.799	0.255412	0.941	0.819406	0.668	0.0160951
Tb927.9.4900	condensin subunit 1, putative	start||||min||max	254	185	174	125	101	94	194	1.365	0.595126	0.566	0.0272939	0.485	0.00678173	0.657	0.18752	0.579	0.026889	0.855	0.826478	0.897	0.983262	0.38	0.000125624	0.294	1.73423e-07	0.253	1.74706e-14	0.435	0.00107375	0.291	3.56435e-13	0.508	0.00451287	2.61	3.55022e-08	3.005	4.682e-09	0.76	0.183647	1.318	0.0949396
Tb927.10.6640	COP-coated vesicle membrane protein erv25 precursor,	start||||||	152	190	152	201	219	179	149	0.742	0.637489	1.228	0.541892	1.681	0.0715955	1.033	0.917563	0.996	0.994313	1.369	0.512757	0.766	0.761226	1.029	0.899055	0.937	0.758571	1.29	0.20825	1.289	0.412024	0.929	0.611829	0.941	0.781556	1.033	0.80747	0.743	0.170948	0.959	0.850381	0.967	0.834285
Tb927.3.2320	COP9 signalosome complex subunit 2, putative	start||||||	47	68	68	61	59	98	43	1.104	0.911902	1.492	0.24783	0.919	0.642996	0.871	0.738534	1.161	0.714564	0.616	0.210311	0.961	0.996835	1.011	0.946585	1.665	0.0858748	1.031	0.74171	0.884	0.503994	1.649	0.0159538	1.434	0.264678	0.553	0.00596614	0.884	0.972854	0.911	0.708188	0.788	0.223144
Tb927.10.7800	cop9 signalosome complex subunit, putative,predicted PCI domain protein	start||||||	62	96	111	106	96	100	66	1.016	0.999111	0.946	0.87167	0.843	0.634265	1.085	0.866699	1.223	0.536591	0.891	0.890585	1.103	0.987192	1.327	0.365945	1.275	0.361148	1.143	0.495027	0.93	0.857103	1.263	0.20303	1.043	0.897198	0.829	0.346772	0.916	0.690334	1.048	0.863137	0.86	0.415149
Tb927.11.1260	copper-transporting ATPase-like protein, putative	start|||||min|max	272	390	354	345	302	175	289	1.004	0.999111	0.513	0.0228324	0.784	0.524261	0.867	0.800498	1.138	0.73475	1.53	0.333863	0.87	0.958118	0.987	1	0.508	0.0101304	0.781	0.265034	0.683	0.224418	0.503	0.00024563	0.446	0.00269761	2.098	0.000172377	1.351	0.202015	1.055	0.831956	0.931	0.785176
Tb927.8.3100	coronin (CRN12)	start|||||min|max	228	159	185	110	98	63	121	1.644	0.44201	0.355	0.000893172	0.506	0.0209847	0.677	0.393685	0.55	0.0243343	1.423	0.652514	1.113	0.983494	0.373	0.000815753	0.218	4.60369e-08	0.312	8.94973e-11	0.563	0.0471727	0.216	2.59615e-16	0.395	0.00226929	2.455	1.16566e-05	1.699	0.00636916	0.529	0.000441864	0.965	0.9124
Tb927.6.4820	CPC1, chromosomal passenger complex	start||||||	42	54	75	66	62	81	53	1.102	0.949794	1.13	0.828268	0.851	0.683003	1.199	0.786016	1.025	0.953807	0.753	0.699534	1.322	0.872147	1.229	0.659344	1.531	0.223928	1.16	0.565371	1.125	0.842582	1.517	0.0277051	1.493	0.282799	0.816	0.365749	1.067	0.702179	1.238	0.343314	1.212	0.335288
Tb927.11.14840	CPC2, chromosomal passenger complex	start||||min||max	259	137	204	122	105	158	142	1.638	0.416452	0.806	0.499845	0.478	0.000744546	0.874	0.87777	0.418	0.000126981	0.593	0.0429603	1.432	0.501581	0.366	0.000245576	0.483	0.00315222	0.288	1.27393e-13	0.684	0.0364349	0.478	6.10664e-05	1.154	0.573959	1.123	0.648079	1.867	7.18319e-05	0.537	0.00094855	1.289	0.17511
Tb927.10.1070	CRK1 cdc2- like protein kinase	start|min|||||max	66	51	79	78	67	48	110	0.981	0.979545	0.631	0.148961	0.76	0.427606	1.516	0.196488	0.608	0.0574963	1.203	0.801352	1.487	0.439267	0.921	0.908455	0.57	0.041879	0.691	0.0666227	1.13	0.657889	0.565	0.00313534	0.939	0.977925	2.923	3.11339e-08	2.393	1.67278e-05	1.653	0.0082597	2.729	3.63898e-11
Tb927.3.4670	CRK10 cdc2- like protein kinase	start|||min|||	70	105	47	40	41	48	31	1.154	0.938364	1.066	0.766434	0.973	0.77355	0.367	0.00114942	1.196	0.596128	0.912	0.742864	0.424	0.00454918	0.439	0.00608463	0.54	0.0279293	0.496	9.32645e-05	0.412	0.000387007	0.535	0.0025523	0.451	0.00471569	0.829	0.264379	0.895	1	0.443	3.18779e-05	0.372	1.86835e-08
Tb927.6.3110	CRK11 cdc2- like protein kinase	start|||||max|	59	64	99	108	115	146	99	0.893	0.920103	1.536	0.169164	1.325	0.424561	1.673	0.110749	0.852	0.607921	0.863	0.843254	1.493	0.405491	1.426	0.228754	1.954	0.0102303	1.696	0.0258683	1.978	0.0125017	1.936	0.00315491	2.293	0.00105276	0.841	0.584477	0.96	0.956712	1.629	0.0405423	1.917	0.000624768
Tb927.11.12310	CRK12 cdc2- like protein kinase	start|||||min|max	142	170	177	169	148	72	109	1.027	1	0.424	0.00280355	0.766	0.475619	0.974	1	0.95	0.885264	1.807	0.127722	1	1	0.925	0.898755	0.403	0.000506588	0.733	0.181597	0.766	0.451495	0.399	5.62543e-06	0.424	0.00162568	1.935	0.00275961	1.055	0.950877	0.773	0.275099	0.816	0.329494
Tb927.10.4990	CRK3 cdc2- like protein kinase	start||||||	60	97	90	69	76	105	63	1.289	0.752378	1.215	0.693416	1	0.863453	0.69	0.347924	1.291	0.425043	0.823	0.732917	0.89	0.983494	0.891	0.753232	1.395	0.324658	1.154	0.777327	0.889	0.553485	1.382	0.220993	1.081	0.986725	0.738	0.30058	0.884	0.869338	1.02	0.974833	0.793	0.251689
Tb927.8.5390	CRK4 cdc2- like protein kinase	start|||max||min|	20	33	43	57	43	21	24	0.743	0.721212	0.5	0.0226332	0.736	0.422061	1.713	0.142572	1.303	0.500073	1.472	0.435522	1.273	0.861328	2.232	0.0101694	0.829	0.487733	1.227	0.322248	0.936	0.934381	0.821	0.276316	0.636	0.125376	1.467	0.0465943	0.981	0.920996	1.204	0.443956	0.927	0.851903
Tb927.7.1900	CRK7 cdc2- like protein kinase	start|max|||min|max|	23	54	47	32	29	54	25	1.431	0.721561	1.189	0.783602	0.584	0.247275	0.582	0.311266	1.831	0.157805	0.491	0.287498	0.832	0.983494	1.065	0.971779	1.812	0.134237	0.895	0.697296	0.486	0.0978055	1.795	0.00303687	0.99	0.956636	0.579	0.00963021	1.162	0.620319	1.04	0.906728	0.57	0.00166931
Tb927.11.7160	CRK8 cdc2- like protein kinase	start|||||min|max	44	53	47	39	36	24	42	1.187	0.857414	0.528	0.052635	0.77	0.504786	0.714	0.40306	0.953	0.91822	1.458	0.517358	0.848	0.941558	0.681	0.21805	0.427	0.00281381	0.626	0.0225957	0.653	0.18795	0.423	1.22878e-05	0.448	0.00651987	2.197	0.000169739	1.484	0.0858983	0.929	0.783608	0.978	0.899859
Tb927.2.4510	CRK9 cdc2- like protein kinase	start|||||min|max	149	104	99	90	106	78	128	1.071	0.969296	0.816	0.6533	1.321	0.34513	0.843	0.727056	0.557	0.0175574	1.618	0.289283	0.902	0.983857	0.47	0.00576869	0.411	0.000630643	0.668	0.0381021	1.192	0.520119	0.407	1.50403e-06	0.737	0.384923	2.109	0.000187614	1.284	0.26711	0.858	0.523721	1.545	0.00598202
Tb927.10.9660	CRN/SYF3 part of splicing PRP19 complex, putative	start||||||	124	126	137	117	103	94	145	1.146	0.821277	0.71	0.267703	0.697	0.325639	0.906	0.711481	0.811	0.515045	0.982	0.984514	1.038	0.996835	0.735	0.203417	0.597	0.0471118	0.59	0.0119047	0.724	0.379421	0.592	0.00398105	0.737	0.293076	1.948	0.000444371	1.953	0.00230083	1.153	0.540254	1.427	0.0361986
Tb927.5.1200	CSL4 exosome component	start||||max||	69	110	110	168	170	135	81	0.639	0.393748	1.279	0.485999	1.674	0.0818681	1.493	0.214564	1.263	0.425755	1.309	0.589974	0.954	0.99507	1.886	0.0154556	1.541	0.111611	2.03	0.000139507	1.597	0.102151	1.527	0.0259692	1.22	0.585022	0.749	0.190882	0.564	0.00560922	1.144	0.564021	0.909	0.579469
Tb927.1.1240	CTP synthase	start|||||min|max	217	166	153	181	182	108	319	0.827	0.805065	0.734	0.369022	1.286	0.369479	1.066	0.876046	0.605	0.0416863	1.751	0.142666	0.882	0.956589	0.645	0.132556	0.392	0.000139035	0.69	0.0517907	1.134	0.637539	0.388	9.48832e-08	0.647	0.122078	3.723	9.61546e-13	2.094	0.000169741	1.446	0.0593871	2.396	3.90585e-09
Tb927.11.11430	cullin 1, putative	start|||||min|	146	126	132	86	79	74	89	1.494	0.651527	0.582	0.189435	0.589	0.171845	0.669	0.417583	0.686	0.315436	1.011	0.982489	1	1	0.459	0.0294198	0.399	0.0067608	0.406	7.60111e-07	0.588	0.145861	0.395	5.23185e-07	0.582	0.159935	1.522	0.0545362	1.482	0.0518778	0.602	0.00687276	0.88	0.483132
Tb927.3.1290	cullin 4B, putative	start|||||min|max	185	161	210	216	180	104	201	0.952	0.966234	0.511	0.0230079	0.734	0.38418	1.311	0.43871	0.691	0.164925	1.436	0.450704	1.249	0.855154	0.906	0.837103	0.441	0.00177018	0.637	0.0253176	0.917	0.917051	0.437	8.89633e-06	0.638	0.151909	2.454	4.11888e-06	1.683	0.0157174	1.072	0.773317	1.558	0.00455123
Tb927.8.5210	cullin, putative	start||||||	120	111	164	128	111	96	104	1.248	0.847178	0.608	0.180821	0.608	0.192201	1.132	0.819238	0.736	0.393792	0.999	1	1.413	0.719171	0.833	0.671523	0.633	0.168028	0.636	0.05303	0.859	0.759402	0.627	0.03739	0.859	0.756088	1.382	0.203048	1.362	0.258055	0.866	0.61751	1.181	0.441356
Tb927.8.5970	cullin, putative	start||||||	109	125	148	139	124	101	126	1.043	0.98032	0.71	0.252871	0.788	0.433151	1.088	0.85613	0.907	0.762924	1.11	0.921548	1.136	0.958656	0.987	0.98065	0.731	0.23516	0.816	0.256941	0.895	0.708677	0.724	0.0759668	0.806	0.484625	1.564	0.0181245	1.388	0.0939513	1.133	0.600602	1.253	0.176628
Tb927.10.7490	cullin, putative	start||||||	78	100	119	102	103	146	67	1.137	0.91533	1.282	0.537238	0.938	0.760467	0.999	1	1.024	0.964714	0.732	0.534651	1.137	0.969665	1.024	0.960097	1.492	0.193942	1.098	0.88389	1.066	0.995022	1.478	0.050469	1.457	0.245207	0.576	0.00718279	0.775	0.408837	0.852	0.492604	0.834	0.34169
Tb927.8.6340	CYC2-like cyclin, putative (CYC10)	start||||max||	31	54	90	59	71	58	38	1.499	0.538709	0.663	0.238754	0.998	0.984621	1.053	0.924843	1.398	0.282404	1.504	0.440602	1.578	0.368774	1.472	0.227258	1.464	0.111091	2.215	3.87325e-05	1.575	0.112315	1.45	0.0271238	1.047	0.76295	0.829	0.252942	0.543	0.00404459	1.202	0.447909	0.863	0.467436
Tb927.8.6350	CYC2-like cyclin, putative (CYC11)	start|||||min|max	56	49	75	56	65	37	69	1.313	0.71735	0.515	0.0526015	1.04	0.795474	1.115	0.870286	0.691	0.188926	2.021	0.0751247	1.464	0.534967	0.77	0.384097	0.52	0.0326266	1.058	0.773055	1.523	0.0866653	0.516	0.1015	0.753	0.57418	2.383	0.0341514	1.161	0.859281	1.229	0.649966	1.785	0.0638185
Tb927.7.7170	CYC2-like cyclin, putative (CYC4)	start|||||min|max	126	108	114	158	160	60	122	0.7	0.502465	0.553	0.0530017	1.535	0.09922	1.436	0.267411	0.676	0.143094	2.774	0.00126475	1.005	1	0.971	1	0.376	0.000137085	1.049	0.641473	1.542	0.0700585	0.372	7.12289e-08	0.556	0.0397116	2.565	1.00753e-06	0.911	0.513074	0.955	0.870161	1.418	0.0303288
Tb927.10.11440	CYC2-like cyclin, putative,G1 cyclin CycE4, putative (CYC5)	start|||||min|max	268	109	100	110	107	40	343	0.883	0.963012	0.418	0.0909537	1.121	0.800487	0.99	0.985172	0.321	0.00204202	2.685	0.127347	0.875	0.993279	0.318	0.00631698	0.117	2.72257e-07	0.317	0.0499444	0.981	1	0.116	0.000292987	0.365	0.0316896	11.017	0.000109721	4.042	0.0258529	1.281	0.729353	4.001	0.00378424
Tb927.11.12610	cyclin 1,serine peptidase family S51, peptidase E, putative	start||||max||	55	100	133	135	148	163	75	0.961	0.980439	1.281	0.463014	1.286	0.393679	1.329	0.469587	1.433	0.200753	1.004	0.969098	1.277	0.819397	1.904	0.0206304	2.344	0.000622782	2.367	1.095e-06	1.642	0.0532598	2.323	2.08481e-06	1.636	0.0685131	0.581	0.00535204	0.57	0.00351758	1.35	0.138702	0.945	0.785726
Tb927.11.14080	cyclin 2,G1 cyclin (CYC2)	start|min|||||max	81	30	49	51	58	58	58	0.937	0.978731	1.234	0.51319	1.411	0.30891	1.646	0.19097	0.295	1.38603e-07	1.144	0.887539	1.543	0.414463	0.486	0.0113627	0.563	0.0280763	0.647	0.0185321	2.178	0.00590856	0.557	0.00117945	1.904	0.0132011	1.257	0.269531	1.083	0.701485	0.701	0.0757593	2.38	4.45718e-08
Tb927.6.1460	cyclin 3, mitotic cyclin, (CYC3)	start||||min|max|min	181	132	162	110	105	171	31	1.44	0.874146	1.101	0.913718	0.672	0.506167	0.813	0.906466	0.577	0.376809	0.61	0.630188	1.171	0.993279	0.469	0.286782	0.744	0.624742	0.457	1.64719e-06	0.787	0.660894	0.737	0.080778	1.289	0.665491	0.221	1.31202e-16	0.358	4.68734e-06	0.163	6.18783e-26	0.284	6.31493e-15
Tb927.11.16720	cyclin 6,mitotic cyclin (CYC6)	start|||||min|max	102	24	21	20	22	17	50	1.057	0.943532	0.802	0.600989	1.225	0.581099	0.802	0.582204	0.188	2.30608e-10	1.527	0.447112	0.847	0.958329	0.15	1.37299e-09	0.128	2.56091e-11	0.196	1.54829e-06	1.038	0.876938	0.126	3.59427e-10	0.68	0.255745	3.886	5.19788e-05	2.507	0.0135331	0.491	0.040991	2.626	0.00056962
Tb927.6.5020	cyclin 7, putative,CYC2-like cyclin, putative (CYC7)	start||||max||min	10	25	19	34	50	56	14	0.551	0.28983	3.1	0.000196564	3.755	1.66786e-05	1.323	0.418582	2.04	0.0201133	1.211	0.796333	0.729	0.801024	2.699	0.000625456	4.606	4.51267e-08	5.612	5.63146e-16	2.736	0.000556602	4.563	8.30078e-14	2.258	0.00328102	0.307	2.71607e-08	0.25	1.09477e-09	1.4	0.165529	0.689	0.0820596
Tb927.11.14030	cyclin 9,cyclin C-like,	start|||||max|min	32	63	78	108	139	257	54	0.706	0.708751	3.441	2.2435e-05	2.372	0.00702058	1.666	0.244257	1.58	0.150038	0.689	0.435859	1.176	0.956589	2.633	0.00285099	6.396	1.1927e-11	4.436	1.95119e-15	2.79	0.000650328	6.338	5.4389e-26	4.047	8.59022e-08	0.259	3.3536e-14	0.371	1.20653e-06	1.644	0.0102477	1.044	0.875694
Tb927.11.11500	cyclin dependent kinase-binding protein, putative	start|min|||||max	157	62	82	99	95	65	164	0.808	0.936023	0.819	0.858259	1.195	0.769699	1.547	0.611712	0.316	0.0269006	1.459	0.78245	1.249	0.979488	0.488	0.260965	0.323	0.0449695	0.474	0.000109998	1.493	0.452172	0.32	9.38761e-10	1.023	0.858776	3.229	1.59567e-09	2.18	0.000168194	1.033	0.899023	3.284	1.10143e-15
Tb927.11.16390	cyclin dependent kinases regulatory subunit, putative (CKS1)	start||||||	44	50	51	36	39	55	40	1.384	0.698461	1.134	0.825361	0.908	0.811903	0.7	0.428747	0.916	0.842548	0.8	0.78706	0.969	0.996835	0.642	0.188215	1.008	0.920202	0.812	0.327648	0.88	0.731118	0.999	0.839642	1.1	0.900325	0.888	0.753206	1.092	0.742039	0.887	0.638945	0.971	0.87059
Tb927.1.1720	cyclophilin 15, putative	start||||max||min	47	123	137	167	180	181	59	0.801	0.744006	1.377	0.29374	1.516	0.121649	1.324	0.4089	2.073	0.00357773	1.101	0.839824	1.06	0.993279	2.744	7.60814e-05	3.026	5.26312e-06	3.35	4.70318e-12	1.606	0.0526708	2.998	3.73813e-10	1.459	0.164942	0.408	1.24891e-06	0.365	6.29033e-08	1.222	0.371369	0.592	0.00124716
Tb927.11.880	cyclophilin a,cyclophilin type peptidyl-prolyl cis-trans isomerase (CYPA)	start||||min||max	1533	2378	703	526	437	514	912	1.303	0.858614	0.766	0.587087	0.54	0.160936	0.217	0.00333644	1.229	0.750768	0.705	0.643172	0.282	0.0284573	0.266	0.00612509	0.266	0.00232488	0.189	1.24288e-23	0.153	3.56933e-05	0.264	1.09675e-15	0.216	0.000738567	2.228	1.95325e-06	3.112	6.1195e-12	0.587	0.00302897	0.479	2.3391e-06
Tb927.8.2090	cyclophilin type peptidyl-prolyl cis-trans isomerase, copurifed with splicing complexes	start||||max||min	26	50	48	78	111	120	41	0.603	0.39411	2.593	0.000467511	3.226	1.55909e-05	1.534	0.265747	1.56	0.116363	1.244	0.698933	0.925	0.993279	2.393	0.00227897	3.742	1.10393e-07	4.683	6.54299e-17	2.983	2.10612e-05	3.708	1.69385e-13	2.398	0.000424258	0.424	3.69894e-06	0.336	2.7382e-08	1.572	0.0233624	1.011	0.99691
Tb927.2.1560	cyclophilin type peptidyl-prolyl cis-trans isomerase, putative (PPIase)	start|||||max|	221	245	317	420	441	546	393	0.737	0.673014	1.804	0.0372866	1.574	0.141864	1.676	0.120978	0.88	0.727474	0.872	0.845485	1.235	0.875832	1.475	0.189718	1.961	0.00847537	1.721	0.00524236	1.944	0.0164488	1.943	0.000282731	2.228	0.00177816	0.898	0.802392	1.014	0.815598	1.745	0.00202342	1.989	9.10911e-06
Tb927.9.11740	cyclophilin type peptidyl-prolyl cis-trans isomerase, putative (PPIase)	start|||||max|	26	42	52	40	43	68	38	1.28	0.85886	1.377	0.560654	0.949	0.970168	0.929	0.934201	1.257	0.688243	0.689	0.734482	1.19	0.972247	1.168	0.7989	2.059	0.080516	1.428	0.0545325	1.13	0.736864	2.039	0.000276914	1.639	0.266219	0.693	0.110147	0.99	0.863222	1.414	0.114067	1.129	0.531634
Tb927.10.13220	cyclophilin type peptidyl-prolyl cis-trans isomerase, putative (PPIase)	start||||||	122	99	122	125	114	103	120	0.954	0.985985	0.877	0.655778	0.907	0.906861	1.228	0.653896	0.648	0.0915846	1.035	0.904353	1.172	0.934728	0.796	0.445158	0.666	0.0910759	0.693	0.0995646	1.064	0.686538	0.66	0.0132733	1.028	0.967491	1.477	0.0262863	1.405	0.175921	0.975	0.938586	1.509	0.0082056
Tb927.9.14420	cyclophilin type peptidyl-prolyl cis-trans isomerase, putative (PPIase)	start||||||max	54	77	94	100	96	99	116	0.919	0.948499	1.1	0.793222	1.062	0.875434	1.275	0.537079	1.125	0.75855	0.965	0.979099	1.172	0.931049	1.435	0.225021	1.451	0.149213	1.408	0.0682873	1.245	0.443663	1.437	0.0438847	1.29	0.346552	1.469	0.0393199	1.499	0.0518778	2.111	2.87788e-05	1.883	4.43072e-05
Tb927.9.3440	cyclophilin type peptidyl-prolyl cis-trans isomerase, putative (PPIase)	start||||||	130	150	157	123	115	115	133	1.241	0.865197	0.764	0.587951	0.728	0.544234	0.8	0.737884	0.917	0.875846	0.953	0.978456	0.993	1	0.734	0.49705	0.696	0.380799	0.667	0.037451	0.723	0.512045	0.689	0.0438847	0.758	0.555951	1.448	0.0632726	1.496	0.0612842	0.998	0.985722	1.092	0.696033
Tb927.5.1370	cyclophilin-type peptidyl-prolyl cis-trans isomerase, putative (PPIase)	start||||max||min	19	60	62	73	91	65	28	0.83	0.80877	1.101	0.761545	1.881	0.0460093	1.194	0.612923	2.57	0.00029422	1.709	0.268946	0.99	1	3.068	3.25438e-05	2.802	4.36628e-05	4.817	7.18159e-16	1.863	0.0390577	2.776	8.94356e-09	1.09	0.723119	0.519	0.000357233	0.299	1.02032e-08	1.44	0.0863585	0.562	0.000744305
Tb927.7.280	cyclophilin-type peptidyl-prolyl cis-trans isomerase, putative (PPIase)	start||||||max	42	89	82	87	93	153	126	0.922	0.993125	1.952	0.258777	1.295	0.716163	0.964	0.958482	1.69	0.356516	0.664	0.735765	0.889	0.993279	1.629	0.446276	2.93	0.0296847	1.956	0.00586089	1.151	0.830471	2.903	6.66159e-06	1.734	0.33419	1.022	0.725826	1.517	0.0984105	2.968	1.44217e-06	1.763	0.00625626
Tb927.8.6910	cyclophilin-type peptidyl-prolyl cis-trans isomerase, putative (PPIase)	start||||max||min	33	62	69	62	76	76	36	1.076	0.985162	1.165	0.867656	1.447	0.550103	0.975	1	1.491	0.444326	1.242	0.847777	1.049	0.996835	1.454	0.454293	1.822	0.203589	2.276	3.04474e-05	1.517	0.431673	1.805	0.00309588	1.222	0.772914	0.581	0.0120008	0.461	0.0003348	1.048	0.878451	0.705	0.0427748
Tb927.7.4770	cyclophilin-type peptidyl-prolyl cis-trans isomerase, putative (PPIase)	start|||||max|min	285	398	454	322	359	666	173	1.376	0.680823	1.533	0.199727	0.955	0.686883	0.792	0.621032	1.108	0.829156	0.623	0.200676	1.09	0.991311	0.877	0.706665	1.851	0.0274977	1.16	0.937474	1.041	0.838496	1.834	0.00358262	1.671	0.069675	0.327	3.44205e-07	0.517	0.038717	0.6	0.0274383	0.544	0.00265151
Tb927.8.5230	cyclophilin-type peptidyl-prolyl cis-trans isomerase, putative (PPIase)	start||||||	76	116	134	107	97	99	63	1.226	0.853943	0.766	0.461789	0.703	0.197775	0.897	0.905327	1.221	0.536587	0.917	0.811501	1.099	0.983857	1.095	0.704591	1.029	0.79274	0.949	0.658685	0.772	0.317853	1.02	0.731571	0.843	0.694238	0.805	0.153541	0.865	0.668692	0.821	0.370951	0.675	0.0184566
Tb927.8.2000	cyclophilin, putative (NCP1) (in PUF7-TAP)	start||||||	155	160	153	267	271	209	250	0.56	0.217087	1.428	0.293407	1.919	0.00852062	1.633	0.117522	0.82	0.536333	1.344	0.361876	0.915	0.983857	1.34	0.298355	1.072	1	1.449	0.0900589	1.756	0.0170638	1.062	0.969488	1.306	0.507517	1.485	0.0584193	1.088	0.932266	1.577	0.0869346	1.929	0.00219387
Tb927.6.3280	cyclosome subunit 1, putative	start||||min||max	163	166	168	119	92	81	128	1.376	0.798848	0.502	0.0825217	0.416	0.0213851	0.703	0.570863	0.806	0.613209	0.829	0.811501	0.968	1	0.567	0.172084	0.391	0.00679061	0.326	5.35934e-10	0.403	0.0133584	0.388	9.44302e-08	0.486	0.0523786	2.019	0.000179354	2.398	4.92312e-06	0.783	0.256037	0.975	0.957103
Tb927.9.12320	cystathione gamma lyase, putative	start||||||max	114	235	195	272	272	228	522	0.7	0.503685	1.224	0.552394	1.502	0.169599	1.137	0.735036	1.633	0.0748877	1.227	0.708994	0.796	0.835227	1.856	0.0208684	1.591	0.090003	1.964	0.000363512	1.196	0.586136	1.576	0.0189974	0.974	0.84975	2.863	8.95755e-10	2.297	6.59131e-06	4.512	4.43575e-19	2.773	1.38854e-12
Tb11.02.5400	cystathionine beta-synthase, putative	start|||max||min|max	50	188	202	386	359	167	511	0.511	0.744006	0.864	0.902361	1.777	0.546013	2.017	0.492374	3.002	0.208245	2.056	0.656455	1.03	1	6.054	0.0271307	2.673	0.187918	5.526	1.8567e-12	1.83	0.465009	2.648	2.21065e-05	0.89	0.928841	3.813	1.97618e-08	1.827	0.0178063	10.095	2.56608e-23	3.375	4.67898e-10
Tb927.6.560	cysteine peptidase C (CPC), Clan CA, family C1, Cathepsin B-like (TbcatB)	start|min|max||min|max|min	410	309	557	451	341	525	145	1.208	0.798474	0.983	0.978053	0.452	0.000682724	1.428	0.350167	0.597	0.0358034	0.46	0.00467239	1.725	0.0805087	0.853	0.58389	1.012	0.898497	0.468	2.9512e-05	0.779	0.214611	1.003	0.903463	1.695	0.0200223	0.346	6.61722e-08	0.74	0.441702	0.347	4.48743e-08	0.582	0.00344756
Tb927.6.1010	cysteine peptidase precursor, Clan CA, family C1, Cathepsin L-like (CP)	start||||||	3242	3014	6404	5046	3741	5439	4011	1.239	0.830087	0.885	0.804981	0.411	0.01202	1.64	0.36785	0.736	0.451969	0.464	0.0950077	2.031	0.127277	1.207	0.748209	1.324	0.377984	0.618	0.00706711	0.835	0.597995	1.312	0.111006	1.798	0.0672781	0.923	0.610109	1.96	0.000540033	1.211	0.414197	1.651	0.00329589
Tb927.10.12820	Cysteine proteinase domains by interpro but not NCBI	start||||min||max	708	496	482	222	157	121	119	2.118	0.0732098	0.26	9.86664e-07	0.208	5.17613e-11	0.439	0.00273995	0.555	0.013692	0.798	0.318726	0.929	0.993279	0.243	1.1179e-08	0.134	1.95452e-15	0.108	7.62091e-24	0.193	1.13757e-12	0.133	4.25127e-18	0.242	5.4456e-08	1.269	0.642147	1.567	0.0178152	0.169	7.39157e-17	0.305	2.73455e-09
Tb927.6.950	cysteinyl-tRNA synthetase, putative	start|||||min|max	364	342	290	300	304	224	554	0.943	0.98032	0.804	0.75822	1.144	0.832221	0.858	0.910154	0.744	0.632651	1.423	0.767076	0.809	0.979727	0.639	0.48915	0.484	0.146165	0.693	0.27041	0.926	0.945542	0.48	0.0140537	0.651	0.453677	3.076	0.000323946	2.129	0.0266977	1.476	0.2775	1.99	0.011719
Tb927.9.3000	cytidine deaminase, putative	start|min|||||max	23	17	24	19	20	31	28	1.254	0.812253	1.32	0.570009	0.901	0.887118	1.072	0.94343	0.587	0.0779405	0.682	0.658449	1.344	0.774271	0.629	0.171532	1.042	0.947203	0.715	0.177111	1.211	0.495395	1.032	0.879887	1.774	0.0960142	1.136	0.364856	1.64	0.051081	1.173	0.545072	2.004	3.36395e-05
Tb927.11.16510	cytochrome b/c1 complex component, putative	start||||||max	72	97	125	127	115	155	180	0.957	0.978025	1.301	0.539998	0.901	0.718195	1.286	0.566008	1.073	0.886155	0.693	0.501846	1.23	0.904431	1.379	0.342675	1.717	0.0887395	1.196	0.540249	1.108	0.896776	1.701	0.00469977	1.6	0.157676	1.447	0.0278603	2.058	7.92906e-05	2.462	2.32422e-07	2.302	3.78931e-08
Tb927.11.6640	cytochrome b5, putative (CYB5)	start||||max||min	11	51	42	57	91	119	28	0.72	0.653901	2.976	0.000283321	3.214	0.000158655	1.085	0.825526	3.849	5.64894e-07	1.08	0.950735	0.782	0.878166	4.175	8.14878e-07	8.95	3.79393e-15	9.724	1.55994e-21	2.512	0.00224993	8.867	9.63329e-22	2.325	0.00248828	0.293	2.11407e-07	0.267	3.27806e-07	2.596	1.96194e-05	0.677	0.0907207
Tb927.11.13650	cytochrome b5, putative (CYB5)	start||||||max	20	44	51	51	52	59	82	0.986	0.99628	1.204	0.637515	1.095	0.79368	1.135	0.770265	1.808	0.0373959	0.909	0.945668	1.119	0.977067	2.052	0.0131484	2.437	0.000780738	2.229	0.00690539	1.226	0.471948	2.415	0.00273385	1.348	0.324447	1.721	0.0670757	1.864	0.0721183	4.154	1.1548e-06	2.305	0.0011129
Tb927.3.3470	cytochrome b5, putative (CYB5)	start|||||max|min	22	46	58	37	34	56	15	1.527	0.509477	1.017	0.919548	0.575	0.0617192	0.777	0.58887	1.663	0.087773	0.566	0.202874	1.187	0.935342	1.292	0.487548	2.006	0.019812	1.142	0.704941	0.683	0.179251	1.987	0.000820899	1.206	0.713526	0.326	7.72037e-08	0.567	0.019345	0.648	0.0357449	0.391	3.52722e-08
Tb927.8.5120	cytochrome c	start|max||min|||max	92	195	54	46	72	76	215	1.135	0.979614	1.491	0.637245	1.996	0.428517	0.231	0.0588337	1.68	0.502203	1.339	0.903161	0.263	0.133075	0.389	0.17845	0.658	0.435658	0.886	0.505918	0.525	0.275383	0.652	0.134444	0.392	0.116554	3.511	9.91589e-05	2.583	0.0032935	2.289	0.018116	1.367	0.31007
Tb927.9.8680	cytochrome c oxidase assembly factor, putative	start|||||max|	46	78	78	108	115	169	88	0.7	0.584695	2.286	0.0032654	1.695	0.0603874	1.356	0.420216	1.344	0.34478	0.742	0.650979	0.949	0.996835	1.822	0.0346375	2.916	2.55769e-05	2.176	1.37621e-05	1.61	0.0657865	2.889	4.60303e-09	2.17	0.00283118	0.652	0.0419536	0.865	0.45264	1.883	0.000564338	1.406	0.0365962
Tb927.1.1580	cytochrome c oxidase assembly factor, SCO1/2, putative	start||||||max	24	36	36	49	57	59	68	0.713	0.734446	1.732	0.240295	1.959	0.202349	1.317	0.56153	1.198	0.783838	1.131	0.969079	0.939	0.996835	1.578	0.25726	1.948	0.100518	2.217	0.00362974	1.839	0.22639	1.93	0.00561245	1.626	0.240587	1.433	0.106491	1.247	0.239492	2.765	8.64267e-06	2.315	1.2884e-05
Tb927.10.3120	cytochrome c oxidase assembly protein, putative	start|||||max|min	22	62	69	88	101	135	56	0.759	0.785896	2.06	0.0600438	1.787	0.119708	1.392	0.465135	2.245	0.0196226	0.868	0.935104	1.056	0.993279	3.126	0.000893882	4.884	1.3347e-06	4.262	6.41413e-13	1.888	0.0561209	4.838	7.20134e-15	2.176	0.0242626	0.52	0.00429197	0.59	0.0163802	2.515	2.88236e-06	1.124	0.507858
Tb927.3.1890	cytochrome c oxidase assembly protein, putative	start||||||max	43	63	103	109	107	109	100	0.927	0.942949	1.106	0.833549	1.093	0.798678	1.691	0.0905917	1.152	0.700076	0.988	0.991423	1.568	0.304294	1.948	0.0133334	1.998	0.00764139	1.986	0.00017959	1.714	0.0416592	1.98	0.000205308	1.735	0.0411657	1.143	0.396045	1.14	0.590966	2.263	4.27147e-06	1.971	1.1438e-05
Tb927.7.6990	cytochrome c oxidase complex	start||||max||min	36	139	188	259	295	233	132	0.708	0.504688	1.3	0.466999	1.9	0.0199783	1.832	0.0273967	3.071	1.52145e-06	1.462	0.345442	1.297	0.762015	5.627	2.98627e-12	5.179	1.86579e-11	7.616	3.62402e-28	2.465	0.000380728	5.131	7.69875e-20	1.686	0.060598	0.705	0.120765	0.475	0.000212535	3.617	4.8471e-14	1.182	0.345083
Tb927.5.3040	Cytochrome c Oxidase complex, MIX protein	start||||max||	20	21	34	56	65	54	52	0.592	0.366039	1.662	0.0830155	2.318	0.00247721	2.632	0.00103598	0.817	0.51674	1.394	0.489954	1.558	0.413305	2.151	0.00935614	2.116	0.00445526	2.967	8.06645e-09	3.61	6.62991e-07	2.096	6.58162e-05	2.589	0.000165332	1.21	0.330442	0.855	0.444811	2.537	4.14294e-07	3.115	2.07556e-13
Tb927.3.2650	cytochrome c oxidase copper chaperone, putative	start|||||max|min	23	52	77	74	128	246	53	1.017	1	3.354	0.00130985	2.596	0.0250031	1.382	0.529628	1.765	0.176041	0.774	0.695726	1.406	0.832663	2.44	0.0224406	8.321	2.26148e-09	6.478	5.90074e-20	3.649	0.000928259	8.244	4.43455e-29	4.715	2.84037e-06	0.271	4.32889e-12	0.345	2.42523e-06	2.233	3.09786e-05	1.269	0.191789
Tb927.11.11950	cytochrome oxidase assembly protein, putative	start||||||max	25	42	61	93	87	66	157	0.637	0.484371	1.143	0.795905	1.429	0.285353	2.138	0.0215755	1.397	0.373783	1.251	0.675853	1.363	0.750189	2.987	0.000335283	2.176	0.0107687	2.738	3.34159e-08	1.948	0.0218626	2.156	4.74034e-05	1.557	0.176668	2.97	9.98566e-10	2.339	2.78791e-05	6.403	4.37664e-26	4.598	5.22839e-25
Tb927.1.4100	cytochrome oxidase subunit IV (COXIV)	start||||max|min|max	92	90	116	211	210	100	597	0.537	0.437156	0.896	0.860847	1.937	0.13659	2.309	0.0671006	0.771	0.568943	2.163	0.214121	1.24	0.959135	1.781	0.173831	0.856	0.709294	1.863	0.00176051	2.402	0.0308419	0.848	0.385483	1.111	0.8043	7.509	3.38123e-25	3.419	4.89223e-10	6.371	1.36521e-24	8.29	4.59993e-42
Tb927.10.8320	cytochrome oxidase subunit IX (COXIX)	start||||max||	42	71	108	174	250	319	228	0.605	0.47925	3.082	0.000507419	3.259	0.000511181	2.415	0.0133138	1.353	0.456009	1.058	0.991582	1.462	0.635468	3.267	0.000307601	6.093	1.73443e-09	6.482	6.92806e-08	4.764	7.55231e-07	6.037	2.5676e-08	4.505	1.39651e-07	0.885	0.773983	0.824	0.749074	5.343	2.48746e-07	3.963	5.36977e-07
Tb927.9.3170	cytochrome oxidase subunit V (COXV)	start||||||max	39	61	58	118	193	209	255	0.477	0.523202	3.805	0.015204	5.016	0.00344362	1.907	0.361078	1.25	0.785044	1.319	0.842197	0.909	0.996409	2.383	0.131196	4.321	0.00380281	5.73	3.66704e-08	4.558	0.00353344	4.281	1.70477e-06	3.457	0.0128927	1.511	0.134043	1.129	0.65182	6.468	2.98929e-10	5.192	3.99928e-11
Tb927.10.280	cytochrome oxidase subunit VI (COXVI)	start||||max||	49	119	124	202	286	329	272	0.599	0.836547	2.784	0.218743	3.236	0.170193	1.664	0.645537	1.933	0.477808	1.162	0.953141	0.996	1	3.216	0.158914	5.36	0.0200222	6.267	3.1741e-16	3.224	0.130732	5.31	9.00265e-15	2.773	0.163731	1.025	0.787764	0.869	0.71037	5.444	4.07388e-16	2.826	6.86507e-09
Tb927.3.1410	cytochrome oxidase subunit VII (COXVII)	start|||||max|min	38	179	279	317	413	609	276	0.861	0.967219	2.278	0.291356	1.985	0.48608	1.74	0.570795	3.765	0.0809208	0.871	0.920971	1.498	0.930474	6.552	0.0112309	12.847	0.000180966	11.259	1.10717e-12	2.974	0.169447	12.728	9.93523e-16	3.412	0.0590291	0.56	0.0772331	0.633	0.357296	7.124	2.27914e-10	1.898	0.0185026
Tb927.4.4620	cytochrome oxidase subunit VIII (COXVIII)	start||||||max	15	71	127	139	165	241	271	0.893	0.98032	1.995	0.481963	1.631	0.670564	1.905	0.576724	3.884	0.137694	0.817	0.935104	1.701	0.900514	7.4	0.0235502	13.183	0.00141665	10.833	2.14971e-35	2.773	0.240249	13.057	1.81668e-43	3.394	0.11892	1.403	0.0415105	1.691	0.00387253	18.322	2.4433e-57	4.733	1.05771e-26
Tb927.3.680	cytochrome P450, putative	start||||max||	55	52	79	128	136	93	111	0.598	0.312291	1.234	0.411808	1.976	0.0123974	2.403	0.00140731	0.751	0.346331	1.601	0.298296	1.438	0.561499	1.805	0.0291492	1.333	0.200634	2.146	2.66598e-05	2.84	4.03897e-05	1.321	0.0741632	1.774	0.0135129	1.511	0.0502374	0.93	0.737944	1.996	0.00012686	2.666	1.4662e-10
Tb927.4.560	Cytoplasmic dynein 2 heavy chain (DYNC2H1), putative	start|||||min|max	1621	654	599	326	243	138	474	1.794	0.36906	0.24	3.96603e-05	0.288	0.00018773	0.488	0.0553513	0.32	6.75628e-05	1.201	0.920123	0.875	0.978906	0.156	4.97811e-09	0.067	2.07852e-16	0.081	5.25491e-10	0.252	1.60015e-05	0.066	4.10762e-11	0.21	2.00308e-06	4.468	0.000297002	3.664	0.00166546	0.297	0.00238676	0.931	0.889063
Tb927.3.1360	cytosine-specific DNA methylase, putative	start||||||	75	98	94	131	118	109	61	0.699	0.537239	1.205	0.502572	1.215	0.553896	1.315	0.441098	1.036	0.95502	1.008	0.999894	0.919	0.993279	1.363	0.280384	1.148	0.552516	1.164	0.439624	1.117	0.702369	1.137	0.416167	1.108	0.636625	0.715	0.0556177	0.698	0.0832472	0.813	0.352559	0.787	0.210583
Tb927.9.15090	cytosolic coat protein, putative	start||||||	150	199	156	163	166	174	153	0.939	0.97885	1.165	0.700168	1.165	0.636839	0.798	0.559646	1.05	0.887642	1	0.97768	0.749	0.711312	0.838	0.556351	0.917	0.6746	0.923	0.738906	0.873	0.694382	0.909	0.508133	0.873	0.552119	1.095	0.540757	1.079	0.794396	0.995	0.989182	0.95	0.787865
Tb927.11.15230	cytosolic coat protein, putative	start||||||	106	128	154	154	157	135	111	0.974	0.972763	0.909	0.786594	1.123	0.785289	1.188	0.621032	0.954	0.906711	1.236	0.75576	1.157	0.953639	1.133	0.629086	1.003	0.980207	1.246	0.356262	1.299	0.409619	0.993	1	1.051	0.857072	1.015	1	0.809	0.420349	1.008	1	1.061	0.847178
Tb927.8.3060	cytosolic leucyl aminopeptidase, putative,metallo-peptidase, Clan MF, Family M17	start|||||min|max	268	330	245	228	184	93	444	1.051	0.98032	0.393	0.00287535	0.616	0.210442	0.676	0.356508	0.972	0.945868	1.566	0.320895	0.711	0.665503	0.658	0.203518	0.272	3.43193e-06	0.428	9.95362e-06	0.438	0.0104799	0.269	1.34613e-13	0.279	9.16036e-06	6.023	2.11065e-22	3.789	1.14296e-11	1.622	0.00901541	1.673	0.000934382
Tb927.11.11250	cytosolic malate dehydrogenase (cMDH)	start||||min||max	278	154	183	133	108	140	222	1.346	0.851489	0.796	0.699531	0.499	0.158027	0.847	0.866699	0.437	0.0810749	0.627	0.56033	1.14	0.993279	0.371	0.0563697	0.397	0.0471956	0.25	1.03726e-15	0.569	0.23264	0.394	8.08096e-08	0.908	0.900547	1.994	0.000168583	3.135	1.56085e-10	0.785	0.245455	1.8	0.000148302
Tb927.10.12260	cytosolic nonspecific dipeptidase, putative,peptidase (M20/M25/M40 family), putative	start||||||max	97	181	236	468	431	303	764	0.491	0.0846071	1.346	0.328573	1.801	0.0328577	2.541	0.000276759	1.472	0.166876	1.338	0.548685	1.248	0.875676	3.741	1.11548e-07	2.474	0.000218743	3.328	3.97414e-10	2.248	0.00167355	2.451	1.56442e-06	1.68	0.0486107	3.172	1.68817e-10	2.336	1.00264e-05	7.774	1.74297e-30	5.299	2.57702e-28
Tb927.1.3950	D-alanine aminotransferase (ALAT)	start|||||min|max	446	387	228	233	195	94	180	0.957	0.978122	0.425	0.00308657	0.741	0.282376	0.589	0.101424	0.689	0.167696	1.743	0.254269	0.564	0.0834882	0.406	0.000512809	0.165	7.84808e-13	0.289	1.46124e-12	0.418	0.000388461	0.164	8.13167e-23	0.24	2.84363e-08	2.436	9.14132e-06	1.377	0.0830365	0.398	6.15475e-08	0.581	0.000586562
Tb927.10.7190	D-tyrosyl-tRNA deacylase, putative	start||||max||	44	91	86	72	93	110	69	1.155	0.943532	1.342	0.570009	1.444	0.494375	0.784	0.746172	1.647	0.215149	1.076	0.967631	0.905	0.993279	1.292	0.552566	2.002	0.065349	2.166	0.0107518	1.307	0.623629	1.984	0.0160377	1.215	0.723119	0.764	0.445524	0.699	0.349221	1.515	0.202696	0.923	0.746684
Tb927.3.1700	DAG acyltransferase	start|min|||max||	57	44	63	77	80	81	47	0.805	0.785896	1.328	0.368778	1.425	0.306454	1.704	0.102587	0.616	0.0789187	1.074	0.964549	1.371	0.676205	1.05	0.847517	1.121	0.69505	1.211	0.418527	1.954	0.0211787	1.111	0.591052	1.82	0.0214502	0.737	0.123782	0.676	0.0937975	0.818	0.39843	1.333	0.0946634
Tb927.8.5140	DAG kinase	start|||||min|	170	178	118	85	75	45	41	1.356	0.699429	0.391	0.00123437	0.591	0.0540093	0.468	0.014511	0.828	0.566984	1.51	0.526764	0.635	0.323835	0.388	0.000548666	0.206	1.18204e-09	0.312	8.4053e-11	0.375	0.000118845	0.204	2.31315e-17	0.248	1.6737e-07	1.165	0.781331	0.76	0.272893	0.237	6.03129e-17	0.288	7.08908e-15
Tb927.6.5110	Damage-specific DNA binding protein, putative	start|||||min|max	194	236	233	202	165	119	231	1.127	0.941825	0.531	0.0201238	0.594	0.0646792	0.838	0.751854	0.967	0.931372	1.118	0.895791	0.944	0.993279	0.81	0.569131	0.485	0.00297851	0.545	0.000779764	0.56	0.0290542	0.48	2.54943e-05	0.501	0.00616215	2.446	9.37028e-07	2.156	6.70681e-05	1.175	0.472584	1.219	0.260241
Tb927.8.2370	DCL1	start|||||min|max	254	203	191	214	210	91	184	0.874	0.905028	0.492	0.0427106	1.148	0.597031	1.032	0.950438	0.635	0.128965	2.335	0.0275397	0.902	0.988379	0.655	0.209495	0.281	1.5037e-05	0.661	0.153031	1.035	0.776828	0.279	1.51837e-07	0.443	0.0110364	2.6	0.000242948	1.097	0.935799	0.725	0.250702	1.146	0.550362
Tb927.10.14550	DED1-1, ATP-dependent DEAD/H RNA helicase, VASA homologue	start|min||max||min|max	223	31	52	58	44	13	315	0.878	0.9857	0.252	0.165925	0.637	0.697668	1.818	0.669009	0.11	0.00529145	2.53	0.613757	1.596	0.945046	0.199	0.0847624	0.044	0.000505713	0.112	1.05743e-30	1.017	1	0.044	4.39789e-55	0.402	0.362691	31.842	8.52846e-64	12.397	1.19891e-37	1.389	0.103221	12.727	2.04191e-62
Tb927.9.12510	DED1-2, ATP-dependent DEAD/H RNA helicase, DED1-2	start|||||min|max	546	230	211	211	194	64	744	0.976	0.997346	0.317	0.030011	0.899	0.906861	0.897	0.91751	0.334	0.0103385	2.835	0.144514	0.875	0.993279	0.299	0.0127346	0.093	3.26725e-07	0.264	1.40035e-13	0.787	0.701911	0.092	2.61882e-37	0.277	0.00876594	14.595	3.53528e-44	5.071	5.65313e-18	1.339	0.143699	4.026	9.10895e-22
Tb927.11.10930	delta tubulin,tubulin delta chain (TUBD1)	start||||||	114	116	130	127	123	112	117	0.997	1	0.903	0.758957	0.985	0.973057	1.074	0.905327	0.807	0.472997	1.091	0.879576	1.071	0.993279	0.867	0.646682	0.781	0.345076	0.857	0.561022	1.055	0.766203	0.774	0.154776	0.967	0.938741	1.309	0.153938	1.182	0.563337	1.012	0.951389	1.258	0.16232
Tb927.10.3210	delta-1-pyrroline-5-carboxylate dehydrogenase, putative	start|||||min|max	335	333	297	501	415	217	1081	0.58	0.729368	0.759	0.750975	1.193	0.838679	1.476	0.641896	0.787	0.722509	1.572	0.767076	0.856	0.993279	1.162	0.826706	0.511	0.260452	0.808	0.195829	1.021	0.977862	0.506	9.35254e-05	0.649	0.55571	6.275	5.45148e-24	3.931	7.20865e-14	3.175	5.36964e-12	4.048	8.73115e-23
Tb927.10.7100	delta-4 fatty acid desaturase	start|max|min||max||	34	75	44	69	115	108	111	0.614	0.407483	2.593	0.00168645	3.969	5.32279e-06	0.907	0.947595	1.784	0.0662017	1.53	0.427608	0.557	0.219109	1.618	0.113712	2.576	0.000739218	3.966	3.80002e-13	2.21	0.00831617	2.553	2.16862e-07	1.444	0.222672	1.29	0.139716	0.83	0.523468	3.293	7.16881e-12	1.852	3.85256e-05
Tb927.6.2900	dendritic cell-derived IFNG-induced protein,SAM domain and HD domain-containing protein 1	start||||||	111	157	96	88	98	140	142	1.067	0.978709	1.52	0.222442	1.2	0.599197	0.549	0.118426	1.118	0.793795	0.79	0.779481	0.586	0.27974	0.614	0.145014	0.996	0.919912	0.791	0.268444	0.703	0.317112	0.986	0.825606	0.89	0.6641	1.26	0.171482	1.572	0.0338399	1.243	0.323414	1.116	0.567109
Tb927.9.2580	deoxyhypusine hydroxylase, putative	start||min|||max|	165	115	95	144	144	172	86	0.648	0.438872	1.896	0.0302193	1.629	0.0870233	1.218	0.64092	0.552	0.0148138	0.859	0.897106	0.79	0.844805	0.672	0.17645	0.826	0.316379	0.714	0.0731592	1.287	0.377465	0.819	0.133392	1.497	0.205277	0.628	0.0389062	0.72	0.112556	0.514	0.000206314	0.935	0.762133
Tb927.10.2750	deoxyhypusine synthase	start||||||	73	72	92	136	126	102	90	0.66	0.431393	1.165	0.644141	1.354	0.309511	1.847	0.030479	0.779	0.394405	1.163	0.798876	1.22	0.879313	1.438	0.173473	1.106	0.725196	1.294	0.155409	1.652	0.0532994	1.096	0.640215	1.421	0.177562	1.099	0.642242	0.931	0.706088	1.205	0.405585	1.552	0.00602349
Tb927.1.870	deoxyhypusine synthase, putative	start||||||	80	94	118	114	134	135	88	1.013	0.997503	1.186	0.588594	1.405	0.273776	1.186	0.722681	0.935	0.868953	1.184	0.800433	1.201	0.908305	1.108	0.779447	1.331	0.255462	1.586	0.0127839	1.686	0.0548533	1.319	0.111328	1.424	0.1737	0.818	0.271226	0.68	0.0579865	1.078	0.781574	1.157	0.477398
Tb927.10.11100	deoxyribodipyrimidine photolyase, putative,DNA repair enzyme, putative	start||||min||	107	82	84	78	70	82	76	1.054	0.943532	1.026	0.973445	0.797	0.59949	0.932	0.807639	0.604	0.0582561	0.777	0.786332	0.983	0.996835	0.563	0.0293652	0.609	0.0310347	0.476	0.00464933	0.784	0.52635	0.604	0.0186541	1.008	0.880141	1.165	0.414975	1.476	0.220183	0.703	0.222706	1.168	0.523453
Tb927.7.5680	deoxyribose-phosphate aldolase, putative	start||||max||min	32	78	86	138	194	178	84	0.611	0.357579	2.163	0.0036029	3.128	1.25589e-05	1.717	0.0907423	1.975	0.00759284	1.447	0.411224	1.049	0.996835	3.39	2.78686e-06	4.482	5.75379e-10	6.522	2.00314e-24	3.283	1.80951e-06	4.441	2.32647e-17	2.27	0.000764035	0.591	0.00506638	0.402	3.52495e-06	2.623	3.26094e-08	1.333	0.0959497
Tb927.7.5160	deoxyuridine triphosphatase, putative,dUTP diphosphatase	start||min||||max	95	112	73	85	75	71	132	0.845	0.870248	1.013	0.966199	0.96	0.955395	0.743	0.450575	0.934	0.844161	0.948	0.995969	0.627	0.306049	0.694	0.213805	0.594	0.0257286	0.566	0.00276443	0.602	0.0829234	0.588	0.0011594	0.636	0.06385	2.338	1.29743e-06	2.429	8.79224e-06	1.376	0.119478	1.477	0.0164286
Tb927.6.710	dephospho-CoA kinase, putative	start|||||max|	32	62	52	54	55	74	51	0.95	0.992055	1.493	0.196201	1.183	0.622212	0.839	0.687083	1.555	0.128218	0.792	0.73912	0.797	0.875832	1.305	0.470249	1.851	0.0190727	1.475	0.0389329	0.943	0.918787	1.833	0.000963713	1.19	0.586853	0.857	0.474327	1.065	0.872919	1.571	0.026655	1.014	0.991694
Tb927.1.1000	developmentally regulated phosphoprotein (dr6)	start|||||max|min	45	118	174	199	236	298	93	0.854	0.870248	1.796	0.0437464	1.694	0.0668524	1.646	0.126218	2.098	0.00340815	0.943	0.974336	1.407	0.529244	3.455	1.93736e-06	5.302	1.1927e-11	5.028	1.05029e-18	2.383	0.000593352	5.252	2.58495e-20	2.527	0.000182753	0.388	8.4483e-07	0.405	5.20275e-06	2.039	7.36225e-05	0.975	0.946992
Tb927.10.3990	DHH1	start|||||min|max	802	357	240	243	219	182	520	0.967	1	0.788	0.506875	0.875	0.671772	0.666	0.199329	0.353	1.06848e-06	1.111	0.942664	0.644	0.298554	0.235	2.77892e-09	0.179	1.09145e-12	0.2	1.41292e-19	0.563	0.0234684	0.177	2.54504e-22	0.507	0.00895411	3.609	2.47859e-12	3.201	2.95589e-10	0.64	0.0167033	1.82	8.10467e-05
Tb927.11.2210	diacylglycerol acyltransferase, putative	start|||||min|max	340	174	173	113	92	64	128	1.496	0.524265	0.385	0.000893172	0.433	0.00146353	0.638	0.226293	0.405	5.80147e-05	1.125	0.978754	0.955	0.99507	0.258	1.92531e-07	0.149	7.51627e-14	0.168	6.83209e-16	0.413	0.000477601	0.147	2.55312e-17	0.367	0.000214092	2.548	0.000119566	2.232	0.000469074	0.376	4.43902e-06	0.931	0.810061
Tb927.8.4870	DIGIT, flagellar component	start|||||min|max	380	297	297	234	199	163	317	1.242	0.758483	0.57	0.0413834	0.595	0.0668562	0.77	0.455288	0.62	0.0625467	1.043	0.972125	0.956	0.99507	0.477	0.00381133	0.338	6.52314e-06	0.355	8.06645e-09	0.568	0.0341723	0.335	3.48135e-10	0.545	0.0172054	2.47	7.36761e-07	2.332	1.07684e-05	0.827	0.388148	1.338	0.0879134
Tb927.8.7730	Dihydroceramide synthase	start||||||max	68	56	55	85	116	124	127	0.627	0.664565	2.385	0.0760189	2.879	0.0146603	1.496	0.474751	0.647	0.324889	1.207	0.780263	0.938	0.996835	0.969	1	1.449	0.517702	1.759	0.02053	2.701	0.0126574	1.435	0.289042	2.238	0.0771072	1.263	0.232517	1.031	0.967905	1.813	0.0299104	2.809	9.96595e-07
Tb927.7.5480	dihydrofolate reductase-thymidylate synthase (DHFR-TS)	start|||||min|max	111	144	87	63	61	42	133	1.354	0.708609	0.5	0.0171741	0.723	0.315357	0.428	0.00521853	1.026	0.964948	1.444	0.475402	0.58	0.170857	0.44	0.00356315	0.298	1.83136e-06	0.432	7.39998e-06	0.419	0.00129518	0.295	2.86144e-11	0.29	2.06199e-06	4.027	2.21617e-13	2.746	3.27806e-07	1.188	0.435204	1.162	0.370542
Tb927.10.7570	dihydrolipoamide acetyltransferase E2 subunit, putative	start||||||max	232	282	336	497	398	232	549	0.659	0.701359	0.719	0.526722	0.954	0.958501	1.729	0.309812	0.963	0.919978	1.327	0.776864	1.14	0.993279	1.666	0.266247	0.79	0.595825	1.053	0.795729	1.087	0.839831	0.782	0.184822	0.82	0.718479	2.993	1.2114e-09	2.222	2.8714e-05	2.341	6.45147e-07	2.438	6.60582e-10
Tb927.5.4330	dihydrolipoamide branched chain transacylase, putative	start|||||max|	43	78	65	105	100	125	100	0.601	0.416452	2.017	0.0358935	1.588	0.163225	1.32	0.510693	1.439	0.322477	0.787	0.798528	0.793	0.896358	1.899	0.0465182	2.302	0.00622028	1.823	0.00103006	1.26	0.44982	2.28	1.23243e-05	1.6	0.156234	0.999	0.772277	1.25	0.334126	2.279	3.88068e-06	1.589	0.00247883
Tb927.8.7380	dihydrolipoamide dehydrogenase, point mutation,acetoin dehydrogenase e3 component, putative	start||||||	100	119	171	174	172	147	111	0.958	0.993828	0.897	0.737262	1.06	0.775171	1.428	0.378285	0.942	0.866369	1.182	0.714136	1.368	0.655058	1.345	0.381282	1.156	0.62457	1.375	0.0493284	1.45	0.119958	1.146	0.507216	1.227	0.481624	0.949	0.852871	0.791	0.169876	1.088	0.734544	1.158	0.411046
Tb927.4.5040	dihydrolipoamide dehydrogenase, putative	start||||||	89	88	130	143	131	112	111	0.888	0.944588	0.901	0.774228	0.98	0.937299	1.601	0.220275	0.781	0.411297	1.088	0.859141	1.421	0.554469	1.25	0.573666	1	0.996865	1.094	0.464605	1.393	0.158306	0.991	0.981458	1.281	0.354521	1.23	0.293585	1.114	0.844974	1.219	0.36325	1.567	0.00542569
Tb927.3.4390	dihydrolipoamide dehydrogenase, putative (GCVL-1)	start||||||	54	66	88	86	81	92	74	0.988	0.994677	1.101	0.975881	0.923	0.814011	1.291	0.481756	0.967	0.896519	0.838	0.886273	1.276	0.786444	1.249	0.460879	1.359	0.436449	1.146	0.563933	1.178	0.595232	1.347	0.305304	1.406	0.368631	1.007	0.612103	1.183	0.459361	1.356	0.171426	1.406	0.0427825
Tb927.11.16730	dihydrolipoyl dehydrogenase (GCVL-2)	start||||||max	280	278	337	603	518	217	936	0.546	0.393748	0.67	0.370789	1.381	0.45301	2.13	0.0588452	0.784	0.532185	2.06	0.195522	1.164	0.978213	1.67	0.175766	0.612	0.172359	1.268	0.246916	1.607	0.204215	0.606	0.00600858	0.78	0.606871	5.407	2.42822e-20	2.586	2.92433e-07	3.278	1.22938e-12	4.194	1.10909e-23
Tb927.8.5630	dihydroorotase, putative	start||||||	72	88	78	73	75	66	103	1.054	0.97885	0.883	0.698896	1.061	0.811193	0.812	0.666204	0.957	0.896588	1.201	0.714136	0.856	0.956589	0.777	0.447552	0.723	0.20488	0.874	0.644795	0.907	0.889452	0.716	0.0594149	0.755	0.311942	1.946	0.000304258	1.595	0.0375948	1.394	0.103981	1.461	0.0196104
Tb927.5.3830	dihydroorotate dehydrogenase (fumarate), putative	start||||||	183	179	150	141	155	230	139	1.042	0.98032	1.607	0.10465	1.22	0.551025	0.769	0.523245	0.776	0.380611	0.759	0.630577	0.801	0.869576	0.597	0.0652273	0.999	0.916925	0.763	0.148505	0.977	0.95628	0.99	0.838254	1.287	0.414224	0.75	0.180211	0.973	0.915663	0.743	0.137364	0.96	0.841959
Tb927.4.3160	Dihydroxyacetonephosphate acyltransferase	start|||||min|max	175	124	88	56	54	35	141	1.519	0.595126	0.405	0.0172782	0.639	0.243308	0.444	0.0327709	0.561	0.0676934	1.578	0.547218	0.674	0.654163	0.249	1.78533e-05	0.153	7.44272e-09	0.243	0.000202625	0.431	0.0125182	0.152	1.2652e-06	0.273	0.000130246	5.308	3.72363e-05	3.314	0.00329722	0.807	0.67399	1.441	0.280135
Tb927.3.4340	diphthamide synthesis protein, putative	start||||||	56	90	90	71	68	104	60	1.239	0.874146	1.21	0.780946	0.784	0.574271	0.773	0.712861	1.283	0.635127	0.648	0.574266	0.957	1	0.991	0.98002	1.485	0.386326	0.968	0.719295	0.751	0.485416	1.472	0.0673921	1.158	0.833222	0.717	0.162411	1.09	0.568936	1.055	0.851258	0.826	0.314278
Tb927.4.4650	diphthine synthase, putative	start||||||max	38	86	83	90	92	116	107	0.911	0.946842	1.456	0.323132	1.216	0.634376	1.013	0.982774	1.8	0.0306006	0.835	0.845485	0.923	0.993279	1.824	0.0410719	2.419	0.00154965	2.031	0.0191963	1.122	0.796591	2.397	0.00389635	1.344	0.482233	1.136	0.480954	1.341	0.341107	2.723	0.000455936	1.518	0.114613
Tb927.11.8290	DIS3L2, RNaseB motif protein, no PIN domain	start||||||	149	159	168	221	241	161	230	0.744	0.64701	0.995	0.928659	1.669	0.0673519	1.356	0.385441	0.85	0.597857	1.677	0.223433	1.008	1	1.152	0.637218	0.852	0.653441	1.438	0.0529305	1.683	0.0487672	0.845	0.478762	1.003	0.876185	1.807	0.00233846	1.061	0.784876	1.526	0.0258477	1.802	0.000121819
Tb927.5.1020	disulfide isomerase, putative	start||||min||	143	123	142	125	106	109	123	1.105	0.911488	0.801	0.489504	0.661	0.212026	0.991	0.958362	0.683	0.154285	0.825	0.802933	1.096	0.988909	0.678	0.15761	0.6	0.0426221	0.498	0.000341877	0.725	0.353	0.595	0.00340571	0.878	0.696852	1.423	0.0689589	1.699	0.0161566	0.846	0.457737	1.243	0.208049
Tb927.4.4320	divalent cation tolerance protein, putative	start||||max||min	15	27	30	46	73	85	13	0.631	0.467045	2.971	0.000120917	3.583	1.98318e-05	1.694	0.138084	1.46	0.251413	1.206	0.861802	1.068	0.993279	2.473	0.00221826	4.635	4.06328e-09	5.621	9.43529e-18	3.828	1.71836e-06	4.592	1.86558e-16	3.174	3.68342e-06	0.18	6.88443e-19	0.147	3.45195e-19	0.827	0.431298	0.568	0.00190327
Tb927.9.4930	divalent cation transporter, putative	start|||||max|	60	80	126	163	164	192	106	0.758	0.708609	1.59	0.125735	1.402	0.236015	1.981	0.0207575	1.063	0.896588	0.882	0.922944	1.5	0.378137	2.106	0.00641114	2.537	0.000204566	2.25	4.54152e-06	2.103	0.00248592	2.514	3.15844e-07	2.386	0.000468175	0.693	0.0897667	0.774	0.186017	1.742	0.00259378	1.643	0.00131306
Tb927.10.4480	DNA damage repair protein, putative	start||||||	89	145	176	112	95	109	74	1.542	0.479479	0.644	0.159139	0.479	0.00592334	0.755	0.550523	1.291	0.421363	0.745	0.458244	1.164	0.933205	0.975	1	0.967	0.970725	0.724	0.0654279	0.558	0.0260614	0.958	1	0.749	0.404078	0.858	0.295225	1.135	0.485613	0.822	0.381189	0.639	0.00893338
Tb927.7.4080	DNA excision repair protein CSB	start|||||min|max	148	210	187	173	147	80	140	1.057	0.98032	0.443	0.00434467	0.69	0.285353	0.804	0.636046	1.124	0.722524	1.556	0.293257	0.85	0.928342	0.904	0.807044	0.423	0.000937468	0.663	0.0521069	0.586	0.0748618	0.42	2.87443e-06	0.377	0.000193081	2.234	4.37569e-05	1.414	0.154817	0.937	0.816083	0.837	0.317252
Tb927.6.4780	DNA ligase I, putative	start||||||	258	249	205	221	223	218	266	0.905	0.941435	1.106	0.758786	1.177	0.534178	0.87	0.764918	0.765	0.354018	1.064	0.896759	0.787	0.826162	0.665	0.151567	0.667	0.098573	0.714	0.258863	0.927	0.935768	0.661	0.0840342	0.871	0.627811	1.514	0.108466	1.401	0.319764	1	0.994614	1.311	0.271986
Tb927.11.6750	DNA ligase, putative	start||||||	57	83	90	88	83	85	70	0.997	1	0.997	0.920548	0.927	0.917405	1.032	0.936054	1.155	0.69016	0.93	0.99746	1.029	0.996835	1.192	0.590934	1.185	0.653426	1.108	0.490206	0.953	1	1.174	0.539237	1.025	0.968221	1.038	0.676455	1.099	0.822458	1.218	0.363549	1.058	0.751418
Tb927.7.610	DNA ligase, putative,mitochondrial DNA ligase homolog, putative	start||||min||max	316	192	210	126	114	144	200	1.631	0.393006	0.712	0.27154	0.527	0.0120916	0.64	0.222703	0.483	0.00185067	0.74	0.424725	1.044	0.99507	0.309	6.28048e-06	0.359	2.95576e-05	0.268	5.05581e-12	0.551	0.0145172	0.356	9.09403e-08	0.744	0.321297	1.75	0.00848598	2.329	2.37035e-05	0.623	0.0197581	1.294	0.190729
Tb927.7.600	DNA ligase, putative,mitochondrial DNA ligase homolog, putative	start||||||	56	96	87	73	71	72	64	1.175	0.864982	0.863	0.644141	0.861	0.758446	0.74	0.460451	1.346	0.331332	0.997	0.970915	0.869	0.963459	0.996	0.989389	1.009	1	1.012	0.807833	0.748	0.423382	1	0.97202	0.75	0.292276	1.108	0.595315	1.095	0.862107	1.108	0.687432	0.826	0.292492
Tb927.10.11020	DNA mismatch repair protein, putative,MSH2 (MSH2)	start|||||min|max	180	142	120	99	85	52	196	1.181	0.889533	0.446	0.0321872	0.646	0.212026	0.683	0.430079	0.627	0.13587	1.449	0.702985	0.807	0.925684	0.428	0.00965068	0.226	2.53702e-06	0.329	2.98058e-07	0.522	0.0431487	0.224	7.07871e-11	0.36	0.00307197	4.853	3.18717e-11	3.299	1.97936e-07	1.085	0.774043	1.736	0.00294736
Tb927.11.12350	DNA photolyase, putative	start||||||	63	66	100	114	89	48	62	0.862	0.885826	0.488	0.0498394	0.672	0.383288	1.698	0.180271	0.834	0.632411	1.378	0.612172	1.463	0.652769	1.416	0.326198	0.595	0.130609	0.825	0.653647	0.983	0.900872	0.59	0.0594149	0.714	0.419919	1.679	0.0818846	1.201	0.718502	0.991	0.997478	1.192	0.458781
Tb927.8.4880	DNA polymerase alpha catalytic subunit,DNA polymerase I	start|||||min|	192	197	191	157	143	133	154	1.189	0.84577	0.726	0.229072	0.725	0.308454	0.78	0.537934	0.812	0.490174	0.999	0.978402	0.927	0.993279	0.633	0.104407	0.546	0.00886793	0.549	0.00114673	0.673	0.167053	0.541	0.000187056	0.673	0.0990949	1.46	0.0256365	1.44	0.0823334	0.79	0.263053	0.977	0.919249
Tb927.2.1800	DNA polymerase delta catalytic subunit, putative (27H14.40)	start||||min||max	301	217	194	137	115	112	205	1.384	0.696853	0.598	0.184209	0.509	0.0913309	0.616	0.245897	0.574	0.107791	0.85	0.89365	0.853	0.967177	0.354	0.00165312	0.293	0.000128788	0.251	1.37876e-09	0.434	0.0225952	0.29	1.08215e-08	0.511	0.0509172	2.337	0.000196435	2.707	5.81054e-05	0.678	0.116352	1.186	0.466119
Tb927.3.1130	DNA polymerase delta subunit 2, putative	start||||||	79	100	110	124	115	103	88	0.867	0.914969	0.977	0.930208	1.033	0.87435	1.209	0.72872	1.005	0.9742	1.057	0.909332	1.048	0.996835	1.215	0.61063	1.029	0.961394	1.095	0.542903	1.083	0.730386	1.02	0.976137	1.024	0.991615	1.074	0.677098	1	0.886094	1.095	0.708216	1.093	0.691017
Tb927.9.10440	DNA polymerase epsilon catalytic subunit, putative	start|||||min|max	350	283	255	197	174	120	256	1.258	0.798474	0.49	0.0136723	0.63	0.165026	0.683	0.322137	0.642	0.0940185	1.286	0.628519	0.859	0.953639	0.438	0.00273652	0.27	2.47443e-07	0.349	6.79904e-05	0.541	0.039877	0.268	1.43292e-07	0.421	0.00113523	2.739	0.000123752	2.098	0.0115275	0.733	0.307725	1.146	0.574668
Tb927.9.15030	DNA polymerase epsilon subunit b, putative	start|min|max||||min	52	1	96	78	71	68	0	1.206	0.893691	0.738	0.461786	0.716	0.504786	101.133	1.5648e-32	0.012	1.56454e-35	0.97	1	122.012	1.13943e-38	1.173	0.776479	1.044	0.991962	1.019	0.892298	87.348	1.2747e-31	1.035	1	90.087	3.78146e-33	0.005	3.97694e-90	0.005	1.08313e-86	0.005	1.918e-95	0.428	0.0264684
Tb927.10.1710	DNA polymerase eta, putative	start||||||	83	91	123	102	92	97	79	1.179	0.858614	0.822	0.529937	0.729	0.309284	1.098	0.861188	0.862	0.676905	0.888	0.879231	1.294	0.786444	0.947	0.888447	0.917	0.77103	0.819	0.312366	0.944	0.873027	0.909	0.624628	1.064	0.852329	1.024	0.917789	1.136	0.57684	0.93	0.779031	1.083	0.72784
Tb927.8.3350	DNA polymerase theta (helicase domain only), putative	start|||||min|	150	148	143	122	113	98	135	1.145	0.911902	0.716	0.246517	0.78	0.473323	0.805	0.642191	0.78	0.406979	1.089	0.895586	0.922	0.993279	0.628	0.117365	0.515	0.00616603	0.564	0.00236642	0.719	0.276746	0.51	9.13996e-05	0.66	0.105712	1.73	0.00243186	1.565	0.0323597	0.883	0.603355	1.135	0.500714
Tb927.11.5550	DNA polymerase theta, putative	start||||||	99	145	140	130	122	137	90	1.051	0.978122	1.024	0.922448	0.879	0.760312	0.877	0.790255	1.154	0.671981	0.858	0.834683	0.921	0.993279	1.012	0.981706	1.089	0.72302	0.94	0.84643	0.81	0.53959	1.079	0.638093	0.944	0.901182	0.827	0.28797	0.949	0.7517	0.892	0.634627	0.776	0.146155
Tb927.8.3290	DNA polymerase zeta catalytic subunit, putative	start|||||min|	284	273	285	193	153	118	157	1.446	0.547872	0.43	0.00210089	0.428	0.00122847	0.69	0.330058	0.762	0.328265	0.994	0.956666	0.998	1	0.525	0.0191433	0.327	6.57205e-06	0.327	1.31794e-07	0.427	0.000812077	0.324	1.22399e-07	0.429	0.00121134	1.708	0.023825	1.692	0.0213171	0.554	0.00800246	0.729	0.145513
Tb927.10.3110	DNA primase large subunit, putative	start||||||	58	73	78	57	48	53	58	1.317	0.708962	0.718	0.27181	0.544	0.0474217	0.768	0.533439	0.992	0.964948	0.758	0.661337	1.011	1	0.761	0.380287	0.72	0.208688	0.549	0.00225629	0.55	0.04489	0.713	0.0584806	0.726	0.257081	1.383	0.0848084	1.797	0.00592493	0.986	0.97568	0.998	0.95557
Tb927.7.2310	DNA primase small subunit, putative	start||||||	62	104	87	78	87	95	62	1.083	0.96361	1.146	0.774425	1.213	0.574507	0.735	0.4683	1.321	0.367136	1.059	0.914591	0.796	0.874076	0.971	0.964087	1.206	0.607145	1.284	0.197381	0.966	0.945561	1.195	0.482107	0.913	0.657232	0.809	0.418385	0.753	0.180259	0.967	0.903418	0.734	0.0803694
Tb927.11.6890	DNA repair and recombination helicase protein PIF1	start|min|||||max	234	143	198	197	227	185	252	0.98	0.979545	0.968	0.931992	1.398	0.280651	1.35	0.426159	0.485	0.00468565	1.444	0.546089	1.323	0.797187	0.654	0.20208	0.621	0.122576	0.902	0.842752	1.849	0.0266894	0.615	0.313299	1.281	0.249465	1.761	0.258539	1.202	0.744718	1.084	0.887378	2.243	0.0278026
Tb927.11.6900	DNA repair and recombination helicase protein PIF2	start|||||min|max	208	193	156	173	149	72	138	0.883	0.899788	0.476	0.0110822	0.855	0.785289	0.877	0.802006	0.735	0.269329	1.794	0.107319	0.775	0.790263	0.645	0.13378	0.271	2.35293e-07	0.49	0.0043966	0.662	0.221249	0.269	1.21041e-08	0.369	0.000153289	2.472	0.000231859	1.357	0.374702	0.665	0.111606	0.908	0.739036
Tb927.11.11800	DNA repair and recombination helicase protein PIF3	start||||||	77	98	69	87	93	78	51	0.771	0.712468	1.182	0.556156	1.551	0.168086	0.867	0.835847	1.011	0.988907	1.313	0.690549	0.668	0.498986	0.877	0.77126	0.799	0.476089	1.055	0.877532	1.036	0.935243	0.791	0.29932	0.79	0.517399	0.843	0.348231	0.633	0.0507167	0.667	0.0617884	0.662	0.0357696
Tb927.11.14790	DNA repair and recombination helicase protein PIF4	start|||max|||min	52	106	91	114	109	109	44	0.775	0.685762	1.246	0.456554	1.235	0.617242	1.057	0.811925	1.606	0.0962586	0.991	0.950686	0.819	0.906208	1.697	0.043551	1.638	0.0438994	1.633	0.0405901	1.011	0.962317	1.623	0.0143399	1.02	0.880878	0.516	0.00172874	0.513	0.00962635	0.837	0.535348	0.523	0.00126952
Tb927.8.3560	DNA repair and recombination helicase protein PIF5	start|||||min|max	225	142	126	88	73	42	248	1.411	0.785799	0.344	0.0128147	0.497	0.119813	0.602	0.384865	0.502	0.0824972	1.443	0.694526	0.849	0.983494	0.302	0.00374238	0.147	7.34228e-07	0.213	2.90679e-17	0.422	0.0390012	0.145	3.83863e-26	0.292	0.00205541	7.513	5.6133e-27	5.129	9.13745e-18	1.091	0.714308	2.183	2.94293e-07
Tb927.10.910	DNA repair and recombination helicase protein PIF6	start|||||min|	93	107	126	98	81	56	76	1.257	0.801155	0.465	0.004442	0.544	0.0365522	0.89	0.828449	0.913	0.798385	1.17	0.789421	1.119	0.978213	0.813	0.544334	0.475	0.00237849	0.56	0.00203914	0.609	0.0842925	0.471	1.3436e-05	0.521	0.0100206	1.721	0.00253261	1.449	0.0780683	0.811	0.353937	0.891	0.58314
Tb927.8.700	DNA repair and recombination helicase protein PIF7	start||||||	104	137	145	111	113	121	86	1.279	0.752378	0.87	0.675818	0.856	0.707879	0.794	0.582869	1.043	0.927547	0.984	1	1.015	1	0.827	0.551467	0.92	0.763651	0.911	0.725424	0.869	0.72268	0.912	0.616213	0.883	0.674741	0.902	0.640441	0.903	0.591668	0.823	0.387748	0.792	0.207876
Tb927.7.1000	DNA repair and recombination helicase protein PIF8	start||||||	95	112	123	102	88	92	100	1.175	0.837277	0.779	0.458668	0.649	0.179313	0.897	0.78088	0.933	0.855989	0.833	0.789267	1.054	0.993927	0.837	0.527867	0.766	0.353906	0.642	0.0275284	0.684	0.228593	0.759	0.160502	0.821	0.548835	1.37	0.128429	1.62	0.0271153	1.04	0.885362	1.118	0.573073
Tb927.11.5430	DNA repair and recombination protein RAD54, putative	start||||||	113	135	162	143	131	107	105	1.104	0.95729	0.691	0.238717	0.79	0.485607	1.037	0.903187	0.947	0.867474	1.144	0.878436	1.144	0.958118	0.982	1	0.749	0.31503	0.862	0.477045	0.904	0.799717	0.742	0.130282	0.79	0.485348	1.243	0.337048	1.07	0.800905	0.922	0.755508	0.977	0.957484
Tb927.10.3550	DNA repair helicase, putative	start|||||min|	108	117	125	118	118	61	88	1.032	0.997346	0.511	0.0264923	1.019	0.938027	0.984	1	0.869	0.661016	1.993	0.0747808	1.016	1	0.855	0.660246	0.451	0.00275521	0.904	0.652531	1.034	0.891794	0.447	1.7473e-05	0.519	0.0219757	1.821	0.00344882	0.9	0.626178	0.813	0.354372	0.94	0.812552
Tb927.7.2060	DNA repair protein ERCC1, putative	start||||||	30	32	36	30	40	62	23	1.163	0.858614	1.815	0.0558718	1.487	0.242227	0.926	0.846339	0.854	0.625983	0.819	0.781549	1.077	0.993279	0.79	0.426062	1.668	0.0777453	1.374	0.140425	1.6	0.121113	1.653	0.0117935	1.954	0.0161855	0.463	0.00017848	0.557	0.00886256	0.766	0.235917	0.9	0.678629
Tb927.5.3670	DNA repair protein XPF, putative	start||||min||	260	202	202	153	139	134	167	1.293	0.710362	0.687	0.2459	0.668	0.176846	0.741	0.425476	0.614	0.0511192	0.972	0.945668	0.958	0.996835	0.455	0.00263972	0.404	0.000334666	0.395	3.0176e-07	0.64	0.112041	0.401	4.31351e-07	0.658	0.165269	1.589	0.0239744	1.61	0.0176241	0.637	0.0175735	1.039	0.805381
Tb927.9.11760	DNA repair protein XPG, RAD2, putative	start||||||	44	77	58	48	49	58	50	1.185	0.838265	1.059	0.922597	0.941	0.910157	0.603	0.130746	1.381	0.297203	0.888	0.920284	0.714	0.627004	0.832	0.525787	1.044	0.970892	0.933	0.785723	0.672	0.197068	1.034	0.99014	0.756	0.281	1.062	0.669245	1.178	0.517036	1.099	0.720825	0.798	0.222868
Tb927.3.5230	DNA repair protein, putative	start||||min||	81	97	98	79	64	61	74	1.21	0.863516	0.653	0.168756	0.545	0.0305734	0.798	0.682812	0.946	0.870991	0.835	0.723777	0.965	0.996835	0.755	0.440798	0.596	0.0558329	0.501	0.000140728	0.526	0.0176582	0.591	0.00491157	0.63	0.113785	1.506	0.0468205	1.777	0.00350165	0.89	0.623762	0.943	0.804628
Tb927.11.8010	DNA repair protein, putative	start||||||	53	56	92	83	87	119	69	1.085	0.970672	1.356	0.512293	1.082	0.957777	1.443	0.428856	0.834	0.633254	0.798	0.763685	1.566	0.501581	1.204	0.651287	1.772	0.103356	1.422	0.133811	1.694	0.173686	1.755	0.00452735	2.124	0.0247948	0.725	0.192291	0.894	0.850398	1.272	0.268073	1.529	0.00748139
Tb927.11.750	DNA repair protein, putative	start|||||min|max	218	258	238	208	196	157	228	1.116	0.938517	0.687	0.200056	0.83	0.552816	0.793	0.600474	0.934	0.856758	1.207	0.785359	0.884	0.970619	0.74	0.339429	0.567	0.02233	0.689	0.0379045	0.734	0.257839	0.562	0.00106444	0.608	0.0567208	1.814	0.00137257	1.48	0.0452545	1.02	0.948953	1.096	0.663148
Tb927.8.6740	DNA repair protein, putative	start||||||	106	201	179	146	122	147	86	1.2	0.857414	0.851	0.715731	0.596	0.0382655	0.709	0.400899	1.505	0.137694	0.7	0.276503	0.85	0.942012	1.067	0.816268	1.09	0.616528	0.767	0.073976	0.507	0.00455304	1.08	0.498854	0.724	0.322197	0.748	0.0645734	1.053	0.554248	0.808	0.331698	0.539	0.00014364
Tb927.3.4810	DNA replication complex GINS protein SLD5, putative	start|||||max|min	40	48	56	67	76	105	30	0.808	0.820349	1.97	0.0227769	1.624	0.08845	1.369	0.428747	0.947	0.878961	0.825	0.859442	1.106	0.983494	1.297	0.426639	2.063	0.0071086	1.712	0.00260274	1.796	0.0223488	2.044	0.000163114	2.178	0.00358723	0.352	1.27841e-07	0.421	9.58242e-06	0.72	0.119254	0.763	0.146357
Tb927.11.7860	DNA replication licensing factor MCM2, putative	start|||||min|max	125	76	84	59	53	47	110	1.379	0.703555	0.588	0.11299	0.606	0.237861	0.764	0.572213	0.48	0.0155194	1.031	0.915754	1.054	0.99507	0.367	0.00220165	0.298	4.68245e-05	0.309	1.1496e-09	0.639	0.291889	0.295	1.51846e-12	0.62	0.121045	2.918	1.72207e-09	2.789	7.84398e-07	0.86	0.521421	1.798	0.000139981
Tb927.2.3930	DNA replication licensing factor MCM3, putative	start|||||min|max	96	109	115	87	88	62	92	1.286	0.801137	0.559	0.126486	0.829	0.696302	0.783	0.621563	0.898	0.807056	1.483	0.552922	1.007	1	0.703	0.321417	0.506	0.039066	0.754	0.17718	0.835	0.69131	0.501	0.000330587	0.563	0.110414	1.889	0.00209102	1.255	0.349221	0.946	0.838059	1.057	0.798787
Tb927.11.12250	DNA replication licensing factor MCM4, putative	start||||||	81	110	101	96	87	74	76	1.034	0.994241	0.764	0.40251	0.827	0.627645	0.854	0.776874	1.074	0.868325	1.082	0.915798	0.883	0.978213	0.917	0.841768	0.725	0.233558	0.789	0.273556	0.73	0.340027	0.718	0.0749299	0.675	0.165713	1.307	0.189036	1.19	0.507565	0.938	0.810253	0.877	0.523609
Tb927.11.5570	DNA replication licensing factor MCM5, putative	start||||||	63	85	71	70	60	50	71	0.995	0.992775	0.738	0.347447	0.757	0.379812	0.807	0.702644	1.068	0.862966	1.026	1	0.803	0.875832	0.862	0.744998	0.633	0.0878365	0.653	0.022175	0.608	0.0754309	0.627	0.0117315	0.593	0.0584966	1.774	0.00301652	1.703	0.00797951	1.112	0.662214	1.045	0.845694
Tb927.11.11640	DNA replication licensing factor MCM6, putative	start||||||	110	136	122	128	116	87	89	0.929	0.955498	0.743	0.393224	0.915	0.889557	0.917	0.885152	0.981	0.95697	1.232	0.72694	0.852	0.941558	0.9	0.786265	0.621	0.0831718	0.77	0.243052	0.78	0.497336	0.615	0.0109765	0.633	0.119115	1.302	0.24848	1.041	0.998109	0.801	0.317411	0.82	0.293303
Tb927.11.16140	DNA replication licensing factor MCM7, putative	start||||min||max	109	119	116	65	53	49	76	1.747	0.39457	0.441	0.012581	0.394	0.00298589	0.533	0.110622	0.862	0.71841	0.895	0.849186	0.932	0.993279	0.46	0.0173891	0.354	0.000432513	0.319	1.86664e-10	0.368	0.000890003	0.351	5.3246e-09	0.411	0.00363283	1.949	0.000437668	2.144	5.0076e-05	0.684	0.0577377	0.796	0.202445
Tb927.10.10410	DNA replication licensing factor MCM8, putative	start||||||	96	151	199	155	121	121	127	1.253	0.821277	0.634	0.106365	0.468	0.00479104	1.008	0.929352	1.248	0.491798	0.738	0.518362	1.263	0.8101	1.258	0.397032	1	0.985794	0.742	0.104336	0.591	0.0509699	0.99	0.994346	0.801	0.457079	1.318	0.160488	1.759	0.00393368	1.305	0.201854	1.05	0.798286
Tb927.9.9600	DNA replication licensing factor MCM9, putative	start||||||	100	121	125	149	136	99	128	0.824	0.830122	0.824	0.61714	1.049	0.831189	1.203	0.680936	0.959	0.918174	1.273	0.656301	0.992	1	1.154	0.678362	0.784	0.428795	1.004	0.856674	1.041	0.822051	0.777	0.225016	0.817	0.566754	1.625	0.0149233	1.257	0.376609	1.262	0.271918	1.321	0.105765
Tb927.10.1900	DNA topoisomerase IA, putative	start|||||min|max	95	87	61	49	40	21	78	1.217	0.821277	0.366	0.00108161	0.558	0.0671309	0.543	0.058577	0.735	0.3066	1.525	0.457119	0.66	0.429543	0.399	0.000751598	0.178	1.7662e-10	0.273	1.87922e-05	0.369	0.000372461	0.176	1.32406e-08	0.242	3.3371e-07	4.703	1.16058e-06	3.039	0.000662106	0.828	0.636648	1.131	0.686548
Tb927.4.1330	DNA topoisomerase IB, large subunit	start|||||min|max	385	357	266	267	281	133	345	0.971	0.971421	0.519	0.0253853	1.191	0.547714	0.732	0.459691	0.734	0.275798	2.296	0.013065	0.711	0.534624	0.538	0.0285219	0.271	1.41153e-07	0.626	0.0127794	0.847	0.627356	0.268	3.5399e-13	0.369	0.00010809	3.249	5.09863e-10	1.394	0.125479	0.872	0.544884	1.192	0.357106
Tb927.9.5590	DNA topoisomerase ii (TOP2)	start|||||min|max	276	220	194	195	171	77	164	0.973	0.999059	0.413	0.0163968	0.805	0.694199	0.868	0.816334	0.632	0.18827	1.947	0.186358	0.844	0.964933	0.549	0.0980605	0.221	3.13755e-06	0.432	0.000120457	0.68	0.367581	0.219	3.1557e-13	0.349	0.00194347	2.716	4.88678e-06	1.374	0.250347	0.594	0.0183287	0.943	0.838555
Tb927.11.9170	DNA topoisomerase III, putative	start|||||min|max	160	191	181	141	122	95	156	1.256	0.804753	0.546	0.0332435	0.608	0.117532	0.721	0.429248	0.947	0.868953	1.112	0.862223	0.906	0.989507	0.683	0.214668	0.469	0.00255194	0.525	0.000978875	0.551	0.041743	0.464	1.9229e-05	0.495	0.00741086	2.064	0.000144866	1.828	0.00528346	0.959	0.860167	1.016	0.93627
Tb927.11.9520	DNA topoisomerase III, TOPO3 alpha	start|||||min|max	163	108	176	129	111	98	175	1.338	0.718864	0.576	0.0920151	0.57	0.0779388	1.167	0.726806	0.527	0.0121559	0.989	0.979503	1.561	0.345142	0.615	0.118769	0.474	0.00777085	0.472	6.79904e-05	0.89	0.827001	0.47	5.5285e-05	0.9	0.925775	2.275	2.9558e-05	2.266	4.96725e-05	1.069	0.793973	2.036	2.56253e-06
Tb927.9.6940	DNA topoisomerase type IB small subunit	start||||||	74	80	97	117	115	93	88	0.811	0.83492	0.998	0.976985	1.243	0.523674	1.429	0.374257	0.863	0.646903	1.246	0.740804	1.159	0.949985	1.233	0.569131	0.998	0.970892	1.251	0.267738	1.441	0.199839	0.989	0.991883	1.157	0.560228	1.184	0.448185	0.936	0.808318	1.171	0.496302	1.361	0.0629459
Tb927.11.10640	DNA-(apurinic or apyrimidinic site) lyase, putative	start||||||min	80	140	71	73	68	73	36	0.956	0.969822	1.068	0.758957	0.974	0.913162	0.509	0.0407859	1.392	0.266172	0.912	0.843266	0.486	0.0220587	0.708	0.300918	0.723	0.293649	0.663	0.0227241	0.474	0.0047246	0.716	0.111762	0.519	0.0202036	0.618	0.00410997	0.667	0.0718477	0.442	4.74732e-06	0.319	1.69494e-12
Tb927.9.4390	DNA-damage inducible protein DDI1-like protein (1L12.395)	start||||||	97	118	130	98	88	88	126	1.284	0.795687	0.703	0.250621	0.654	0.150039	0.818	0.71923	0.959	0.9239	0.93	0.912081	1.051	0.993738	0.785	0.519617	0.709	0.209867	0.663	0.0265341	0.687	0.184742	0.702	0.0613145	0.739	0.303399	1.797	0.00224031	1.904	0.00111756	1.262	0.276941	1.32	0.114263
Tb927.11.8890	DNA-dependent RNA polymerases, putative (RPC19)	start|||||max|min	51	55	63	75	104	145	50	0.818	0.880161	2.412	0.00185762	2.271	0.00336568	1.35	0.55279	0.861	0.625056	0.942	0.973706	1.104	0.978884	1.162	0.795363	2.292	0.00164	2.171	4.10283e-05	2.507	0.000413018	2.271	1.28351e-05	2.663	0.000120146	0.428	2.14761e-05	0.447	9.14829e-05	0.972	0.909509	1.132	0.479337
Tb927.11.7280	DNA-direcetd RNA polymerase II, subunit 9, putative (RPB9)	start||||||	31	49	36	36	45	62	36	0.974	0.997346	1.79	0.0609355	1.565	0.159222	0.734	0.398551	1.26	0.513914	0.874	0.897791	0.715	0.677292	0.925	0.732606	1.613	0.095839	1.418	0.0772184	1.119	0.718059	1.598	0.0175609	1.28	0.455156	0.72	0.135573	0.811	0.342629	1.15	0.592137	0.916	0.688902
Tb927.8.5090	DNA-directed RNA polymerase I largest subunit (RPA190)	start|||||min|max	646	215	269	312	259	113	506	0.842	0.884849	0.434	0.0333659	0.813	0.795827	1.425	0.484121	0.263	8.31472e-06	1.871	0.21467	1.2	0.965694	0.375	0.00758443	0.137	5.96181e-09	0.258	0.0155736	0.975	0.882177	0.136	0.000159059	0.521	0.0879398	5.8	0.00130335	3.053	0.0717491	0.788	0.751204	3.005	0.0134995
Tb927.4.3810	DNA-directed RNA polymerase II subunit 2, p(RPB2)	start|||||min|max	332	223	227	176	157	121	191	1.257	0.767392	0.555	0.0369833	0.655	0.161186	0.777	0.523167	0.531	0.00894274	1.18	0.806502	0.976	0.996835	0.413	0.000635532	0.288	3.35184e-07	0.342	3.45671e-09	0.639	0.113515	0.285	1.51846e-12	0.542	0.0201593	1.997	0.000259095	1.667	0.012061	0.569	0.00204211	1.076	0.71962
Tb927.3.5500	DNA-directed RNA polymerase II subunit 3, putative, (RPB3)	start|||||max|min	71	121	134	130	159	362	80	1.003	1	2.825	0.000754476	1.523	0.289888	1.055	0.924817	1.36	0.392646	0.539	0.14135	1.059	0.993279	1.436	0.3156	4.069	6.1308e-07	2.205	3.96868e-05	1.612	0.183259	4.031	5.14133e-16	2.991	6.76249e-05	0.273	4.05388e-13	0.5	0.00114801	1.102	0.709979	0.813	0.238146
Tb927.11.2200	DNA-directed RNA polymerase II, putative (RPB11)	start||||max||min	26	42	39	51	62	70	29	0.731	0.696853	1.901	0.029849	2.072	0.014753	1.201	0.70365	1.297	0.441693	1.09	0.923693	0.878	0.978213	1.558	0.165331	2.164	0.00352703	2.372	9.64696e-06	1.819	0.0389152	2.144	4.03322e-05	1.669	0.0631705	0.513	0.000717275	0.464	0.00031951	1.101	0.725469	0.852	0.42343
Tb927.10.13310	DNA-directed RNA polymerase II, putative,(RPB5z)	start||||||	66	70	63	80	86	80	89	0.764	0.716175	1.335	0.354934	1.589	0.128401	1.114	0.79151	0.849	0.613557	1.19	0.789966	0.851	0.956589	0.946	0.928467	0.964	0.916925	1.155	0.472033	1.352	0.294553	0.956	0.836223	1.136	0.650023	1.392	0.0845205	1.153	0.537914	1.331	0.167196	1.573	0.00454269
Tb927.10.2780	DNA-directed RNA polymerase iii largest subunit,t (RPC160)	start|||||min|max	208	182	170	183	151	74	189	0.911	0.959635	0.45	0.0530691	0.747	0.631994	0.984	1	0.694	0.363159	1.658	0.412208	0.896	0.993279	0.683	0.396157	0.28	0.000366454	0.467	0.0241461	0.669	0.429623	0.278	2.86089e-05	0.404	0.0175011	3.297	0.000204503	1.958	0.0742271	0.915	0.850381	1.323	0.325974
Tb927.1.1170	DNA-directed RNA polymerase subunit RBP12, putative (RBP12)	start||||max||	21	35	32	35	46	58	25	0.898	0.956868	1.897	0.0453841	1.935	0.0444885	0.97	0.958482	1.333	0.411678	1.02	0.991594	0.872	0.981661	1.294	0.502785	2.205	0.00514837	2.261	6.8507e-05	1.687	0.101636	2.184	5.9996e-05	1.654	0.094014	0.537	0.00287326	0.519	0.00388132	1.173	0.545429	0.883	0.557222
Tb927.3.1250	DNA-directed RNA polymerase subunit, putative, (RPB10)	start||||max||min	25	31	29	53	68	69	25	0.537	0.284087	2.468	0.00147527	3.096	0.000109997	1.686	0.151902	0.966	0.924392	1.254	0.755831	0.905	0.993279	1.63	0.126178	2.16	0.00309734	2.725	3.13832e-07	2.803	0.000209368	2.14	2.66691e-05	2.235	0.00173016	0.456	3.52385e-05	0.358	1.20192e-06	0.976	0.918605	1.013	0.960034
Tb927.4.3490	DNA-directed RNA polymerase subunit, putative, (RPB6)	start||||max||min	68	155	147	238	379	533	122	0.604	0.538452	3.774	0.000120917	3.831	0.000399239	1.51	0.416796	1.786	0.116174	1.015	0.95672	0.912	0.993279	2.697	0.00690336	6.145	1.41711e-08	6.276	5.60475e-12	3.493	0.000624356	6.09	6.07594e-14	3.441	5.10585e-05	0.282	2.31001e-07	0.274	1.01309e-05	1.718	0.0501994	0.965	0.880707
Tb927.11.200	DNA-directed RNA polymerase subunit, putative, (RPB6z)	start||||max||min	27	31	47	77	95	112	45	0.597	0.429721	2.479	0.00319314	2.586	0.001017	2.444	0.00630878	0.92	0.829915	1.043	0.908634	1.458	0.554469	2.248	0.0098082	3.326	1.59815e-05	3.491	0.000268602	3.771	6.62991e-07	3.297	0.000627996	3.616	2.1626e-06	0.489	0.0647597	0.462	0.0369559	1.612	0.24472	1.758	0.080191
Tb927.10.15370	DNA-directed RNA polymerase, alpha subunit, putative, (RPC40)	start||||||	60	73	71	103	94	95	61	0.677	0.537035	1.401	0.293902	1.294	0.463481	1.376	0.428747	0.97	0.940924	0.924	0.931726	0.931	0.993279	1.335	0.373966	1.265	0.440538	1.176	0.479517	1.205	0.587395	1.253	0.283619	1.304	0.393706	0.805	0.355171	0.858	0.565212	1.009	0.969525	1.043	0.830516
Tb927.11.10420	DNA-directed RNA polymerase, putative (RPA12)	start|||||max|min	40	55	61	83	105	139	55	0.724	0.810814	2.385	0.0571114	2.216	0.0610239	1.471	0.526008	1.099	0.898516	0.929	1	1.065	0.99507	1.616	0.314475	2.792	0.0123514	2.609	0.00041967	2.36	0.0258258	2.766	0.000412609	2.541	0.0244517	0.489	0.0271492	0.519	0.0258633	1.354	0.379496	1.236	0.423331
Tb927.3.5270	DNA-directed RNA polymerases II subunit, putative (RPB4)	start|||||max|	39	49	55	65	78	101	54	0.827	0.934574	1.909	0.250031	1.771	0.351476	1.302	0.738534	1.014	0.987664	0.928	0.963785	1.077	0.99507	1.32	0.638785	2.084	0.125943	1.945	0.000711127	1.906	0.23476	2.065	6.71976e-05	2.055	0.142408	0.661	0.0392252	0.702	0.128514	1.365	0.141058	1.35	0.0965798
Tb927.10.13320	DNA-directed RNA polymerases II subunit, putative (RPB5)	start||||max||min	46	90	86	109	125	107	67	0.772	0.685762	1.291	0.446016	1.773	0.0402295	1.18	0.611073	1.565	0.10795	1.374	0.480373	0.911	0.993279	1.847	0.0184749	1.84	0.017294	2.543	2.24266e-07	1.615	0.0689951	1.824	0.000861659	1.176	0.618237	0.779	0.230036	0.558	0.00282164	1.42	0.0866567	0.91	0.624603
Tb927.9.11930	DNA-repair protein XPC	start||||||	83	97	100	107	98	93	73	0.913	0.938119	0.96	0.968598	0.962	0.915966	1.077	0.844782	0.929	0.831603	1.002	0.984514	0.984	1	1.001	0.965187	0.877	0.730129	0.884	0.540809	0.946	0.889452	0.869	0.570039	0.944	0.962903	1.004	0.897253	0.987	0.975928	0.872	0.577858	0.942	0.822736
Tb927.11.16270	DNAexcision repair helicase XPBR	start||||||	111	132	156	137	126	92	104	1.112	0.926909	0.612	0.127801	0.796	0.487225	1.016	0.985374	0.942	0.874606	1.301	0.72264	1.13	0.970844	0.957	0.902296	0.651	0.154858	0.852	0.426108	0.9	0.757727	0.646	0.0360172	0.692	0.274807	1.434	0.129341	1.086	0.725661	0.926	0.774043	0.987	0.958736
Tb927.9.12790	dolichol kinase, putative	start|||||min|max	99	87	105	84	87	49	94	1.232	0.827437	0.485	0.0160153	0.918	0.87089	0.94	0.935992	0.695	0.177087	1.892	0.106245	1.158	0.9486	0.653	0.163415	0.391	0.000363533	0.744	0.15383	1.063	0.784472	0.387	4.39837e-07	0.562	0.0547429	2.413	9.74351e-06	1.256	0.349221	0.934	0.790086	1.348	0.0678459
Tb927.10.4700	dolicholphosphate-mannose synthase, putative	start|||||max|min	24	58	52	71	77	111	37	0.703	0.744006	2.25	0.0409681	1.76	0.206103	1.199	0.768543	1.956	0.0906766	0.782	0.773644	0.843	0.978213	2.346	0.0333117	3.711	0.000202038	2.919	3.42763e-08	1.484	0.366794	3.676	7.95154e-13	1.897	0.0815378	0.417	4.18993e-06	0.525	0.00286354	1.532	0.0391205	0.786	0.187884
Tb927.10.4610	dolicholphosphate-mannose synthase, putative	start|||||max|min	62	110	108	99	118	182	69	1.059	0.966917	1.759	0.0375758	1.372	0.483152	0.884	0.81536	1.414	0.26619	0.78	0.495076	0.936	0.996835	1.249	0.522699	2.328	0.000408484	1.826	0.010858	1.284	0.582517	2.307	3.88666e-06	1.647	0.0328916	0.473	6.93778e-05	0.598	0.0600705	1.091	0.765506	0.775	0.206314
Tb927.4.2230	dolichyl-P-Man:GDP-Man1GlcNAc2-PP-dolichyl alpha-1,3-mannosyltransferase, putative	start||||||	80	96	115	94	84	101	61	1.193	0.842963	0.915	0.783602	0.699	0.188814	0.962	0.937305	0.957	0.896922	0.764	0.547218	1.147	0.958118	0.92	0.798366	1.004	0.997937	0.771	0.107224	0.802	0.376871	0.995	0.957584	1.05	0.885402	0.759	0.16048	0.979	0.897899	0.755	0.172853	0.792	0.196471
Tb927.6.1140	dolichyl-P-Man:GDP-Man5GlcNAc2-PP-dolichyl alpha-1,2-mannosyltransferase, putative	start||||min||max	173	95	96	79	72	86	209	1.193	0.801801	0.932	0.847546	0.722	0.280465	0.81	0.536286	0.435	0.000359735	0.775	0.625328	0.966	0.996835	0.352	3.47786e-05	0.391	0.000132662	0.305	0.000383519	0.698	0.201146	0.388	0.00330577	0.9	0.743022	3.023	0.00109188	3.845	0.000162929	1.172	0.720825	2.707	0.000522088
Tb927.11.11670	dolichyl-P-Man:GDP-Man5GlcNAc2-PP-dolichyl alpha-1,2-mannosyltranslocase, putative	start||||min||	145	146	166	129	99	96	98	1.25	0.803193	0.604	0.0812223	0.455	0.00389939	0.866	0.790646	0.797	0.455946	0.752	0.556821	1.082	0.993279	0.69	0.231977	0.521	0.0109932	0.395	4.04889e-07	0.492	0.008005	0.517	0.000263601	0.654	0.133474	1.286	0.242149	1.685	0.0096149	0.665	0.0376319	0.837	0.344697
Tb927.10.6530	dolichyl-P-Man:GDP-Man5GlcNAc2-PP-dolichyl alpha-1,3-mannosyltransferase, putative	start||||||	84	96	100	102	92	141	115	0.963	0.994677	1.476	0.295606	0.89	0.857432	1.035	0.972219	0.907	0.830583	0.603	0.401644	0.996	1	0.938	0.87155	1.333	0.413916	0.809	0.40313	0.886	0.850041	1.321	0.194172	1.47	0.273024	1.011	0.811678	1.651	0.0275422	1.335	0.173345	1.477	0.0238467
Tb927.2.4720	dolichyl-P-Man:GDP-Man7GlcNAc2-PP-dolichyl alpha-1,6-mannosyltransferase, putative	start|||||min|	73	64	53	53	49	47	67	0.966	0.98032	0.928	0.922448	0.918	0.747194	0.818	0.71155	0.698	0.214975	0.989	0.928138	0.79	0.873549	0.571	0.067335	0.512	0.0152068	0.51	0.000181741	0.725	0.234016	0.507	0.000433998	0.733	0.368054	1.784	0.00534959	1.776	0.00290104	0.905	0.700935	1.3	0.134169
Tb927.10.13210	dolichyl-P-Man:GDP-ManGlcNAc2-PP-dolichyl beta-1,4-mannosyltransferase, putative	start||||||	110	108	122	107	95	102	92	1.116	0.943532	0.869	0.645825	0.725	0.343352	0.977	1	0.773	0.385497	0.834	0.827953	1.09	0.993279	0.756	0.405916	0.733	0.21379	0.615	0.0136867	0.79	0.508951	0.726	0.0641357	0.947	0.847756	1.141	0.473718	1.347	0.204326	0.828	0.406187	1.075	0.708312
Tb927.7.1710	DOM34, releases stalled ribosomes	start||||max||min	47	112	101	109	130	150	61	0.91	0.932983	1.543	0.135049	1.593	0.113679	0.951	0.968502	1.887	0.0152219	1.032	0.970464	0.865	0.964007	1.793	0.0339039	2.518	0.00015252	2.615	1.2006e-07	1.378	0.245417	2.495	1.45259e-07	1.335	0.279185	0.501	0.000165296	0.478	0.000176985	1.251	0.314821	0.665	0.0155247
Tb927.8.1920	DOT1A	start|||||max|min	37	72	73	49	54	97	39	1.446	0.605581	1.388	0.391116	0.863	0.498533	0.667	0.338477	1.549	0.13381	0.622	0.224798	0.965	1	1.033	0.890836	2.073	0.0085315	1.297	0.511034	0.833	0.387615	2.054	0.00250824	1.339	0.416536	0.502	0.00699996	0.796	0.648246	1.032	0.949151	0.669	0.0618051
Tb927.11.16020	DRBD10	start||min||||max	91	73	71	117	113	92	114	0.594	0.324829	1.353	0.365613	1.623	0.0758494	1.566	0.189018	0.636	0.0915846	1.2	0.679632	0.929	0.993279	0.996	0.99553	0.799	0.327457	0.965	0.9921	1.509	0.10862	0.792	0.139583	1.257	0.509701	1.556	0.00982208	1.277	0.329811	1.232	0.333059	1.944	2.2079e-05
Tb927.3.3940	DRBD11	start|||||min|max	273	50	71	79	70	27	169	0.873	0.930763	0.395	0.00533791	0.925	0.887467	1.545	0.345037	0.146	1.21423e-15	2.341	0.0438453	1.349	0.821664	0.225	2.16278e-07	0.078	4.3888e-18	0.183	5.17924e-20	1.248	0.519923	0.077	2.73278e-40	0.533	0.0580999	7.959	1.52383e-26	3.349	4.40607e-10	0.612	0.00923291	4.22	1.05669e-21
Tb927.7.5380	DRBD12	start|||||min|max	47	17	16	14	17	11	30	1.126	0.969296	0.73	0.463843	1.435	0.254652	0.785	0.745322	0.282	1.52145e-06	1.966	0.126283	0.884	0.990516	0.221	3.92064e-06	0.182	2.16137e-08	0.36	0.00118658	1.268	0.369808	0.18	6.5927e-09	0.645	0.231589	3.501	4.65273e-05	1.754	0.141846	0.631	0.163942	2.245	0.00111841
Tb927.8.6650	DRBD13	start|||||min|max	41	24	9	9	11	5	30	0.981	0.975639	0.486	0.114445	1.592	0.232637	0.365	0.0378549	0.477	0.0346445	3.274	0.0147993	0.358	0.0201944	0.174	8.60893e-06	0.083	3.47521e-11	0.273	0.0276449	0.57	0.228214	0.082	1.42596e-05	0.174	4.56999e-06	9.083	0.000186987	2.733	0.127431	0.747	0.697919	1.573	0.365689
Tb927.11.950	DRBD14	start|||||min|max	204	136	70	50	47	48	100	1.367	0.636479	0.702	0.289737	0.695	0.160847	0.359	0.00022781	0.527	0.0098134	0.99	0.896759	0.491	0.0241459	0.189	1.34043e-10	0.182	2.35228e-11	0.181	2.53952e-19	0.341	1.54498e-05	0.18	9.65262e-19	0.345	5.10585e-05	2.677	1.18204e-06	2.665	4.0161e-07	0.483	0.000136901	0.918	0.718436
Tb927.8.710	DRBD17	start|||||min|max	1148	460	502	323	256	112	892	1.52	0.402314	0.231	7.52889e-08	0.405	0.000463944	0.687	0.217495	0.317	7.51093e-08	1.751	0.232985	1.044	0.996835	0.218	2.99163e-10	0.077	5.0714e-24	0.135	0.000100499	0.423	0.000479138	0.076	1.23412e-06	0.242	2.7489e-08	10.274	1.97534e-05	5.78	0.00124445	0.781	0.720402	2.468	0.0422858
Tb927.11.14090	DRBD18	start|||||min|max	533	438	230	151	125	57	465	1.486	0.701359	0.258	0.0010582	0.466	0.0496599	0.338	0.0114174	0.65	0.296006	1.809	0.504946	0.502	0.281321	0.22	6.86741e-05	0.084	9.34052e-11	0.153	2.31184e-23	0.234	8.44714e-05	0.083	1.13994e-35	0.129	1.43156e-07	10.322	9.00126e-31	5.621	4.28712e-19	0.861	0.550593	1.328	0.10614
Tb927.9.13990	DRBD2	start|||||min|max	268	165	110	119	116	42	261	0.907	0.932496	0.388	0.00101923	1.106	0.782042	0.701	0.350167	0.49	0.00274078	2.85	0.00214379	0.636	0.290422	0.344	4.14574e-05	0.121	1.49518e-16	0.346	3.38296e-09	0.703	0.203373	0.12	8.24497e-30	0.247	8.26924e-08	7.967	2.50181e-27	2.754	1.03812e-07	0.954	0.850381	1.954	1.55801e-05
Tb927.9.8740	DRBD3 (PTB1)	start|||||min|max	351	254	219	275	232	77	345	0.778	0.743992	0.363	0.000309313	0.935	0.869757	1.058	0.926527	0.573	0.0222839	2.578	0.00492704	0.824	0.875832	0.607	0.0658023	0.171	1.78529e-12	0.444	2.47242e-05	0.77	0.361794	0.17	3.53963e-19	0.299	2.93795e-06	5.741	1.21261e-17	2.194	0.000137745	0.974	0.942312	1.705	0.00137702
Tb927.11.14100	DRBD4 (PTB2)	start|||||min|max	371	199	288	267	224	117	207	1.051	0.981145	0.42	0.00246691	0.679	0.17401	1.31	0.455288	0.426	0.000170895	1.617	0.35004	1.377	0.595724	0.558	0.0387709	0.246	3.63088e-08	0.401	2.81199e-07	0.936	0.824439	0.244	2.65148e-14	0.579	0.0770179	2.251	7.62228e-05	1.371	0.11127	0.55	0.000924912	1.295	0.135402
Tb927.6.3480	DRBD5	start|||||min|	136	66	64	56	71	31	30	1.108	0.949567	0.493	0.0232428	1.465	0.205823	0.829	0.710117	0.386	4.72618e-05	2.971	0.00153915	0.919	0.992661	0.32	2.7368e-05	0.175	2.98278e-11	0.523	0.000860186	1.346	0.313463	0.173	4.97181e-19	0.453	0.00523256	1.241	0.484222	0.411	2.46518e-05	0.215	3.27608e-17	0.559	0.000838946
Tb927.3.3960	DRBD6A	start||||||	45	79	36	38	44	45	44	0.915	0.933817	1.315	0.354621	1.55	0.218005	0.472	0.028953	1.39	0.315543	1.178	0.905431	0.431	0.00804883	0.656	0.216962	0.789	0.449728	0.934	0.593756	0.668	0.146452	0.781	0.23721	0.567	0.0551308	1.238	0.352483	1.035	0.725276	0.967	0.915917	0.698	0.0544224
Tb927.4.400	DRBD7	start||||||min	137	177	210	147	140	226	71	1.402	0.595126	1.121	0.761208	0.687	0.128727	0.811	0.631312	1.022	0.95972	0.612	0.148275	1.137	0.958331	0.829	0.563328	1.303	0.323707	0.803	0.120279	0.781	0.261906	1.291	0.171316	1.275	0.38838	0.393	3.72601e-07	0.632	0.0733777	0.508	0.000150437	0.498	1.56088e-05
Tb927.9.13280	DRBD9	start||||max||	75	138	130	196	193	137	153	0.645	0.393035	1.103	0.805378	1.558	0.0830862	1.393	0.311266	1.465	0.167469	1.413	0.342586	0.898	0.978213	2.042	0.00560791	1.452	0.164864	2.064	0.00063211	1.4	0.150745	1.439	0.127759	0.991	0.920139	1.39	0.141923	0.969	0.74983	2	0.00296103	1.369	0.153874
Tb927.6.2540	DREV methyltransferase, putative, Zinc finger domains	start|||||max|min	47	114	108	105	109	195	54	0.996	1	1.896	0.0213243	1.136	0.927558	0.908	0.878731	1.932	0.01227	0.599	0.118205	0.905	0.993279	1.755	0.0469226	3.315	7.41633e-07	1.997	0.00250015	1.028	0.874977	3.285	1.12954e-10	1.716	0.0291407	0.343	2.64886e-08	0.564	0.0308651	1.126	0.66542	0.585	0.00252421
Tb927.11.7320	dual specificity phopshatase, putative	start||||max||	34	54	37	80	86	56	56	0.446	0.0628125	1.602	0.128236	2.668	0.000434976	1.466	0.267949	1.266	0.500807	1.665	0.201731	0.654	0.423404	1.856	0.0287659	1.328	0.372469	2.224	2.17706e-05	1.746	0.0446601	1.315	0.204982	1.049	0.95794	1.261	0.175371	0.746	0.174104	1.659	0.00963332	1.314	0.106189
Tb927.3.4760	dynamin, putative,vacuolar sortin protein 1, putative	start||||min||max	436	382	459	242	174	322	346	1.852	0.208051	0.731	0.294708	0.253	4.16318e-08	0.62	0.151902	0.696	0.191429	0.346	0.000225712	1.149	0.956589	0.432	0.00167583	0.585	0.0340037	0.203	8.84852e-19	0.291	2.75652e-07	0.579	0.00267985	0.84	0.565477	1.354	0.131183	3.857	2.25106e-13	0.784	0.26373	1.131	0.536423
Tb927.3.4720	dynamin, putative,vacuolar sortin protein 1, putative	start||||min|max|	479	409	591	273	191	405	249	2.116	0.0628125	0.714	0.222053	0.2	6.52271e-12	0.652	0.180838	0.678	0.130593	0.28	5.98898e-07	1.381	0.554469	0.442	0.00119851	0.668	0.0972165	0.188	2.02947e-18	0.277	8.85411e-09	0.662	0.0349995	0.986	0.98053	0.777	0.231247	2.729	9.15853e-08	0.514	0.000962335	0.762	0.163631
Tb927.7.820	dynein arm light chain, axonemal, putative	start|||||min|max	76	105	78	64	53	35	64	1.196	0.847178	0.467	0.0111866	0.573	0.0746034	0.594	0.139797	1.103	0.786713	1.227	0.780263	0.711	0.635208	0.655	0.168768	0.366	0.000175894	0.452	3.74434e-05	0.407	0.00142953	0.363	6.6675e-08	0.332	4.94609e-05	2.301	2.9847e-05	1.848	0.00386578	0.835	0.435252	0.76	0.114848
Tb927.10.1130	dynein arm light chain, axonemal, putative	start||||||	73	84	96	93	93	93	111	0.997	0.998815	1.01	0.995933	1.031	0.918364	1.08	0.93607	0.919	0.87794	1.02	0.970915	1.077	0.993279	0.992	0.965187	1	0.996865	1.026	0.770491	1.111	0.738517	0.991	0.98363	1.089	0.838706	1.488	0.0414502	1.437	0.131424	1.475	0.0556028	1.611	0.00521386
Tb927.11.11220	dynein heavy chain	start|||||min|max	1366	412	405	243	179	84	632	1.628	0.385608	0.214	1.37264e-07	0.3	3.13633e-05	0.577	0.094083	0.239	2.32369e-10	1.398	0.557841	0.94	0.993279	0.138	8.88546e-14	0.048	2.15199e-27	0.068	0.000147423	0.282	4.92216e-06	0.048	1.73582e-05	0.202	4.54042e-09	9.871	0.00129448	6.953	0.00890077	0.471	0.341075	1.978	0.254817
Tb927.11.8160	dynein heavy chain	start|||||min|max	1398	502	409	249	179	91	618	1.602	0.331835	0.232	5.84695e-08	0.284	1.3973e-06	0.486	0.00704968	0.285	2.11126e-09	1.224	0.808931	0.778	0.774164	0.138	4.27207e-16	0.051	1.57906e-30	0.063	0.000104885	0.221	1.1128e-09	0.051	2.84585e-05	0.18	9.1899e-12	8.878	0.00231107	7.147	0.00776514	0.451	0.314426	1.592	0.451864
Tb927.11.3250	dynein heavy chain	start|||||min|max	3771	1368	997	575	389	203	1521	1.695	0.24228	0.211	8.79119e-09	0.22	1.82032e-09	0.411	0.000400454	0.288	2.88135e-09	1.04	0.969098	0.696	0.468692	0.118	8.58249e-19	0.042	1.15692e-33	0.044	6.12448e-06	0.153	7.71928e-15	0.042	4.38546e-06	0.147	1.38016e-14	9.835	0.00093978	9.312	0.00148615	0.412	0.22907	1.437	0.558659
Tb927.11.2430	dynein heavy chain DHC1b or DYNC2H2, cytoplasmic type	start|||||min|max	1868	673	549	371	278	146	533	1.444	0.680788	0.274	0.000556401	0.361	0.00574424	0.54	0.145786	0.285	2.85565e-05	1.315	0.786332	0.78	0.891225	0.154	3.47717e-08	0.061	1.39138e-15	0.081	5.79114e-08	0.281	0.000268231	0.061	1.95615e-09	0.214	9.86935e-06	4.799	0.000813586	3.594	0.00782034	0.29	0.00735987	1.021	0.942865
Tb927.4.870	dynein heavy chain DNAH10 IAD-1alpha inner arm dynein heavy chain	start|||||min|max	1283	453	397	236	173	69	598	1.649	0.747671	0.18	0.00382702	0.298	0.0409667	0.509	0.390803	0.279	0.0105912	1.658	0.702985	0.839	0.993279	0.142	0.000442558	0.042	1.82635e-08	0.07	0.000189336	0.25	0.0144741	0.042	1.12189e-05	0.151	0.000754779	11.395	0.000797098	6.769	0.00985942	0.475	0.354372	1.707	0.382747
Tb927.7.3160	dynein heavy chain, cytosolic, Dynein DYNC1HI Cyto1 clathrin-associated	start|||||min|max	829	314	346	298	227	90	447	1.133	0.941435	0.27	0.000556568	0.483	0.0707705	0.927	0.906147	0.301	0.000171833	1.789	0.346301	1.051	0.996835	0.279	0.000446291	0.085	5.09635e-12	0.153	0.00809383	0.507	0.0774526	0.084	0.00043568	0.284	0.000400574	6.513	0.00890381	3.586	0.0965089	0.55	0.489361	1.836	0.336117
Tb927.8.7840	dynein heavy chain, putative, not a DHC in Wickstead analysis	start|||||min|max	76	75	37	40	38	19	58	0.912	0.924086	0.531	0.0762404	1.089	0.831793	0.517	0.0684406	0.779	0.42796	2.05	0.118403	0.472	0.0194647	0.403	0.00221567	0.195	4.23784e-09	0.402	0.000226689	0.514	0.0196513	0.193	1.52303e-10	0.25	1.42606e-06	3.919	3.99459e-07	1.883	0.0187306	0.758	0.35308	0.976	0.956964
Tb927.2.4060	dynein intermediate chain IC 138	start|||||min|max	173	115	171	166	150	82	155	1.002	1	0.497	0.0452816	0.844	0.758571	1.418	0.426917	0.523	0.0276183	1.698	0.290199	1.421	0.676787	0.742	0.437612	0.37	0.00104605	0.631	0.0222633	1.199	0.516202	0.366	3.43988e-08	0.706	0.372708	2.418	4.24355e-06	1.402	0.148331	0.885	0.623338	1.698	0.000581622
Tb927.11.2270	dynein intermediate chain IC140 (IDA7)	start|||||min|max	193	179	197	175	146	90	140	1.1	0.947842	0.474	0.00903239	0.642	0.127124	0.957	0.956805	0.734	0.273789	1.354	0.629747	1.053	0.994422	0.703	0.251043	0.366	7.83183e-05	0.499	0.000118336	0.676	0.159472	0.363	2.84999e-08	0.499	0.0109998	1.998	0.000466118	1.453	0.0618878	0.725	0.114229	0.991	0.980848
Tb927.11.14300	dynein intermediate chain IC70, putative	start||||min||max	338	349	340	242	197	199	239	1.368	0.624962	0.61	0.0628961	0.479	0.00643684	0.68	0.271463	0.82	0.522669	0.786	0.675207	0.93	0.993279	0.557	0.0303849	0.465	0.00112991	0.367	2.59373e-08	0.446	0.00170742	0.461	4.4678e-06	0.567	0.020331	1.53	0.0163888	1.918	0.000856163	0.705	0.0766695	0.863	0.41868
Tb927.11.5000	dynein intermediate chain IC78, putative	start||||min||max	207	181	157	118	99	91	149	1.294	0.718864	0.6	0.0915578	0.539	0.0420399	0.638	0.191763	0.695	0.191456	0.898	0.904353	0.826	0.910259	0.444	0.00265378	0.345	2.93339e-05	0.312	3.6123e-10	0.445	0.00404434	0.342	1.68075e-09	0.496	0.00978824	2.084	0.000109581	2.286	4.50092e-05	0.712	0.0873535	1.028	0.888151
Tb927.11.18680	dynein light chain LC8, putative (DYNLL1)	start|max||min||max|	201	479	300	149	186	357	196	1.964	0.44201	1.246	0.703517	0.807	0.564533	0.306	0.0159457	1.884	0.209593	0.648	0.514242	0.6	0.727714	0.576	0.22357	1.409	0.446246	0.918	0.566418	0.485	0.0774526	1.396	0.315072	0.748	0.57597	0.681	0.263097	1.036	0.699685	0.951	0.899251	0.506	0.0318902
Tb927.11.5510	dynein light chain p28, axonemal, putative	start||||||	77	109	91	88	96	126	59	1.004	0.999111	1.445	0.273784	1.217	0.582775	0.794	0.574054	1.133	0.714816	0.842	0.845485	0.797	0.869991	0.9	0.746068	1.305	0.416805	1.105	0.652531	0.97	0.92623	1.293	0.259342	1.152	0.780245	0.583	0.00926863	0.682	0.0688011	0.753	0.169713	0.667	0.0139846
Tb927.10.4690	dynein light chain, putative	start||||max||min	43	86	64	70	86	90	36	0.891	0.925647	1.464	0.229434	1.718	0.0824716	0.79	0.602754	1.612	0.0824972	1.173	0.825854	0.703	0.591146	1.273	0.454045	1.661	0.0579795	1.959	0.000555863	1.208	0.609764	1.645	0.00769868	1.03	1	0.501	0.000345659	0.421	3.34241e-05	0.825	0.380041	0.513	3.92183e-05
Tb927.10.15580	dynein light chain, putative	start|||||max|min	21	27	35	35	43	57	17	0.973	1	1.698	0.137875	1.541	0.182588	1.283	0.644468	1.01	0.997261	0.907	0.978542	1.248	0.878166	1.296	0.528593	2.142	0.0113269	1.955	0.000509708	1.924	0.0216614	2.122	0.000249885	2.12	0.0137301	0.378	5.38251e-06	0.41	1.96792e-05	0.802	0.349131	0.796	0.248398
Tb927.5.4440	dynein light chain, putative	start||||||	48	50	53	45	59	79	36	1.132	0.853588	1.58	0.191747	1.514	0.180339	0.874	0.68496	0.843	0.633254	0.958	0.991423	0.989	1	0.736	0.256864	1.318	0.455792	1.27	0.20464	1.498	0.155109	1.305	0.292389	1.563	0.182257	0.562	0.00878956	0.578	0.0066045	0.734	0.138702	0.874	0.446712
Tb927.11.5680	dynein light chain, putative	start||||||	86	108	105	79	100	135	87	1.299	0.742314	1.345	0.415472	1.247	0.625098	0.712	0.389989	0.996	0.995282	0.927	0.920039	0.925	0.993279	0.71	0.273026	1.24	0.538063	1.157	0.64811	1.154	0.798871	1.229	0.386196	1.245	0.575405	0.803	0.384338	0.853	0.645088	0.987	0.952193	0.994	0.920948
Tb927.10.6670	dynein light chain, putative	start||||||	106	134	155	161	144	192	128	0.939	0.979541	1.293	0.531894	0.888	0.645048	1.176	0.759089	1.007	1	0.687	0.437687	1.104	0.983857	1.184	0.668403	1.438	0.252069	0.994	0.780258	0.981	0.84047	1.425	0.148708	1.428	0.273229	0.825	0.49648	1.183	0.403264	1.176	0.615042	1.171	0.518674
Tb927.10.13110	dynein light chain, putative,dynein light chain 2B, redicted dynein modulator,roadblock/LC7 family member	start||||max||	60	102	105	82	117	148	72	1.261	0.833811	1.463	0.306108	1.56	0.335342	0.786	0.678319	1.358	0.39362	1.067	1	0.991	1	1.067	0.859725	1.968	0.0229576	2.112	0.00718409	1.546	0.324427	1.95	0.00421638	1.449	0.257061	0.602	0.0426013	0.556	0.0724773	1.173	0.625697	0.867	0.544806
Tb927.10.10320	dynein light chain, putative,dynein Tctex1 family, putative	start|||||max|min	40	63	65	43	48	97	33	1.476	0.634021	1.556	0.264915	0.886	0.600654	0.666	0.401088	1.272	0.566935	0.569	0.20396	0.984	1	0.848	0.686397	1.947	0.0390458	1.115	1	0.872	0.538325	1.929	0.0015948	1.531	0.222672	0.416	5.40133e-05	0.721	0.408837	0.803	0.375562	0.634	0.0179492
Tb927.11.3660	dynein light chain, putative,dynein Tctex1 family, putative	start||||min||	67	74	64	56	50	57	53	1.116	0.920077	0.937	0.867674	0.762	0.366457	0.735	0.442692	0.878	0.715847	0.813	0.694526	0.821	0.909892	0.645	0.140826	0.675	0.144188	0.552	0.00106123	0.626	0.0873633	0.669	0.0289813	0.769	0.376253	1.153	0.531529	1.397	0.0913783	0.771	0.213145	0.882	0.48012
Tb927.10.13370	dynein light chain, putative,dynein Tctex1 family, putative	start||||||	65	93	83	78	80	90	74	1.032	1	1.142	0.874856	1.077	0.958004	0.826	0.869936	1.138	0.866305	0.943	0.973063	0.853	0.993279	0.94	0.956196	1.107	0.899245	1.051	0.949741	0.918	0.880859	1.097	0.753027	0.973	0.945029	1.017	0.821539	1.062	0.68113	1.116	0.65427	0.984	0.930744
Tb927.11.7740	dynein light chain, putative,dynein Tctex2 family, putative	start|||||max|min	27	47	52	44	51	65	28	1.185	0.889211	1.289	0.486266	1.213	0.673671	0.909	0.918215	1.341	0.36427	0.941	0.935453	1.077	0.993279	1.22	0.516404	1.862	0.0218419	1.763	0.00619202	1.307	0.45913	1.845	0.00117229	1.388	0.277386	0.529	0.00132868	0.554	0.00883515	0.976	0.918482	0.73	0.0782802
Tb927.9.12820	dynein light chain, putative,dynein Tctex2 family, putative	start||||max||	40	61	52	55	80	110	50	0.923	0.97294	2.197	0.0498394	2.164	0.0712598	0.891	0.885959	1.212	0.697709	0.985	0.983823	0.823	0.962882	1.08	0.881832	2.191	0.0301435	2.171	9.22816e-05	1.781	0.176497	2.171	2.23766e-05	1.808	0.120485	0.556	0.00274652	0.556	0.00857602	1.206	0.429886	0.999	0.966231
Tb927.11.16810	dynein light intermediate chain D1bLIC, putative	start|||||min|max	192	141	138	98	75	47	109	1.374	0.65013	0.348	0.000174886	0.399	0.000423619	0.684	0.320522	0.58	0.0310101	1.147	0.969658	0.94	0.99507	0.397	0.000559197	0.19	9.33647e-11	0.219	3.35722e-17	0.375	9.29919e-05	0.188	2.79217e-19	0.327	2.87555e-05	2.966	3.41876e-08	2.548	5.66195e-07	0.557	0.00145491	0.964	0.875796
Tb927.11.7240	dynein regulatory complex subunit CMF70	start||||||	240	190	230	234	225	262	152	0.957	0.997346	1.194	0.626395	1.008	0.984235	1.204	0.739869	0.629	0.0836055	0.844	0.820558	1.152	0.958331	0.757	0.317253	0.865	0.52703	0.734	0.103975	1.161	0.633293	0.857	0.329424	1.375	0.285956	0.728	0.119811	0.849	0.436443	0.624	0.0114666	0.996	0.901846
Tb927.9.14480	dynein-associated protein, putative	start|min|||max||min	96	64	77	87	159	228	51	0.875	0.972956	3.073	0.0141509	3.258	0.0182968	1.331	0.738662	0.525	0.148361	1.06	0.995969	1.165	0.983973	0.698	0.467803	1.878	0.131568	2.003	0.0147501	3.796	0.0044292	1.861	0.00730918	3.581	0.00138438	0.275	1.20273e-07	0.256	2.1745e-06	0.512	0.00784081	0.98	0.940614
Tb927.11.3140	DYRK2 dual-specificity protein kinase	start||||||	88	92	119	97	90	78	77	1.197	0.847178	0.686	0.255019	0.76	0.379812	1.028	0.96253	0.831	0.561896	1.107	0.946054	1.23	0.878166	0.854	0.641893	0.702	0.229857	0.781	0.183452	0.935	0.830139	0.695	0.071727	0.844	0.6885	1.242	0.39718	1.105	0.632239	0.863	0.522702	1.042	0.845148
Tb927.11.16790	DYRK2 mitogen-activated protein kinase	start|||||min|max	112	53	51	36	34	21	82	1.375	0.763863	0.425	0.0453393	0.684	0.359243	0.664	0.425845	0.376	0.00291748	1.61	0.613757	0.913	0.993279	0.249	0.00010947	0.146	7.72766e-08	0.236	1.31522e-14	0.625	0.204462	0.145	5.65078e-23	0.388	0.015844	4.953	3.47334e-15	3.031	1.73929e-08	0.716	0.102162	1.912	7.88054e-05
Tb927.9.6040	E1-like ubiquitin-activating enzyme, putative	start||||||	103	119	148	157	161	126	139	0.92	0.91533	0.883	0.752695	1.187	0.587757	1.295	0.417638	0.917	0.801406	1.345	0.569854	1.191	0.900514	1.187	0.494293	0.964	0.984883	1.304	0.131975	1.414	0.182202	0.955	0.93815	1.052	0.77431	1.38	0.128418	1.011	0.960594	1.318	0.185609	1.443	0.0255376
Tb927.8.7000	E1-like ubiquitin-activating enzyme, putative (ATG10)	start|||||max|min	34	56	50	54	78	119	40	0.895	0.97885	2.514	0.0327814	2.183	0.0712673	0.947	0.922394	1.32	0.581759	0.868	0.936684	0.847	0.987192	1.25	0.734435	2.812	0.00740334	2.455	5.38073e-07	1.85	0.126528	2.786	9.07605e-09	2.131	0.0583464	0.419	3.31748e-06	0.475	9.97295e-05	1.166	0.53592	0.887	0.481602
Tb927.10.11180	E1-like ubiquitin-activating enzyme, putative,ATG7/CVT2/APG7, putative (ATG7)	start||||||	77	108	128	113	105	126	78	1.109	0.8942	1.024	0.943948	0.81	0.569111	1.025	1	1.108	0.793718	0.791	0.707725	1.137	0.958656	1.136	0.802592	1.29	0.317597	1.027	0.825461	0.921	0.880859	1.278	0.163713	1.164	0.563823	0.783	0.191865	0.975	0.84354	1.001	1	0.906	0.646442
Tb927.2.1890	E2-like ubiquitin-conjugation enzyme (ATG3)	start|||||max|min	39	67	77	59	76	185	35	1.269	0.775607	2.532	0.00162694	1.331	0.640249	0.859	0.738662	1.374	0.346331	0.525	0.0642348	1.091	0.993279	1.181	0.739499	3.795	6.83143e-07	2.005	0.0185693	1.451	0.459037	3.76	4.11571e-09	2.762	0.000109527	0.233	5.8298e-10	0.436	0.00870569	0.875	0.655699	0.639	0.0400007
Tb927.9.5650	E2-like ubiquitin-conjugation enzyme, putative	start||||max||min	56	93	90	99	153	198	67	0.885	0.922917	2.318	0.00145286	2.49	0.000864766	1.036	0.951751	1.316	0.350874	1.074	0.953695	0.917	0.993279	1.362	0.317442	2.795	1.79399e-05	3.02	2.55561e-09	2.282	0.00189827	2.769	3.71934e-09	2.125	0.00188535	0.42	1.60341e-06	0.385	2.17945e-06	1.163	0.536601	0.887	0.48012
Tb927.1.1010	E3 ubiquitin-protein ligase KCMF1, putative,ZZ-type zinc finger-containing protein	start||||||	75	94	110	81	76	105	61	1.331	0.696292	0.993	0.92841	0.692	0.163504	0.843	0.714021	0.995	0.982579	0.697	0.390097	1.123	0.972685	0.839	0.587842	1.109	0.806991	0.777	0.104586	0.776	0.295202	1.099	0.750398	1.115	0.795718	0.727	0.140313	1.029	0.688801	0.799	0.30193	0.806	0.240158
Tb927.1.2580	EAP1 exosome complex PH subunit	start||||||	138	169	152	185	182	165	168	0.801	0.76769	1.139	0.736456	1.273	0.392322	1.071	0.866699	0.968	0.946143	1.117	0.812869	0.857	0.942012	1.037	0.892347	0.946	0.79274	1.063	0.651412	1.091	0.704356	0.937	0.654102	0.977	0.878991	1.266	0.174972	1.116	0.751677	1.186	0.448366	1.229	0.261641
Tb927.11.16600	EAP2 exosome-associated protein 2	start|||||max|min	46	99	87	106	118	148	50	0.797	0.801801	1.779	0.0434363	1.613	0.11876	1.056	0.918215	1.692	0.0541072	0.906	0.904353	0.841	0.935342	1.786	0.0453908	2.533	0.000199243	2.309	8.32549e-06	1.357	0.316248	2.51	2.41936e-07	1.497	0.139882	0.419	4.1051e-06	0.455	0.000129921	1.052	0.853338	0.624	0.00534939
Tb927.7.5460	EAP3 exosome-associated protein 3	start||||||	49	100	91	76	83	98	59	1.171	0.870248	1.126	0.797269	1.066	0.979801	0.747	0.496226	1.614	0.0809208	0.947	0.923693	0.875	0.978112	1.206	0.565135	1.59	0.085282	1.514	0.0573724	0.932	0.719701	1.575	0.0151212	0.985	0.905928	0.749	0.171555	0.78	0.380097	1.18	0.484586	0.734	0.0679959
Tb927.11.11030	EAP4 exosome-associated protein 4	start|||||max|min	46	83	81	100	103	134	56	0.794	0.816318	1.728	0.0951052	1.401	0.371372	1.176	0.751854	1.433	0.271983	0.811	0.763518	0.933	0.993279	1.685	0.110276	2.311	0.0030142	1.886	0.000991462	1.308	0.463237	2.29	4.00003e-06	1.612	0.119262	0.518	0.000645656	0.629	0.0332613	1.186	0.461088	0.83	0.302502
Tb927.4.2740	EF hand protein, conserved, RNAi inc diff?	start|||min|||max	214	270	309	144	153	266	225	2.095	0.534934	0.897	0.874856	0.578	0.227241	0.523	0.4052	1	0.977693	0.645	0.528785	1.095	0.993279	0.523	0.27253	0.982	0.981612	0.636	0.00689784	0.633	0.268045	0.972	0.91904	0.982	1	1.061	0.85053	1.621	0.00811447	1.031	0.950021	1.035	0.875831
Tb927.3.2900	EF-2 alpha, elongation initiation factor 2 alpha subunit,	start||||||	286	228	233	311	362	336	410	0.729	0.598397	1.513	0.170773	1.913	0.0164125	1.339	0.411432	0.633	0.0688923	1.264	0.625328	0.976	0.996835	0.847	0.638697	0.934	0.666522	1.188	0.42524	1.867	0.0176377	0.926	0.497398	1.477	0.183899	1.521	0.00934912	1.185	0.37832	1.408	0.080257	2.233	7.29287e-08
Tb927.10.5010	EF-G1 Mitochondrial elongation factor G	start||min||||max	260	304	201	280	324	243	476	0.701	0.682668	1.264	0.610457	1.956	0.0364926	0.904	0.872946	0.925	0.849935	1.548	0.333904	0.634	0.475378	0.836	0.651128	0.741	0.244919	1.153	0.427856	1.24	0.492544	0.734	0.0506759	0.801	0.404078	2.434	1.07963e-06	1.549	0.0569131	1.786	0.00343994	1.938	6.62621e-05
Tb927.3.3630	EF-TS Mitochondrial elongation factor ts	start||||||max	24	28	39	54	52	44	116	0.706	0.801801	1.179	0.761582	1.391	0.482838	1.872	0.26031	0.936	0.880328	1.18	0.865907	1.322	0.906208	1.752	0.246341	1.459	0.379742	1.732	0.0538398	1.839	0.128153	1.446	0.221902	1.559	0.284186	3.329	2.2281e-05	2.78	0.00111756	4.813	1.22845e-08	5.157	1.94506e-12
Tb927.10.13360	EF-Tu Mitochondrial elongation factor Tu	start|||||min|max	172	183	163	268	217	111	555	0.593	0.708962	0.709	0.6533	1.085	0.888835	1.44	0.640592	0.84	0.79655	1.531	0.734482	0.854	0.993279	1.209	0.758343	0.508	0.220153	0.783	0.229693	0.927	0.965016	0.503	0.000146453	0.605	0.43108	6.288	2.54074e-23	4.044	1.86281e-13	3.166	8.16971e-12	3.783	6.05827e-20
Tb927.9.10710	EF1 alpha, elongation factor 1-alpha, putative,hsp70 subfamily B suppressor 1	start||||||	70	90	92	128	107	67	116	0.708	0.568592	0.749	0.384077	1.003	0.919347	1.39	0.349238	1.016	0.97289	1.34	0.539701	0.983	1	1.413	0.225021	0.748	0.315422	1.009	0.801077	0.986	0.922174	0.742	0.127887	0.736	0.316522	2.187	4.06733e-05	1.608	0.0360266	1.622	0.0110996	1.601	0.00350441
Tb927.11.13190	EF1 gamma, elongation factor 1 gamma, putative	start||||min||max	1580	1086	614	656	528	576	1902	0.914	0.953346	0.98	0.889451	0.702	0.203615	0.592	0.0893876	0.543	0.00971463	0.716	0.479569	0.541	0.0504885	0.322	4.17322e-06	0.288	4.51267e-08	0.208	6.84334e-19	0.38	7.4447e-05	0.286	6.70313e-14	0.53	0.00598961	4.148	2.78596e-16	5.703	2.89839e-21	1.185	0.42308	2.187	1.19809e-07
Tb927.10.2110	EF1-alpha elongation factor 1-alpha, (TEF1)	start|||||min|max	12127	11671	4723	7269	7005	3890	11242	0.634	0.592448	0.86	0.733048	1.534	0.283298	0.611	0.328616	0.761	0.503954	1.784	0.298296	0.388	0.019536	0.465	0.0408511	0.254	2.48963e-05	0.455	7.13633e-06	0.594	0.168878	0.251	3.68647e-16	0.333	0.00102228	3.631	1.54692e-13	2.005	0.000220877	0.913	0.714308	1.203	0.270193
Tb927.10.4570	EF2 elongation factor 2	start|||||min|max	7691	4632	1851	2720	1971	1058	7535	0.665	0.842963	0.596	0.465902	0.71	0.672601	0.575	0.550926	0.477	0.222994	1.191	0.923693	0.382	0.371652	0.274	0.0372262	0.109	0.000110511	0.13	2.53504e-06	0.271	0.0361159	0.108	1.5004e-07	0.228	0.0123775	9.093	4.77538e-07	7.52	9.6551e-06	0.979	0.987825	2.06	0.052194
Tb927.3.2170	EF2 translation elongation factor EF-2, putative	start||||min||max	208	200	203	177	156	153	242	1.124	0.894757	0.788	0.395766	0.713	0.320939	0.864	0.726408	0.762	0.34478	0.905	0.955545	0.971	0.996835	0.658	0.129016	0.583	0.02152	0.531	0.00101854	0.692	0.247676	0.577	0.00101717	0.765	0.283998	1.974	0.000116186	2.147	0.000187784	1.139	0.575601	1.501	0.0120279
Tb927.11.8980	EFG2 elongation factor G2-like protein	start||||||	74	69	83	87	84	64	92	0.925	0.98032	0.807	0.650131	1.061	0.786314	1.234	0.723789	0.74	0.297796	1.314	0.641986	1.142	0.970844	0.914	0.712438	0.682	0.223944	0.902	0.810513	1.211	0.427201	0.676	0.125818	0.922	0.986725	1.828	0.0162679	1.37	0.296274	1.235	0.434067	1.675	0.00687096
Tb927.11.13250	eIF-2-gamma	start|||||min|max	390	316	289	350	358	238	390	0.807	0.78068	0.86	0.652151	1.359	0.267273	1.084	0.849708	0.643	0.0841678	1.581	0.23072	0.875	0.958118	0.698	0.225655	0.484	0.00241176	0.77	0.197766	1.189	0.503192	0.48	1.82291e-05	0.752	0.289884	2.053	6.5465e-05	1.279	0.278252	0.985	0.963642	1.535	0.00674704
Tb927.8.4390	eIF-2B GDP-GTP exchange factor, putative	start||||||	76	136	147	132	120	94	78	1.087	0.966014	0.669	0.182076	0.798	0.497752	0.948	0.95731	1.424	0.224897	1.193	0.800448	1.031	0.996835	1.35	0.303299	0.982	1	1.179	0.404329	0.823	0.544008	0.973	0.974048	0.689	0.196631	1.038	0.951225	0.857	0.480142	1.01	0.97989	0.711	0.0484943
Tb927.10.4640	eIF-3L	start|min|||||max	302	182	232	282	271	291	320	0.804	0.773522	1.313	0.430665	1.199	0.517776	1.517	0.194338	0.476	0.000993105	0.913	0.97321	1.219	0.875832	0.723	0.286513	0.763	0.202806	0.701	0.0745185	1.462	0.116931	0.756	0.0609527	1.602	0.0857467	1.384	0.0395227	1.493	0.0614404	1.047	0.850381	2.204	6.89811e-08
Tb927.10.5300	eIF-6	start||||max||	120	146	159	278	353	444	208	0.558	0.366039	2.933	0.000734912	2.913	0.000674325	1.866	0.101424	0.964	0.937527	0.993	0.991423	1.04	0.996835	1.799	0.0798911	2.942	0.000273715	2.939	2.1324e-09	3.031	0.00021535	2.915	1.84454e-09	3.052	0.000141155	0.581	0.00729775	0.576	0.00640417	1.694	0.00403198	1.763	0.000263317
Tb927.8.5880	eIF1A	start||||max||	147	228	193	256	298	289	164	0.737	0.658028	1.569	0.152179	1.904	0.0208359	1.101	0.824954	1.232	0.531327	1.214	0.698559	0.811	0.881865	1.356	0.310695	1.567	0.113491	1.913	0.000503528	1.544	0.116931	1.552	0.0282896	1.272	0.498836	0.706	0.135591	0.573	0.00735043	1.097	0.707764	0.893	0.604193
Tb927.5.3120	eIF2 beta	start||||max|min|	174	174	153	250	318	236	261	0.596	0.303858	1.615	0.105549	2.719	0.000130137	1.406	0.31404	0.793	0.424021	1.684	0.144514	0.838	0.915672	1.114	0.707756	1.073	0.931676	1.817	0.00111266	2.278	0.00115945	1.063	0.936165	1.353	0.329828	1.376	0.0461334	0.805	0.337088	1.463	0.0471889	1.852	5.38916e-05
Tb927.11.1820	eIF2B delta subunit, subunit GCD2	start||||||	142	161	204	194	174	198	173	1.026	0.98032	1.012	0.933704	0.802	0.620158	1.18	0.757059	0.9	0.783942	0.793	0.742385	1.211	0.888194	1.062	0.912542	1.103	0.64791	0.88	0.750332	0.972	0.926408	1.093	0.541171	1.226	0.397977	1.102	0.724323	1.37	0.231818	1.205	0.383702	1.344	0.0847093
Tb927.6.1280	eIF2B GDP-GTP exchange factor	start||||max||	48	77	89	109	128	152	70	0.792	0.874419	1.8	0.222575	1.793	0.200895	1.39	0.602482	1.276	0.652083	0.997	0.980208	1.1	0.993279	1.773	0.213604	2.526	0.0213137	2.532	1.43602e-05	1.973	0.0961139	2.502	2.64851e-05	1.98	0.109845	0.564	0.0200654	0.558	0.0130575	1.412	0.165481	1.11	0.648244
Tb927.11.11570	eIF2B subunit (epsilon)	start||||||	153	178	168	231	210	143	179	0.71	0.541543	0.888	0.761208	1.2	0.424929	1.265	0.506284	0.927	0.835471	1.352	0.436552	0.898	0.978213	1.173	0.564357	0.739	0.261617	1.006	0.689451	1.078	0.605358	0.733	0.0918464	0.798	0.454428	1.576	0.0166698	1.148	0.819077	1.155	0.530229	1.25	0.199205
Tb927.4.2500	eIF2K2 eukaryotic translation initiation factor 2-alpha kinase	start|||||min|max	219	145	144	88	76	53	150	1.602	0.404146	0.38	0.000896704	0.486	0.00999535	0.592	0.118952	0.525	0.00915581	1.278	0.776401	0.948	0.993279	0.31	7.75261e-06	0.189	1.09562e-10	0.243	1.27366e-14	0.46	0.00350643	0.187	3.26107e-19	0.36	0.00017894	3.634	4.2577e-11	2.801	1.1344e-07	0.681	0.0512182	1.301	0.127047
Tb927.6.2980	eIF2K3, involved in SLRNA silencing	start||||||	77	129	149	126	114	136	97	1.153	0.884562	0.957	0.835981	0.737	0.319383	0.96	0.949943	1.324	0.351752	0.771	0.662378	1.107	0.983358	1.271	0.452162	1.402	0.231737	1.087	0.709738	0.816	0.50483	1.389	0.096213	1.059	0.937343	0.885	0.655102	1.131	0.587662	1.229	0.363549	0.931	0.711071
Tb927.7.6090	eIF3a	start|||||min|max	706	664	414	552	551	324	717	0.732	0.617038	0.815	0.59053	1.429	0.279247	0.816	0.733861	0.744	0.325454	1.754	0.208446	0.598	0.232735	0.607	0.122497	0.362	9.49057e-05	0.639	0.00959984	0.854	0.590303	0.359	4.5209e-09	0.487	0.00893173	2.79	1.82664e-08	1.567	0.0160717	1.002	0.987042	1.351	0.0630692
Tb927.5.2570	EIF3B translation initiation factor	start|||||min|max	418	310	228	229	230	176	487	0.971	0.993762	0.806	0.711384	1.095	0.858605	0.723	0.666534	0.587	0.225087	1.359	0.752113	0.702	0.869991	0.424	0.0614455	0.332	0.00600689	0.454	0.00253613	0.769	0.632432	0.329	8.24679e-06	0.566	0.199715	3.526	1.32011e-06	2.556	0.000772873	1.16	0.645482	1.983	0.0019156
Tb927.7.2720	eIF3c	start||||||	94	169	159	125	139	212	84	1.249	0.804753	1.389	0.325943	1.037	0.964519	0.721	0.426827	1.432	0.21375	0.746	0.520158	0.9	0.992661	1.033	0.910051	1.791	0.0268998	1.345	0.2258	0.934	0.697894	1.775	0.00215564	1.251	0.509184	0.497	0.000367724	0.656	0.088554	0.882	0.592501	0.618	0.00408842
Tb927.10.8290	eIF3c	start|||||min|max	484	459	437	496	442	229	491	0.86	0.870248	0.546	0.0280432	0.949	0.970707	1.06	0.917597	0.752	0.304463	1.738	0.113256	0.911	0.987192	0.796	0.447124	0.374	4.16604e-05	0.653	0.0319112	0.864	0.739211	0.37	1.17883e-08	0.497	0.00569992	2.71	4.57162e-08	1.536	0.049491	1.004	0.9921	1.34	0.078139
Tb927.6.4370	eIF3d	start|||||min|max	315	325	236	279	234	193	424	0.826	0.920103	0.85	0.799673	0.86	0.821765	0.84	0.846839	0.817	0.714816	1.011	1	0.694	0.874076	0.686	0.482603	0.482	0.0896318	0.49	9.54195e-05	0.597	0.304247	0.478	2.84585e-05	0.59	0.269339	2.762	2.8847e-08	2.691	2.60602e-07	1.319	0.166401	1.62	0.00202163
Tb927.11.11590	eIF3E	start|||||min|max	418	338	251	349	305	210	375	0.702	0.491645	0.872	0.713399	1.117	0.744881	1.011	0.920703	0.64	0.0824972	1.281	0.65968	0.71	0.539411	0.647	0.165288	0.396	0.000117372	0.511	0.0001744	0.793	0.42834	0.393	7.29864e-08	0.619	0.065924	2.246	9.11125e-06	1.728	0.00508183	0.882	0.596985	1.383	0.0498345
Tb927.3.1680	eIF3F	start||||||	226	265	221	341	374	286	281	0.633	0.366793	1.35	0.342687	1.989	0.0140075	1.259	0.492177	0.931	0.834423	1.473	0.386046	0.797	0.857087	1.173	0.54778	1.002	0.92418	1.486	0.0514967	1.586	0.111988	0.993	0.848988	1.076	0.888996	1.226	0.210932	0.82	0.466599	1.218	0.364784	1.312	0.103879
Tb927.4.1930	EIF3G	start||min||||max	207	234	164	256	255	204	277	0.628	0.36906	1.295	0.446266	1.652	0.0606778	1.073	0.842615	0.893	0.734856	1.276	0.56359	0.673	0.435636	0.957	0.9614	0.778	0.256566	0.999	0.921377	1.112	0.667273	0.771	0.092518	0.872	0.53983	1.702	0.00161958	1.315	0.229043	1.313	0.180343	1.476	0.0148429
Tb927.8.1170	eIF3H	start|min|||max||	228	105	284	421	463	475	267	0.658	0.437156	1.751	0.041763	1.912	0.0149404	3.944	1.16137e-08	0.363	1.6945e-06	1.092	0.88936	2.595	7.37018e-05	1.433	0.204071	1.651	0.0483446	1.814	0.000934452	4.962	5.35465e-12	1.636	0.00647309	4.543	1.70401e-11	0.704	0.0838277	0.634	0.0230362	1.151	0.539438	3.177	9.24449e-16
Tb927.11.9610	eIF3I	start||min||||max	218	151	125	147	139	205	208	0.827	0.858236	1.73	0.075387	1.137	0.636199	0.953	0.903102	0.55	0.0144602	0.657	0.478968	0.787	0.85436	0.524	0.0158751	0.749	0.167796	0.495	0.000225048	0.895	0.860092	0.742	0.0384393	1.362	0.368451	1.272	0.0992827	1.907	0.00203518	0.944	0.816762	1.722	0.000397203
Tb927.3.2220	eIF3j	start||||max||min	73	65	112	215	317	300	107	0.507	0.378479	2.825	0.0089027	4.078	0.000384964	3.252	0.00285195	0.7	0.394263	1.444	0.646167	1.647	0.532039	2.277	0.0351043	3.258	0.0010351	4.733	1.17031e-12	6.719	1.89236e-07	3.229	2.04739e-08	4.653	9.38429e-06	0.448	0.00044121	0.306	9.1584e-07	1.446	0.113111	2.072	5.23266e-05
Tb927.11.15420	eIF3K	start||||||	157	150	129	130	158	286	171	0.97	1	2.314	0.106726	1.56	0.493106	0.847	0.85613	0.757	0.620501	0.674	0.683711	0.821	0.987192	0.642	0.418599	1.439	0.477478	0.976	0.734235	1.281	0.704303	1.426	0.0612232	1.9	0.180749	0.743	0.157832	1.086	0.557198	1.06	0.826823	1.404	0.037133
Tb927.9.4680	eIF4A1	start|||||min|max	1040	891	411	417	379	182	998	0.964	0.999111	0.461	0.126876	0.889	0.858956	0.458	0.177578	0.677	0.431233	1.929	0.424336	0.442	0.269089	0.31	0.0111149	0.138	5.13869e-06	0.268	9.20168e-14	0.393	0.0452851	0.137	9.85837e-29	0.204	0.000364965	6.935	3.34548e-26	3.541	8.12748e-12	0.949	0.848791	1.405	0.0310057
Tb927.11.8770	eIF4AIII or ATP-dependent RNA helicase FAL1 - was	start||||||	130	204	149	186	210	182	125	0.782	0.743992	1.274	0.47761	1.685	0.0634793	0.894	0.83105	1.247	0.47503	1.323	0.545547	0.7	0.531357	1.115	0.738551	1.112	0.797018	1.479	0.0348223	1.179	0.585871	1.101	0.739413	0.891	0.610685	0.859	0.545295	0.64	0.0261872	0.946	0.813992	0.761	0.105938
Tb927.11.2260	eIF4E1	start|||||min|max	95	80	80	77	68	45	135	1.021	0.98775	0.582	0.111572	0.792	0.555449	0.938	0.879938	0.663	0.16412	1.361	0.638337	0.958	0.99507	0.622	0.116818	0.37	0.000358392	0.506	0.0313189	0.759	0.423382	0.366	0.00108778	0.558	0.0596364	3.769	3.70057e-05	2.728	0.00290243	1.381	0.392291	2.091	0.0062353
Tb927.10.16070	eIF4E2	start||||min||max	36	61	20	16	14	19	47	1.207	0.909507	1	0.899569	0.697	0.415965	0.256	0.00742243	1.333	0.629869	0.697	0.700823	0.309	0.0385665	0.342	0.0225474	0.412	0.0239204	0.289	4.49844e-08	0.216	0.000489206	0.409	1.81259e-05	0.309	0.00499238	3.179	1.6911e-07	4.494	3.92799e-10	1.299	0.331698	0.977	1
Tb927.11.11770	eIF4E3	start|||||min|max	165	91	79	106	94	35	150	0.732	0.667524	0.453	0.0111863	1.107	0.648237	1.136	0.78411	0.437	0.00094444	2.446	0.0088418	0.832	0.913121	0.496	0.020381	0.164	2.93022e-11	0.404	0.000357045	0.921	0.986178	0.163	2.28003e-14	0.376	0.000517359	5.528	2.757e-12	2.226	0.00404631	0.9	0.761463	2.068	0.000255285
Tb927.6.1870	eIF4E4	start||min|max||min|max	224	176	174	290	274	145	244	0.584	0.243523	0.871	0.729884	1.594	0.104561	1.619	0.096395	0.621	0.0563202	1.83	0.111972	0.946	0.993279	1.005	0.902422	0.512	0.00685453	0.942	0.732902	1.508	0.135123	0.507	0.000112095	0.824	0.553292	2.105	5.67601e-05	1.133	0.539651	1.067	0.797065	1.724	0.000364968
Tb927.10.5020	eIF4E5	start||||||	46	51	65	66	74	86	78	0.944	0.975639	1.403	0.337514	1.358	0.33283	1.269	0.578091	0.892	0.755933	0.968	0.99746	1.198	0.916449	1.132	0.728232	1.5	0.172863	1.461	0.156718	1.627	0.0765958	1.486	0.177541	1.681	0.0765867	1.122	0.586255	1.142	0.739039	1.668	0.0793444	1.876	0.00748672
Tb927.7.1670	eIF4E6	start||||||	78	85	78	90	98	97	77	0.844	0.814044	1.304	0.396948	1.49	0.212402	1.032	0.866635	0.863	0.658335	1.142	0.880077	0.871	0.968977	0.89	0.86549	0.98	0.948236	1.126	0.624826	1.297	0.410568	0.971	0.883725	1.136	0.661643	0.996	0.984693	0.859	0.54979	0.967	0.8963	1.125	0.549888
Tb927.5.1490	eIF4G1	start|||||min|max	164	74	85	69	64	31	153	1.214	0.913539	0.374	0.0701963	0.745	0.667521	0.897	0.883594	0.361	0.0157865	1.992	0.432054	1.089	0.996835	0.324	0.0156349	0.147	2.63611e-05	0.294	0.000630253	0.811	0.764362	0.146	1.06355e-07	0.407	0.0839036	6.4	8.40032e-07	3.164	0.00281644	0.932	0.897783	2.591	0.00142981
Tb927.9.5460	eIF4G2	start|||||min|max	148	123	88	72	64	35	120	1.2	0.847178	0.409	0.0023348	0.688	0.335053	0.569	0.094083	0.658	0.122795	1.681	0.189503	0.683	0.498986	0.374	0.000267465	0.184	7.0569e-11	0.311	0.000226262	0.47	0.0119934	0.182	1.77254e-08	0.279	1.8724e-06	4.438	2.07044e-06	2.601	0.00611907	0.809	0.592137	1.233	0.461982
Tb927.8.4820	eIF4G3	start||min|max||min|max	347	246	238	399	352	203	562	0.583	0.481048	0.889	0.817448	1.378	0.409986	1.59	0.340227	0.56	0.113834	1.549	0.475046	0.926	0.993279	0.89	0.854576	0.461	0.0232192	0.719	0.129576	1.276	0.488846	0.457	1.27279e-05	0.824	0.632604	3.458	4.49685e-11	2.199	0.000188036	1.58	0.0207958	2.833	2.73494e-11
Tb927.11.10560	eIF4G4	start|||||min|max	330	194	257	272	235	90	304	0.925	0.963789	0.361	0.00742302	0.821	0.729652	1.372	0.530613	0.466	0.0150319	2.273	0.0982965	1.268	0.915401	0.639	0.253099	0.213	3.55475e-06	0.488	0.0253238	1.041	0.851191	0.212	5.54116e-07	0.458	0.0378966	4.34	5.81742e-06	1.881	0.0742559	0.918	0.857209	1.977	0.00873748
Tb927.8.4500	eIF4G5	start|||||min|max	240	102	93	76	69	25	153	1.207	0.881709	0.274	0.000866904	0.708	0.581038	0.724	0.55265	0.337	0.000347016	2.582	0.0368516	0.874	0.983494	0.244	4.41828e-05	0.081	7.95374e-13	0.21	2.10521e-05	0.619	0.33891	0.08	4.32836e-12	0.24	8.10428e-05	7.976	2.47085e-08	3.042	0.00638503	0.639	0.263957	1.9	0.0333133
Tb927.10.2770	eIF5	start|||||min|max	245	133	155	192	183	119	236	0.789	0.736006	0.802	0.532272	1.2	0.59026	1.411	0.322137	0.431	0.000228193	1.497	0.400853	1.113	0.987192	0.607	0.0893425	0.384	0.000103933	0.579	0.00227436	1.336	0.324713	0.381	4.58627e-08	0.892	0.769723	2.497	7.53231e-07	1.643	0.0105125	0.951	0.855414	2.216	1.26857e-07
Tb927.11.740	eIF5A	start||||max||	751	1091	770	1448	2210	2100	1698	0.519	0.605581	2.851	0.057062	4.187	0.0122048	1.302	0.760248	1.151	0.850671	1.469	0.786332	0.676	0.888194	1.498	0.514183	2.217	0.116069	3.276	0.000186505	2.829	0.0706297	2.197	0.006546	1.926	0.214096	1.002	0.938633	0.672	0.374373	2.201	0.00999029	1.919	0.013865
Tb927.8.1240	electron transfer flavoprotein-ubiquinone oxidoreductase, putative	start||||||	64	82	76	72	62	61	69	1.04	0.993828	0.84	0.687374	0.732	0.282409	0.855	0.785254	1.012	0.992688	0.872	0.755517	0.889	0.98188	0.865	0.717054	0.756	0.379868	0.663	0.0189503	0.651	0.111988	0.749	0.176683	0.747	0.397469	1.418	0.114748	1.602	0.0132606	1.061	0.818299	1.052	0.781135
Tb927.11.180	electron transfer flavoprotein, putative	start||||max||min	24	89	103	189	256	279	58	0.531	0.217087	2.845	0.00047025	3.395	4.3447e-05	2.08	0.0152494	2.99	4.6593e-05	1.194	0.802933	1.104	0.990103	6.22	5.88762e-11	9.395	5.06501e-16	11.277	6.98234e-16	3.75	3.20964e-06	9.306	1.0416e-14	3.142	2.52089e-05	0.254	4.85647e-06	0.209	1.12846e-06	2.362	0.00376275	0.793	0.432992
Tb927.10.12540	electron transfer protein, putative,ferredoxin, putative	start||||max||min	40	89	101	102	134	156	72	0.964	0.97538	1.613	0.11591	1.779	0.0595709	1.124	0.757823	1.787	0.0340629	1.103	0.911119	1.084	0.993279	2.009	0.010774	3.124	6.85545e-06	3.466	7.47738e-05	1.928	0.019466	3.095	0.000150126	1.748	0.0375539	0.563	0.0793043	0.503	0.0523267	1.743	0.106775	0.978	0.954869
Tb927.9.2450	electron transport protein SCO1/SCO2, putative	start||||||max	32	43	54	68	70	59	74	0.767	0.721854	1.149	0.757069	1.459	0.20339	1.552	0.218108	1.074	0.868008	1.27	0.608529	1.191	0.936867	1.666	0.0865992	1.469	0.20565	1.877	0.000646809	1.738	0.0398557	1.456	0.0735252	1.368	0.34489	1.579	0.00812667	1.225	0.416646	2.298	4.42644e-06	2.148	1.07301e-06
Tb927.11.7540	electron-transfer-flavoprotein, alpha polypeptide, putative	start||||||	47	66	63	88	94	108	72	0.689	0.502801	1.816	0.0528259	1.733	0.0613172	1.324	0.416985	1.122	0.783838	0.955	1	0.912	0.993279	1.486	0.157739	1.857	0.0284389	1.783	0.00236537	1.58	0.101675	1.84	0.00218497	1.655	0.0925	0.827	0.573696	0.853	0.508661	1.521	0.0338917	1.36	0.0601926
Tb927.7.4160	Elongase 1	start||min||||max	255	156	112	115	120	123	159	0.951	0.967306	1.143	0.700434	1.198	0.622935	0.72	0.431963	0.487	0.00193319	1.048	0.967709	0.684	0.498986	0.351	7.04128e-05	0.381	5.17483e-05	0.402	3.15188e-07	0.82	0.495588	0.378	1.36916e-08	0.782	0.36169	1.623	0.00769868	1.526	0.031427	0.613	0.00767861	1.262	0.177692
Tb927.7.4170	Elongase 2	start||min||||max	120	175	46	68	102	132	162	0.665	0.760482	2.987	0.0391729	3.171	0.035965	0.38	0.155049	1.153	0.860926	1.062	0.983319	0.252	0.0194588	0.438	0.154394	0.869	0.716177	0.928	0.495239	0.8	0.659395	0.861	0.265885	0.754	0.55564	1.533	0.00890297	1.422	0.039874	1.32	0.182162	1.148	0.405682
Tb927.7.4180	Elongase 3	start||min||||max	177	167	61	75	83	116	278	0.804	0.88072	1.983	0.167296	1.614	0.413179	0.436	0.153491	0.751	0.568669	0.814	0.847498	0.35	0.0592034	0.327	0.0160372	0.522	0.0923945	0.427	0.000446311	0.566	0.187519	0.517	0.00405531	0.695	0.373253	2.968	1.20526e-05	3.592	1.20283e-06	1.534	0.14194	2.05	0.00126952
Tb927.5.4530	Elongase 4	start|||||max|	92	188	129	88	140	249	146	1.42	0.699141	2.023	0.0421283	1.625	0.315971	0.46	0.0478931	1.617	0.16683	0.803	0.65503	0.653	0.614849	0.743	0.466899	2.135	0.0131764	1.725	0.168475	1.061	0.922174	2.115	0.0107788	1.321	0.430524	0.723	0.340993	0.887	0.998535	1.53	0.221389	0.949	0.895532
Tb927.11.190	elongation factor, putative	start||||||max	116	152	211	173	199	211	222	1.189	0.847178	1.044	0.85501	1.147	0.670221	1.118	0.812016	1.042	0.931372	1.098	0.914591	1.329	0.699651	1.165	0.656369	1.446	0.115499	1.598	0.243625	1.524	0.104979	1.433	0.329861	1.388	0.164411	1.289	0.607351	1.156	0.811536	1.847	0.172959	1.778	0.114263
Tb927.8.5770	Elongator-like Protein 3a ELP3a	start|||||max|	68	140	147	143	134	156	102	1.002	1	1.112	0.788627	0.922	0.865121	0.996	0.976331	1.633	0.0683598	0.829	0.806188	0.998	1	1.627	0.0770617	1.812	0.0180682	1.511	0.0195359	0.92	0.872589	1.795	0.00105018	1.11	0.76295	0.816	0.348201	0.97	0.825109	1.465	0.0520841	0.9	0.606655
Tb927.8.8030	emp24/gp25L/p24 family/GOLD	start||||||min	149	190	164	116	122	139	39	1.385	0.64586	0.882	0.757069	0.845	0.417849	0.599	0.141194	1.009	0.987141	0.958	0.817606	0.829	0.923483	0.604	0.0877192	0.738	0.301258	0.711	0.0195245	0.701	0.108214	0.731	0.119875	0.732	0.316441	0.354	2.27167e-09	0.364	6.42481e-06	0.259	2.46453e-15	0.258	2.45769e-17
Tb927.9.3400	endo-beta-N-acetylglucosaminidase, putative	start||||min||max	260	195	217	129	108	100	147	1.64	0.320647	0.479	0.00879964	0.432	0.00241319	0.649	0.174017	0.594	0.0379952	0.902	0.887236	1.064	0.993279	0.385	0.000158743	0.302	1.5242e-06	0.274	3.13187e-11	0.46	0.00406241	0.3	2.15731e-10	0.509	0.0122985	1.88	0.00220075	2.053	0.000783888	0.563	0.0033496	0.952	0.84743
Tb927.2.4390	endo/exonuclease Mre11 (MRE11)	start||||||	123	155	147	122	119	128	121	1.177	0.858614	0.91	0.738173	0.848	0.724665	0.771	0.530613	0.993	0.969913	0.932	0.990354	0.908	0.993279	0.766	0.380714	0.82	0.401091	0.769	0.252911	0.77	0.482867	0.813	0.203705	0.826	0.457079	1.194	0.298115	1.262	0.390057	0.97	0.916465	0.98	0.963813
Tb927.11.12090	endonuclease III, putative	start|||||max|min	28	41	47	49	57	73	25	0.931	0.975869	1.643	0.131646	1.48	0.269293	1.172	0.780046	1.17	0.661729	0.901	0.907016	1.091	0.993279	1.371	0.365945	2.096	0.00773878	1.899	0.00175577	1.614	0.134645	2.077	0.000168471	1.792	0.0484989	0.423	2.35192e-05	0.462	0.000469263	0.878	0.591796	0.753	0.110458
Tb927.10.6860	endonuclease V, putative	start||max||||min	44	68	117	97	93	110	48	1.177	0.865197	0.982	0.998772	0.82	0.54994	1.386	0.386852	1.243	0.524882	0.835	0.742861	1.631	0.223244	1.722	0.0610659	1.989	0.003936	1.671	0.00675384	1.337	0.323002	1.971	5.41413e-05	1.601	0.0469421	0.544	0.000509238	0.642	0.0334086	1.072	0.801252	0.865	0.469008
Tb927.11.7820	endonuclease/exonuclease/phosphatase, putative	start|||||min|max	88	20	21	15	14	12	48	1.392	0.862947	0.574	0.436043	0.646	0.590233	0.731	0.752135	0.178	0.00144578	1.125	0.950545	1.017	1	0.13	0.00102014	0.104	0.000131197	0.118	7.43808e-06	0.657	0.58853	0.103	9.21098e-07	0.584	0.41469	5.15	0.00053291	4.51	0.003062	0.531	0.211805	2.99	0.00690171
Tb927.10.5510	endonuclease/exonuclease/phosphatase, putative	start||||||min	76	83	112	72	65	72	31	1.522	0.497308	0.668	0.203632	0.577	0.0332606	0.843	0.758993	0.868	0.656462	0.863	0.684455	1.283	0.797187	0.732	0.341947	0.745	0.32051	0.647	0.00657655	0.74	0.205761	0.738	0.131038	0.857	0.712709	0.544	0.000649969	0.621	0.0758163	0.402	3.05984e-07	0.464	4.80301e-06
Tb927.7.2510	endoplasmatic reticulum retrieval protein, putative	start|min|||||	213	100	142	124	126	151	119	1.113	0.940234	1.108	0.767905	0.971	0.836246	1.214	0.612923	0.373	1.00383e-05	0.876	0.778522	1.352	0.642364	0.453	0.00390749	0.558	0.018361	0.492	3.43389e-05	1.313	0.451495	0.553	0.000694926	1.498	0.107063	0.985	0.916533	1.108	0.49875	0.545	0.000762061	1.467	0.0198865
Tb927.8.4890	endoplasmic reticulum oxidoreductin, Ero1, oxidises PDI	start|||min||max|min	265	198	153	88	96	220	73	1.687	0.319831	1.506	0.192873	0.735	0.251616	0.438	0.00369181	0.592	0.0357085	0.488	0.033222	0.738	0.699091	0.259	1.20344e-07	0.658	0.0630483	0.323	1.33451e-10	0.543	0.0150083	0.652	0.00709739	1.112	0.834076	0.41	2.87562e-06	0.827	0.496368	0.267	6.76006e-15	0.453	6.40407e-07
Tb927.3.4190	endosomal integral membrane protein, putative	start||||min||max	256	182	140	103	85	75	217	1.325	0.717527	0.557	0.0482374	0.514	0.0147925	0.555	0.0764232	0.563	0.0188138	0.923	0.868227	0.736	0.671288	0.313	8.65615e-06	0.231	4.27803e-09	0.214	2.47953e-17	0.378	0.000147921	0.229	3.89063e-16	0.41	0.000699307	3.64	6.95994e-12	3.884	8.25459e-13	0.832	0.405585	1.482	0.013908
Tb927.8.1940	endosomal integral membrane protein, putative	start||||min||max	157	117	162	105	83	134	164	1.508	0.459811	0.868	0.594052	0.41	0.000524496	0.877	0.78088	0.589	0.0321095	0.473	0.0214773	1.322	0.696567	0.517	0.0142267	0.676	0.0927951	0.322	1.41573e-10	0.542	0.0150679	0.67	0.014538	1.147	0.696449	1.53	0.0141783	3.188	4.9476e-10	1.025	0.934185	1.745	0.000345955
Tb927.4.1090	endosomal integral membrane protein, putative	start||||min||max	133	104	118	93	77	79	97	1.239	0.76769	0.696	0.296984	0.548	0.0491576	0.871	0.720994	0.624	0.0817324	0.788	0.658749	1.079	0.993279	0.543	0.0237903	0.468	0.00487011	0.371	2.05469e-07	0.591	0.0799145	0.464	4.97579e-05	0.751	0.420529	1.56	0.0420252	1.95	0.00161758	0.724	0.116977	1.164	0.432398
Tb927.11.3470	endosomal integral membrane protein, putative	start||||||min	73	76	96	61	57	55	39	1.542	0.491645	0.597	0.12048	0.61	0.114814	0.784	0.632318	0.824	0.52156	1.021	0.991423	1.21	0.881865	0.646	0.169006	0.595	0.0833384	0.611	0.011701	0.738	0.365059	0.59	0.00995549	0.722	0.403824	0.888	0.335808	0.856	0.465131	0.523	0.000498823	0.637	0.0116382
Tb927.10.5960	engulfment and cell motility domain 2, putative	start||||||	50	59	65	37	38	38	39	1.738	0.335445	0.6	0.111572	0.661	0.134824	0.604	0.162938	0.936	0.871483	1.103	0.999894	1.05	0.996835	0.566	0.0571778	0.589	0.0616449	0.654	0.0104788	0.694	0.148139	0.584	0.00532971	0.629	0.125456	1.3	0.263378	1.161	0.31424	0.759	0.195479	0.814	0.24761
Tb927.1.990	Enkuring domain-containig protein	start||||||	80	146	135	85	86	95	65	1.547	0.432699	0.737	0.271919	0.704	0.176689	0.569	0.0794465	1.451	0.185848	0.956	0.916494	0.88	0.971609	0.826	0.53907	0.941	0.784527	0.904	0.412772	0.62	0.0491645	0.932	0.64368	0.648	0.0839036	0.85	0.466024	0.876	0.786637	0.793	0.258233	0.548	0.000163478
Tb927.10.2890	enolase	start||||min||max	3299	2372	1732	1003	764	891	3010	1.685	0.402917	0.537	0.0539135	0.334	5.61127e-05	0.414	0.00927577	0.57	0.069005	0.622	0.14135	0.697	0.693083	0.236	1.84194e-06	0.213	1.00483e-07	0.134	2.68183e-33	0.233	7.54243e-08	0.211	2.28711e-19	0.374	0.000930242	4.244	4.97419e-16	6.718	4.01374e-29	0.897	0.636287	1.579	0.00441471
Tb927.11.16410	enolase, putative	start||||||	88	124	134	134	124	158	80	0.974	0.997262	1.239	0.541067	0.917	0.763775	1.053	0.92888	1.125	0.738451	0.74	0.546089	1.025	0.996835	1.184	0.626425	1.428	0.191554	1.063	0.8644	0.94	0.802662	1.415	0.0687749	1.27	0.442787	0.638	0.0240286	0.849	0.549464	0.903	0.677021	0.806	0.225036
Tb927.3.4850	enoyl-CoA hydratase, mitochondrial precursor, putative	start|min||||max|	87	56	81	84	101	147	91	0.932	0.997914	1.917	0.218314	1.577	0.368219	1.457	0.632601	0.519	0.124758	0.823	0.923693	1.358	0.888194	0.756	0.546253	1.351	0.632914	1.118	0.741121	2.142	0.0777288	1.338	0.523988	2.604	0.0333671	0.758	0.586981	0.907	0.786637	1.014	0.991683	1.961	0.0144313
Tb927.2.4130	enoyl-CoA hydratase/Enoyl-CoA isomerase/3-hydroxyacyl-CoA dehydrogenase, putative	start||||||	152	196	202	187	187	154	184	1.05	0.987709	0.793	0.532638	0.993	0.974868	0.941	0.938452	1.023	0.95508	1.251	0.717427	0.988	1	0.962	0.962011	0.801	0.49807	1.009	0.886047	0.98	1	0.794	0.299176	0.783	0.477115	1.512	0.0465996	1.19	0.490252	1.201	0.402495	1.178	0.363146
Tb927.11.16480	enoyl-CoA hydratase/isomerase family protein, putative	start||||||max	40	54	104	110	102	123	242	0.926	0.943532	1.235	0.481501	0.98	0.888835	1.97	0.0188132	1.089	0.845883	0.793	0.612194	1.825	0.0661588	2.146	0.00439319	2.455	0.000197308	1.959	0.00080834	1.789	0.0458495	2.433	3.44244e-07	2.255	0.0005966	2.469	6.39558e-07	3.066	1.33163e-09	6.008	2.74926e-25	5.536	2.75508e-31
Tb927.10.10250	EP2 procyclin (EP2)	start|min|||||max	20	13	241	505	470	483	1665	0.466	0.668955	2.113	0.410446	1.949	0.41715	39.771	1.25826e-07	0.495	0.331886	0.922	1	18.518	2.3563e-05	19.684	6.06802e-05	19.368	4.07262e-05	17.964	6.83227e-16	36.096	1.27719e-07	19.181	3.58685e-16	39.134	6.75844e-08	4.292	1.76856e-06	4.583	1.23453e-05	82.328	5.68258e-33	166.952	1.88599e-57
Tb927.10.1140	epsilon tubulin (TUBE1)	start||||||	63	92	95	90	92	110	67	1.04	0.966917	1.2	0.560405	1.055	0.784717	0.951	0.880558	1.171	0.637276	0.879	0.921548	0.99	1	1.114	0.838853	1.391	0.191129	1.23	0.168867	1.044	0.752018	1.379	0.0657184	1.188	0.530583	0.768	0.158593	0.861	0.324994	1.059	0.825619	0.907	0.615564
Tb927.11.670	epsinR	start||||min|max|	236	303	254	162	137	191	135	1.529	0.414116	0.786	0.485733	0.478	0.00400744	0.523	0.0258983	1.019	0.960999	0.609	0.133769	0.8	0.872969	0.533	0.0163774	0.64	0.100491	0.392	6.7838e-08	0.383	9.18764e-05	0.634	0.0162122	0.629	0.100205	0.892	0.416641	1.443	0.0422851	0.566	0.0017459	0.557	0.000269132
Tb927.10.13630	ER glucosidase II	start|||||min|max	512	434	311	199	174	152	278	1.524	0.439658	0.508	0.0149726	0.511	0.0136982	0.45	0.00420519	0.671	0.129896	1.007	0.991423	0.686	0.475378	0.302	1.92737e-06	0.234	2.33898e-09	0.237	1.32156e-15	0.351	3.48288e-05	0.232	2.01541e-16	0.348	2.44824e-05	2.314	8.07592e-06	2.264	2.22159e-05	0.537	0.000491507	0.802	0.207287
Tb927.11.8140	ER lumen retaining receptor protein, putative	start||||min||max	105	88	57	42	37	36	60	1.343	0.653004	0.65	0.202267	0.603	0.0997024	0.46	0.00909557	0.668	0.160597	0.928	0.88936	0.618	0.311585	0.308	9.88837e-06	0.269	7.56203e-07	0.251	2.51832e-13	0.373	0.000322783	0.266	1.94976e-12	0.402	0.00110086	2.125	0.000223394	2.257	6.04106e-05	0.566	0.00247291	0.85	0.368725
Tb927.4.4740	ER to golgi transport of GPI proteins OR Dihydroceramide synthase)	start|min|||||	127	88	96	100	102	116	103	0.94	0.978122	1.257	0.489139	1.151	0.657127	1.112	0.865842	0.551	0.0170479	0.915	0.944731	1.045	0.996835	0.613	0.0782619	0.724	0.175834	0.667	0.0349261	1.203	0.515299	0.717	0.0446632	1.314	0.366628	1.118	0.497848	1.203	0.44103	0.802	0.302433	1.46	0.0224973
Tb927.11.2300	ERF1 eukaryotic peptide chain release factor subunit 1, putative	start|||||min|max	213	189	144	150	145	99	223	0.936	0.963569	0.714	0.263478	1.038	0.829199	0.776	0.54413	0.705	0.194752	1.454	0.34622	0.727	0.614143	0.547	0.028732	0.366	3.01214e-05	0.535	0.00118957	0.755	0.420888	0.363	5.22215e-09	0.519	0.00958689	2.846	8.25756e-09	1.928	0.00166202	1.032	0.909413	1.468	0.0168511
Tb927.11.15290	eRF1 methyltransferase catalytic subunit, putative	start||||||	40	52	48	55	54	71	56	0.849	0.941915	1.548	0.169347	1.219	0.532681	1.042	0.981047	1.031	0.955218	0.787	0.76093	0.885	0.983358	1.074	0.994148	1.412	0.233044	1.119	0.51091	1.079	0.751132	1.399	0.0919125	1.37	0.297976	0.983	1	1.23	0.449314	1.376	0.138589	1.339	0.100546
Tb927.11.6160	ERF3 eukaryotic release factor 3, putative	start|||||min|max	241	146	131	171	158	100	342	0.745	0.804753	0.797	0.65898	1.187	0.622668	1.144	0.848205	0.481	0.0317937	1.489	0.520158	0.853	0.972247	0.551	0.123316	0.327	0.00103841	0.49	0.000460262	1.013	0.871059	0.324	1.0909e-09	0.68	0.338233	4.338	1.88549e-14	2.87	4.82704e-07	1.407	0.0936618	2.933	2.9059e-12
Tb927.11.4200	ERGIC53 paralogue, lectin-like, ER quality control	start|||||min|max	287	224	226	203	167	99	311	1.082	0.978025	0.456	0.00777712	0.622	0.116466	0.889	0.866635	0.619	0.0609955	1.363	0.618991	0.962	0.996835	0.55	0.0395911	0.272	3.18171e-07	0.373	6.9777e-08	0.598	0.0682811	0.269	1.20293e-12	0.439	0.00286135	3.956	6.83007e-13	2.86	5.95789e-08	1.066	0.79551	1.727	0.000450857
Tb927.4.3290	ESAG2-like	start||||||	0	1	0	0	0	1	0	0.367	0.973013	4.769	0.722023	1.114	1	0.345	0.811154	1.332	0.940942	0.234	0.936548	0.127	0.863255	0.46	0.790698	0.804	0.809441	0.189	0.383146	0.141	0.602253	0.797	0.624042	0.604	0.728696	0.216	0.489631	0.911	0.969353	0.172	0.18064	0.13	0.052841
Tb927.4.3280	ESAG2, putative	start||||||	1	1	0	0	0	0	0	#VALUE!	0.708962	0.564	0.849945	0.767	0.895594	0	0.296688	1.9	0.792219	1.361	1	0.395	0.970619	0	0.298368	0.423	0.684045	0.579	0.518196	0.303	0.555357	0.419	0.407193	0.223	0.477115	0.535	0.739641	0.387	0.780206	0.224	0.187717	0.118	0.0128706
Tb927.10.9500	ESAG3, putative	start||||||min	85	54	55	40	45	44	2	1.35	0.743992	0.838	0.703382	0.976	0.857432	0.73	0.509467	0.498	0.00827176	1.164	0.944731	0.985	0.996835	0.363	0.000552091	0.411	0.00117741	0.482	3.49503e-05	0.961	0.771656	0.407	2.12071e-06	0.826	0.62971	0.044	4.13665e-49	0.037	5.66615e-46	0.018	9.00797e-80	0.036	8.26583e-62
Tb927.2.2020	ESAG3, putative	start|min|max||||min	57	33	129	95	95	96	14	1.334	0.741208	0.773	0.36275	0.796	0.515067	2.817	0.000154745	0.456	0.00149745	1.029	0.950545	3.758	5.65693e-08	1.284	0.383574	1.324	0.343106	1.372	0.0886134	2.99	2.33778e-05	1.312	0.178966	2.904	2.52269e-05	0.18	3.57607e-19	0.172	1.01362e-18	0.236	4.6768e-16	0.519	0.00011118
Tb927.10.4370	ESAG3, putative	start|min|||max||min	10	7	29	24	26	20	3	1.198	0.862136	0.712	0.432166	1.043	0.983289	3.495	0.000321255	0.551	0.0575762	1.465	0.642169	4.187	1.07564e-06	1.926	0.0782619	1.642	0.0743524	2.419	9.67603e-05	4.366	3.0053e-06	1.627	0.0100034	2.98	6.61703e-05	0.187	5.46725e-15	0.126	9.58713e-18	0.305	2.97561e-08	0.555	0.00506065
Tb927.5.340	ESAG5-related protein, putative	start|||||max|min	45	152	219	212	198	241	83	1.007	1	1.146	0.634272	0.906	0.74962	1.376	0.364676	2.678	5.09795e-05	0.791	0.617832	1.385	0.567813	3.684	4.22266e-07	4.252	8.01657e-10	3.381	4.64203e-11	1.255	0.465153	4.212	5.38669e-17	1.588	0.0473758	0.437	3.10171e-06	0.544	0.00374717	1.841	0.000856412	0.69	0.0385658
Tb927.9.15890	ESAG5, putative	start|min|max||min|max|min	156	92	194	104	79	189	39	1.832	0.219767	1.017	0.976985	0.31	1.43171e-06	1.103	0.860318	0.467	0.00127861	0.305	1.34908e-05	2.021	0.014302	0.515	0.0163774	0.96	0.908817	0.294	1.44839e-07	0.627	0.0241455	0.951	0.875933	2.056	0.00283118	0.256	1.01038e-07	0.825	0.999704	0.243	9.56642e-09	0.522	0.00633192
Tb927.2.1920	ESAG5, putative	start||||min|max|min	145	120	246	129	105	219	32	1.866	0.16022	0.929	0.858907	0.359	4.11497e-05	1.052	0.978815	0.653	0.110091	0.387	0.00112685	1.963	0.0200917	0.687	0.167053	1.192	0.447235	0.464	4.01601e-06	0.705	0.129147	1.181	0.29509	1.824	0.0101367	0.183	2.20433e-21	0.467	0.000941647	0.217	4.17665e-19	0.332	5.0632e-12
Tb927.4.810	ESAG5, putative	start||||||min	100	154	141	103	101	134	22	1.344	0.716527	0.984	1	0.764	0.275337	0.652	0.295404	1.217	0.571147	0.776	0.492716	0.877	0.978213	0.794	0.546966	1.05	0.805277	0.82	0.159324	0.67	0.0972341	1.041	0.74972	0.863	0.708779	0.211	5.44238e-18	0.268	6.52649e-10	0.22	1.8934e-18	0.181	4.37605e-25
Tb927.6.2850	ESAG8-associated protein, putative (PIE8)	start|||||min|max	118	28	21	14	15	7	119	1.458	0.613062	0.353	0.00237413	0.838	0.640566	0.469	0.0220897	0.192	6.70219e-13	2.374	0.0705034	0.683	0.511008	0.09	1.21602e-17	0.046	1.55751e-25	0.111	1.36973e-28	0.573	0.0539959	0.046	2.01926e-47	0.241	2.35913e-06	21.739	2.30073e-46	9.021	3.02005e-27	0.997	0.998418	5.216	1.16261e-26
Tb927.1.3670	ESAG8, putative	start||||||	55	113	88	51	50	52	44	1.681	0.310003	0.618	0.143142	0.622	0.0799187	0.44	0.00420519	1.619	0.0906031	1.006	0.920971	0.739	0.753382	0.712	0.215134	0.74	0.378733	0.749	0.0790412	0.46	0.00267726	0.733	0.177889	0.457	0.00638889	1.056	0.938864	1.034	0.710981	0.775	0.226559	0.48	9.779e-06
Tb927.1.5220	ESAG9, putative	start|max|||||min	0	113	11	10	8	6	0	1.132	0.883716	0.585	0.120162	0.592	0.113439	0.083	2.55204e-16	#VALUE!	8.4542e-66	1.012	0.978754	0.094	3.4128e-16	#VALUE!	3.9618e-25	#VALUE!	4.92933e-23	#VALUE!	2.99113e-26	0.056	1.84165e-20	#VALUE!	7.26199e-29	0.055	7.22206e-21	0	3.84462e-32	0	1.51238e-28	#VALUE!	NA	0	8.48013e-102
Tb927.9.7420	ESAG9, putative	start|max|||||	0	5	0	0	0	0	0	#VALUE!	NA	#VALUE!	NA	#VALUE!	NA	0	0.696723	#VALUE!	0.491996	#VALUE!	NA	0	0.879313	#VALUE!	NA	#VALUE!	NA	#VALUE!	NA	0	0.566259	#VALUE!	NA	0	0.502222	#VALUE!	NA	#VALUE!	NA	#VALUE!	NA	0	9.42576e-15
Tb927.5.120	ESAG9, putative	start||||||max	67	97	0	0	0	0	0	#VALUE!	NA	#VALUE!	NA	#VALUE!	NA	0	2.29711e-49	1.136	0.756774	#VALUE!	NA	0	2.50288e-59	0	2.09154e-46	0	3.49751e-51	0	5.8962e-77	0	3.12383e-49	0	9.75771e-88	0	3.51608e-54	#VALUE!	0.367721	#VALUE!	0.565212	0.001	1.50985e-109	0.001	1.58236e-117
Tb927.7.170	ESAG9, putative	start|min|max|min|max||min	88	0	57	0	122	99	5	199.413	8.74428e-40	1.83	0.0342291	4.618	7.46873e-09	#VALUE!	0.00882384	0	1.14183e-118	2.524	0.00387319	#VALUE!	4.79283e-95	0.002	5.79371e-51	0.892	0.63173	2.265	2.95109e-05	#VALUE!	2.23118e-131	0.884	0.479689	#VALUE!	2.2576e-109	0.062	1.30136e-37	0.024	9.21419e-60	0.055	6.20589e-45	#VALUE!	5.59557e-60
Tb927.9.7370	ESAG9, putative	start|min|||max||min	15	0	15	27	74	44	1	0.56	0.34664	3.004	0.000383038	8.454	1.17034e-12	#VALUE!	2.00399e-62	0	6.11069e-64	2.814	0.00454403	#VALUE!	2.35446e-55	1.362	0.342675	2.29	0.00362399	6.485	8.23459e-21	#VALUE!	2.54465e-97	2.27	2.20948e-05	#VALUE!	1.90369e-77	0.035	4.52161e-49	0.012	2.66215e-75	0.079	9.75875e-32	#VALUE!	1.30982e-23
Tb927.5.4620	ESAG9, putative	start|max||min|max||min	5	63	38	22	98	99	1	1.732	0.437156	2.753	0.000459793	4.962	7.125e-09	0.334	0.000678567	10.475	6.64637e-20	1.803	0.118101	0.579	0.195011	3.5	4.90789e-06	16.683	1.97848e-24	30.255	9.66435e-55	2.871	8.83106e-05	16.532	2.46085e-40	1.593	0.131792	0.015	1.34323e-69	0.008	2.50426e-84	0.252	3.47079e-09	0.024	5.72953e-66
Tb927.9.7340	ESAG9, putative	start||||max||min	2	35	55	83	130	109	0	0.654	0.981541	2.04	0.807297	3.457	0.722449	2.317	0.817597	16.774	0.448056	1.695	0.962814	1.514	0.993279	38.86	0.28322	51.827	0.159272	88.407	1.78466e-44	5.236	0.517255	51.394	3.33804e-39	3.09	0.595049	0	1.62713e-72	0	4.00747e-77	0	7.50239e-16	0	5.6879e-58
Tb927.1.5080	ESAG9, putative	start|min|||max||min	24	14	31	25	32	34	1	1.239	0.837345	1.12	0.790417	1.319	0.393214	1.755	0.191741	0.468	0.00958727	1.178	0.775436	2.174	0.0377945	0.822	0.600572	1.14	0.72046	1.352	0.0980141	2.868	0.000245196	1.13	0.606212	2.434	0.00241575	0.039	1.4425e-43	0.032	3.42964e-46	0.044	2.02054e-44	0.094	1.02018e-28
Tb927.1.1660	ESCO acetyltransferase domain-containing protein	start|||||max|min	28	78	106	94	91	117	34	1.11	0.971062	1.146	0.759954	0.888	0.710229	1.171	0.612923	2.256	0.00154688	0.775	0.663285	1.3	0.759484	2.643	0.000162078	3.361	1.69769e-06	2.62	4.08602e-07	1.154	0.682255	3.33	3.49557e-11	1.49	0.163731	0.366	1.87075e-07	0.465	0.000253632	1.218	0.381153	0.542	0.000301938
Tb927.2.4930	esterase, putative	start||||min||max	49	35	32	30	27	32	64	1.045	0.993828	1.023	0.913718	0.768	0.529557	0.826	0.764918	0.575	0.0470429	0.751	0.65503	0.864	0.975451	0.475	0.0186776	0.508	0.0180437	0.384	0.0017268	0.664	0.254483	0.503	0.0194249	0.884	0.814257	2.535	0.00235893	3.325	0.000212535	1.276	0.516105	2.227	0.00144739
Tb927.5.1140	Ethanolamine kinase 1	start|||||min|max	148	158	127	126	109	63	193	0.984	0.979545	0.516	0.0633107	0.775	0.558056	0.781	0.703706	0.845	0.661016	1.501	0.504791	0.769	0.86359	0.66	0.286782	0.336	0.000292769	0.507	0.000304216	0.596	0.133984	0.333	2.02166e-09	0.397	0.00353969	3.876	8.59777e-13	2.543	2.25804e-06	1.289	0.212623	1.529	0.00694417
Tb927.10.13290	ethanolamine phosphotransferase (EPT)	start||||min||	132	91	77	61	54	55	60	1.234	0.847178	0.743	0.388139	0.638	0.202595	0.661	0.363247	0.546	0.033199	0.859	0.871292	0.816	0.930474	0.361	0.000936773	0.331	7.14349e-05	0.286	3.40687e-11	0.521	0.0414569	0.328	4.75864e-10	0.607	0.0990949	1.377	0.107208	1.579	0.0359374	0.452	8.30229e-06	0.83	0.314279
Tb927.11.5070	ethanolamine phosphotransferase (EPT) (TbGPI13)	start||||||	149	151	190	159	139	133	103	1.17	0.883716	0.728	0.303206	0.674	0.213315	1.03	0.916179	0.803	0.432629	0.926	0.936548	1.205	0.879313	0.827	0.602482	0.705	0.18911	0.656	0.0319464	0.812	0.577063	0.698	0.0515017	0.877	0.738231	0.981	0.856294	1.044	0.955769	0.685	0.0525838	0.855	0.457282
Tb927.11.14140	ethanolamine-phosphate cytidylyltransferase (TbECT)	start||||min||max	175	156	106	103	96	97	155	0.995	0.987978	0.954	0.951917	0.913	0.718943	0.647	0.303866	0.708	0.243889	0.957	0.89637	0.643	0.405491	0.458	0.00915959	0.435	0.00169654	0.419	5.1594e-07	0.588	0.0436244	0.431	2.80809e-06	0.614	0.0963944	2.015	0.000267489	2.073	7.4928e-05	0.868	0.530215	1.23	0.258732
Tb927.8.3220	exonuclease, putative	start|||||min|max	183	170	173	209	204	103	163	0.808	0.771456	0.613	0.15087	1.231	0.462189	1.206	0.621032	0.737	0.278922	2.008	0.0644496	0.974	0.996835	0.889	0.780087	0.44	0.0024865	0.889	0.663601	1.199	0.470389	0.436	1.6161e-05	0.597	0.105502	2.019	0.000781974	0.991	0.872367	0.881	0.600434	1.199	0.294784
Tb927.3.5150	exonuclease, putative	start||||||	56	83	74	90	98	85	49	0.792	0.764072	1.22	0.750823	1.542	0.191937	1.07	0.852644	1.186	0.657442	1.264	0.609499	0.847	0.953639	1.268	0.435715	1.225	0.742084	1.557	0.0449606	1.305	0.427007	1.214	0.677854	1.033	0.838706	0.713	0.299939	0.556	0.012496	0.866	0.564622	0.733	0.117448
Tb927.11.16000	exonuclease, putative	start||||||	43	61	50	47	46	65	31	1.025	0.984149	1.375	0.275302	0.987	0.876629	0.754	0.509907	1.123	0.774036	0.718	0.414852	0.773	0.855383	0.847	0.623292	1.193	0.462327	0.862	0.326685	0.763	0.303997	1.182	0.302261	1.063	0.753898	0.588	0.0032246	0.807	0.522253	0.695	0.0821162	0.621	0.00662375
Tb927.11.14340	exportin 1 (XPO1)	start||||||	149	184	177	168	165	124	147	1.025	1	0.732	0.33739	0.982	0.968425	0.896	0.866699	0.982	0.957909	1.34	0.536717	0.918	0.993279	0.879	0.758343	0.66	0.119616	0.89	0.701121	0.901	0.858822	0.654	0.0229854	0.672	0.164136	1.487	0.0494405	1.093	0.846643	0.972	0.917096	0.994	0.984611
Tb927.3.5620	FACT complex subunit SPT16, involved in pol II trasncription initiation, histone H2A/B dissociation from chromatin	start|||||min|max	364	296	258	222	212	185	377	1.136	0.949567	0.747	0.502166	0.842	0.749824	0.733	0.598251	0.644	0.243308	1.127	0.905686	0.833	0.956589	0.472	0.0475002	0.401	0.00571013	0.454	1.57207e-05	0.701	0.390588	0.397	1.0609e-07	0.622	0.190267	2.566	2.1797e-07	2.242	3.62397e-05	1.019	0.940438	1.587	0.00421931
Tb927.3.2580	Fam5 cell surface protein	start|min|max||min|max|min	2	1	66	18	15	32	1	3.524	0.232208	0.503	0.264301	0.221	0.00142415	21.096	1.88066e-08	0.298	0.0362406	0.439	0.134572	74.341	1.26677e-17	6.292	0.000850317	11.154	1.68983e-06	4.92	0.026344	16.407	2.42181e-05	11.051	1.83003e-06	37.398	2.97138e-13	0.013	4.96433e-13	0.03	9.90392e-07	0.148	0.00136164	0.499	0.217883
Tb927.9.2840	Fam77 cell surface phylome protein	start|min||||max|min	82	0	3	1	2	3	1	2.88	0.969296	1.019	0.982872	0.812	0.982383	3.263	0.794403	0.003	0.155982	0.797	0.986732	9.399	0.900514	0.01	0.386222	0.03	0.426551	0.024	2.03447e-06	7.636	0.567743	0.03	4.02269e-06	9.581	0.477115	0.301	0.114115	0.371	0.316465	0.009	5.57835e-09	2.861	0.108412
Tb927.3.5540	FAP133, Component of the IFT dynein motor	start||||||	104	128	149	107	99	113	74	1.352	0.653277	0.791	0.48838	0.666	0.116849	0.82	0.640237	0.981	0.963231	0.842	0.656832	1.109	0.978213	0.805	0.481467	0.861	0.660736	0.729	0.0449649	0.739	0.205544	0.853	0.48343	0.878	0.738379	0.828	0.265138	0.969	0.87274	0.706	0.0862594	0.723	0.0599133
Tb927.7.3360	Farnesyl-pyrophosphate synthase	start||||||max	55	85	86	98	85	85	96	0.85	0.8942	1.038	0.973335	0.9	0.787773	1.137	0.841041	1.223	0.543418	0.867	0.881373	0.967	0.996835	1.391	0.343301	1.227	0.527623	1.071	0.745709	0.871	0.684489	1.216	0.383893	1.004	0.939135	1.412	0.0475612	1.604	0.0219549	1.717	0.00429671	1.409	0.042501
Tb927.8.6000	fatty acid desaturase, putative	start|||||min|max	379	288	165	215	219	137	375	0.75	0.657632	0.863	0.783179	1.448	0.165913	0.732	0.433712	0.601	0.0346226	1.677	0.198984	0.549	0.060435	0.44	0.00178122	0.285	3.06734e-07	0.48	0.000148631	0.795	0.499261	0.282	1.77981e-11	0.474	0.0050567	3.432	3.86044e-10	2.016	0.000877448	0.968	0.889262	1.616	0.00335899
Tb927.2.3080	fatty acid desaturase, putative,oleate desaturase, putative	start|||min|||	275	213	192	148	182	153	203	1.261	0.820349	0.83	0.688834	1.216	0.658226	0.683	0.388462	0.614	0.0881586	1.464	0.572971	0.861	0.968977	0.419	0.00439319	0.439	0.00441226	0.646	0.0107263	1.047	0.947531	0.435	3.22017e-06	0.715	0.357189	1.669	0.00955479	1.123	0.506809	0.726	0.104155	1.187	0.295993
Tb927.6.3000	fatty acid desaturase, putative,sphingolipid delta 4 desaturase, putative	start||||||min	108	144	113	108	130	125	50	1.022	1	1.156	0.713312	1.452	0.270691	0.737	0.492177	1.059	0.930253	1.256	0.725816	0.753	0.747948	0.78	0.464045	0.922	0.67108	1.165	0.663271	1.093	0.882185	0.913	0.5482	0.87	0.578939	0.486	0.000782665	0.381	3.84863e-05	0.444	3.23393e-05	0.42	2.10706e-06
Tb927.9.4190	fatty acyl CoA syntetase 1 (ACS1)	start|||||min|max	344	221	184	166	137	95	314	1.082	0.964329	0.536	0.0333659	0.639	0.107164	0.735	0.452195	0.508	0.00450253	1.192	0.882617	0.796	0.860599	0.374	0.000169397	0.217	8.26339e-10	0.26	4.45605e-14	0.508	0.00798257	0.215	2.54589e-17	0.427	0.00131784	4.183	2.84175e-14	3.458	3.12915e-11	0.899	0.65582	1.774	0.000228677
Tb927.8.5080	fatty-acid amide hydrolase 2, putative (H sapeiens E-115)	start||||||min	109	155	163	133	114	62	32	1.201	0.848187	0.393	0.00148547	0.626	0.111619	0.834	0.696504	1.129	0.745827	1.591	0.391168	1.001	1	0.942	0.869052	0.445	0.00286274	0.711	0.0628421	0.626	0.0865625	0.441	2.5209e-05	0.394	0.000722695	0.672	0.0103794	0.416	2.37035e-05	0.296	3.56087e-12	0.263	4.31336e-16
Tb927.7.890	FDXA Ferredoxin	start||||max||	25	28	39	69	73	80	39	0.546	0.340803	2.189	0.00777991	2.17	0.00871025	2.37	0.0109997	0.895	0.785044	0.991	1	1.294	0.813261	2.121	0.0189837	2.535	0.000408353	2.528	1.45876e-06	2.808	0.000149101	2.513	7.33239e-07	2.834	6.08173e-05	0.608	0.0169545	0.604	0.0212262	1.527	0.0343616	1.712	0.00122708
Tb927.10.2710	ferredoxin, putative	start||||||	13	20	20	22	19	15	11	0.882	0.913539	0.767	0.532012	0.931	0.891885	1.078	0.848578	1.26	0.596128	1.213	0.845485	0.951	0.996835	1.358	0.393969	0.919	0.84724	1.122	0.655843	0.885	0.798978	0.911	0.717938	0.73	0.407083	0.947	0.794942	0.769	0.306569	0.863	0.581955	0.687	0.0572223
Tb927.6.3320	ferric reductase transmembrane protein, putative	start|||||max|min	22	51	62	46	46	101	22	1.326	0.76769	1.712	0.0896851	0.796	0.398168	0.88	0.871493	1.797	0.0387978	0.465	0.0275397	1.167	0.946721	1.581	0.117627	3.59	1.31847e-06	1.677	0.0244748	0.928	0.693842	3.556	1.6196e-11	1.998	0.0126704	0.269	2.32036e-11	0.571	0.0240074	0.957	0.847779	0.535	0.000226169
Tb927.11.4430	ferric reductase, putative,ferric reductase transmembrane component, putative	start|||min|||max	140	116	92	73	79	75	124	1.228	0.827348	0.853	0.660947	0.991	0.974868	0.616	0.180271	0.655	0.10853	1.162	0.85588	0.757	0.780414	0.403	0.000899729	0.422	0.000641461	0.494	0.000119968	0.75	0.346001	0.419	1.12675e-06	0.645	0.123247	2.071	0.000123862	1.756	0.00501669	0.867	0.53699	1.329	0.0874053
Tb927.7.6460	FG-GAP repeat protein, putative,intergrin alpha chain protein, putative	start||||min||max	224	139	172	114	95	88	156	1.481	0.474139	0.531	0.0172782	0.481	0.00752218	0.802	0.558819	0.492	0.00281245	0.904	0.912644	1.187	0.921025	0.395	0.000296389	0.311	9.61921e-07	0.283	3.27124e-12	0.571	0.0386119	0.308	7.93748e-12	0.631	0.0661866	2.228	6.68268e-06	2.426	4.56676e-06	0.686	0.0538152	1.397	0.040766
Tb927.11.16110	FG-GAP repeat protein, putative,intergrin alpha chain protein, putative	start||||min||max	301	207	232	179	149	187	250	1.264	0.736765	0.841	0.552504	0.546	0.0364436	0.847	0.680798	0.545	0.0115077	0.649	0.356128	1.072	0.993279	0.462	0.00276944	0.491	0.00260153	0.321	6.86103e-10	0.585	0.0609377	0.487	2.04316e-05	0.901	0.698634	1.673	0.0038993	2.538	2.73544e-06	0.814	0.333251	1.499	0.0119297
Tb927.1.1340	FG-GAP repeat protein, putative,intergrin alpha chain protein, putative	start||||||	82	130	118	96	77	70	91	1.196	0.869313	0.623	0.142618	0.532	0.0267404	0.719	0.450136	1.26	0.456604	0.854	0.74888	0.859	0.954116	0.905	0.847373	0.674	0.193181	0.579	0.00338104	0.457	0.0035693	0.668	0.0518367	0.535	0.0297075	1.634	0.0223035	1.884	0.00161979	1.091	0.731279	0.87	0.433702
Tb927.3.3640	FG-GAP repeat protein, putative,intergrin alpha chain protein, putative	start||||||	72	103	78	80	68	51	73	0.955	0.992775	0.671	0.277534	0.777	0.476959	0.757	0.469587	1.144	0.69016	1.157	0.906689	0.723	0.639692	0.866	0.641664	0.555	0.0450522	0.646	0.0245116	0.561	0.0432987	0.55	0.00315622	0.485	0.0132538	1.839	0.00468047	1.566	0.034057	1.012	0.968674	0.887	0.501838
Tb927.11.11720	FG-GAP repeat protein, putative,intergrin alpha chain protein, putative	start||||||	111	115	175	139	117	136	134	1.237	0.807132	0.805	0.528967	0.587	0.0456559	1.185	0.671639	0.817	0.471672	0.729	0.429829	1.466	0.408866	0.969	0.950324	0.965	0.987173	0.708	0.0439894	0.861	0.581936	0.956	0.941412	1.18	0.435786	1.238	0.353525	1.671	0.00613558	1.183	0.454733	1.452	0.0155247
Tb927.6.2020	FG-GAP repeat protein, putative,intergrin alpha chain protein, putative	start||||||	78	98	99	101	95	93	95	0.955	1	0.978	0.977289	0.958	1	1.011	0.931979	1.001	0.987034	0.98	0.991397	0.966	0.996835	1.012	0.912583	0.945	0.888655	0.932	0.947107	0.925	0.952899	0.937	0.816614	0.945	0.885087	1.276	0.309263	1.283	0.455901	1.195	0.510288	1.198	0.435982
Tb927.10.7500	fibrillarin (NOP1)	start||||||	223	244	220	403	420	299	365	0.531	0.24228	1.425	0.353957	2.144	0.0113426	1.622	0.18752	0.866	0.718162	1.504	0.345138	0.861	0.953639	1.404	0.28871	1.062	1	1.608	0.115905	1.846	0.0405661	1.053	0.967555	1.227	0.696799	1.505	0.114746	0.986	0.969353	1.585	0.164447	1.836	0.0221951
Tb927.10.14750	fibrillarin, putative	start||||max||min	272	326	347	721	916	618	445	0.47	0.0492525	1.863	0.0215792	3.447	7.84901e-07	2.169	0.0031841	0.948	0.896922	1.85	0.0601791	1.019	1	2.056	0.00390505	1.799	0.0209527	3.349	4.37136e-10	3.511	1.85233e-07	1.783	0.00367127	1.898	0.0134016	0.891	0.748557	0.475	0.000457815	1.589	0.0243489	1.682	0.00291717
Tb927.9.1750	Fibronectin-domain protein (interdomain contacts, cytokine receptor motif) but not a fibronectin homologue	start|||||min|max	1582	453	405	261	198	78	703	1.517	0.444441	0.199	1.95327e-08	0.357	0.000463143	0.562	0.0622669	0.227	3.50185e-11	1.795	0.137384	0.853	0.935342	0.128	4.3661e-15	0.038	3.40696e-31	0.07	0.000435582	0.304	1.97252e-05	0.038	1.73663e-05	0.17	2.97763e-11	11.893	0.00109708	6.526	0.0187306	0.454	0.349262	2.005	0.274452
Tb927.10.16100	FK506-binding protein (FKBP)-type peptidyl-prolyl isomerase	start||||||	549	904	523	451	435	425	474	1.132	0.880161	0.846	0.682218	0.869	0.507001	0.487	0.0106582	1.308	0.330159	1.028	0.923693	0.552	0.0674922	0.638	0.0959457	0.61	0.063996	0.631	0.00947434	0.48	0.0014629	0.605	0.0197267	0.466	0.00309761	1.4	0.182522	1.341	0.102001	0.846	0.513669	0.649	0.0164909
Tb927.10.15600	FKBP-type peptidyl-prolyl cis-trans isomerase, conserved	start||||max||min	21	39	34	48	53	41	21	0.679	0.537538	1.289	0.519409	1.874	0.0332193	1.201	0.643066	1.491	0.224015	1.453	0.385139	0.816	0.913937	1.791	0.0523899	1.569	0.151024	2.294	1.09929e-05	1.529	0.125958	1.555	0.0380174	1.052	0.973672	0.636	0.0478448	0.431	3.81763e-05	0.988	0.975732	0.665	0.030899
Tb927.10.15590	FKBP-type peptidyl-prolyl cis-trans isomerase, conserved	start|||min|||	83	75	72	60	60	67	48	1.181	0.847178	0.978	0.921127	0.91	0.899493	0.782	0.553021	0.714	0.250059	0.93	0.992353	0.924	0.993279	0.559	0.0413177	0.645	0.0822995	0.604	0.0169578	0.84	0.729006	0.639	0.0100652	0.904	0.708257	0.885	0.59575	0.937	0.581071	0.565	0.00224213	0.795	0.190147
Tb927.7.3420	FKBP12 (TOR complex)	start|min|||||max	82	50	83	76	76	102	84	1.067	0.949567	1.293	0.559111	0.983	0.947349	1.49	0.320522	0.485	0.00300473	0.76	0.700886	1.589	0.27974	0.723	0.266245	0.997	0.79803	0.762	0.390787	1.562	0.116931	0.987	0.792568	2.054	0.0114784	1.01	0.80747	1.308	0.45627	0.997	0.986593	2.062	0.00605167
Tb927.3.2310	flagellar component,PACRGA	start||||min||	172	200	190	136	121	150	149	1.356	0.65013	0.825	0.481848	0.603	0.0613927	0.667	0.242255	0.924	0.841093	0.731	0.509711	0.904	0.988909	0.616	0.0825146	0.69	0.114148	0.507	0.000100671	0.545	0.0172786	0.683	0.0202622	0.746	0.22798	1.254	0.183111	1.69	0.0052395	0.857	0.501474	0.93	0.698416
Tb927.8.4050	flagellar membrane protein that interacts with FLA1, similar to FLA3	start|||max||min|max	102	146	212	421	350	154	453	0.492	0.208051	0.754	0.556156	1.401	0.29524	2.827	0.00111076	1.132	0.820719	1.858	0.198703	1.391	0.76098	3.2	0.000188284	1.188	0.496041	2.221	0.241802	1.95	0.0221567	1.177	0.770141	1.049	0.74113	3.799	0.072507	2.014	0.426331	4.473	0.0448964	3.962	0.0188009
Tb927.11.12150	flagellar protein essential for flagellar pocket biogenesis (BILBO1)	start|||||min|max	228	151	123	119	102	57	255	1.009	0.98887	0.482	0.0563746	0.728	0.543479	0.769	0.595321	0.526	0.0611878	1.512	0.492716	0.776	0.888194	0.405	0.00929937	0.197	9.63831e-07	0.299	1.41309e-08	0.565	0.16374	0.195	9.24016e-16	0.374	0.00452122	5.671	1.44704e-16	3.695	4.75149e-09	1.106	0.691275	2.108	1.69656e-05
Tb927.1.2670	flagellar protein PF16	start||||min||max	276	225	220	131	113	134	239	1.644	0.319904	0.633	0.0920185	0.466	0.00239931	0.567	0.0552912	0.649	0.096294	0.736	0.447039	0.932	0.993279	0.368	6.45174e-05	0.383	4.75269e-05	0.283	4.08529e-13	0.434	0.000527502	0.38	1.41616e-08	0.59	0.0328267	2.247	5.58246e-06	3.009	1.27271e-09	0.853	0.484755	1.319	0.105543
Tb927.10.13960	flagellar protein PF20	start||||||	118	115	148	119	107	147	119	1.21	0.798474	1.043	0.973288	0.692	0.26235	1.02	0.978268	0.768	0.395518	0.664	0.435522	1.234	0.878166	0.784	0.370874	0.989	0.893519	0.66	0.0404325	0.854	0.690707	0.98	0.802531	1.287	0.444331	1.013	0.834036	1.503	0.0693983	0.992	0.977761	1.296	0.162385
Tb927.8.4640	flagellar protofilament ribbon protein, putative	start|min|||||max	223	90	175	200	158	129	271	0.853	0.884695	0.765	0.404903	0.717	0.269892	2.166	0.00924087	0.322	1.94238e-07	0.937	0.922043	1.848	0.0498917	0.697	0.198875	0.455	0.00152906	0.429	3.02302e-06	1.324	0.322787	0.451	7.54042e-06	1.414	0.146855	2.667	1.15634e-07	2.804	7.7386e-08	1.202	0.391719	3.749	3.32056e-19
Tb927.3.3690	flagellar radial spoke protein-like, putative	start|||||min|max	308	240	235	159	138	108	259	1.442	0.540849	0.477	0.0100437	0.538	0.0239644	0.648	0.210165	0.618	0.0603157	1.127	0.930556	0.935	0.993279	0.401	0.000455714	0.276	2.83288e-07	0.313	1.12465e-10	0.502	0.00874112	0.273	1.11356e-12	0.446	0.00269761	3.03	7.22796e-09	2.649	3.89789e-07	0.828	0.394644	1.343	0.0796332
Tb927.3.1110	flagellar transport protein, putative (PIFTA1)	start|||||min|max	227	245	211	177	158	111	222	1.167	0.842963	0.544	0.0368942	0.703	0.278677	0.706	0.305668	0.853	0.630942	1.291	0.655021	0.824	0.888194	0.602	0.0561721	0.383	0.00014459	0.497	0.0002146	0.579	0.0542631	0.379	1.05804e-07	0.448	0.00242733	2.526	1.42862e-06	1.927	0.00143654	0.958	0.873197	1.127	0.541423
Tb927.3.5490	flagellar transport protein, putative (PIFTB2)	start||||min||max	247	231	252	158	123	177	156	1.563	0.409868	0.733	0.284149	0.376	6.10848e-05	0.666	0.244506	0.741	0.302088	0.513	0.0237584	1.042	0.996396	0.494	0.00842866	0.566	0.0204802	0.292	4.19545e-13	0.392	6.1933e-05	0.561	0.000889463	0.763	0.321752	1.11	0.63168	2.13	1.20095e-05	0.622	0.0112439	0.843	0.317639
Tb927.3.3000	flagellar transport protein, putative (PIFTC3)	start||||min||max	219	204	175	108	97	92	135	1.586	0.404146	0.545	0.0279238	0.523	0.0129871	0.517	0.0312006	0.739	0.289542	0.959	0.914591	0.819	0.888194	0.382	0.000250281	0.33	5.81566e-06	0.319	8.41721e-11	0.429	0.000659819	0.327	2.44821e-10	0.447	0.00149877	1.847	0.00119368	1.896	0.000590549	0.604	0.00625793	0.82	0.246193
Tb927.10.8940	Flagellum tageting protein KHARON1	start|||||min|max	1348	1002	800	484	384	166	949	1.615	0.344523	0.215	1.95327e-08	0.385	6.46517e-05	0.472	0.00595142	0.589	0.0300577	1.788	0.325005	0.763	0.728641	0.278	1.70796e-07	0.097	2.16747e-20	0.174	6.95123e-19	0.294	1.14152e-07	0.096	4.62782e-28	0.164	1.09673e-12	7.299	6.42577e-20	4.021	4.31675e-12	0.7	0.116605	1.192	0.377115
Tb927.2.2720	FlaK protein kinase, putative	start|||||min|max	157	110	117	84	69	38	142	1.369	0.602507	0.332	9.47318e-05	0.499	0.0248566	0.742	0.384572	0.559	0.0220589	1.506	0.345502	1.015	1	0.414	0.000662657	0.188	7.52636e-11	0.285	7.44766e-10	0.507	0.0229785	0.186	1.4353e-17	0.337	4.06204e-05	4.821	1.01202e-14	3.154	1.31507e-07	0.899	0.685223	1.615	0.00542902
Tb927.3.830	flap endonuclease-1 (FEN-1), putative	start||||max||	67	78	113	139	169	169	138	0.797	0.874146	1.565	0.35352	1.885	0.109614	1.739	0.287906	0.923	0.865134	1.204	0.767318	1.386	0.830395	1.605	0.286887	2.003	0.075103	2.426	0.0010705	2.613	0.00617385	1.985	0.0213141	2.17	0.0465755	1.001	0.82376	0.819	0.488662	1.987	0.0198377	2.159	0.00144741
Tb927.9.6710	flavoprotein monooxygenase, putative	start||||min||	82	71	123	61	52	76	55	1.958	0.117997	0.643	0.126321	0.383	0.000706111	0.838	0.588802	0.693	0.196359	0.595	0.235466	1.64	0.229342	0.58	0.0372765	0.731	0.232189	0.438	2.61671e-05	0.628	0.125958	0.724	0.0801061	1.055	0.873815	0.927	0.755416	1.535	0.0569131	0.672	0.0562989	0.972	0.925541
Tb927.8.3620	folate transporter, ESAG10, putative	start||min||max||	235	320	169	280	300	251	238	0.589	0.251496	1.552	0.111772	2.032	0.00796604	0.859	0.842018	1.079	0.884193	1.309	0.60199	0.506	0.02561	0.927	0.93094	0.847	0.493947	1.115	0.626246	1.028	0.929193	0.839	0.296583	0.785	0.375708	1.197	0.316654	0.9	0.679172	1.004	0.993162	0.934	0.834285
Tb927.10.7520	folylpolyglutamate synthase, putative (FPGS)	start||||||	64	110	85	72	64	81	77	1.147	0.851489	0.996	0.934439	0.713	0.332018	0.642	0.16926	1.362	0.287135	0.716	0.501846	0.737	0.690193	0.875	0.612249	0.999	0.884115	0.72	0.13061	0.525	0.0263451	0.99	0.864863	0.733	0.342137	1.191	0.553954	1.638	0.0273688	1.179	0.486655	0.869	0.408296
Tb927.11.3090	FOR20	start|||||max|	32	56	48	52	65	82	43	0.899	0.969296	1.776	0.262269	1.742	0.302693	0.913	0.945777	1.41	0.544671	0.981	0.99746	0.821	0.983494	1.288	0.658156	2.056	0.0987383	2.029	0.000119578	1.43	0.47449	2.037	4.2303e-05	1.458	0.415281	0.647	0.0155858	0.649	0.0299237	1.317	0.210969	0.938	0.6807
Tb927.7.5220	Forkhead Kinase	start|||||min|max	255	239	233	144	115	75	149	1.587	0.409868	0.332	4.5706e-05	0.393	0.000525177	0.588	0.11128	0.743	0.295773	1.181	0.839824	0.933	0.993279	0.437	0.00198226	0.23	3.403e-09	0.274	2.02993e-08	0.367	0.000104886	0.228	9.55464e-11	0.31	4.1426e-06	2.572	8.40761e-05	2.144	0.00233011	0.587	0.0291552	0.793	0.322698
Tb927.5.2300	formin, putative	start|||||min|max	136	89	59	67	67	37	85	0.86	0.953346	0.651	0.215167	1.214	0.506308	0.737	0.323811	0.517	0.00864802	1.864	0.118101	0.634	0.311585	0.381	0.000130559	0.213	2.81185e-09	0.4	0.00210833	0.769	0.454256	0.211	8.45742e-08	0.413	0.00132453	2.853	0.000713513	1.507	0.263312	0.603	0.102359	1.171	0.638467
Tb927.11.5740	formin, putative	start|||||min|max	116	101	92	69	63	38	78	1.289	0.767839	0.43	0.00352143	0.668	0.21215	0.674	0.311425	0.69	0.179302	1.553	0.35004	0.869	0.956589	0.465	0.00631698	0.258	1.15982e-07	0.403	1.19449e-06	0.58	0.0586101	0.256	1.08187e-13	0.374	0.000211362	2.619	5.66489e-07	1.662	0.0144686	0.669	0.044364	0.974	0.942865
Tb927.9.9730	FP45	start||||max||	59	67	102	117	118	95	99	0.847	0.918676	0.972	0.995933	1.237	0.430369	1.71	0.230534	0.901	0.793173	1.272	0.645871	1.448	0.665388	1.54	0.276696	1.268	0.397644	1.623	0.0101373	1.791	0.0280456	1.256	0.250201	1.407	0.224915	1.329	0.285672	1.029	0.802001	1.669	0.0299104	1.859	0.00116874
Tb927.3.1000	frataxin	start||||max||	30	44	45	83	81	67	52	0.529	0.198411	1.574	0.167764	1.892	0.0260719	1.85	0.0428463	1.164	0.694121	1.202	0.706828	0.979	1	2.153	0.00523776	1.793	0.0391043	2.168	2.73862e-05	1.852	0.0211022	1.776	0.00334952	1.541	0.156181	0.958	1	0.785	0.229294	1.701	0.00640384	1.467	0.0214591
Tb927.10.4520	fructose- 2,6- bisphosphatase-like protein	start||||||	80	115	149	131	123	110	119	1.11	0.944698	0.763	0.459508	0.831	0.634893	1.119	0.779229	1.143	0.710031	1.089	0.934941	1.242	0.863916	1.279	0.396559	1.084	0.636328	1.188	0.313189	1.033	0.854911	1.074	0.52308	0.948	1	1.36	0.186325	1.23	0.413455	1.461	0.0535952	1.282	0.143418
Tb927.9.8720	fructose-1,6-bisphosphatase (FBPase)	start||||||min	189	248	286	286	251	235	88	0.976	0.993828	0.856	0.725995	0.818	0.461506	1.128	0.783152	1.043	0.921473	0.955	0.881861	1.101	0.98188	1.176	0.607568	0.983	0.908862	0.945	0.652267	0.901	0.664617	0.974	0.904946	0.943	1	0.469	4.5185e-06	0.483	0.000469263	0.456	5.65093e-06	0.439	1.93901e-07
Tb927.10.5620	fructose-bisphosphate aldolase, glycosomal (ALD)	start||||min||max	4891	8267	2566	1245	816	780	913	2.011	0.0900889	0.315	1.28352e-05	0.166	2.4264e-15	0.148	1.29223e-15	1.339	0.287915	0.528	0.00317041	0.297	3.8762e-07	0.197	2.67698e-11	0.125	2.90328e-17	0.066	9.05655e-46	0.049	1.21443e-36	0.124	3.81794e-26	0.094	1.20283e-21	1.499	0.111208	2.799	5.78789e-10	0.186	1.97188e-20	0.139	1.03101e-29
Tb927.3.4500	fumarate hydratase, class I (FHc)	start||||max|min|max	55	111	50	101	133	86	390	0.487	0.0900889	1.776	0.0309714	3.526	2.11008e-06	0.888	0.882468	1.611	0.0817324	1.985	0.0645618	0.432	0.00330845	1.43	0.182385	1.236	0.404922	2.468	0.436095	1.523	0.146826	1.225	0.847778	0.767	0.365776	5.893	0.12954	2.924	0.413761	7.217	0.109787	4.495	0.114264
Tb927.11.5050	fumarate hydratase, class I (FHm)	start|max|min||||max	60	190	79	90	101	88	198	0.858	0.836547	1.155	0.669413	1.542	0.259202	0.463	0.0505995	2.499	0.00130894	1.336	0.734482	0.398	0.0055645	1.158	0.566643	1.148	0.63173	1.542	0.0572549	0.613	0.092631	1.137	0.480856	0.459	0.00882471	2.868	6.36283e-08	2.115	0.000105146	3.261	7.31664e-11	1.309	0.119849
Tb927.10.9250	G-actin binding protein, putative, CAP/Srv2p, putative	start||||||	121	175	146	146	142	117	126	0.974	0.97538	0.832	0.600989	1.011	0.99043	0.822	0.742623	1.14	0.722509	1.215	0.781549	0.801	0.875832	0.938	0.94561	0.759	0.33057	0.928	0.708882	0.809	0.492723	0.752	0.142766	0.666	0.155058	1.369	0.123238	1.11	0.630766	1.03	0.903418	0.906	0.670122
Tb927.4.2350	G-actin binding protein, putative, twinfilin, putative	start||||||	47	57	67	58	50	71	48	1.127	0.930422	1.104	0.775961	0.692	0.211259	0.995	0.990696	0.959	0.90812	0.627	0.247398	1.121	0.972247	0.954	0.936592	1.187	0.521771	0.748	0.107316	0.776	0.37381	1.176	0.370639	1.238	0.42991	0.856	0.411758	1.345	0.132785	1.006	0.991683	1.053	0.806156
Tb927.10.6650	G10 protein homologue, putative, unknown function	start|max|||||min	35	88	66	78	79	87	40	0.82	0.817105	1.376	0.2976	1.319	0.420506	0.873	0.829216	1.987	0.00893294	0.958	0.960472	0.716	0.655823	1.735	0.0501747	1.958	0.00724367	1.888	0.000758633	0.945	0.874452	1.94	0.000149902	0.985	0.986128	0.577	0.00300935	0.593	0.0123743	1.119	0.639912	0.565	0.000563912
Tb927.11.14590	G5-IP eIF4G5 interacting protein	start|||||min|	263	282	289	245	252	189	191	1.148	0.917029	0.68	0.199727	0.962	0.951604	0.852	0.785254	0.848	0.589323	1.415	0.458244	0.978	1	0.723	0.31673	0.564	0.0238511	0.803	0.287133	0.941	0.916876	0.559	0.00120775	0.666	0.149121	1.279	0.256326	0.891	0.545894	0.715	0.090717	0.846	0.376985
Tb927.10.12370	gamma-glutamylcysteine synthetase (GCS)	start||||||	94	128	104	173	162	122	157	0.589	0.282347	1.227	0.510426	1.567	0.106363	1.316	0.420008	1.078	0.855176	1.278	0.62156	0.775	0.774164	1.419	0.201215	1.024	0.978599	1.317	0.13104	1.214	0.480179	1.015	1	0.95	0.84984	1.607	0.00830341	1.239	0.356886	1.631	0.00986116	1.518	0.00950441
Tb927.11.11340	gamma-tubulin complex subunit or spindle pole body component alp6, putative	start||||||	98	134	125	119	119	124	97	1.027	0.99628	1.035	0.902753	1.025	0.906861	0.87	0.786016	1.085	0.833633	0.991	1	0.893	0.97829	0.944	0.890836	1.003	0.971685	1	0.919447	0.916	0.866577	0.993	0.993803	0.924	0.838706	0.983	0.891316	0.977	0.838601	0.977	0.926144	0.903	0.604193
Tb927.10.9770	gamma-tubulin complex subunit, or spindle pole body protein, putative (GCP2)	start||||||	130	140	150	132	121	117	140	1.107	0.930422	0.814	0.560405	0.78	0.54994	0.924	0.870155	0.856	0.625687	0.958	0.994257	1.023	0.996835	0.792	0.440716	0.713	0.215853	0.688	0.0875708	0.798	0.58853	0.707	0.0675354	0.833	0.594417	1.505	0.0394143	1.547	0.0613488	1.064	0.805451	1.247	0.198095
Tb927.3.910	gamma-tubulin,tubulin gamma chain	start|||||min|max	69	73	81	65	59	44	70	1.211	0.819674	0.564	0.0407078	0.708	0.252955	0.867	0.747456	0.844	0.594966	1.255	0.724797	1.05	0.993279	0.732	0.290043	0.5	0.00557511	0.632	0.0120896	0.744	0.309952	0.496	6.30257e-05	0.593	0.0479207	2.006	0.00016491	1.575	0.0229774	0.995	0.977761	1.182	0.352444
Tb927.2.2570	GAP2	start|min|||max||min	44	18	29	32	33	33	12	0.869	0.975639	1.228	0.792425	1.328	0.691957	1.768	0.501947	0.321	0.0235621	1.081	0.958829	1.536	0.864224	0.568	0.349707	0.606	0.326474	0.659	0.0438343	2.04	0.19465	0.6	0.0048133	1.887	0.245746	0.447	0.000135637	0.407	3.84865e-05	0.268	2.4942e-12	0.839	0.442464
Tb927.10.13280	GCN1 homologue, possibly involved in translation control	start|||||min|max	881	253	255	247	204	96	608	1.005	1	0.39	0.301932	0.676	0.758446	0.956	1	0.227	0.0417608	1.734	0.739967	0.962	1	0.217	0.0704155	0.085	0.0015209	0.149	0.0034606	0.65	0.728781	0.084	0.000100668	0.375	0.252133	8.244	0.0011849	4.682	0.0284914	0.696	0.659485	3.072	0.0342933
Tb927.11.13990	GDP-L-fucose synthetase, putative	start|||||max|	53	90	76	83	79	122	69	0.893	0.943532	1.679	0.0808598	1.049	0.933452	0.906	0.819257	1.35	0.325046	0.625	0.281285	0.809	0.879313	1.223	0.597878	1.833	0.020475	1.152	0.536219	0.849	0.586629	1.817	0.00116991	1.358	0.304143	0.7	0.0877117	1.104	0.630694	1.272	0.26616	0.945	0.80153
Tb927.8.2050	GDP-Man pyrophosphorylase	start||||||	174	194	209	209	209	196	132	0.974	0.995783	0.977	0.956247	1.071	0.775171	1.056	0.926242	0.883	0.735525	1.097	0.865496	1.029	0.996835	0.933	0.844301	0.888	0.66869	0.979	0.935916	1.102	0.664795	0.879	0.498624	1.005	1	0.839	0.353656	0.754	0.10965	0.738	0.128367	0.839	0.28917
Tb927.10.15490	GDP-mannose 4,6 dehydratase, putative	start||||||	87	140	108	127	132	112	91	0.833	0.820919	1.079	0.875547	1.361	0.271992	0.89	0.871493	1.272	0.468918	1.261	0.601935	0.742	0.72311	1.132	0.669719	1.018	0.979395	1.291	0.133403	1.009	0.884845	1.008	0.932096	0.8	0.388712	1.018	0.832294	0.795	0.209768	1.027	0.93364	0.81	0.271676
Tb927.8.560	GEM1, putative	start||||||max	69	123	137	117	130	140	135	1.134	0.9167	1.067	0.859244	1.13	0.704171	0.937	0.926242	1.405	0.250059	1.059	0.932096	1.062	0.993279	1.316	0.36366	1.592	0.0620319	1.696	0.003133	1.2	0.492384	1.577	0.00966951	1.133	0.653976	1.218	0.303637	1.133	0.635482	1.922	0.000305607	1.372	0.0509553
Tb927.9.5710	general transcription factor IIB (28G16.400)	start||||||	49	79	81	80	76	93	48	0.986	1	1.204	0.56127	0.965	0.913782	0.993	1	1.281	0.448727	0.802	0.694526	0.98	1	1.273	0.457476	1.511	0.102253	1.219	0.343728	0.946	0.882177	1.497	0.02135	1.18	0.531018	0.645	0.0168259	0.793	0.299707	0.966	0.885911	0.757	0.119784
Tb927.10.10770	Generative cell specific 1 protein, putative (GCS1)	start||||||max	97	170	86	116	124	124	169	0.723	0.615366	1.502	0.101769	1.658	0.0743135	0.667	0.295899	1.389	0.26458	1.104	0.944731	0.482	0.0176753	0.927	0.872468	1.006	0.806798	1.118	0.732927	0.8	0.497336	0.997	0.858765	0.724	0.366628	1.748	0.140484	1.559	0.242245	1.743	0.11351	1.259	0.442546
Tb927.4.690	geranylgeranyl transferase type II beta subunit, putative	start||max||||	39	68	93	78	74	79	47	1.165	0.877345	0.887	0.712985	0.814	0.482838	1.121	0.802429	1.388	0.283259	0.918	0.890585	1.307	0.750189	1.557	0.140944	1.609	0.0644528	1.485	0.0600284	1.064	0.926659	1.594	0.00920985	1.159	0.608192	0.735	0.107815	0.789	0.354091	1.171	0.520895	0.847	0.371649
Tb927.4.4680	GINS complex subunit Psf3, replication initiation	start||||max||min	18	35	38	44	66	69	25	0.834	0.926103	1.908	0.241654	2.558	0.0743143	1.213	0.782325	1.574	0.432124	1.34	0.786332	1.011	1	1.909	0.211287	3.037	0.0157324	4.094	4.73399e-13	2.585	0.0479407	3.008	7.2378e-09	1.929	0.175126	0.45	8.85604e-05	0.331	1.43769e-07	1.354	0.178154	0.863	0.500101
Tb927.11.16770	glucosamine-6-phosphate isomerase, putative	start||||max||min	52	80	84	87	119	110	48	0.944	0.950921	1.369	0.294275	1.939	0.0364926	1.074	0.813203	1.202	0.601898	1.416	0.598331	1.014	0.996835	1.291	0.353803	1.669	0.0399276	2.377	1.82969e-05	1.966	0.0252175	1.653	0.00405784	1.388	0.199773	0.546	0.0009693	0.38	9.67673e-06	0.902	0.664028	0.753	0.116376
Tb927.7.5560	glucosamine-fructose-6-phosphate aminotransferase, putative	start||||||	100	108	167	175	186	149	104	0.931	0.924919	0.926	0.886827	1.264	0.475484	1.584	0.129605	0.861	0.654992	1.366	0.580318	1.475	0.483629	1.364	0.241151	1.176	0.495537	1.615	0.0113295	1.865	0.0207606	1.165	0.348903	1.365	0.201184	0.879	0.445524	0.634	0.0295163	1.024	0.933816	1.194	0.335762
Tb927.4.2290	glucose transporter, putative	start|min|||||	102	75	96	106	93	106	84	0.882	0.872764	1.149	0.587951	0.895	0.667678	1.389	0.320522	0.586	0.0335321	0.779	0.52262	1.225	0.875832	0.814	0.614878	0.824	0.585112	0.646	0.0098606	1.096	0.889844	0.817	0.391639	1.407	0.125804	1.001	0.840945	1.267	0.17352	0.818	0.37627	1.4	0.0344726
Tb927.10.2490	glucose-6-phosphate 1-dehydrogenase (G6PD)	start|||||min|	160	127	170	160	152	105	106	1.034	0.98032	0.645	0.157807	0.915	0.895531	1.235	0.658733	0.629	0.0738937	1.419	0.44028	1.276	0.844855	0.777	0.383269	0.517	0.0101423	0.739	0.154761	1.167	0.522274	0.513	0.000220174	0.823	0.574647	1.26	0.321422	0.874	0.419873	0.646	0.019345	1.03	0.921259
Tb927.1.3830	glucose-6-phosphate isomerase, glycosomal (PGI)	start||||min||max	1032	975	516	300	242	259	264	1.68	0.28983	0.523	0.0156703	0.389	5.30783e-05	0.301	1.67994e-06	0.75	0.308075	0.743	0.323001	0.505	0.0243754	0.225	1.24132e-09	0.198	1.58072e-11	0.148	1.18812e-24	0.196	1.88929e-12	0.196	8.18293e-18	0.264	5.08297e-08	1.274	0.32684	1.688	0.00258084	0.25	8.23841e-15	0.335	3.98739e-11
Tb927.9.5900	glutamate dehydrogenase (GDH)	start|||max||min|max	129	133	201	366	336	111	1042	0.537	0.861111	0.573	0.731835	1.642	0.71796	2.714	0.501947	0.815	0.860926	2.864	0.658639	1.457	0.987192	2.212	0.537193	0.681	0.792967	1.96	0.0565178	2.391	0.428372	0.674	0.327505	0.835	0.983904	11.917	4.05579e-12	4.099	5.81314e-05	8.035	1.64632e-10	9.892	1.09609e-16
Tb927.5.3800	glutamine hydrolysing (not ammonia-dependent) carbomoyl phosphate synthase, putative	start|||||min|max	932	273	300	328	292	132	760	0.894	0.97885	0.454	0.373972	0.915	0.964371	1.175	0.885774	0.232	0.0243754	2.017	0.643947	1.05	1	0.273	0.086488	0.111	0.00165824	0.224	0.00124287	0.961	1	0.11	2.13822e-06	0.476	0.376253	7.457	3.06937e-05	3.642	0.00947474	0.817	0.751964	3.532	0.00102182
Tb927.7.4970	glutamine synthetase, putative	start||||max||	35	117	182	350	384	324	343	0.506	0.49564	1.874	0.2836	2.487	0.0898605	2.941	0.0424873	2.666	0.05368	1.328	0.781549	1.489	0.869991	7.841	2.28182e-05	7.44	2.4507e-05	9.934	1.37013e-14	3.705	0.00656256	7.37	8.18942e-12	2.791	0.0380189	1.313	0.228292	0.974	1	9.679	7.13867e-16	3.643	3.75701e-08
Tb927.7.6940	glutaminyl cyclase, putative	start||||min||	127	180	161	104	91	91	105	1.521	0.523824	0.587	0.086346	0.517	0.0156557	0.565	0.117822	1.12	0.777111	0.88	0.77031	0.859	0.958656	0.633	0.158081	0.565	0.0409115	0.5	0.000128646	0.444	0.00197934	0.56	0.00303129	0.505	0.0166058	1.451	0.112225	1.624	0.0142293	0.813	0.337829	0.728	0.0740604
Tb927.9.5210	glutaminyl-tRNA synthetase, putative (28G16.175)	start||||||	265	275	261	246	228	281	257	1.041	0.970672	1.123	0.745935	0.865	0.708687	0.873	0.733263	0.822	0.536113	0.77	0.656455	0.909	0.987192	0.718	0.227223	0.839	0.469357	0.65	0.0231453	0.786	0.442796	0.831	0.273199	1.02	1	1.144	0.45596	1.463	0.0724773	0.951	0.841022	1.161	0.440668
Tb927.6.4590	glutamyl-tRNA synthetase, putative	start|||min|||max	380	361	285	204	215	279	589	1.367	0.599563	1.023	0.955979	0.854	0.565127	0.553	0.0456697	0.751	0.304463	0.835	0.775803	0.756	0.735246	0.416	0.000499175	0.581	0.0133298	0.488	0.087559	0.646	0.0808924	0.576	0.149725	0.774	0.239528	2.604	0.0205225	3.071	0.0132701	1.5	0.441659	2.003	0.072946
Tb927.1.1770	glutaredoxin, putative	start||||max||	15	32	41	31	41	50	28	1.275	0.88072	1.268	0.585901	1.354	0.631994	0.938	1	1.692	0.164891	1.068	1	1.196	0.9486	1.587	0.181124	2.567	0.00360961	2.757	0.000306436	1.62	0.298484	2.543	0.000109798	1.517	0.222039	0.694	0.164383	0.64	0.235955	1.765	0.0372397	1.047	0.867384
Tb927.11.1370	glutaredoxin, putative	start|||||max|min	31	48	61	61	95	152	63	0.978	1	2.604	0.118888	2.295	0.247297	1.262	0.794403	1.224	0.833633	0.881	0.910723	1.234	0.978213	1.544	0.532188	3.931	0.0110712	3.484	1.30793e-05	2.832	0.100856	3.893	8.44696e-08	3.212	0.0267721	0.512	0.0146665	0.573	0.134173	1.995	0.0117957	1.636	0.0285823
Tb927.11.15920	glutathione peroxidase, putative	start||||max||min	18	35	55	54	80	111	24	1	1	2.112	0.00856226	2.092	0.0156651	1.483	0.283734	1.545	0.139905	0.991	0.969897	1.484	0.475378	2.292	0.00351299	4.84	5.75212e-10	4.822	7.9914e-16	3.104	4.38716e-05	4.794	7.32084e-18	3.133	4.01532e-06	0.27	2.69187e-12	0.268	3.14687e-10	1.294	0.272913	0.84	0.328003
Tb927.7.4000	glutathione synthetase, putative	start||||||	103	113	154	140	110	108	156	1.073	0.957403	0.728	0.325943	0.568	0.0321386	1.218	0.65444	0.871	0.661673	0.78	0.539701	1.307	0.740747	1.061	0.896647	0.829	0.561455	0.65	0.0109714	0.742	0.245114	0.822	0.366493	0.952	0.983989	1.832	0.00166673	2.315	5.77461e-06	1.505	0.032243	1.734	0.000325735
Tb927.7.3500	glutathione-S-transferase/glutaredoxin, putative	start||||max||	98	221	203	275	343	359	310	0.721	0.769657	1.851	0.189395	2.192	0.0936832	1.221	0.729135	1.789	0.191429	1.184	0.890585	0.881	0.993279	2.185	0.0635319	2.918	0.00725103	3.476	2.61522e-11	1.931	0.149546	2.891	3.52513e-09	1.631	0.282799	1.076	0.529024	0.895	0.785806	3.112	2.97436e-11	1.745	0.00036386
Tb927.11.8820	glutathionylspermidine synthetase, putative	start||||||min	109	97	144	106	101	145	34	1.332	0.712468	1.047	0.934269	0.716	0.22638	1.065	0.866699	0.709	0.208542	0.684	0.365596	1.418	0.529244	0.755	0.400948	1.054	0.905984	0.725	0.0563067	1.015	0.966625	1.044	0.896962	1.485	0.139529	0.292	2.32991e-11	0.42	3.83216e-05	0.304	4.00676e-12	0.431	1.84584e-07
Tb927.10.6880	glyceraldehyde 3-phosphate dehydrogenase, cytosolic (GAP)	start||||min||max	457	247	213	150	124	194	240	1.38	0.653277	0.954	0.860668	0.506	0.00496927	0.595	0.145368	0.429	0.00058666	0.53	0.0377807	0.822	0.921025	0.255	5.06906e-07	0.336	1.67913e-05	0.179	1.08163e-23	0.416	0.000222925	0.333	1.46224e-10	0.784	0.380918	1.553	0.015231	2.884	4.19332e-10	0.517	0.000188066	1.211	0.317137
Tb927.6.4280	glyceraldehyde 3-phosphate dehydrogenase, glycosomal (GAPDH)	start||||min||max	5766	6577	2751	1544	1034	1676	3277	1.739	0.217087	0.636	0.0776572	0.211	1.17034e-12	0.23	7.72308e-10	0.904	0.752979	0.332	2.13485e-06	0.4	0.000482338	0.208	6.61048e-11	0.23	2.14709e-10	0.077	9.70188e-50	0.084	1.45131e-27	0.228	4.84264e-18	0.254	6.1545e-09	2.446	3.81894e-07	7.265	3.59982e-32	0.558	0.000854145	0.619	0.00267515
Tb927.9.9820	glyceraldehyde-3-phosphate dehydrogenase, putative	start||||min|max|	163	155	191	136	114	195	136	1.377	0.613062	1.07	0.987298	0.522	0.0113815	0.855	0.727555	0.755	0.328014	0.488	0.0364798	1.177	0.919694	0.645	0.121597	0.951	0.682133	0.467	1.05212e-05	0.614	0.0508662	0.942	0.517872	1.259	0.565949	0.872	0.744977	1.761	0.0022168	0.821	0.364784	1.092	0.672194
Tb927.9.12550	glycerol kinase, glycosomal (glk1)	start||||min||max	2387	3191	3338	2706	2086	2591	2442	1.203	0.837017	0.808	0.523968	0.477	0.00148373	0.831	0.698866	1.059	0.866305	0.59	0.0652583	0.999	1	0.88	0.737351	0.856	0.654529	0.508	1.84784e-05	0.477	0.0010146	0.848	0.48343	0.808	0.521185	1.183	0.519125	1.976	5.454e-05	1.004	0.994885	0.951	0.782159
Tb927.10.15910	glycerol uptake protein, putative	start||||||min	241	218	136	77	76	115	42	1.72	0.312291	0.888	0.716013	0.592	0.0573955	0.345	0.00011205	0.718	0.223745	0.667	0.328652	0.593	0.197089	0.248	6.69835e-08	0.378	5.95629e-05	0.254	2.83996e-14	0.351	4.04765e-05	0.375	1.62164e-08	0.527	0.0120087	0.455	1.67315e-05	0.672	0.0728309	0.17	7.53952e-25	0.238	7.28688e-19
Tb927.10.3100	Glycerol-3-phosphate acyltransferase	start||||||	78	93	121	90	79	67	67	1.316	0.712468	0.572	0.0589484	0.608	0.0983141	0.944	0.917468	0.951	0.889931	1.062	0.967631	1.242	0.873549	0.897	0.752286	0.676	0.156769	0.722	0.0910344	0.755	0.363269	0.67	0.0346431	0.711	0.257665	1.276	0.259388	1.183	0.450022	0.855	0.513298	0.902	0.633336
Tb927.1.1130	glycerol-3-phosphate dehydrogenase (FAD-dependent), in TAO complex	start||||||	86	85	105	116	110	112	141	0.887	0.966789	1.104	0.724479	1.061	0.750407	1.33	0.595321	0.784	0.415124	0.961	1	1.18	0.935342	1.043	0.974272	1.021	0.891522	0.987	0.809151	1.251	0.308875	1.012	0.875004	1.303	0.280234	1.589	0.0175291	1.629	0.0371827	1.609	0.0120209	2.058	2.40516e-06
Tb927.11.7380	glycerol-3-phosphate dehydrogenase (FAD-dependent), mitochondrial, TAO complex	start|||||min|max	659	489	265	129	101	72	217	2.001	0.0903309	0.279	2.12353e-06	0.298	3.00483e-06	0.259	4.25945e-08	0.588	0.0300678	1.067	1	0.518	0.0341465	0.152	1.99769e-14	0.085	2.17938e-22	0.091	8.53194e-38	0.154	4.26733e-14	0.084	7.28516e-40	0.145	1.47303e-14	3.864	1.08757e-12	3.568	1.5356e-11	0.326	2.97436e-11	0.556	0.000258112
Tb927.8.3530	glycerol-3-phosphate dehydrogenase [NAD ], glycosomal	start||||min||max	1854	1433	1443	1166	961	1481	2145	1.207	0.801137	1.071	0.836945	0.573	0.00747265	0.796	0.549968	0.613	0.0452708	0.535	0.014179	0.961	0.997294	0.489	0.00486982	0.632	0.0615105	0.34	0.00184944	0.551	0.00305966	0.626	0.235698	1.029	0.87683	1.852	0.134578	3.409	0.00108671	1.158	0.776646	1.895	0.0651598
Tb927.11.2920	glycerolphosphate mutase, putative	start|||||max|	42	79	74	81	75	102	50	0.9	0.950638	1.43	0.25313	0.996	0.984206	1.004	1	1.507	0.190539	0.697	0.479569	0.903	0.993279	1.512	0.223507	1.945	0.0113177	1.363	0.113226	0.899	0.781534	1.927	0.000114639	1.291	0.350131	0.614	0.00580287	0.868	0.533289	1.182	0.480948	0.787	0.171896
Tb927.11.9670	glycine synthase, putative (GCVT1)	start||||||	72	90	90	85	75	97	103	1.04	0.953346	1.125	0.74706	0.764	0.519398	0.918	0.790255	0.999	1	0.679	0.509711	0.955	0.996835	0.917	0.707756	1.073	0.827097	0.733	0.203225	0.729	0.40733	1.063	0.780215	1.074	0.838163	1.329	0.131332	1.929	0.00324706	1.414	0.0862594	1.42	0.0385678
Tb927.10.15410	glycosomal malate dehydrogenase (gMDH)	start||||||max	43	115	94	148	147	127	1353	0.619	0.874146	1.416	0.761582	1.681	0.651511	1.272	0.846839	2.12	0.513693	1.187	0.950511	0.787	0.993279	2.695	0.33102	2.361	0.345076	2.82	0.228076	1.322	0.763753	2.339	0.310049	1.114	0.907248	13.514	0.00274731	11.209	0.00880026	31.606	0.000140942	14.958	0.000139606
Tb927.2.4210	glycosomal phosphoenolpyruvate carboxykinase (PEPCK)	start||||min||max	299	255	218	252	216	201	1178	0.847	0.964329	0.963	0.971387	0.889	0.876211	0.967	1	0.675	0.603066	0.924	0.963753	0.819	0.993279	0.653	0.617365	0.532	0.326612	0.495	0.330333	0.728	0.679836	0.528	0.36786	0.788	0.771312	7.469	0.0066289	7.963	0.00775941	3.941	0.0772038	5.854	0.00365068
Tb927.4.4050	glycosomal transporter (GAT1)	start||||min||	318	286	226	217	195	204	244	1.017	1	0.94	0.900876	0.815	0.655323	0.745	0.561632	0.711	0.269749	0.868	0.88936	0.758	0.8101	0.53	0.0480765	0.506	0.013733	0.442	1.0998e-05	0.618	0.152943	0.502	6.8118e-05	0.712	0.27981	1.516	0.0252261	1.721	0.0091203	0.761	0.187717	1.074	0.681032
Tb927.11.3130	glycosomal transporter (GAT2)	start|||||min|max	174	69	102	81	70	43	169	1.23	0.883861	0.441	0.139957	0.604	0.428771	1.147	0.919696	0.315	0.0061398	1.369	0.779481	1.411	0.879313	0.361	0.0314177	0.196	0.000411849	0.27	8.05037e-05	0.852	0.903173	0.194	3.83923e-07	0.623	0.445316	4.976	1.77185e-06	3.58	0.000328873	0.967	0.958068	3.08	1.76222e-05
Tb927.11.1070	glycosomal transporter (GAT3)	start|||min|||max	301	214	185	119	116	129	217	1.526	0.437156	0.725	0.273778	0.662	0.117558	0.542	0.0432955	0.564	0.0187187	0.913	0.845485	0.827	0.900364	0.305	2.73637e-06	0.338	6.24567e-06	0.31	1.84115e-11	0.547	0.0142782	0.335	3.25356e-10	0.599	0.0481632	2.13	3.51431e-05	2.297	5.27314e-06	0.713	0.0888982	1.269	0.16232
Tb927.11.10370	glycosyl hydrolase-like protein	start|min||max||min|max	223	134	193	245	224	87	268	0.769	0.864802	0.468	0.183099	1.133	0.795827	1.782	0.36872	0.479	0.111967	2.423	0.235466	1.37	0.921164	0.854	0.816268	0.307	0.0116683	0.749	0.167286	1.553	0.340683	0.304	1.18146e-10	0.641	0.477657	3.919	8.41023e-13	1.593	0.0282143	1.193	0.419284	2.497	7.6649e-10
Tb927.11.10670	glycosyl hydrolase, putative	start|||||min|max	99	125	107	135	126	48	113	0.771	0.68923	0.463	0.00895771	1.168	0.516114	1.063	0.832922	0.998	0.967619	2.523	0.00367156	0.819	0.887253	1.061	0.803936	0.379	0.000178017	0.961	0.932211	0.957	0.942098	0.375	1.14322e-07	0.379	0.00030435	3.01	1.0772e-08	1.175	0.675151	1.129	0.609757	1.135	0.441005
Tb927.11.9990	glycosyl transferase-like protein	start||||||	43	59	56	63	56	72	49	0.874	0.924919	1.351	0.367158	0.946	0.812272	1.036	0.967546	1.087	0.833633	0.7	0.435522	0.906	0.993279	1.127	0.774761	1.331	0.325285	0.938	0.623929	0.857	0.551972	1.318	0.16727	1.224	0.533242	0.849	0.489125	1.194	0.327643	1.119	0.655335	1.033	0.889262
Tb927.6.1960	glycosyltransferase family 28 protein, putative	start||||||	62	86	74	68	61	69	72	1.068	0.948795	0.964	0.941086	0.794	0.474852	0.77	0.500447	1.113	0.786444	0.823	0.734482	0.822	0.909892	0.857	0.599501	0.882	0.68354	0.73	0.0961571	0.652	0.133704	0.874	0.516405	0.792	0.450141	1.306	0.199183	1.563	0.0292162	1.141	0.601794	1.029	0.896837
Tb927.11.3900	glycosyltransferase family-like protein, putative	start|||||max|	58	111	102	127	131	187	90	0.785	0.83111	1.917	0.0812964	1.423	0.352292	1.115	0.862804	1.527	0.231504	0.742	0.737583	0.876	0.983857	1.702	0.143878	2.563	0.00352706	1.914	0.000383384	1.246	0.538325	2.539	6.39182e-07	1.679	0.163815	0.599	0.0192472	0.794	0.273158	1.52	0.0316923	0.999	0.993495
Tb927.11.9640	glycyl-tRNA synthetase, putative	start||||min||max	384	254	191	211	178	231	375	0.881	0.941435	1.265	0.415818	0.814	0.570937	0.814	0.570863	0.523	0.00827176	0.644	0.302346	0.717	0.599729	0.426	0.000849807	0.475	0.00259104	0.307	8.61432e-11	0.584	0.0543765	0.47	1.52561e-05	0.907	0.782418	2.047	9.53969e-05	3.131	2.70471e-09	0.963	0.896726	1.846	7.80298e-05
Tb927.4.1350	glyoxalase II (glx2-2)	start||||||	89	97	179	168	156	134	89	1.037	0.997346	0.781	0.619754	0.868	0.8015	1.705	0.238577	0.864	0.747524	1.11	0.934773	1.768	0.335626	1.474	0.325092	1.194	0.541643	1.333	0.0986352	1.533	0.221776	1.183	0.247559	1.381	0.290864	0.845	0.26658	0.749	0.130525	0.999	1	1.16	0.402729
Tb927.6.1080	glyoxalase II (glxII)	start||||min||max	62	55	53	64	50	58	76	0.813	0.827348	1.145	0.767499	0.726	0.303419	1.126	0.790255	0.705	0.213769	0.634	0.328669	0.915	0.993279	0.794	0.512871	0.739	0.218702	0.471	0.000137991	0.664	0.166601	0.732	0.0785658	1.049	0.939896	1.624	0.0111597	2.524	1.18106e-05	1.189	0.504671	1.692	0.00207119
Tb927.7.2100	GMP synthase, putative,glutamine amidotransferase, putative	start|||min|||max	153	146	150	113	120	119	200	1.294	0.710362	0.83	0.567525	0.906	0.799279	0.758	0.462162	0.754	0.31235	1.091	0.914591	0.981	1	0.572	0.0380574	0.615	0.0491162	0.674	0.0351099	0.889	0.737362	0.609	0.00453103	0.815	0.485056	2.11	4.62238e-05	1.905	0.00113551	1.285	0.237659	1.708	0.000605925
Tb927.11.2660	Golgi reassembly stacking protein (GRASP homologue), putative	start||||||	110	175	189	180	198	151	108	1.024	0.99628	0.834	0.61243	1.228	0.46086	1.004	1	1.265	0.427817	1.473	0.356128	1.028	0.996835	1.271	0.438643	1.085	0.699159	1.608	0.0048788	1.263	0.34725	1.075	0.607855	0.858	0.658503	0.899	0.500361	0.601	0.00576068	0.967	0.903418	0.767	0.116693
Tb927.11.10270	golgi SNARE protein-like,GOLGI SNAP receptor complex member, putative	start|||||max|min	27	47	70	74	75	92	28	0.92	0.936102	1.373	0.322321	1.168	0.691957	1.546	0.180737	1.406	0.274684	0.851	0.817185	1.422	0.548508	2.174	0.00453002	2.746	6.74406e-05	2.35	7.01472e-06	1.661	0.0717606	2.721	2.72596e-08	1.953	0.00887025	0.388	5.66489e-07	0.449	0.00010825	1.054	0.851258	0.752	0.127087
Tb927.3.3720	Golgi vesicular membrane trafficking protein, putative	start|||||max|min	23	42	47	51	51	79	15	0.906	0.947842	1.752	0.068906	1.197	0.773526	1.176	0.729135	1.464	0.225087	0.683	0.369941	1.065	0.993279	1.721	0.0775798	2.732	0.000127749	1.877	0.00416464	1.275	0.586694	2.707	6.71316e-08	1.867	0.0201772	0.236	8.7382e-14	0.34	2.01319e-06	0.638	0.0290209	0.437	1.51483e-06
Tb927.8.1870	Golgi/lysosome glycoprotein 1 (tGLP1)	start|||||min|max	1079	739	473	385	305	160	513	1.201	0.838948	0.351	0.000156902	0.51	0.0113184	0.51	0.0220297	0.543	0.00970363	1.453	0.542781	0.612	0.204392	0.277	2.55637e-07	0.117	8.37433e-18	0.171	6.72872e-23	0.313	2.43497e-06	0.116	1.7596e-31	0.215	1.48015e-09	4.029	3.01934e-13	2.731	8.40151e-08	0.466	8.63408e-06	0.862	0.405907
Tb927.11.6840	Golgin	start||||||	93	117	129	130	122	77	84	0.967	0.98032	0.627	0.126106	0.956	0.984193	1.082	0.864296	1.002	0.987149	1.526	0.319414	1.046	0.996835	1.084	0.8006	0.656	0.126999	1.007	0.820837	1	0.912812	0.65	0.0237872	0.655	0.141426	1.382	0.126447	0.893	0.480987	0.899	0.668914	0.901	0.572429
Tb927.10.12620	Golvesin-2 vacuolar protein	start|||||min|max	130	122	140	130	115	55	131	1.05	0.983885	0.408	0.00162643	0.762	0.497128	1.049	0.915828	0.741	0.284303	1.865	0.0893912	1.101	0.993279	0.778	0.437463	0.333	1.65124e-05	0.625	0.0871473	0.839	0.701669	0.33	4.4408e-06	0.45	0.00318643	3.043	1.09034e-05	1.608	0.116028	1.005	0.987042	1.361	0.16135
Tb927.6.510	GPEET2 procyclin	start|min|||||max	25	12	235	552	529	617	10629	0.417	0.821277	2.76	0.510426	2.322	0.580303	43.786	0.00485256	0.392	0.458478	0.842	0.984514	18.265	0.0527248	17.145	0.0376871	19.736	0.0191563	16.707	0.0466361	42.419	0.00200387	19.552	0.0348458	50.403	0.00101556	21.117	0.0305701	24.712	0.0389018	412.874	0.000354859	1057.66	5.45257e-07
Tb927.6.3300	GPI alpha-mannosyltransferase I (MT-I)	start|||||max|	63	88	144	135	137	214	103	1.034	0.998815	1.556	0.1337	1.047	0.961822	1.506	0.207136	1.104	0.792797	0.672	0.353579	1.556	0.296407	1.663	0.0613524	2.675	5.55226e-05	1.81	0.00199547	1.629	0.0869768	2.651	2.87407e-08	2.422	0.000261158	0.595	0.00617232	0.871	0.611374	1.577	0.0186475	1.432	0.0314756
Tb927.10.5560	GPI alpha-mannosyltransferase III (MT-III)	start||||||	68	99	116	98	95	140	59	1.148	0.889612	1.266	0.486137	0.862	0.586737	0.973	0.979726	1.159	0.672992	0.681	0.357453	1.117	0.97354	1.128	0.725771	1.639	0.0554606	1.122	0.719295	0.963	0.832411	1.624	0.00736005	1.414	0.208516	0.526	0.000735054	0.76	0.295795	0.854	0.504793	0.739	0.0890091
Tb927.3.2610	GPI inositol deacylase 2 (GPIdeAc2)	start|min|max||min|max|min	163	114	211	108	84	135	21	1.898	0.182087	0.668	0.191563	0.307	3.68331e-06	0.927	0.891816	0.557	0.0170503	0.46	0.00871651	1.76	0.0805087	0.517	0.0168893	0.656	0.130085	0.303	7.94095e-12	0.541	0.0124127	0.65	0.0251434	1.176	0.44012	0.195	6.34557e-20	0.417	0.000121826	0.127	5.4014e-32	0.228	2.51688e-19
Tb927.10.4780	GPI inositol deacylase precursor (GPIdeAc)	start||||min|max|min	171	194	174	104	87	145	28	1.645	0.348058	0.866	0.807626	0.439	0.00146277	0.52	0.0293363	0.903	0.772486	0.507	0.0222965	0.856	0.9486	0.47	0.00444442	0.669	0.196131	0.342	9.84584e-10	0.376	8.6088e-05	0.663	0.0546683	0.741	0.43117	0.247	3.02392e-16	0.48	0.00084755	0.164	1.22757e-25	0.182	1.84282e-25
Tb927.2.6000	GPI phospholipase C	start||||||min	277	203	74	39	43	59	22	1.85	0.204303	0.829	0.547462	0.709	0.139605	0.188	6.35737e-11	0.579	0.0260184	0.855	0.650758	0.348	7.37018e-05	0.109	8.5623e-18	0.167	4.44769e-13	0.144	2.74795e-27	0.247	7.30632e-09	0.165	1.40762e-23	0.288	7.14688e-07	0.463	3.22502e-05	0.533	0.0171534	0.077	4.69411e-47	0.133	1.27536e-33
Tb927.10.210	GPI transamidase component GAA1	start||||min|max|	150	140	188	108	94	185	97	1.691	0.312291	1.027	0.99273	0.46	0.00174429	0.759	0.488911	0.739	0.284777	0.447	0.00919375	1.283	0.761226	0.561	0.0367333	0.974	0.866695	0.438	1.03728e-06	0.589	0.0274024	0.965	0.762171	1.318	0.350491	0.653	0.0305701	1.438	0.0318959	0.63	0.013733	0.855	0.385827
Tb927.11.15760	GPI transamidase subunit Tta1 (TTA1)	start||||||min	133	101	133	107	111	174	70	1.213	0.820919	1.371	0.36261	0.924	0.773202	1.034	0.951891	0.605	0.0485192	0.674	0.392051	1.254	0.827653	0.626	0.102051	1.04	1	0.706	0.0483373	1.159	0.68826	1.031	0.964827	1.719	0.0476468	0.5	0.000410506	0.73	0.168899	0.515	0.000224439	0.854	0.394189
Tb927.10.5080	GPI transamidase subunit Tta2	start|||min|||	133	102	119	74	72	108	65	1.563	0.395562	0.949	0.9085	0.639	0.153541	0.709	0.320929	0.61	0.0556617	0.674	0.403158	1.108	0.983195	0.432	0.00127406	0.641	0.0874851	0.434	1.01028e-05	0.708	0.275383	0.635	0.0124204	1.051	0.830359	0.754	0.115636	1.103	0.779464	0.479	3.36624e-05	0.788	0.175992
Tb927.4.1920	GPI transamidase, putative (TbGPI16)	start|||||min|max	320	250	246	180	149	114	172	1.333	0.708962	0.482	0.0123517	0.517	0.017705	0.707	0.393853	0.618	0.0586777	1.072	0.97768	0.942	0.99507	0.437	0.00227897	0.28	5.26656e-07	0.302	6.37648e-11	0.486	0.00731826	0.278	3.61229e-12	0.454	0.00418946	1.916	0.00174665	1.761	0.00581198	0.533	0.00048071	0.864	0.443262
Tb927.10.13860	GPI-anchor transamidase subunit 8 (GPI8)	start||||||min	144	81	88	96	80	94	52	0.896	0.953296	1.117	0.757069	0.782	0.507957	1.16	0.790525	0.444	0.000516959	0.7	0.508987	1.04	0.99507	0.515	0.0143769	0.516	0.0077789	0.364	8.79796e-08	0.814	0.589865	0.511	0.00012395	1.162	0.595085	0.7	0.0681244	0.984	0.868211	0.358	4.64114e-09	0.808	0.287024
Tb927.10.6140	GPI-GlcNAc transferase	start|||||max|min	40	61	83	52	51	106	22	1.571	0.486525	1.329	0.32407	0.652	0.075816	0.837	0.796159	1.205	0.650729	0.49	0.0157171	1.315	0.699651	1.009	0.932808	2.106	0.00214072	1.039	0.751293	0.857	0.405145	2.086	0.000701691	1.747	0.0162189	0.257	5.43259e-09	0.517	0.0600382	0.536	0.0122888	0.446	0.00032341
Tb927.5.650	GRESAG 4, putative receptor-type adenylate cyclase	start|||||min|	88	133	69	62	46	29	35	1.095	0.955018	0.427	0.00491825	0.477	0.00733776	0.456	0.0124856	1.191	0.624421	1.117	0.991423	0.5	0.0376065	0.544	0.038784	0.254	2.76273e-07	0.286	2.45378e-07	0.239	4.58092e-08	0.252	4.178e-08	0.213	1.361e-08	1.596	0.114771	1.407	0.162239	0.402	0.000261225	0.339	1.65111e-06
Tb927.10.2430	GRESAG 4, putative receptor-type adenylate cyclase	start|||||min|	89	121	61	69	56	29	29	0.865	0.865197	0.491	0.024904	0.741	0.32592	0.56	0.133159	1.072	0.912158	1.509	0.537356	0.485	0.0374515	0.601	0.119412	0.255	5.04981e-07	0.387	3.07055e-06	0.359	0.000179551	0.253	7.53408e-11	0.238	3.00599e-07	1.246	0.466633	0.814	0.552565	0.315	8.36964e-09	0.295	1.42275e-10
Tb927.5.1450	GRESAG 4, putative receptor-type adenylate cyclase	start||min|max||min|	148	95	90	149	141	75	93	0.587	0.303858	0.865	0.767062	1.568	0.0673519	1.546	0.187471	0.507	0.00444787	1.813	0.0860539	0.907	0.987523	0.784	0.468087	0.398	0.000311867	0.726	0.437427	1.422	0.107288	0.394	0.0015483	0.784	0.504398	1.594	0.160739	0.866	0.531169	0.628	0.171122	1.243	0.402592
Tb927.11.1480	GRESAG 4, putative receptor-type adenylate cyclase	start|max|min|max|||min	143	422	135	285	259	136	76	0.461	0.0492525	1.047	0.673511	1.861	0.0163621	0.66	0.311266	2.34	0.000452258	1.778	0.176672	0.305	1.47064e-06	1.545	0.0911217	0.746	0.449533	1.334	0.195093	0.567	0.0425042	0.739	0.370639	0.319	1.83489e-05	0.728	0.0715474	0.404	0.000195225	0.539	0.00980809	0.231	1.63747e-12
Tb927.5.4540	GRESAG 4, putative receptor-type adenylate cyclase	start||||||	191	283	186	168	158	157	170	1.084	0.943532	0.876	0.685853	0.854	0.634173	0.581	0.0860272	1.173	0.64892	0.975	0.977568	0.63	0.287361	0.682	0.169957	0.647	0.073619	0.635	0.0112362	0.538	0.017886	0.641	0.00956052	0.552	0.0180084	1.373	0.0815287	1.387	0.0954316	0.881	0.600602	0.753	0.121407
Tb927.11.5940	GRESAG 4, putative receptor-type adenylate cyclase	start|min||max||min|max	188	138	161	231	196	99	222	0.679	0.65013	0.639	0.347671	1.085	0.892492	1.653	0.234623	0.577	0.0967617	1.697	0.473683	1.122	0.989507	0.954	0.970314	0.414	0.0130366	0.707	0.4129	1.218	0.634411	0.411	0.0432772	0.718	0.548982	2.878	0.0196894	1.671	0.257355	1.182	0.744753	2.053	0.0392513
Tb927.9.9860	GRP170, HSP70 and actin-like ATPase domains	start||||||min	522	460	456	317	347	430	243	1.401	0.573138	0.984	0.982991	0.891	0.632861	0.676	0.246725	0.699	0.190045	0.906	0.811064	0.946	0.993279	0.472	0.00376472	0.651	0.0856639	0.593	0.00150155	0.844	0.44556	0.645	0.0128423	0.931	0.838706	0.708	0.0476021	0.769	0.325104	0.456	4.82048e-06	0.655	0.007355
Tb927.7.2420	GSK3-long glycogen synthase kinase-3 alpha	start|min|max|||min|max	45	33	59	38	34	25	45	1.529	0.7322	0.432	0.0885397	0.55	0.224162	1.124	0.885152	0.583	0.21689	1.275	0.882684	1.718	0.597497	0.655	0.389788	0.432	0.0519212	0.554	0.00598633	0.946	0.927906	0.428	0.00012306	0.742	0.629458	2.313	0.000363615	1.787	0.013331	0.991	0.961984	1.706	0.00479034
Tb927.10.13780	GSK3-short glycogen synthase kinase 3	start|||||min|max	202	99	89	67	64	48	146	1.301	0.773465	0.56	0.0614776	0.731	0.296096	0.66	0.300092	0.388	4.02162e-05	1.306	0.73912	0.858	0.948497	0.256	3.33642e-07	0.187	5.77791e-11	0.245	1.1629e-14	0.627	0.08575	0.185	7.0054e-20	0.48	0.00873572	3.848	2.11274e-12	2.901	2.57932e-08	0.711	0.0904472	1.838	0.000106068
[truncated: 5,768 more rows]

## Sheet: 2. Up in LW32&42
id	Annotation	Class	Pattern	RIT-Seq - required during differentiation?	Average (LW42&32)/ (average (growing BS or PC))+1	SG/PC	SG/BS	ST/SL Kabani	'ST/SL BS Jensen	SLvST mRNA Capewell	ST polysomes/mRNA Capewell	Correl PIP39	rpm_cBS	rpm_BT	rpm_LW31	rpm_LW24	rpm_LW42	rpm_LW32	rpm_PC	foldChange_LW24_LW31	foldChange_cBS_LW42	padj_cBS_LW42	foldChange_BT_LW42	padj_BT_LW42	foldChange_cBS_LW32	padj_cBS_LW32	foldChange_BT_LW32	padj_BT_LW32	foldChange_LW32_PC	padj_LW32_PC	foldChange_LW42_PC	padj_LW42_PC	foldChange_cBS_PC	padj_cBS_PC	foldChange_BT_PC	padj_BT_PC	ST/SL Kabani	'ST/SL BS Jensen	FC SLvST Capewell	At least one 3x stumpy vs BS, rest >2 At least two >10 rpm. At least two padj <0.01, Go down 2x in pros
[truncated: 310 more rows]

[truncated: 4 more sheets: 3. Up in LW32&42 and pros, 4. Down in LW32&42, 5. cBS only, 6. Low in blood]
